# Supplementary material for: Differed Growth Stage Dynamics of Root-Associated Bacterial and Fungal Community Structure Associated with Halophytic Plant Lycium ruthenicum
Source: Microorganisms. 2022 Aug 15;10(8):1644. doi: 10.3390/microorganisms10081644 (PMC9414475; doi:10.3390/microorganisms10081644)
Supplement: Supplementary file 1 [file microorganisms-10-01644-s001.zip]

Archive with 43 entries (43 files):
- Figure S20. LEfSe was used to detect growth stage-specific fungal biomarkers in rhizospheric soil communi-ties.tif
- Figure S21. LEfSe was used to detect growth stage-specific fungal biomarkers in endospheric communities.tif
- Table S1. Soil physico-chemical properties of the bulk and rhizosphere soils in different growth stages.xlsx
- Table S2. Statistics of 16S rDNA sequencing data and diversity indices of samples.xls
- Table S3. Statistics of 18S rDNA sequencing data and diversity indices of samples.xls
- Table S4. 16S rDNA OTU abundance and taxonomy in each sample.xls
- Table S5. 18S rDNA OTU abundance and taxonomy in each sample.xls
- Table S6. Bacterial and Archaeal community composition and relative abundance in each sample at phylum and genus level.xlsx
- Table S7. Fungal community composition and relative abundance in each sample at phylum and genus level.xlsx
- Table S8. The shared 16S OTUs enriched in rhizosphere, rhizoplane and endosphere compared to bulk soil in vegetative stage.xlsx
- Table S9. The shared 16S OTUs enriched in rhizosphere, rhizoplane and endosphere compared to bulk soil in flowering stage.xlsx
- Table S10. The shared 16S OTUs enriched in rhizosphere, rhizoplane and endosphere compared to bulk soil in fruiting stage.xlsx
- Table S11. The shared 16S OTUs enriched in rhizosphere, rhizoplane and endosphere compared to bulk soil in senescence stage.xlsx
- Table S12. The shared 16S OTUs depleted in rhizosphere, rhizoplane and endosphere compared to bulk soil in vegetative stage.xlsx
- Table S13. The shared 16S OTUs depleted in rhizosphere, rhizoplane and endosphere compared to bulk soil in flowering stage.xlsx
- Table S14. The shared OTUs depleted in rhizosphere, rhizoplane and endosphere compared to bulk soil in fruiting stage.xlsx
- Table S15. The shared OTUs depleted in rhizosphere, rhizoplane and endosphere compared to bulk soil in senescence stage.xlsx
- Table S16. The shared 18S OTUs enriched in rhizosphere, and endosphere compared to bulk soil in vegeta-tive stage.xlsx
- Table S17. The shared 18S OTUs enriched in rhizosphere, and endosphere compared to bulk soil in flower-ing stage.xlsx
- Table S18. The shared 18S OTUs enriched in rhizosphere, and endosphere compared to bulk soil in fruiting stage.xlsx
- Table S19. The shared 18S OTUs enriched in rhizosphere, and endosphere compared to bulk soil in senes-cence stage.xlsx
- Table S20. The shared OTUs depleted in rhizosphere, and endosphere compared to bulk soil in vegetative stage.xlsx
- Table S21. The shared OTUs depleted in rhizosphere, and endosphere compared to bulk soil in flowering stage.xlsx
- Table S22. The shared OTUs depleted in rhizosphere, and endosphere compared to bulk soil in fruiting stage.xlsx
- Figure S1. Rarefaction curve of 16S rDNA showed that the number of OTUs increased with the number of sequences obtained in bulk soil, rhzizosphere, rhizoplanem and endosphere samples.tif
- Figure S2. Rarefaction curve of 18S rDNA showed that the number of OTUs increased with the number of sequences obtained in bulk soil, rhzizosphere, endosphere samples.tif
- Figure S3. The shared 16S OTUs enriched in rhizosphere, rhizoplane and endosphere compared to bulk soil in vegetative stage.tiff
- Figure S4. The shared 16S OTUs enriched in rhizosphere, rhizoplane and endosphere compared to bulk soil in flowering stage.tif
- Figure S5. The shared 16S OTUs enriched in rhizosphere, rhizoplane and endosphere compared to bulk soil in fruiting stage.tif
- Figure S6. The shared 16S OTUs enriched in rhizosphere, rhizoplane and endosphere compared to bulk soil in senescence stage.tif
- Figure S7. LEfSe was used to identify rhizocompartment-specific (bulk soil, rhizosphere, rhizoplane, and endosphere) bacterial biomarkers in vegetative stage.tif
- Figure S8. LEfSe was used to identify rhizocompartment-specific (bulk soil, rhizosphere, rhizoplane, and endosphere) bacterial biomarkers in flowering stage.tif
- Figure S9. LEfSe was used to identify rhizocompartment-specific (bulk soil, rhizosphere, rhizoplane, and endosphere) bacterial biomarkers in fruiting stage.tif
- Figure S10. LEfSe was used to identify rhizocompartment-specific (bulk soil, rhizosphere, rhizoplane, and endosphere) bacterial biomarkers in senescence stage.tif
- Figure S11. LEfSe was used to identify rhizocompartment-specific (bulk soil, rhizosphere, and endosphere) fungal biomarkers in vegetative stage.tif
- Figure S12. LEfSe was used to identify rhizocompartment-specific (bulk soil, rhizosphere, and endosphere) fungal biomarkers in flowering stage.tif
- Figure S13. LEfSe was used to identify rhizocompartment-specific (bulk soil, rhizosphere, and endosphere) fungal biomarkers in fruiting stage.tif
- Figure S14. LEfSe was used to identify rhizocompartment-specific (bulk soil, rhizosphere, and endosphere) fungal biomarkers in senescence stage.tif
- Figure S15. LEfSe was used to detect growth stage-specific bacterial biomarkers in bulk soil communities.tif
- Figure S16. LEfSe was used to detect growth stage-specific bacterial biomarkers in rhizospheric soil com-munities.tif
- Figure S17. LEfSe was used to detect growth stage-specific bacterial biomarkers in rhizoplane soil commu-nities.tif
- Figure S18. LEfSe was used to detect growth stage-specific bacterial biomarkers in endospheric communities.tif
- Figure S19. LEfSe was used to detect growth stage-specific fungal biomarkers in bulk soil communities.tif
