# Supplementary material for: Differed Growth Stage Dynamics of Root-Associated Bacterial and Fungal Community Structure Associated with Halophytic Plant Lycium ruthenicum
Source: Microorganisms. 2022 Aug 15;10(8):1644. doi: 10.3390/microorganisms10081644 (PMC9414475; doi:10.3390/microorganisms10081644)
Supplement: Supplementary file 1 [file microorganisms-10-01644-s001.zip › Table S1. Soil physico-chemical properties of the bulk and rhizosphere soils in different growth stages.xlsx]

## Sheet: Table S1
Table S1. Soil physico-chemical properties of the bulk and rhizosphere soils in different growth stages
Sample name	Growth stage	Soil type	TOC(g/kg)	TN(g/kg)	TP(g/kg)	PH	EC	SWC	Tms（℃）(0-10cm)	5-day average Tms	month average Tms
AB	vegetative	bulk	7.93±2.59	4.90±0.81	0.62±0.10	7.96±0.06	10.35±2.23	0.19±0.06	15.73	16.08	11.1
MB	flowering	bulk	6.05±2.64	4.42±2.61	0.63±0.18	8.55±0.14	12.22±2.66	0.18±0.03	18.65	18.69	17.45
JB	fruiting	bulk	9.75±3.13	4.27±1.19	0.73±0.16	8.67±0.20	12.34±1.90	0.16±0.03	25.87	25.72	27.09
OB	senescence	bulk	9.72±3.31	4.82±1.85	0.85±0.10	8.71±0.15	14.62±1.10	0.16±0.01	9.57	13.01	13.78
AR	vegetative	rhizosphere	28.7223	6.09148	0.356484	7.94	7.93	na
MR4	flowering	rhizosphere	18.6116	5.82832	0.80392	7.96	14.55	na
JR1	fruiting	rhizosphere	23.4379	6.47995	0.841363	7.88	15.85	na
OR	senescence	rhizosphere	48.6778	7.24436	0.789913	8.34	9.47	na
Values represent mean with standard deviation (N=4 for bulk soil samples and N=1 for rhizosphere soils). SWC, soil water content; TN, total nitrogen; TOC, total carbon; TP, total phosphorus; Tms, soil temperature; EC, electrical conductivity; SWC, soil water content; na, not available
