# Supplementary material for: Differed Growth Stage Dynamics of Root-Associated Bacterial and Fungal Community Structure Associated with Halophytic Plant Lycium ruthenicum
Source: Microorganisms. 2022 Aug 15;10(8):1644. doi: 10.3390/microorganisms10081644 (PMC9414475; doi:10.3390/microorganisms10081644)
Supplement: Supplementary file 1 [file microorganisms-10-01644-s001.zip › Table S2. Statistics of 16S rDNA sequencing data and diversity indices of samples.xls]

## Sheet: Table S2
Table S2. Statistics of 16S rDNA sequencing data and diversity indices of samples.
Growth stage	Sample	Raw seq_num	Organelle_num	Out_target_num	Chimeras_num	Filtered_num	Seq_num	OTU_num	Shannon_index	ACE_index	Chao1_index	Coverage	Simpson
Vegetative	Bulk soil 1	45440	13	24	103	45300	42426	2292	5.89295	2858.38	2835.8	0.985056	0.009764
Vegetative	Bulk soil 2	57856	27	11	521	57297	54664	1991	5.85904	2480.43	2498.34	0.990469	0.00772
Vegetative	Bulk soil 3	54916	21	38	6408	48449	45549	1947	5.37533	2189.66	2183.11	0.991767	0.031554
Vegetative	Bulk soil 4	53886	27	2	16422	37435	33912	1633	4.76274	2243.02	2186.05	0.983516	0.039911
Vegetative	Rhizosphere soil 1	53222	174	2	1179	51867	49305	1640	5.49525	1909.55	1980.67	0.992597	0.016139
Vegetative	Rhizosphere soil 2	50969	1492	4	400	49073	46896	2158	5.68934	2912.23	2918.36	0.985137	0.010131
Vegetative	Rhizosphere soil 3	63482	14884	43	1176	47379	44790	2642	6.11669	3537.62	3555.64	0.981045	0.008586
Vegetative	Rhizosphere soil 4	49706	4991	13	143	44559	42707	2052	5.59357	2759.3	2755.38	0.984476	0.013354
Vegetative	Rhizoplane soil 1	61297	148	1	140	61008	58587	1469	4.93133	1866.37	1870.17	0.993002	0.022319
Vegetative	Rhizoplane soil 2	48209	915	7	126	47161	45457	1692	5.14342	2739.4	2383.85	0.986999	0.01806
Vegetative	Rhizoplane soil 3	48496	5990	37	177	42292	40006	2332	5.97112	3095.66	3103.98	0.981378	0.008635
Vegetative	Rhizoplane soil 4	48031	2451	11	102	45467	44047	1670	4.79906	2755.55	2448.98	0.98631	0.040758
Vegetative	Endosphere soil 1	48307	21382	1	60	26864	25796	647	4.28609	943.114	1013.6	0.99089	0.034822
Vegetative	Endosphere soil 2	45398	29865	1	28	15504	14874	418	3.51323	589.043	594.949	0.990251	0.107092
Vegetative	Endosphere soil 3	46715	11911	0	261	34543	33583	415	2.61464	676.608	643.8	0.995712	0.267412
Vegetative	Endosphere soil 4	56580	21569	9	227	34775	33553	821	4.01725	1170.79	1136.93	0.991476	0.056878
Flowering	Bulk soil 1	57002	13	79	289	56621	54535	1682	5.35647	1814.91	1874.84	0.995507	0.028565
Flowering	Bulk soil 2	38000	14	5	335	37646	35716	1948	5.86876	2612.09	2657.72	0.982557	0.010343
Flowering	Bulk soil 3	41361	7	14	472	40868	38543	1899	5.72936	2381.78	2444.35	0.986197	0.012464
Flowering	Bulk soil 4	57657	20	2	1100	56535	54228	1395	4.82721	1728.29	1730.51	0.993269	0.035054
Flowering	Rhizosphere soil 1	64338	1373	31	175	62759	34800	2030	5.61862	2904.71	2922.16	0.978822	0.016271
Flowering	Rhizosphere soil 2	65409	3019	17	200	62173	35403	2619	6.29374	3583.57	3689.83	0.975115	0.007196
Flowering	Rhizosphere soil 3	41989	697	45	145	41102	35810	2037	5.83744	2763.64	2822.56	0.981234	0.011876
Flowering	Rhizosphere soil 4	39798	2322	1	79	37396	30375	1332	4.96104	2370.01	2073.43	0.982881	0.022819
Flowering	Rhizoplane soil 1	37791	1085	23	230	36453	60023	2065	5.30067	2578.01	2583.99	0.990587	0.025624
Flowering	Rhizoplane soil 2	42618	3386	28	1818	37386	59735	2413	5.90425	2770.03	2795.9	0.991513	0.011932
Flowering	Rhizoplane soil 3	40163	2076	12	339	37736	39541	1519	5.42827	1914.26	1940	0.989378	0.01491
Flowering	Rhizoplane soil 4	37425	4777	1	737	31910	35795	647	3.52136	1182.99	965.129	0.992904	0.084246
Flowering	Endosphere soil 1	51351	27663	7	25	23656	22844	431	3.76166	521.362	519.609	0.995316	0.062396
Flowering	Endosphere soil 2	38887	33446	0	16	5425	5213	366	3.79545	751.551	610.5	0.968732	0.087673
Flowering	Endosphere soil 3	42028	8145	2	154	33727	32914	535	3.31437	884.545	714	0.994562	0.125137
Flowering	Endosphere soil 4	42368	37824	2	35	4507	4320	159	3.09374	412.651	336.5	0.983565	0.102195
Fruiting	Bulk soil 1	54801	14	10	1290	53487	45149	2304	5.85783	3039.86	2995.25	0.984385	0.010978
Fruiting	Bulk soil 2	49099	8	5	373	48713	40786	2224	5.76269	2929.89	2939.5	0.982911	0.013837
Fruiting	Bulk soil 3	47573	43	0	191	47339	40323	2243	5.94248	2958.42	2934.1	0.98264	0.008523
Fruiting	Bulk soil 4	49856	44	15	3903	45894	38002	2568	5.97936	3448.83	3556.31	0.977422	0.01056
Fruiting	Rhizosphere soil 1	48879	1484	15	2754	44626	37571	2581	5.86015	4219.39	3581.13	0.975273	0.015568
Fruiting	Rhizosphere soil 2	45910	10664	26	116	35104	29373	2288	6.06321	3046.19	3010.04	0.974466	0.008817
Fruiting	Rhizosphere soil 3	45784	4262	6	346	41170	34946	2033	5.69049	3625.09	3101.89	0.976993	0.011374
Fruiting	Rhizosphere soil 4	47551	7992	15	758	38786	32353	2946	6.35741	4281.79	4337.26	0.965475	0.007078
Fruiting	Rhizoplane soil 1	84290	5154	26	208	78902	67118	2766	5.84107	3185.3	3213.01	0.99115	0.017143
Fruiting	Rhizoplane soil 2	53278	11059	22	181	42016	35569	2123	5.55077	3573.8	3012.32	0.977677	0.017847
Fruiting	Rhizoplane soil 3	50701	1788	17	252	48644	41706	1446	4.86338	2026.91	1963.14	0.987796	0.028098
Fruiting	Rhizoplane soil 4	44409	15283	7	72	29047	24677	2051	5.7337	3455.21	2879.23	0.968513	0.015151
Fruiting	Endosphere soil 1	41207	29790	2	80	11335	9846	530	4.53758	933.815	830.046	0.97989	0.030124
Fruiting	Endosphere soil 2	43574	37835	3	52	5684	4804	343	3.82346	662.476	539.893	0.968984	0.09488
Fruiting	Endosphere soil 3	59428	55184	0	38	4206	3649	248	4.00404	498.897	393.917	0.971773	0.042589
Fruiting	Endosphere soil 4	55041	54426	0	2	613	419	181	4.62267	909.484	390.182	0.718377	0.023432
Senescence	Bulk soil 1	45895	1413	11	1713	42758	37805	1235	4.10518	1599.95	1666.84	0.990001	0.082963
Senescence	Bulk soil 2	56057	16	41	1816	54184	48052	1666	5.52955	1895.23	1914.25	0.993112	0.014128
Senescence	Bulk soil 3	58367	12	36	4722	53597	47582	1593	5.45822	1797.02	1800.97	0.993632	0.015475
Senescence	Rhizosphere soil 1	54592	5766	35	3385	45406	40484	1814	5.11496	2371.07	2399.94	0.986093	0.026007
Senescence	Rhizosphere soil 2	55718	2666	36	2723	50293	45629	1368	5.11507	1815.15	1861.58	0.990598	0.015232
Senescence	Rhizosphere soil 3	56335	3479	35	2045	50776	45865	1775	5.34903	2271.46	2296.18	0.988837	0.019685
Senescence	Rhizosphere soil 4	66619	2047	76	7464	57032	49973	1993	5.83064	2338.15	2381.32	0.991015	0.012547
Senescence	Rhizoplane soil 1	42753	5025	35	60	37633	33775	1365	4.93161	1526.24	1534.15	0.992361	0.033475
Senescence	Rhizoplane soil 2	52840	2492	39	68	50241	46410	1195	5.21201	1520.75	1514.13	0.992976	0.012512
Senescence	Rhizoplane soil 3	47088	941	11	127	46009	42687	983	4.71745	1185.45	1197.18	0.99419	0.021369
Senescence	Rhizoplane soil 4	52478	377	52	150	51899	47142	1639	5.42379	2060.39	2065.17	0.990476	0.01332
Senescence	Endosphere soil 1	46664	38890	2	13	7759	6993	388	3.82413	1021.62	845.658	0.973259	0.082299
Senescence	Endosphere soil 2	47026	15248	6	88	31684	28928	507	3.10375	697.066	709.597	0.994504	0.238921
Senescence	Endosphere soil 3	51490	26144	8	50	25288	23245	516	4.35167	675.554	653.203	0.993848	0.028903
Senescence	Endosphere soil 4	49469	18111	14	813	30531	27907	754	4.51182	959.274	953.333	0.992547	0.031436
