# Supplementary material for: Differed Growth Stage Dynamics of Root-Associated Bacterial and Fungal Community Structure Associated with Halophytic Plant Lycium ruthenicum
Source: Microorganisms. 2022 Aug 15;10(8):1644. doi: 10.3390/microorganisms10081644 (PMC9414475; doi:10.3390/microorganisms10081644)
Supplement: Supplementary file 1 [file microorganisms-10-01644-s001.zip › Table S3. Statistics of 18S rDNA sequencing data and diversity indices of samples.xls]

## Sheet: Sheet1
Table S3. Statistics of 18S rDNA sequencing data and diversity indices of samples.
	Sample	Raw seq_num	Organelle_num	Chimeras_num	Filtered_num	Seq_num	OTU_num	Shannon_index	ACE_index	Chao1_index	Coverage	Simpson
Vegetative	Bulk soil 1	49202	0	59	49143	48748	115	3.74957	129.016	124	0.999815	0.042341
Vegetative	Bulk soil 2	58617	0	73	58544	58146	168	2.66933	188	194.25	0.999639	0.159304
Vegetative	Bulk soil 3	48500	0	21	48479	48146	50	3.05319	52.5766	53	0.999917	0.069938
Vegetative	Bulk soil 4	39138	0	9	39129	38946	75	3.0682	79.6835	82.5	0.999846	0.097888
Vegetative	Rhizosphere soil 1	43910	0	147	43763	43263	237	2.28758	263.91	264.444	0.999099	0.28334
Vegetative	Rhizosphere soil 2	47299	0	193	47106	46426	363	3.56494	394.793	414.037	0.998858	0.07592
Vegetative	Rhizosphere soil 3	38728	0	398	38330	37775	331	3.24008	359.512	370.261	0.998862	0.139749
Vegetative	Rhizosphere soil 4	37522	0	94	37428	36969	220	2.86494	244.161	240.323	0.999026	0.121093
Vegetative	Endosphere soil 1	65099	0	342	64757	64087	215	2.50659	232.789	231.235	0.999626	0.307272
Vegetative	Endosphere soil 2	64234	0	926	63308	62772	275	3.09808	315.6	328.714	0.999235	0.105898
Vegetative	Endosphere soil 3	61067	0	84	60983	60360	199	2.93066	234.494	241.5	0.99942	0.125451
Vegetative	Endosphere soil 4	48089	0	1831	46258	45674	247	3.56769	267.391	267.517	0.999234	0.060546
Flowering	Bulk soil 1	51633	0	755	50878	49957	808	2.32876	875.463	884.933	0.997458	0.352471
Flowering	Bulk soil 2	46103	0	525	45578	44680	916	2.58115	1109.18	1146.85	0.99436	0.216356
Flowering	Bulk soil 3	61922	0	835	61087	60232	756	2.10207	833.233	859.511	0.997725	0.37242
Flowering	Bulk soil 4	42744	0	164	42580	41670	879	3.32602	925.986	941.759	0.99748	0.218093
Flowering	Rhizosphere soil 1	72452	0	1048	71404	70621	493	1.36859	579.138	573.818	0.998202	0.481636
Flowering	Rhizosphere soil 2	73486	0	566	72920	72163	477	1.21802	738.685	727.037	0.997187	0.503806
Flowering	Rhizosphere soil 3	63746	0	612	63134	62338	654	1.74939	838.613	851.2	0.996728	0.415072
Flowering	Rhizosphere soil 4	65493	0	348	65145	64353	670	2.09072	907.122	893.128	0.996442	0.249948
Flowering	Endosphere soil 1	70614	0	316	70298	69498	500	1.21748	1072.82	819.562	0.996561	0.525403
Flowering	Endosphere soil 2	71216	0	421	70795	70073	449	1.24446	629.063	603.8	0.997545	0.495233
Flowering	Endosphere soil 3	64244	0	407	63837	63181	459	1.25857	977.652	771.48	0.996565	0.511771
Flowering	Endosphere soil 4	65928	0	331	65597	64928	470	1.65283	517.016	537.517	0.998629	0.425782
Fruiting	Bulk soil 1	72643	0	166	72477	71498	644	4.29897	677.087	689.37	0.999301	0.057566
Fruiting	Bulk soil 2	70666	0	90	70576	69625	540	4.19655	566.135	568.05	0.999512	0.068915
Fruiting	Bulk soil 3	71166	0	442	70724	69801	522	3.93428	550.107	552.273	0.99947	0.083685
Fruiting	Bulk soil 4	48412	0	103	48309	47465	805	4.66745	816.933	832.444	0.999178	0.037312
Fruiting	Rhizosphere soil 1	50636	0	153	50483	49501	772	4.05952	831.316	874.422	0.997677	0.048576
Fruiting	Rhizosphere soil 2	61820	0	17	61803	60898	570	4.29738	610.215	603.61	0.99913	0.049098
Fruiting	Rhizosphere soil 3	59637	0	178	59459	58367	629	4.42489	703.021	708	0.998646	0.041598
Fruiting	Rhizosphere soil 4	53098	0	81	53017	52020	626	3.17283	665.826	692.279	0.998539	0.204412
Fruiting	Endosphere soil 1	59697	0	25	59672	58669	610	4.37512	677.139	716.731	0.998722	0.042311
Fruiting	Endosphere soil 2	59166	0	2183	56983	55637	622	3.58962	674.274	692.94	0.998239	0.091748
Fruiting	Endosphere soil 3	65941	0	478	65463	64550	544	4.18928	655.028	611.031	0.998978	0.063775
Fruiting	Endosphere soil 4	81756	0	230	81526	80350	640	4.54083	702.898	751.13	0.999104	0.042183
Senescence	Bulk soil 1	15694	0	44	15650	14624	812	3.48148	1050.99	1059.12	0.9827	0.254862
Senescence	Bulk soil 2	74177	0	246	73931	72477	259	4.46087	289.18	313.091	0.999517	0.019757
Senescence	Bulk soil 3	49144	0	138	49006	46064	1404	4.16843	1526.48	1582.99	0.994942	0.160881
Senescence	Rhizosphere soil 1	40938	0	19	40919	39848	458	3.93804	495.955	497.529	0.998394	0.043008
Senescence	Rhizosphere soil 2	71132	0	43	71089	69221	532	3.42119	599.344	632.636	0.998815	0.147964
Senescence	Rhizosphere soil 3	60248	0	16	60232	59127	388	2.44595	486.707	515.571	0.998393	0.318971
Senescence	Endosphere soil 1	39710	0	6	39704	38531	577	5.20639	635.019	652.115	0.998365	0.012741
Senescence	Endosphere soil 2	52668	0	157	52511	51023	661	4.73148	697.736	736.64	0.998785	0.038423
Senescence	Endosphere soil 3	75836	0	365	75471	73660	886	4.44138	935.349	962.661	0.99867	0.065087

## Sheet: Sheet2
	PHYLUM					CLASS					FAMILY					GENUS
Arpil	comparison	F.Model	R2	P Value		comparison	F.Model	R2	P Value		comparison	F.Model	R2	P Value		comparison	F.Model	R2	P Value
	A vs B	0.626596	0.0945577	0.63		A vs B	0.716657	0.106698	0.65		A vs B	1.31977	0.180302	0.198		A vs B	1.35294	0.184	0.173
	A vs C	0.306691	0.0486295	0.884		A vs C	0.700101	0.104491	0.681		A vs C	1.36618	0.185467	0.144		A vs C	1.39184	0.188294	0.146
	A vs D	3.2607	0.352101	0.033		A vs D	2.10075	0.259328	0.119		A vs D	2.38143	0.284132	0.031		A vs D	2.32872	0.279601	0.036
	B vs C	0.934615	0.134775	0.318		B vs C	0.240735	0.0385748	0.77		B vs C	0.189037	0.0305438	0.881		B vs C	0.223229	0.0358703	0.796
	B vs D	4.05235	0.403125	0.031		B vs D	1.81436	0.232183	0.192		B vs D	1.94154	0.244479	0.053		B vs D	1.81433	0.23218	0.075
	C vs D	2.94615	0.329321	0.056		C vs D	1.51419	0.201511	0.274		C vs D	1.68043	0.218794	0.128		C vs D	1.65407	0.216103	0.183
	Between	2.33107	0.368195	0.019		Between	1.19311	0.229748	0.306		Between	1.42389	0.262522	0.086		Between	1.41488	0.261294	0.095
May	comparison	F.Model	R2	P Value		comparison	F.Model	R2	P Value		comparison	F.Model	R2	P Value		comparison	F.Model	R2	P Value
	A vs B	11.6206	0.65949	0.022		A vs B	13.1007	0.685876	0.026		A vs B	10.2276	0.630259	0.028		A vs B	9.95797	0.624012	0.024
	A vs C	6.00246	0.500102	0.074		A vs C	8.04747	0.572877	0.059		A vs C	8.0838	0.573979	0.064		A vs C	8.15839	0.576223	0.057
	A vs D	11.9062	0.66492	0.03		A vs D	14.2807	0.704153	0.043		A vs D	11.9264	0.665298	0.027		A vs D	11.7942	0.662812	0.032
	B vs C	0.529058	0.0810313	0.649		B vs C	0.460248	0.0712431	0.678		B vs C	0.417101	0.0649983	0.781		B vs C	0.392451	0.0613928	0.786
	B vs D	0.593851	0.0900614	0.623		B vs D	0.425427	0.0662099	0.625		B vs D	0.270954	0.0432078	0.793		B vs D	0.258351	0.0412811	0.834
	C vs D	0.182312	0.0294894	0.927		C vs D	0.173384	0.0280858	0.909		C vs D	0.235305	0.0377376	0.963		C vs D	0.237809	0.0381238	0.965
	Between	5.88334	0.595279	0.009		Between	7.38864	0.648773	0.006		Between	6.95633	0.634914	0.008		Between	6.92168	0.633756	0.006
July	comparison	F.Model	R2	P Value		comparison	F.Model	R2	P Value		comparison	F.Model	R2	P Value		comparison	F.Model	R2	P Value
	A vs B	6.0333	0.429927	0.031		A vs B	4.19553	0.344022	0.03		A vs B	2.80034	0.259282	0.03		A vs B	2.76646	0.256951	0.032
	A vs C	1.34703	0.144113	0.276		A vs C	2.15456	0.212177	0.141		A vs C	1.82151	0.185462	0.154		A vs C	1.79716	0.183437	0.14
	A vs D	0.729735	0.0835919	0.507		A vs D	1.2004	0.130472	0.35		A vs D	1.34597	0.144017	0.29		A vs D	1.30478	0.140227	0.283
	B vs C	7.80556	0.493849	0.03		B vs C	4.3509	0.352274	0.021		B vs C	2.97938	0.271361	0.01		B vs C	2.96618	0.270484	0.012
	B vs D	6.25999	0.43899	0.049		B vs D	3.54881	0.307288	0.054		B vs D	2.31092	0.224124	0.043		B vs D	2.29408	0.222854	0.035
	C vs D	0.361626	0.0432482	0.706		C vs D	0.455103	0.0538258	0.706		C vs D	0.801933	0.0911087	0.551		C vs D	0.816565	0.0926172	0.538
	Between	4.55496	0.460642	0.01		Between	3.22438	0.37678	0.011		Between	2.3325	0.304272	0.006		Between	2.31108	0.302323	0.013
October	comparison	F.Model	R2	P Value		comparison	F.Model	R2	P Value		comparison	F.Model	R2	P Value		comparison	F.Model	R2	P Value
	A vs B	0.730306	0.127446	0.561		A vs B	0.748883	0.130266	0.676		A vs B	0.910003	0.153977	0.425		A vs B	0.87272	0.148606	0.601
	A vs C	0.801235	0.138115	0.522		A vs C	1.23583	0.198183	0.307		A vs C	1.11459	0.182284	0.329		A vs C	1.27407	0.203069	0.238
	A vs D	0.694835	0.122011	0.551		A vs D	0.839246	0.143725	0.464		A vs D	0.737516	0.128543	0.652		A vs D	0.708307	0.124083	0.684
	B vs C	0.851589	0.124291	0.659		B vs C	1.38902	0.187984	0.314		B vs C	2.49382	0.293604	0.095		B vs C	2.40938	0.286511	0.068
	B vs D	0.669521	0.100385	0.661		B vs D	1.19664	0.166278	0.398		B vs D	1.41906	0.191272	0.184		B vs D	1.4968	0.199659	0.168
	C vs D	0.161372	0.0261909	1		C vs D	0.232786	0.0373486	0.941		C vs D	0.723242	0.107573	0.608		C vs D	0.600984	0.0910447	0.787
	Between	0.706767	0.161605	0.757		Between	0.976134	0.210247	0.465		Between	1.23414	0.251823	0.231		Between	1.23208	0.251509	0.251
