# Supplementary material for: Differed Growth Stage Dynamics of Root-Associated Bacterial and Fungal Community Structure Associated with Halophytic Plant Lycium ruthenicum
Source: Microorganisms. 2022 Aug 15;10(8):1644. doi: 10.3390/microorganisms10081644 (PMC9414475; doi:10.3390/microorganisms10081644)
Supplement: Supplementary file 1 [file microorganisms-10-01644-s001.zip › Table S4. 16S rDNA OTU abundance and taxonomy in each sample.xls]

## Sheet: Table S4 16S rDNA OTU abundance
Table S4 16S rDNA OTU abundance and taxonomy in each sample
Otu_num	phylum	class	order	family	genus	AB1	AB2	AB3	AB4	JB1	JB2	JB3	JB4	OB1	OB2	OB3	AR1	AR2	AR3	AR4	JR1	JR2	JR3	JR4	OR1	OR2	OR3	OR4	AP1	AP2	AP3	AP4	JP1	JP2	JP3	JP4	OP1	OP2	OP3	OP4	AE1	AE2	AE3	AE4	JE1	JE2	JE3	JE4	OE1
Otu2	Proteobacteria	Deltaproteobacteria	Deltaproteobacteria_incertae_sedis	Deltaproteobacteria_incertae_sedis_unclassified	unclassified	1704	1204	1146	588	465	872	420	209	0	0	0	8	1276	1102	1153	2108	787	665	686	0	0	0	0	8	747	386	451	810	631	216	208	0	0	0	0	1	13	7	125	19	7	2	0	0
Otu6	Proteobacteria	Gammaproteobacteria	Alteromonadales	Alteromonadaceae	Haliea	0	0	0	0	0	0	0	0	0	0	0	4606	673	0	1641	0	940	540	110	0	0	0	0	2221	2206	1	6394	0	1014	4576	0	0	0	0	0	2451	240	0	3793	0	0	0	0	0
Otu7	Proteobacteria	Deltaproteobacteria	Myxococcales	unclassified	unclassified	24	79	136	0	7	12	20	2	0	0	0	0	152	22	30	34	29	9	41	0	0	0	0	0	60	37	1	27	40	6	20	0	0	0	0	0	26	0	2	4	3	1	0	0
Otu9	Proteobacteria	Gammaproteobacteria	Gammaproteobacteria_incertae_sedis	Gammaproteobacteria_incertae_sedis_unclassified	Methylohalomonas	68	35	49	16	60	136	39	30	0	0	0	9	12	3	261	10	23	52	85	0	0	0	0	7	1	1	90	18	13	34	24	0	0	0	0	1	0	0	97	0	3	0	0	0
Otu11	unclassified	unclassified	unclassified	unclassified	unclassified	0	0	0	0	0	0	0	0	0	0	0	6	0	0	0	0	0	0	0	0	0	0	0	1	0	0	0	0	0	0	0	0	0	0	0	0	0	0	0	0	0	0	0	0
Otu13	Proteobacteria	Gammaproteobacteria	Pseudomonadales	Pseudomonadaceae	Pseudomonas	0	0	0	0	0	0	0	0	0	0	0	1191	8	0	0	0	0	0	0	0	0	0	0	2768	5	0	0	0	0	0	0	0	0	0	0	1	1	0	0	0	0	0	0	0
Otu14	Parcubacteria	Parcubacteria_unclassified	Parcubacteria_unclassified	Parcubacteria_unclassified	Parcubacteria_genera_incertae_sedis	0	0	0	0	0	0	0	0	0	0	0	0	0	0	0	0	0	0	0	0	0	0	0	0	0	0	0	0	0	0	0	0	0	0	0	0	0	0	0	0	0	0	0	0
Otu15	Planctomycetes	Planctomycetia	Planctomycetales	Planctomycetaceae	Pirellula	1	0	3	3	1	2	7	5	0	0	0	0	0	0	7	2	5	14	7	0	0	0	0	0	0	1	3	0	1	2	2	0	0	0	0	1	0	0	0	0	0	0	0	0
Otu16	unclassified	unclassified	unclassified	unclassified	unclassified	0	19	0	0	0	0	0	0	0	0	0	0	1	0	0	0	0	0	0	0	0	0	0	0	0	0	0	0	0	0	0	0	0	0	0	0	0	0	0	0	0	0	0	0
Otu17	Actinobacteria	Actinobacteria	unclassified	unclassified	unclassified	2039	1588	4179	2043	3144	3452	1171	1075	0	0	0	329	1449	2475	2334	3077	1025	2155	741	0	0	0	0	0	32	1095	1476	1890	2696	841	215	0	0	0	0	1	1	21	0	4	1	1	0	0
Otu18	unclassified	unclassified	unclassified	unclassified	unclassified	3	0	5	10	41	134	52	0	0	0	0	6	0	0	8	0	0	0	6	0	0	0	0	0	0	0	0	0	0	0	0	0	0	0	0	0	0	0	0	0	0	0	0	0
Otu19	Proteobacteria	Gammaproteobacteria	Chromatiales	unclassified	unclassified	0	105	0	0	0	0	0	0	0	0	0	0	350	0	0	603	192	499	0	0	0	0	0	3	534	0	408	430	0	0	0	0	0	0	0	0	201	0	1111	251	0	0	0	0
Otu20	unclassified	unclassified	unclassified	unclassified	unclassified	163	32	0	0	0	0	0	0	0	0	0	0	0	0	0	0	0	8	0	0	0	0	0	0	0	0	0	3	146	0	0	0	0	0	0	0	0	0	0	0	0	0	0	0
Otu21	Proteobacteria	Deltaproteobacteria	unclassified	unclassified	unclassified	0	45	15	0	1	1	1	0	0	0	0	0	659	7	25	143	0	4	98	0	0	0	0	2	841	5	23	789	0	5	114	0	0	0	0	0	23	1	0	3	0	0	1	0
Otu22	unclassified	unclassified	unclassified	unclassified	unclassified	0	0	5	0	14	14	34	8	0	0	0	0	0	0	0	108	37	55	17	0	0	0	0	0	0	0	0	69	29	41	20	0	0	0	0	0	0	0	0	47	14	10	1	0
Otu25	unclassified	unclassified	unclassified	unclassified	unclassified	0	0	0	0	0	6	0	0	0	0	0	0	0	0	0	1	0	0	0	0	0	0	0	0	0	0	0	0	0	0	0	0	0	0	0	0	0	0	0	1	0	0	0	0
Otu41	unclassified	unclassified	unclassified	unclassified	unclassified	0	0	0	0	0	0	0	0	0	0	0	0	0	0	0	0	1	0	0	0	0	0	0	0	0	0	0	0	0	1	1	0	0	0	0	0	0	0	0	1	0	1	0	0
Otu43	unclassified	unclassified	unclassified	unclassified	unclassified	0	0	0	0	0	0	0	0	0	0	0	0	0	0	0	0	0	0	0	0	0	0	0	0	0	0	0	0	0	3	0	0	0	0	0	0	0	0	0	2	0	0	0	0
Otu62	unclassified	unclassified	unclassified	unclassified	unclassified	0	0	0	0	0	0	0	0	0	0	0	0	0	0	0	0	2	0	0	0	0	0	0	0	0	0	0	1	0	1	0	0	0	0	0	0	0	0	0	0	0	1	0	0
Otu80	unclassified	unclassified	unclassified	unclassified	unclassified	0	0	0	0	0	2	1	0	0	0	0	0	0	0	0	0	1	0	0	0	0	0	0	0	0	0	0	2	0	0	0	0	0	0	0	0	0	0	0	0	0	0	0	0
Otu84	unclassified	unclassified	unclassified	unclassified	unclassified	0	0	0	0	0	0	0	0	0	0	0	0	0	0	0	3	0	0	0	0	0	0	0	0	0	0	0	1	0	0	1	0	0	0	0	0	0	0	0	2	0	0	0	0
Otu109	unclassified	unclassified	unclassified	unclassified	unclassified	0	0	0	0	0	0	1	0	0	0	0	0	0	0	0	1	3	0	3	0	0	0	0	0	0	0	0	3	0	5	0	0	0	0	0	0	0	0	0	0	0	0	0	0
Otu136	Planctomycetes	Planctomycetia	Planctomycetales	Planctomycetaceae	Rhodopirellula	2	1	17	18	136	11	55	49	0	0	0	9	2	0	0	7	11	1	15	0	0	0	0	1	1	1	4	14	6	0	1	0	0	0	0	0	0	0	0	0	0	0	0	0
Otu189	unclassified	unclassified	unclassified	unclassified	unclassified	0	0	0	0	0	0	0	0	0	33	7	0	0	0	0	0	0	0	0	7	93	72	14	0	0	0	0	0	0	0	0	4	142	28	12	0	0	0	0	0	0	0	0	0
Otu190	unclassified	unclassified	unclassified	unclassified	unclassified	0	6	0	0	0	0	1	0	0	0	0	0	1	0	0	0	1	0	1	0	0	0	0	0	0	0	0	0	2	0	1	0	0	0	0	0	0	0	0	0	0	0	2	0
Otu238	Proteobacteria	Gammaproteobacteria	Alteromonadales	Alteromonadaceae	Microbulbifer	19	10	11	0	2	4	13	1	0	0	0	0	13	33	63	103	163	171	60	0	0	0	0	0	5	103	62	113	98	66	12	0	0	0	0	0	4	304	615	0	14	0	0	0
Otu303	unclassified	unclassified	unclassified	unclassified	unclassified	364	69	219	86	206	110	238	152	0	0	0	2	1	71	223	123	130	137	113	0	0	0	0	0	0	15	48	101	43	39	50	0	0	0	0	0	0	0	3	0	0	1	1	0
Otu328	Bacteroidetes	Sphingobacteriia	Sphingobacteriales	Chitinophagaceae	Gracilimonas	50	10	1	9	46	56	31	7	0	0	0	0	90	13	132	174	238	490	261	0	0	0	0	1	43	6	134	228	393	1161	496	0	0	0	0	0	0	3	22	64	19	46	1	0
Otu329	Chloroflexi	Thermomicrobia	Sphaerobacterales	Sphaerobacteraceae	Nitrolancea	56	0	7	9	151	61	91	112	0	0	0	82	49	41	60	12	144	54	20	0	0	0	0	29	57	0	42	37	25	20	3	0	0	0	0	11	0	0	57	0	0	0	0	0
Otu337	Proteobacteria	Gammaproteobacteria	Chromatiales	unclassified	unclassified	474	140	218	30	339	207	172	74	0	0	0	0	6	173	426	177	73	120	110	0	0	0	0	1	2	56	158	141	38	40	43	0	0	0	0	0	0	1	20	0	0	0	0	0
Otu338	Proteobacteria	Deltaproteobacteria	unclassified	unclassified	unclassified	1	0	2	0	0	0	0	0	0	0	0	0	0	18	0	0	1	0	0	0	0	0	0	0	0	4	0	0	0	0	0	0	0	0	0	0	0	0	0	0	0	0	0	0
Otu339	unclassified	unclassified	unclassified	unclassified	unclassified	0	0	0	0	0	0	0	0	0	0	0	0	0	0	0	0	0	0	0	0	0	1	13	0	0	0	0	0	0	0	0	0	2	3	16	0	0	0	0	0	0	0	0	0
Otu340	Gemmatimonadetes	Gemmatimonadetes	Gemmatimonadales	Gemmatimonadaceae	Gemmatimonas	0	0	0	0	0	0	0	0	0	0	0	0	0	0	0	0	0	0	0	0	0	0	0	0	0	0	0	6	0	0	0	0	0	0	0	0	0	0	0	0	0	0	0	0
Otu352	Proteobacteria	Alphaproteobacteria	Rhodospirillales	Rhodospirillaceae	Pelagibius	217	805	355	53	40	122	273	64	0	0	0	506	1630	761	1725	1697	1428	1021	699	0	0	0	0	360	2571	959	4457	6784	2786	3566	1914	0	0	0	0	163	143	107	3236	100	174	5	1	0
Otu353	Acidobacteria	Acidobacteria_Gp10	Acidobacteria_Gp10_unclassified	Acidobacteria_Gp10_unclassified	Gp10	1405	314	1097	156	102	19	50	159	0	0	0	0	59	676	2006	677	311	174	262	0	0	0	0	0	14	351	649	596	163	37	103	0	0	0	0	0	0	1	93	3	0	0	1	0
Otu362	unclassified	unclassified	unclassified	unclassified	unclassified	201	264	257	145	35	132	38	9	0	0	0	0	16	95	212	35	55	179	66	0	0	0	0	0	5	38	56	35	64	103	47	0	0	0	0	0	0	0	0	0	0	0	0	0
Otu363	Proteobacteria	Alphaproteobacteria	Rhodospirillales	unclassified	unclassified	3	76	3	3	8	4	3	2	0	0	0	7	11	3	6	5	3	5	3	0	0	0	0	3	6	4	3	4	3	4	2	0	0	0	0	0	0	1	6	0	0	0	0	0
Otu364	Proteobacteria	Gammaproteobacteria	Oceanospirillales	Halomonadaceae	Halomonas	1	0	0	0	0	0	0	0	0	0	0	0	1	0	0	0	0	0	0	0	0	0	0	0	0	0	0	13	0	0	0	0	0	0	0	0	0	0	0	0	0	0	0	0
Otu387	Acidobacteria	Acidobacteria_Gp10	Acidobacteria_Gp10_unclassified	Acidobacteria_Gp10_unclassified	Gp10	150	2075	58	86	212	665	896	87	0	0	0	0	376	3	428	39	59	1308	113	0	0	0	0	1	156	3	177	39	29	633	42	0	0	0	0	0	1	0	38	0	1	22	0	0
Otu388	Planctomycetes	Planctomycetia	Planctomycetales	Planctomycetaceae	Blastopirellula	5	8	11	5	5	3	4	1	0	0	0	0	22	24	11	165	69	75	70	0	0	0	0	0	15	22	3	265	55	64	56	0	0	0	0	0	20	1	18	147	32	23	1	0
Otu389	Actinobacteria	Actinobacteria	Acidimicrobiales	Acidimicrobiaceae	Ilumatobacter	5	0	0	0	2	0	0	0	0	0	0	13	74	56	0	1	1	15	2	0	0	0	0	7	24	29	2	4	4	3	4	0	0	0	0	12	1	47	0	9	6	0	0	0
Otu391	Gemmatimonadetes	Gemmatimonadetes	Gemmatimonadales	Gemmatimonadaceae	Gemmatimonas	0	0	0	0	0	0	0	0	0	0	0	4	6	0	0	1	3	3	4	0	0	0	0	3	0	0	0	2	0	0	0	0	0	0	0	0	0	0	0	0	0	0	0	0
Otu392	unclassified	unclassified	unclassified	unclassified	unclassified	8	0	112	49	31	102	117	0	0	0	0	0	0	0	109	25	5	1	37	0	0	0	0	0	0	9	35	43	32	8	15	0	0	0	0	0	0	1	0	0	0	0	0	0
Otu404	Proteobacteria	Deltaproteobacteria	Myxococcales	unclassified	unclassified	0	247	0	0	1	6	17	0	0	0	0	0	5	0	0	0	2	5	0	0	0	0	0	0	4	0	0	0	1	2	1	0	0	0	0	0	0	0	0	0	0	0	0	0
Otu405	Proteobacteria	unclassified	unclassified	unclassified	unclassified	163	0	15	9	3	28	1	5	0	0	0	0	0	14	70	27	12	0	7	0	0	0	0	0	0	1	29	15	0	0	11	0	0	0	0	0	0	0	1	0	0	0	0	0
Otu406	Proteobacteria	Deltaproteobacteria	unclassified	unclassified	unclassified	70	2	15	11	154	137	39	61	0	0	0	0	3	2	18	28	9	8	31	0	0	0	0	0	0	2	4	30	7	0	20	0	0	0	0	0	0	0	1	0	0	0	0	0
Otu407	Proteobacteria	Gammaproteobacteria	unclassified	unclassified	unclassified	0	0	2	479	327	8	0	1	0	0	0	0	0	0	2	29	1	0	2	0	0	0	0	1	0	1	1	41	0	0	0	0	0	0	0	0	0	0	0	0	0	0	0	0
Otu408	Firmicutes	Bacilli	Bacillales	Planococcaceae	Paenisporosarcina	1	0	2	0	0	3	5	0	0	0	0	19	0	3	0	2	1	0	0	0	0	0	0	9	0	0	0	0	0	1	3	0	0	0	0	0	0	0	0	0	0	0	0	0
Otu438	Proteobacteria	Gammaproteobacteria	Arenicellales	Arenicellaceae	Arenicella	8	35	0	0	2	3	0	1	0	0	0	0	817	887	31	201	221	605	592	0	0	0	0	10	2111	1014	89	363	439	876	372	0	0	0	0	0	131	1098	3	110	27	193	6	0
Otu439	Acidobacteria	Acidobacteria_Gp10	Acidobacteria_Gp10_unclassified	Acidobacteria_Gp10_unclassified	Gp10	0	868	0	0	1	17	4	2	0	0	0	0	1740	3	0	4	66	9	9	0	0	0	0	3	710	1	1	65	49	3	15	0	0	0	0	0	10	0	0	0	0	0	0	0
Otu440	unclassified	unclassified	unclassified	unclassified	unclassified	78	4	30	403	466	219	131	206	0	0	0	1	4	1	6	76	33	22	82	0	0	0	0	0	2	1	2	103	43	8	24	0	0	0	0	0	0	0	0	0	0	0	0	0
Otu441	unclassified	unclassified	unclassified	unclassified	unclassified	167	3	38	30	54	224	264	100	0	0	0	0	0	5	67	11	6	26	70	0	0	0	0	0	1	3	33	11	34	10	48	0	0	0	0	0	0	0	2	0	0	0	0	0
Otu442	unclassified	unclassified	unclassified	unclassified	unclassified	734	0	106	24	47	68	5	78	0	0	0	0	0	14	67	15	12	23	60	0	0	0	0	0	0	6	37	98	28	11	51	0	0	0	0	0	0	0	2	0	0	0	0	0
Otu443	unclassified	unclassified	unclassified	unclassified	unclassified	0	37	8	2	0	38	93	0	0	0	0	0	10	0	2	0	1	6	4	0	0	0	0	0	3	0	2	0	0	3	0	0	0	0	0	0	0	0	0	0	0	0	0	0
Otu444	Proteobacteria	Gammaproteobacteria	Chromatiales	unclassified	unclassified	0	2	84	9	68	1	0	4	0	0	0	0	4	16	11	2	59	3	0	0	0	0	0	0	1	13	9	0	119	0	0	0	0	0	0	0	0	0	0	0	1	0	0	0
Otu445	unclassified	unclassified	unclassified	unclassified	unclassified	582	170	55	59	50	99	15	33	0	0	0	1	10	21	27	44	51	21	42	0	0	0	0	0	1	13	15	118	95	23	38	0	0	0	0	0	0	0	0	0	0	0	1	0
Otu446	unclassified	unclassified	unclassified	unclassified	unclassified	812	219	159	83	81	197	49	86	0	0	0	56	7	46	57	66	28	105	196	0	0	0	0	27	6	27	29	580	134	200	259	0	0	0	0	0	0	0	0	0	0	0	0	0
Otu447	unclassified	unclassified	unclassified	unclassified	unclassified	97	418	138	47	14	77	107	12	0	0	0	3	456	185	414	125	105	287	86	0	0	0	0	4	255	101	95	132	67	189	45	0	0	0	0	0	19	0	16	1	1	1	0	0
Otu448	unclassified	unclassified	unclassified	unclassified	unclassified	1	199	99	32	66	146	253	32	0	0	0	0	2	9	79	27	49	52	43	0	0	0	0	0	0	7	19	16	20	8	18	0	0	0	0	0	0	0	0	0	1	0	2	0
Otu449	Proteobacteria	Deltaproteobacteria	Deltaproteobacteria_incertae_sedis	Deltaproteobacteria_incertae_sedis_unclassified	Deferrisoma	134	317	99	22	31	49	71	32	0	0	0	1	7	44	79	84	13	25	52	0	0	0	0	0	2	21	15	93	8	18	32	0	0	0	0	0	0	0	4	0	0	0	0	0
Otu450	unclassified	unclassified	unclassified	unclassified	unclassified	17	0	255	14	0	2	0	2	0	0	0	0	3	189	72	30	30	49	22	0	0	0	0	1	1	282	71	333	384	156	85	0	0	0	0	0	0	0	0	0	0	0	0	0
Otu451	unclassified	unclassified	unclassified	unclassified	unclassified	206	0	4	0	10	20	0	10	0	0	0	5	7	20	2	16	17	2	6	0	0	0	0	0	7	9	0	22	12	1	15	0	0	0	0	0	0	0	0	0	0	0	0	0
Otu452	Acidobacteria	Acidobacteria_Gp10	Acidobacteria_Gp10_unclassified	Acidobacteria_Gp10_unclassified	Gp10	240	123	288	104	196	380	303	299	0	0	0	0	11	20	164	43	87	51	108	0	0	0	0	0	0	9	43	50	41	18	49	0	0	0	0	0	0	0	1	0	0	0	0	0
Otu453	unclassified	unclassified	unclassified	unclassified	unclassified	409	417	63	1	5	5	4	4	0	0	0	16	149	187	31	44	29	24	26	0	0	0	0	0	37	136	9	92	24	8	19	0	0	0	0	0	0	0	0	0	0	0	0	0
Otu454	Proteobacteria	Deltaproteobacteria	unclassified	unclassified	unclassified	0	401	20	16	9	12	9	0	0	0	0	1	53	60	19	1	34	9	5	0	0	0	0	1	16	27	3	33	11	1	2	0	0	0	0	0	0	0	3	2	0	1	0	0
Otu455	unclassified	unclassified	unclassified	unclassified	unclassified	121	45	36	14	4	5	13	22	0	0	0	0	1	49	22	0	1	15	29	0	0	0	0	6	13	22	9	20	2	0	3	0	0	0	0	0	0	0	0	3	0	0	0	0
Otu456	unclassified	unclassified	unclassified	unclassified	unclassified	0	20	9	2	1	127	1	0	0	0	0	0	7	0	18	0	0	0	0	0	0	0	0	0	1	0	5	0	0	0	0	0	0	0	0	0	0	0	1	0	0	0	0	0
Otu457	Proteobacteria	Gammaproteobacteria	Chromatiales	unclassified	unclassified	0	1	14	189	13	14	3	4	0	0	0	0	0	4	0	0	4	3	0	0	0	0	0	1	0	5	4	0	0	0	2	0	0	0	0	0	0	0	0	0	0	0	0	0
Otu458	Proteobacteria	unclassified	unclassified	unclassified	unclassified	18	93	27	0	0	2	1	0	0	0	0	0	208	137	44	65	32	0	42	0	0	0	0	0	125	87	48	78	53	2	9	0	0	0	0	0	0	0	0	0	1	0	0	0
Otu459	unclassified	unclassified	unclassified	unclassified	unclassified	0	76	10	0	0	0	2	0	0	0	0	0	12	56	5	0	2	0	1	0	0	0	0	0	4	15	0	0	5	0	0	0	0	0	0	0	0	0	0	0	0	0	0	0
Otu460	Proteobacteria	Betaproteobacteria	Rhodocyclales	Rhodocyclaceae	unclassified	0	0	0	0	0	0	5	0	0	0	0	253	0	4	0	3	0	0	1	0	0	0	0	77	0	0	0	6	0	0	2	0	0	0	0	0	0	0	0	0	0	0	0	0
Otu461	unclassified	unclassified	unclassified	unclassified	unclassified	0	0	0	0	0	0	0	0	0	0	0	0	0	1	3	0	1	1	0	0	0	0	0	0	0	2	1	4	3	5	0	0	0	0	0	0	0	0	0	0	0	0	0	0
Otu462	Acidobacteria	Acidobacteria_Gp10	Acidobacteria_Gp10_unclassified	Acidobacteria_Gp10_unclassified	Gp10	0	58	0	0	0	0	0	0	0	0	0	0	0	0	0	21	0	0	1	0	0	0	0	0	0	0	0	0	0	0	0	0	0	0	0	0	0	0	0	0	0	0	0	0
Otu463	Proteobacteria	Gammaproteobacteria	Chromatiales	unclassified	unclassified	0	0	7	52	0	2	4	2	0	0	0	0	0	1	0	0	0	0	3	0	0	0	0	0	0	1	0	2	1	0	0	0	0	0	0	0	0	0	0	0	0	0	0	0
Otu464	unclassified	unclassified	unclassified	unclassified	unclassified	0	31	0	0	0	0	0	0	0	0	0	0	3	0	0	0	1	2	0	0	0	0	0	0	0	0	1	0	0	0	0	0	0	0	0	0	0	0	0	0	0	0	0	0
Otu465	Proteobacteria	unclassified	unclassified	unclassified	unclassified	27	85	3	0	0	1	0	0	0	0	0	0	0	6	23	29	4	4	12	0	0	0	0	0	0	9	5	39	0	2	7	0	0	0	0	0	0	0	0	0	0	0	0	0
Otu466	unclassified	unclassified	unclassified	unclassified	unclassified	0	28	5	0	1	0	0	1	0	0	0	0	17	2	25	8	5	1	2	0	0	0	0	0	1	0	11	6	6	0	3	0	0	0	0	0	0	0	0	0	0	0	0	0
Otu467	Proteobacteria	Gammaproteobacteria	Alteromonadales	Alteromonadaceae	Marinimicrobium	9	30	48	27	26	32	110	24	0	0	0	30	72	11	44	20	14	40	32	0	0	0	0	58	20	3	18	36	0	58	44	0	0	0	0	13	0	0	0	38	4	7	0	0
Otu468	unclassified	unclassified	unclassified	unclassified	unclassified	0	0	3	0	0	0	0	0	0	0	0	0	0	22	9	0	7	0	3	0	0	0	0	0	0	14	2	2	1	0	0	0	0	0	0	0	0	0	0	0	0	0	0	0
Otu469	unclassified	unclassified	unclassified	unclassified	unclassified	0	11	0	0	1	5	4	1	0	0	0	0	0	0	0	0	0	0	0	0	0	0	0	0	0	0	0	0	0	0	0	0	0	0	0	0	0	0	0	0	0	0	0	0
Otu470	Cloacimonetes	Cloacimonetes_unclassified	Cloacimonetes_unclassified	Cloacimonetes_unclassified	Candidatus Cloacamonas	0	0	0	0	0	0	0	0	0	0	0	0	0	0	0	0	0	0	0	0	0	0	0	0	0	0	0	0	0	0	0	0	0	0	0	0	0	0	0	0	0	0	0	0
Otu471	unclassified	unclassified	unclassified	unclassified	unclassified	11	35	21	5	1	9	4	3	0	0	0	1	1	8	3	4	1	4	5	0	0	0	0	0	0	2	2	17	7	3	7	0	0	0	0	0	0	0	0	0	0	0	0	0
Otu472	Proteobacteria	Gammaproteobacteria	Chromatiales	unclassified	unclassified	1	0	0	0	2	0	0	6	0	0	0	0	0	0	0	1	0	1	1	0	0	0	0	0	0	0	0	0	0	0	0	0	0	0	0	0	0	0	0	0	0	0	0	0
Otu473	Proteobacteria	Gammaproteobacteria	Chromatiales	Thioalkalispiraceae	Thioprofundum	69	4	0	0	0	1	0	0	0	0	0	0	1166	29	2	518	423	6	4	0	0	0	0	0	1712	181	2	1890	655	16	4	0	0	0	0	0	4	5	36	133	136	0	0	0
Otu474	unclassified	unclassified	unclassified	unclassified	unclassified	0	0	10	7	1	2	3	0	0	0	0	0	0	12	6	1	1	0	5	0	0	0	0	0	0	6	1	2	3	0	0	0	0	0	0	0	0	0	0	0	0	0	0	0
Otu475	Proteobacteria	Deltaproteobacteria	unclassified	unclassified	unclassified	0	0	0	0	0	0	0	0	0	0	0	0	0	0	0	0	0	0	0	0	0	0	9	0	0	0	0	0	0	0	0	0	0	0	1	0	0	0	0	0	0	0	0	0
Otu476	Proteobacteria	Deltaproteobacteria	unclassified	unclassified	unclassified	60	0	76	8	1	40	11	3	0	0	0	0	0	1	79	49	6	1	22	0	0	0	0	0	0	1	28	15	0	2	10	0	0	0	0	0	0	0	7	1	1	0	0	0
Otu477	unclassified	unclassified	unclassified	unclassified	unclassified	0	37	0	0	0	0	2	0	0	0	0	0	0	0	0	1	7	0	6	0	0	0	0	0	0	0	0	0	0	2	1	0	0	0	0	0	0	0	0	0	0	0	0	0
Otu478	unclassified	unclassified	unclassified	unclassified	unclassified	33	58	17	75	59	79	35	90	0	0	0	0	5	0	5	8	4	1	9	0	0	0	0	0	0	1	2	17	0	0	2	0	0	0	0	0	0	0	0	0	0	0	0	0
Otu479	unclassified	unclassified	unclassified	unclassified	unclassified	0	0	0	0	0	0	0	0	0	0	0	36	4	3	0	4	0	1	5	0	0	0	0	1	1	0	0	12	1	0	0	0	0	0	0	0	0	0	0	0	0	0	1	0
Otu480	BRC1	BRC1_unclassified	BRC1_unclassified	BRC1_unclassified	BRC1_genera_incertae_sedis	2	0	0	0	0	0	0	0	0	0	0	0	0	1	0	1	0	0	1	0	0	0	0	0	0	1	0	0	0	0	0	0	0	0	0	0	0	0	0	0	0	0	0	0
Otu483	unclassified	unclassified	unclassified	unclassified	unclassified	0	0	2	0	0	0	0	0	0	0	0	0	0	0	0	0	0	0	0	0	0	0	0	0	0	0	2	0	0	0	0	0	0	0	0	0	0	0	0	0	0	0	0	0
Otu484	unclassified	unclassified	unclassified	unclassified	unclassified	0	0	3	0	1	1	1	3	0	0	0	0	0	1	1	0	0	0	2	0	0	0	0	0	0	0	0	0	0	0	1	0	0	0	0	0	0	0	0	0	0	0	0	0
Otu485	Proteobacteria	Deltaproteobacteria	Deltaproteobacteria_incertae_sedis	Deltaproteobacteria_incertae_sedis_unclassified	Deferrisoma	0	0	0	0	0	2	0	0	0	0	0	0	2	0	0	0	0	0	0	0	0	0	0	0	1	0	0	0	0	0	0	0	0	0	0	0	0	0	0	0	0	0	0	0
Otu487	Firmicutes	Clostridia	unclassified	unclassified	unclassified	0	0	0	0	0	0	1	2	0	0	0	0	0	1	0	0	0	0	0	0	0	0	0	0	0	0	0	0	0	0	0	0	0	0	0	0	0	0	0	0	0	0	0	0
Otu497	unclassified	unclassified	unclassified	unclassified	unclassified	4	101	4	0	0	0	0	0	0	0	0	0	162	1	19	5	0	0	0	0	0	0	0	0	86	0	2	8	0	0	0	0	0	0	0	0	4	0	0	0	0	0	0	0
Otu498	unclassified	unclassified	unclassified	unclassified	unclassified	0	0	6	7	0	0	0	0	0	0	0	0	0	1	174	0	0	0	0	0	0	0	0	0	0	0	33	0	0	0	0	0	0	0	0	0	0	0	2	0	0	0	0	0
Otu509	unclassified	unclassified	unclassified	unclassified	unclassified	0	0	0	2	0	0	0	2	0	0	0	0	0	0	0	1	0	16	0	0	0	0	0	0	0	0	0	1	3	0	0	0	0	0	0	0	0	0	0	0	0	0	0	0
Otu510	unclassified	unclassified	unclassified	unclassified	unclassified	0	0	0	1	0	0	0	0	0	0	0	0	0	0	0	0	0	0	0	0	0	0	0	0	0	0	0	0	0	0	0	0	0	0	0	0	0	0	0	0	0	0	0	0
Otu525	Acidobacteria	Acidobacteria_Gp10	Acidobacteria_Gp10_unclassified	Acidobacteria_Gp10_unclassified	Gp10	0	0	0	0	0	0	0	37	0	0	0	0	2	0	0	3	0	0	29	0	0	0	0	0	0	0	0	0	0	0	0	0	0	0	0	0	0	0	0	0	0	0	0	0
Otu533	unclassified	unclassified	unclassified	unclassified	unclassified	0	0	0	0	0	1	0	0	0	0	0	0	0	0	0	1	0	2	0	0	0	0	0	0	0	0	0	0	1	0	0	0	0	0	0	0	0	0	0	0	0	0	0	0
Otu542	Proteobacteria	unclassified	unclassified	unclassified	unclassified	0	0	0	0	0	0	0	0	0	0	0	0	0	0	0	1	1	2	0	0	0	0	0	0	0	0	0	0	0	0	0	0	0	0	0	0	0	0	0	0	0	0	0	0
Otu548	Proteobacteria	Deltaproteobacteria	Desulfovibrionales	Desulfohalobiaceae	Desulfovermiculus	0	0	0	5	2	0	0	1	0	0	0	0	0	0	1	0	1	3	3	0	0	0	0	0	0	0	0	1	1	1	0	0	0	0	0	0	0	0	0	0	0	0	0	0
Otu554	Chlamydiae	Chlamydiia	Chlamydiales	unclassified	unclassified	10	0	8	0	0	0	0	0	0	0	0	0	0	330	0	0	0	0	0	0	0	0	0	0	1	1953	0	0	0	0	0	0	0	0	0	0	0	16783	4	0	0	0	0	0
Otu555	Proteobacteria	Gammaproteobacteria	unclassified	unclassified	unclassified	2	12	0	0	0	0	1	0	0	0	0	58	1081	136	750	47	0	0	4	0	0	0	0	48	896	67	1061	446	1	0	1	0	0	0	0	67	43	0	535	10	0	0	0	0
Otu556	Proteobacteria	Gammaproteobacteria	Enterobacteriales	Enterobacteriaceae	Enterobacter	10	4	47	15	16	69	207	7	0	0	0	0	3	0	1	7	385	30	11	0	0	0	0	3	4	9	3	597	104	153	202	0	0	0	0	0	0	1	0	19	31	17	41	0
Otu557	unclassified	unclassified	unclassified	unclassified	unclassified	492	2	87	105	672	1158	177	408	0	0	0	0	12	22	21	96	31	72	135	0	0	0	0	0	1	9	4	65	15	17	13	0	0	0	0	0	0	0	0	0	0	0	1	0
Otu558	unclassified	unclassified	unclassified	unclassified	unclassified	503	577	420	165	32	58	165	32	0	0	0	84	269	256	496	149	39	69	58	0	0	0	0	27	93	103	133	133	44	24	24	0	0	0	0	0	0	0	21	0	0	1	0	0
Otu559	Proteobacteria	Betaproteobacteria	Burkholderiales	Burkholderiaceae	Ralstonia	11	0	148	8	0	0	0	0	0	0	0	1	3	1	1	0	0	0	0	0	0	0	0	9	8	15	7	0	0	0	1	0	0	0	0	0	2	0	0	0	0	0	0	0
Otu560	Proteobacteria	Gammaproteobacteria	Chromatiales	unclassified	unclassified	4	16	6	4	11	4	20	3	0	0	0	0	0	0	0	2	2	1	9	0	0	0	0	0	0	0	1	0	0	3	2	0	0	0	0	0	0	0	0	0	0	0	0	0
Otu561	Proteobacteria	Gammaproteobacteria	Chromatiales	Ectothiorhodospiraceae	unclassified	0	161	82	49	193	175	531	20	0	0	0	0	20	7	185	27	65	138	30	0	0	0	0	0	10	2	65	43	44	49	14	0	0	0	0	0	0	0	11	0	0	1	0	0
Otu562	Firmicutes	Bacilli	Bacillales	Bacillaceae 1	Bacillus	2	5	5	0	8	6	6	5	0	0	0	424	5	2	9	2	0	1	7	0	0	0	0	174	4	3	0	14	5	1	3	0	0	0	0	22	1	0	1	0	0	0	0	0
Otu563	Proteobacteria	Gammaproteobacteria	Pseudomonadales	Pseudomonadaceae	Pseudomonas	78	11	552	33	0	0	1	0	0	0	0	2	1	4	11	0	0	0	0	0	0	0	0	42	20	46	30	0	0	0	0	0	0	0	0	0	0	0	0	0	0	0	0	0
Otu564	Proteobacteria	unclassified	unclassified	unclassified	unclassified	0	4	1	0	0	1	1	0	0	0	0	0	0	28	10	3	1	1	1	0	0	0	0	0	1	42	0	7	3	0	4	0	0	0	0	0	0	0	13	0	0	0	0	0
Otu565	unclassified	unclassified	unclassified	unclassified	unclassified	342	144	213	11	36	260	19	34	0	0	0	0	5	44	255	27	10	12	56	0	0	0	0	0	2	9	41	24	4	4	9	0	0	0	0	0	0	0	0	1	0	0	0	0
Otu566	unclassified	unclassified	unclassified	unclassified	unclassified	639	629	400	147	189	598	123	115	0	0	0	9	136	171	488	444	98	132	304	0	0	0	0	3	65	53	131	279	69	46	129	0	0	0	0	0	0	0	55	0	0	1	0	0
Otu567	unclassified	unclassified	unclassified	unclassified	unclassified	71	289	45	136	158	347	86	74	0	0	0	0	11	6	14	31	25	66	84	0	0	0	0	0	1	4	6	66	57	93	53	0	0	0	0	0	0	0	0	0	0	0	0	0
Otu568	unclassified	unclassified	unclassified	unclassified	unclassified	66	3	32	30	174	75	42	48	0	0	0	0	4	12	25	16	4	5	11	0	0	0	0	0	1	6	5	11	2	4	5	0	0	0	0	0	0	0	0	0	0	0	0	0
Otu569	unclassified	unclassified	unclassified	unclassified	unclassified	0	1	0	0	351	0	0	4	0	0	0	0	0	0	0	2	0	1	4	0	0	0	0	0	0	0	0	5	0	0	0	0	0	0	0	0	0	0	0	0	0	0	0	0
Otu570	Firmicutes	Bacilli	Bacillales	Bacillaceae 1	Geobacillus	33	5	278	7	0	0	0	0	0	0	0	1	1	0	1	0	0	0	0	0	0	0	0	13	4	11	4	0	0	0	0	0	0	0	0	0	0	0	0	0	0	0	0	0
Otu571	unclassified	unclassified	unclassified	unclassified	unclassified	0	4	171	14	3	15	7	1	0	0	0	0	7	12	0	1	0	3	6	0	0	0	0	0	0	14	2	0	0	0	4	0	0	0	0	0	0	0	0	0	0	0	0	0
Otu572	Proteobacteria	Gammaproteobacteria	Pseudomonadales	Moraxellaceae	Acinetobacter	40	5	203	13	0	0	0	0	0	0	0	4	5	0	3	0	0	0	0	0	0	0	0	19	5	11	7	3	0	0	0	0	0	0	0	0	0	0	1	0	0	0	0	0
Otu573	Proteobacteria	Deltaproteobacteria	unclassified	unclassified	unclassified	0	0	0	0	0	0	0	0	0	0	0	0	0	225	0	0	0	0	0	0	0	0	0	0	0	90	0	0	0	0	0	0	0	0	0	0	0	1	0	0	0	0	0	0
Otu574	unclassified	unclassified	unclassified	unclassified	unclassified	55	208	32	1	0	1	4	5	0	0	0	0	5	9	0	0	0	6	4	0	0	0	0	0	2	6	9	45	13	2	8	0	0	0	0	0	0	0	0	0	0	0	0	0
Otu575	Verrucomicrobia	Opitutae	Opitutales	Opitutaceae	Alterococcus	0	0	0	0	0	0	0	0	0	0	0	266	0	2	0	0	0	0	0	0	0	0	0	303	0	2	0	0	0	0	0	0	0	0	0	10	0	0	0	0	0	0	0	0
Otu576	Planctomycetes	Planctomycetia	unclassified	unclassified	unclassified	0	2	0	0	0	0	0	0	0	0	0	0	0	1	1	0	2	2	0	0	0	0	0	0	0	5	1	0	3	0	0	0	0	0	0	0	0	0	0	0	0	0	0	0
Otu577	Proteobacteria	Gammaproteobacteria	Pseudomonadales	Moraxellaceae	Acinetobacter	1	0	158	5	0	0	2	0	0	0	0	16	5	1	0	0	1	0	0	0	0	0	0	1	4	6	6	10	1	1	3	0	0	0	0	4	3	2	1	1	1	2	2	0
Otu578	Proteobacteria	Gammaproteobacteria	Chromatiales	unclassified	unclassified	0	24	5	0	7	0	0	0	0	0	0	2	165	98	41	160	22	40	74	0	0	0	0	6	420	39	70	130	39	24	57	0	0	0	0	1	0	0	3	0	0	0	0	0
Otu579	Proteobacteria	Deltaproteobacteria	Desulfuromonadales	Desulfuromonadaceae	Desulfuromonas	18	0	14	1	1	0	7	3	0	0	0	0	0	24	240	23	72	17	23	0	0	0	0	1	0	18	83	39	97	19	40	0	0	0	0	0	0	0	0	0	0	0	0	0
Otu580	Proteobacteria	Gammaproteobacteria	Chromatiales	Thioalkalispiraceae	Thioprofundum	182	242	167	45	142	157	61	52	0	0	0	66	46	223	270	128	92	35	65	0	0	0	0	97	15	162	166	233	101	25	71	0	0	0	0	1	0	0	22	1	2	0	0	0
Otu581	Proteobacteria	Deltaproteobacteria	unclassified	unclassified	unclassified	0	139	0	0	1	0	2	5	0	0	0	0	7	1	0	0	0	1	0	0	0	0	0	1	0	0	0	0	0	0	0	0	0	0	0	0	0	0	0	0	0	0	0	0
Otu582	Proteobacteria	Deltaproteobacteria	unclassified	unclassified	unclassified	3	31	0	0	0	0	0	0	0	0	0	0	111	0	0	0	4	0	0	0	0	0	0	0	133	0	0	2	2	0	0	0	0	0	0	0	0	0	0	0	0	0	0	0
Otu583	unclassified	unclassified	unclassified	unclassified	unclassified	1	29	0	0	2	0	1	4	0	0	0	0	131	92	1	59	80	0	31	0	0	0	0	0	114	80	0	55	65	0	23	0	0	0	0	0	48	0	0	6	1	0	2	0
Otu584	unclassified	unclassified	unclassified	unclassified	unclassified	0	0	0	0	133	78	52	183	0	0	0	0	4	6	0	75	33	26	33	0	0	0	0	0	0	0	0	93	20	1	15	0	0	0	0	0	0	0	0	0	0	0	0	0
Otu585	unclassified	unclassified	unclassified	unclassified	unclassified	0	40	11	33	5	25	9	1	0	0	0	0	17	45	7	0	26	23	1	0	0	0	0	0	7	35	13	5	99	48	0	0	0	0	0	0	0	0	1	0	0	1	0	0
Otu586	Proteobacteria	Gammaproteobacteria	unclassified	unclassified	unclassified	0	0	16	0	380	222	88	3	0	0	0	0	2	3	5	12	18	0	7	0	0	0	0	0	0	4	0	22	18	2	0	0	0	0	0	0	0	0	0	0	0	0	0	0
Otu587	unclassified	unclassified	unclassified	unclassified	unclassified	0	28	71	2	0	4	1	2	0	0	0	0	4	106	40	9	50	89	4	0	0	0	0	0	0	119	34	95	563	202	49	0	0	0	0	0	0	0	0	0	0	0	0	0
Otu588	Proteobacteria	Deltaproteobacteria	Desulfuromonadales	Desulfuromonadaceae	Pelobacter	0	0	0	0	0	0	1	0	0	0	0	0	0	0	42	2	0	2	0	0	0	0	0	0	0	6	9	0	0	0	0	0	0	0	0	0	0	0	133	0	0	0	0	0
Otu589	Proteobacteria	Gammaproteobacteria	Chromatiales	Chromatiaceae	Thiohalobacter	0	0	92	0	3	0	0	0	0	0	0	0	0	10	0	15	5	0	0	0	0	0	0	0	0	3	2	33	10	1	0	0	0	0	0	0	0	0	0	0	0	0	0	0
Otu590	unclassified	unclassified	unclassified	unclassified	unclassified	51	2	28	9	59	151	56	26	0	0	0	0	1	1	4	30	21	19	35	0	0	0	0	0	0	1	3	30	18	5	13	0	0	0	0	0	0	0	0	0	0	1	0	0
Otu591	Proteobacteria	Gammaproteobacteria	Legionellales	Coxiellaceae	Coxiella	0	0	0	0	0	0	0	0	0	0	0	0	0	0	0	21	0	6	4	0	0	0	0	0	0	2	0	173	0	23	7	0	0	0	0	0	0	0	69	19	0	0	0	0
Otu592	Proteobacteria	unclassified	unclassified	unclassified	unclassified	27	7	59	4	3	42	32	6	0	0	0	0	0	3	27	1	0	1	3	0	0	0	0	0	0	0	8	0	0	1	1	0	0	0	0	0	0	0	2	0	0	0	0	0
Otu593	unclassified	unclassified	unclassified	unclassified	unclassified	10	9	24	6	77	38	25	13	0	0	0	0	1	2	11	10	5	5	6	0	0	0	0	0	0	2	0	23	2	1	4	0	0	0	0	0	0	0	0	0	0	0	0	0
Otu594	Proteobacteria	Deltaproteobacteria	Syntrophobacterales	Syntrophobacteraceae	unclassified	0	113	0	0	0	0	0	0	0	0	0	0	96	0	0	0	0	0	0	0	0	0	0	0	31	0	0	0	0	0	0	0	0	0	0	0	2	0	0	0	0	0	0	0
Otu595	Proteobacteria	Deltaproteobacteria	Deltaproteobacteria_incertae_sedis	Deltaproteobacteria_incertae_sedis_unclassified	Deferrisoma	0	6	0	0	0	0	0	0	0	0	0	0	2	0	0	0	0	2	0	0	0	0	0	0	0	0	0	0	0	0	0	0	0	0	0	0	0	0	0	0	0	0	0	0
Otu596	Proteobacteria	unclassified	unclassified	unclassified	unclassified	0	0	0	0	0	0	0	0	0	0	0	0	3	1	0	13	0	0	3	0	0	0	0	0	2	0	6	24	0	0	2	0	0	0	0	0	0	0	1	0	0	0	0	0
Otu597	unclassified	unclassified	unclassified	unclassified	unclassified	7	0	35	12	0	0	0	0	0	0	0	0	2	3	6	0	0	0	0	0	0	0	0	0	1	4	0	0	0	0	0	0	0	0	0	0	0	0	0	0	0	0	0	0
Otu598	Proteobacteria	Deltaproteobacteria	Myxococcales	Sandaracinaceae	Sandaracinus	0	0	0	0	0	0	0	0	0	0	0	0	0	99	0	0	0	0	0	0	0	0	0	0	0	86	0	0	0	0	0	0	0	0	0	0	0	0	0	0	0	0	0	0
Otu599	Proteobacteria	Gammaproteobacteria	Pseudomonadales	Moraxellaceae	Acinetobacter	23	3	177	21	1	1	0	0	0	0	0	3	0	3	4	0	2	0	0	0	0	0	0	18	6	23	2	24	1	7	12	0	0	0	0	2	1	3	2	31	3	0	5	0
Otu600	Proteobacteria	Deltaproteobacteria	unclassified	unclassified	unclassified	23	6	7	17	6	2	0	7	0	0	0	41	2	87	1	23	14	8	14	0	0	0	0	25	1	96	2	34	19	3	9	0	0	0	0	0	0	0	0	2	0	0	1	0
Otu601	unclassified	unclassified	unclassified	unclassified	unclassified	0	121	0	0	0	0	0	0	0	0	0	0	87	0	0	0	0	0	0	0	0	0	0	0	41	0	0	0	0	0	0	0	0	0	0	0	2	0	0	0	0	0	0	0
Otu602	Proteobacteria	unclassified	unclassified	unclassified	unclassified	0	53	0	0	0	0	0	0	0	0	0	0	3	0	0	0	0	0	0	0	0	0	0	0	2	0	0	0	0	0	0	0	0	0	0	0	0	0	0	0	0	0	0	0
Otu603	Acidobacteria	unclassified	unclassified	unclassified	unclassified	80	4	1	0	0	0	1	0	0	0	0	1	2	1	1	1	1	0	1	0	0	0	0	0	1	0	0	0	0	0	4	0	0	0	0	0	0	0	0	0	0	0	0	0
Otu604	unclassified	unclassified	unclassified	unclassified	unclassified	32	21	0	1	0	0	0	5	0	0	0	153	0	24	0	0	0	0	1	0	0	0	0	60	0	13	0	31	1	0	2	0	0	0	0	0	0	0	0	0	0	0	0	0
Otu605	Proteobacteria	Gammaproteobacteria	Chromatiales	unclassified	unclassified	0	0	14	9	4	4	0	0	0	0	0	0	1	6	4	2	0	0	2	0	0	0	0	0	0	3	1	2	0	0	0	0	0	0	0	0	0	0	0	0	0	0	0	0
Otu606	Hydrogenedentes	Hydrogenedentes_unclassified	Hydrogenedentes_unclassified	Hydrogenedentes_unclassified	Candidatus Hydrogenedens	0	2	9	0	0	0	1	0	0	0	0	0	1	1	1	1	0	0	0	0	0	0	0	0	2	1	1	12	0	0	0	0	0	0	0	0	0	0	0	0	0	0	0	0
Otu607	Proteobacteria	Gammaproteobacteria	Chromatiales	Ectothiorhodospiraceae	unclassified	17	48	46	76	56	13	15	5	0	0	0	0	10	44	118	26	70	208	22	0	0	0	0	0	7	55	131	104	115	171	11	0	0	0	0	0	0	0	33	1	0	1	0	0
Otu608	Proteobacteria	unclassified	unclassified	unclassified	unclassified	1	0	1	1	0	1	0	0	0	0	0	0	17	72	0	8	18	0	0	0	0	0	0	0	0	32	0	6	7	0	1	0	0	0	0	0	1	0	0	0	0	0	0	0
Otu609	Proteobacteria	Gammaproteobacteria	Chromatiales	Thioalkalispiraceae	Thioprofundum	138	324	140	31	431	747	277	217	0	0	0	20	73	117	124	80	75	730	195	0	0	0	0	26	62	67	66	122	83	776	177	0	0	0	0	0	2	0	5	3	0	12	1	0
Otu610	Proteobacteria	Deltaproteobacteria	unclassified	unclassified	unclassified	0	0	8	0	0	0	0	0	0	0	0	0	0	62	31	0	0	1	1	0	0	0	0	0	0	62	39	0	7	1	0	0	0	0	0	0	0	1	5	0	0	0	0	0
Otu611	Proteobacteria	Gammaproteobacteria	Chromatiales	unclassified	unclassified	16	0	0	0	0	0	0	0	0	0	0	17	0	1	0	0	0	0	0	0	0	0	0	60	0	1	0	0	1	0	0	0	0	0	0	0	0	0	0	0	0	0	0	0
Otu612	Firmicutes	Bacilli	Bacillales	Sporolactobacillaceae	Sporolactobacillaceae_incertae_sedis	6	2	1	26	9	14	12	19	0	0	0	1	5	3	23	17	13	8	12	0	0	0	0	2	3	5	11	63	12	0	19	0	0	0	0	0	1	0	1	0	0	0	0	0
Otu613	unclassified	unclassified	unclassified	unclassified	unclassified	0	0	9	5	3	0	4	10	0	0	0	0	0	18	1	0	0	0	0	0	0	0	0	0	0	0	1	0	0	0	0	0	0	0	0	0	0	0	0	0	0	0	0	0
Otu614	unclassified	unclassified	unclassified	unclassified	unclassified	19	22	26	0	3	10	7	6	0	0	0	0	0	24	3	18	22	16	20	0	0	0	0	0	0	14	1	8	8	2	5	0	0	0	0	0	0	0	1	0	0	0	0	0
Otu615	Proteobacteria	Deltaproteobacteria	unclassified	unclassified	unclassified	129	69	36	60	99	141	127	104	0	0	0	0	3	8	25	9	3	3	35	0	0	0	0	0	0	5	10	5	0	1	10	0	0	0	0	0	0	0	0	0	0	0	0	0
Otu616	Proteobacteria	Deltaproteobacteria	unclassified	unclassified	unclassified	0	1	0	0	0	0	0	0	0	0	0	0	7	0	1	0	0	0	0	0	0	0	0	0	52	0	6	0	0	0	0	0	0	0	0	0	0	0	0	0	0	0	0	0
Otu617	Acidobacteria	Acidobacteria_Gp10	Acidobacteria_Gp10_unclassified	Acidobacteria_Gp10_unclassified	Gp10	4	7	0	0	0	0	1	0	0	0	0	0	1	2	1	1	5	0	0	0	0	0	0	1	0	13	0	1	0	0	0	0	0	0	0	0	0	0	1	0	0	0	0	0
Otu618	Proteobacteria	Deltaproteobacteria	unclassified	unclassified	unclassified	20	54	124	3	0	0	0	1	0	0	0	0	2	76	88	25	12	2	0	0	0	0	0	0	0	34	53	76	30	1	1	0	0	0	0	0	0	0	1	0	0	0	0	0
Otu619	unclassified	unclassified	unclassified	unclassified	unclassified	0	0	2	0	22	27	9	77	0	0	0	0	1	1	0	23	5	4	10	0	0	0	0	0	0	0	0	19	1	1	1	0	0	0	0	0	0	0	0	1	0	0	0	0
Otu620	Proteobacteria	Deltaproteobacteria	Deltaproteobacteria_incertae_sedis	Deltaproteobacteria_incertae_sedis_unclassified	Deferrisoma	0	1	1	1	7	77	8	1	0	0	0	0	0	1	1	6	0	0	1	0	0	0	0	0	0	0	1	2	0	0	0	0	0	0	0	0	0	0	0	0	0	0	0	0
Otu621	Firmicutes	Bacilli	Bacillales	Bacillaceae 1	Bacillus	2	30	12	0	15	7	24	28	0	0	0	52	31	0	12	29	26	37	47	0	0	0	0	51	11	1	1	74	15	16	31	0	0	0	0	0	0	0	0	0	0	0	0	0
Otu622	Proteobacteria	Deltaproteobacteria	unclassified	unclassified	unclassified	13	104	27	2	0	0	0	3	0	0	0	0	3	38	5	4	3	0	2	0	0	0	0	0	6	48	1	10	2	0	6	0	0	0	0	0	0	0	0	0	0	0	0	0
Otu623	Proteobacteria	Gammaproteobacteria	Chromatiales	Thioalkalispiraceae	Thioprofundum	2	0	0	0	0	0	0	0	0	0	0	0	0	1	0	5	0	0	1	0	0	0	0	0	26	0	0	0	0	0	0	0	0	0	0	0	0	0	0	0	0	0	0	0
Otu624	unclassified	unclassified	unclassified	unclassified	unclassified	41	0	4	12	0	6	0	0	0	0	0	0	1	29	6	0	0	0	0	0	0	0	0	0	0	0	0	0	0	8	0	0	0	0	0	0	0	0	0	0	0	0	0	0
Otu625	Verrucomicrobia	Verrucomicrobiae	Verrucomicrobiales	Verrucomicrobiaceae	Roseibacillus	7	0	0	0	1	1	2	0	0	0	0	0	121	42	24	10	12	0	22	0	0	0	0	0	69	33	87	37	14	25	9	0	0	0	0	0	0	8	1	2	1	0	0	0
Otu626	unclassified	unclassified	unclassified	unclassified	unclassified	6	0	0	0	0	0	0	1	0	0	0	166	10	1	0	4	1	0	9	0	0	0	0	83	4	0	0	36	2	0	0	0	0	0	0	4	0	0	0	0	0	0	0	0
Otu627	Proteobacteria	Deltaproteobacteria	unclassified	unclassified	unclassified	41	9	22	12	9	6	28	16	0	0	0	0	2	4	11	9	4	3	4	0	0	0	0	0	0	4	4	13	3	5	1	0	0	0	0	0	0	0	0	0	0	0	1	0
Otu628	Proteobacteria	Deltaproteobacteria	Desulfobacterales	Desulfobulbaceae	Desulfopila	9	0	0	0	0	0	0	0	0	0	0	0	0	2	6	0	0	0	0	0	0	0	0	0	0	0	37	0	2	0	0	0	0	0	0	0	0	0	147	0	0	0	0	0
Otu629	unclassified	unclassified	unclassified	unclassified	unclassified	14	0	1	0	13	4	14	31	0	0	0	15	7	1	0	23	21	5	15	0	0	0	0	4	2	2	0	64	13	2	1	0	0	0	0	0	0	0	0	0	0	0	0	0
Otu630	unclassified	unclassified	unclassified	unclassified	unclassified	0	0	0	0	0	0	0	0	0	0	0	0	0	30	0	0	1	0	0	0	0	0	0	0	0	33	0	0	0	0	0	0	0	0	0	0	0	0	0	0	0	0	0	0
Otu631	unclassified	unclassified	unclassified	unclassified	unclassified	6	0	6	0	0	0	0	0	0	0	0	0	0	0	28	0	0	0	0	0	0	0	0	0	0	0	4	0	0	0	0	0	0	0	0	0	0	0	2	0	0	0	0	0
Otu632	Acidobacteria	Acidobacteria_Gp6	Acidobacteria_Gp6_unclassified	Acidobacteria_Gp6_unclassified	Gp6	31	4	18	0	4	0	2	3	0	0	0	0	1	2	0	0	1	0	2	0	0	0	0	0	0	2	0	2	1	0	1	0	0	0	0	0	0	0	0	0	0	0	0	0
Otu633	unclassified	unclassified	unclassified	unclassified	unclassified	35	0	5	0	0	0	0	0	0	0	0	5	0	0	0	0	0	0	0	0	0	0	0	0	0	0	0	0	0	0	0	0	0	0	0	0	0	0	0	0	0	0	0	0
Otu634	unclassified	unclassified	unclassified	unclassified	unclassified	0	0	14	2	0	0	2	0	0	0	0	0	0	1	3	0	0	4	0	0	0	0	0	0	0	0	5	0	0	0	0	0	0	0	0	0	0	0	0	0	0	0	0	0
Otu635	unclassified	unclassified	unclassified	unclassified	unclassified	0	1	4	0	20	36	14	14	0	0	0	0	2	1	0	4	0	1	1	0	0	0	0	0	0	0	0	10	2	0	4	0	0	0	0	0	0	0	0	0	0	0	0	0
Otu636	Acidobacteria	Acidobacteria_Gp10	Acidobacteria_Gp10_unclassified	Acidobacteria_Gp10_unclassified	Gp10	0	2	0	0	0	0	0	0	0	0	0	0	12	13	0	0	0	0	0	0	0	0	0	1	10	31	1	0	0	0	0	0	0	0	0	0	0	0	0	0	0	0	0	0
Otu637	Proteobacteria	Gammaproteobacteria	Chromatiales	unclassified	unclassified	1	0	20	21	4	1	1	5	0	0	0	0	0	0	2	1	1	3	0	0	0	0	0	0	0	0	0	1	0	4	0	0	0	0	0	0	0	0	0	0	0	0	0	0
Otu638	unclassified	unclassified	unclassified	unclassified	unclassified	17	0	105	2	0	0	0	0	0	0	0	18	0	95	8	0	0	0	0	0	0	0	0	8	0	30	3	0	0	0	0	0	0	0	0	0	0	0	0	0	0	0	0	0
Otu639	unclassified	unclassified	unclassified	unclassified	unclassified	28	0	4	0	21	7	8	6	0	0	0	0	1	1	2	2	0	2	3	0	0	0	0	0	1	3	0	1	0	0	0	0	0	0	0	0	0	0	0	0	0	0	0	0
Otu640	Planctomycetes	Planctomycetia	Candidatus Brocadiales	Candidatus Brocadiaceae	Candidatus Brocadia	0	0	0	0	0	0	0	0	0	0	0	0	0	27	0	0	1	0	0	0	0	0	0	0	3	0	0	0	0	0	0	0	0	0	0	23	0	0	0	0	0	0	0	0
Otu641	unclassified	unclassified	unclassified	unclassified	unclassified	0	0	0	6	74	125	0	45	0	0	0	0	0	0	2	11	0	2	11	0	0	0	0	0	0	0	0	5	0	1	2	0	0	0	0	0	0	0	0	0	0	0	1	0
Otu642	unclassified	unclassified	unclassified	unclassified	unclassified	27	0	8	0	0	0	0	0	0	0	0	0	0	1	0	0	0	1	1	0	0	0	0	0	0	0	0	0	0	0	0	0	0	0	0	0	0	0	0	0	0	0	0	0
Otu643	Proteobacteria	Deltaproteobacteria	Myxococcales	Polyangiaceae	unclassified	0	0	0	1	2	0	0	0	0	0	0	0	0	0	0	0	3	0	0	0	0	0	0	0	0	0	0	0	0	0	0	0	0	0	0	0	0	0	0	0	0	0	0	0
Otu644	unclassified	unclassified	unclassified	unclassified	unclassified	2	0	0	0	1	0	0	0	0	0	0	2	0	0	0	8	0	0	0	0	0	0	0	1	0	0	0	37	0	0	0	0	0	0	0	0	0	0	0	0	0	0	0	0
Otu645	unclassified	unclassified	unclassified	unclassified	unclassified	0	4	10	0	10	5	29	0	0	0	0	0	0	0	5	0	0	2	2	0	0	0	0	0	0	0	2	0	0	1	0	0	0	0	0	0	0	0	0	0	0	0	0	0
Otu646	unclassified	unclassified	unclassified	unclassified	unclassified	3	0	6	0	0	5	4	4	0	0	0	0	2	15	0	26	0	5	33	0	0	0	0	0	0	7	0	33	2	0	18	0	0	0	0	0	0	0	0	2	0	0	0	0
Otu647	Proteobacteria	Deltaproteobacteria	unclassified	unclassified	unclassified	9	0	0	0	0	0	0	0	0	0	0	26	0	0	0	0	0	0	0	0	0	0	0	2	0	0	0	0	0	0	0	0	0	0	0	0	0	0	0	0	0	0	0	0
Otu648	unclassified	unclassified	unclassified	unclassified	unclassified	2	0	5	0	0	0	0	0	0	0	0	0	0	16	3	1	2	0	0	0	0	0	0	0	0	9	0	0	0	0	1	0	0	0	0	0	0	0	0	0	0	0	0	0
Otu649	Acidobacteria	Acidobacteria_Gp10	Acidobacteria_Gp10_unclassified	Acidobacteria_Gp10_unclassified	Gp10	12	128	2	3	11	10	20	0	0	0	0	0	30	9	1	17	10	5	1	0	0	0	0	0	9	10	6	23	3	1	2	0	0	0	0	0	0	0	1	0	0	0	0	0
Otu650	Proteobacteria	Gammaproteobacteria	Chromatiales	Thioalkalispiraceae	unclassified	62	36	68	0	4	4	12	6	0	0	0	0	4	17	42	26	7	3	67	0	0	0	0	0	0	10	25	72	16	1	49	0	0	0	0	0	0	0	1	1	0	0	0	0
Otu651	unclassified	unclassified	unclassified	unclassified	unclassified	1	0	0	2	118	154	36	132	0	0	0	0	3	0	1	26	4	2	30	0	0	0	0	0	0	0	0	46	1	3	8	0	0	0	0	0	0	0	0	0	0	0	0	0
Otu652	unclassified	unclassified	unclassified	unclassified	unclassified	1	13	0	0	2	0	0	4	0	0	0	18	0	8	0	15	0	0	20	0	0	0	0	6	0	7	2	6	1	0	9	0	0	0	0	0	0	0	0	0	0	0	0	0
Otu653	Firmicutes	Clostridia	unclassified	unclassified	unclassified	0	0	7	0	0	0	0	0	0	0	0	0	0	0	1	0	2	0	0	0	0	0	0	0	0	8	0	0	11	0	0	0	0	0	0	0	0	0	0	0	0	0	0	0
Otu654	unclassified	unclassified	unclassified	unclassified	unclassified	2	0	0	0	2	0	1	2	0	0	0	27	4	1	0	5	0	0	1	0	0	0	0	19	0	2	0	8	0	0	0	0	0	0	0	0	0	0	0	0	0	0	0	0
Otu655	unclassified	unclassified	unclassified	unclassified	unclassified	0	0	0	0	0	0	0	0	0	0	0	26	1	0	0	0	0	0	0	0	0	0	0	6	0	0	0	0	0	0	0	0	0	0	0	1	0	0	0	0	0	0	0	0
Otu656	unclassified	unclassified	unclassified	unclassified	unclassified	25	23	3	1	3	16	4	5	0	0	0	0	0	8	9	3	1	1	7	0	0	0	0	0	1	3	1	8	2	1	4	0	0	0	0	0	0	0	0	0	0	0	0	0
Otu657	Actinobacteria	Thermoleophilia	Thermoleophilales	Thermoleophilaceae	Thermoleophilum	0	0	0	0	26	2	46	5	0	0	0	0	0	0	0	0	0	0	0	0	0	0	0	0	0	0	0	1	0	0	1	0	0	0	0	0	0	0	0	0	0	0	0	0
Otu658	unclassified	unclassified	unclassified	unclassified	unclassified	0	0	0	0	2	0	18	2	0	0	0	4	0	0	0	2	0	37	2	0	0	0	0	5	0	0	0	2	1	11	0	0	0	0	0	0	0	0	0	0	1	0	0	0
Otu659	unclassified	unclassified	unclassified	unclassified	unclassified	3	4	24	1	0	0	0	0	0	0	0	0	0	1	0	0	0	3	0	0	0	0	0	0	1	0	0	0	0	4	1	0	0	0	0	0	0	0	0	0	0	0	0	0
Otu660	unclassified	unclassified	unclassified	unclassified	unclassified	0	0	2	0	3	1	0	7	0	0	0	0	0	1	2	1	3	3	2	0	0	0	0	0	0	0	0	0	1	3	1	0	0	0	0	0	0	0	0	0	0	0	0	0
Otu661	unclassified	unclassified	unclassified	unclassified	unclassified	0	0	0	2	5	2	55	11	0	0	0	0	0	0	0	6	3	4	4	0	0	0	0	0	0	0	0	10	9	11	31	0	0	0	0	0	0	0	0	0	0	0	0	0
Otu662	unclassified	unclassified	unclassified	unclassified	unclassified	0	0	22	0	3	8	16	15	0	0	0	15	0	12	22	4	2	2	7	0	0	0	0	10	0	32	10	4	5	2	7	0	0	0	0	0	0	0	0	0	0	0	1	0
Otu663	Acidobacteria	Acidobacteria_Gp7	Acidobacteria_Gp7_unclassified	Acidobacteria_Gp7_unclassified	Gp7	0	0	0	0	0	0	0	0	0	0	0	0	0	0	2	0	0	0	0	0	0	0	0	0	0	0	2	0	0	0	0	0	0	0	0	0	0	0	0	0	0	0	0	0
Otu664	Proteobacteria	Gammaproteobacteria	Chromatiales	Ectothiorhodospiraceae	unclassified	3	0	30	72	59	80	216	95	0	0	0	0	3	11	7	12	5	31	46	0	0	0	0	0	2	25	1	30	1	6	16	0	0	0	0	0	0	0	0	0	0	0	0	0
Otu665	Proteobacteria	Gammaproteobacteria	Alteromonadales	Alteromonadaceae	Haliea	0	10	53	0	0	0	3	0	0	0	0	44	85	842	113	39	3	48	56	0	0	0	0	15	22	962	150	116	0	69	114	0	0	0	0	2	0	1239	11	33	0	13	2	0
Otu666	unclassified	unclassified	unclassified	unclassified	unclassified	0	64	41	6	4	8	0	3	0	0	0	0	1	19	20	16	8	1	7	0	0	0	0	0	0	6	8	12	5	1	3	0	0	0	0	0	0	0	0	0	0	0	0	0
Otu667	Acidobacteria	Acidobacteria_Gp6	Acidobacteria_Gp6_unclassified	Acidobacteria_Gp6_unclassified	Gp6	0	17	0	0	0	0	0	0	0	0	0	0	2	0	0	0	0	0	0	0	0	0	0	0	0	0	0	0	0	0	0	0	0	0	0	0	0	0	0	0	0	0	0	0
Otu668	Proteobacteria	Gammaproteobacteria	Pseudomonadales	Moraxellaceae	Acinetobacter	6	2	18	2	0	0	0	0	0	0	0	1	0	0	1	0	0	0	0	0	0	0	0	3	2	0	1	0	0	0	0	0	0	0	0	0	0	0	0	0	0	0	0	0
Otu669	Proteobacteria	Gammaproteobacteria	Legionellales	Coxiellaceae	unclassified	0	0	0	0	0	0	0	0	0	0	0	0	0	0	0	0	0	0	0	0	0	0	0	0	0	0	2	0	0	0	0	0	0	0	0	0	0	0	0	0	0	0	0	0
Otu670	Proteobacteria	Gammaproteobacteria	Chromatiales	Thioalkalispiraceae	Thiohalophilus	0	0	0	2	5	4	5	8	0	0	0	0	1	0	1	5	3	0	2	0	0	0	0	0	0	0	1	9	0	0	0	0	0	0	0	0	0	0	0	0	0	0	0	0
Otu671	Proteobacteria	Deltaproteobacteria	Desulfuromonadales	Geobacteraceae	Geoalkalibacter	0	0	0	0	0	0	0	0	0	0	0	0	0	0	0	0	0	0	0	0	0	0	0	0	0	0	3	0	0	0	0	0	0	0	0	0	0	0	16	0	0	0	0	0
Otu672	Gemmatimonadetes	Gemmatimonadetes	Gemmatimonadales	Gemmatimonadaceae	Gemmatimonas	5	0	0	0	0	0	0	0	0	0	0	19	1	0	0	0	0	0	0	0	0	0	0	7	0	0	0	0	0	0	0	0	0	0	0	0	0	0	0	0	0	0	0	0
Otu673	Acidobacteria	Acidobacteria_Gp10	Acidobacteria_Gp10_unclassified	Acidobacteria_Gp10_unclassified	Gp10	0	0	0	0	0	0	0	0	0	0	0	16	0	0	0	0	0	0	0	0	0	0	0	5	0	0	0	0	0	0	0	0	0	0	0	0	0	0	0	0	0	0	0	0
Otu674	Acidobacteria	Acidobacteria_Gp17	Acidobacteria_Gp17_unclassified	Acidobacteria_Gp17_unclassified	Gp17	0	0	18	3	0	0	0	0	0	0	0	0	0	24	1	0	3	0	0	0	0	0	0	0	0	15	0	0	2	0	0	0	0	0	0	0	0	0	0	0	0	0	0	0
Otu675	unclassified	unclassified	unclassified	unclassified	unclassified	6	1	0	0	0	0	0	0	0	0	0	14	1	0	0	0	0	0	0	0	0	0	0	3	0	0	0	0	0	0	0	0	0	0	0	0	0	0	0	0	0	0	0	0
Otu676	Proteobacteria	Gammaproteobacteria	Chromatiales	Ectothiorhodospiraceae	unclassified	8	0	0	0	0	0	0	1	0	0	0	0	1	0	0	4	0	0	1	0	0	0	0	0	0	0	0	0	0	0	0	0	0	0	0	0	0	0	0	0	0	0	0	0
Otu677	unclassified	unclassified	unclassified	unclassified	unclassified	0	0	2	0	3	0	3	9	0	0	0	1	0	0	0	10	4	2	15	0	0	0	0	1	1	0	0	20	5	0	1	0	0	0	0	0	0	0	0	0	0	0	0	0
Otu678	Proteobacteria	Deltaproteobacteria	Myxococcales	unclassified	unclassified	0	0	0	0	0	15	0	0	0	0	0	0	0	0	0	0	0	0	0	0	0	0	0	0	0	0	0	0	0	0	0	0	0	0	0	0	0	0	0	0	0	0	0	0
Otu679	unclassified	unclassified	unclassified	unclassified	unclassified	1	0	0	0	8	26	0	1	0	0	0	5	10	2	0	16	2	0	6	0	0	0	0	0	0	0	0	3	3	2	9	0	0	0	0	0	0	0	0	0	0	0	0	0
Otu680	unclassified	unclassified	unclassified	unclassified	unclassified	13	7	12	3	17	81	20	19	0	0	0	0	1	10	10	10	2	6	7	0	0	0	0	0	0	1	1	15	5	2	1	0	0	0	0	0	0	0	0	0	0	0	0	0
Otu681	Acidobacteria	Acidobacteria_Gp6	Acidobacteria_Gp6_unclassified	Acidobacteria_Gp6_unclassified	Gp6	14	9	0	0	1	0	0	0	0	0	0	0	4	0	0	0	0	0	1	0	0	0	0	0	2	0	0	0	0	0	0	0	0	0	0	0	0	0	0	0	0	0	0	0
Otu682	Planctomycetes	Planctomycetia	unclassified	unclassified	unclassified	0	0	0	0	0	0	0	0	0	0	0	0	0	0	0	0	0	0	0	0	0	0	0	0	0	0	0	0	0	0	0	0	0	0	0	0	0	0	0	0	0	0	0	0
Otu683	Proteobacteria	unclassified	unclassified	unclassified	unclassified	13	0	0	1	1	7	0	0	0	0	0	0	0	0	2	0	0	0	4	0	0	0	0	0	0	0	1	0	0	0	0	0	0	0	0	0	0	0	0	0	0	0	0	0
Otu684	Proteobacteria	Deltaproteobacteria	Deltaproteobacteria_incertae_sedis	Deltaproteobacteria_incertae_sedis_unclassified	Deferrisoma	0	13	0	0	0	0	0	0	0	0	0	0	0	0	0	0	0	0	0	0	0	0	0	0	0	0	0	0	0	0	0	0	0	0	0	0	0	0	0	0	0	0	0	0
Otu685	Firmicutes	Bacilli	Bacillales	Bacillaceae 1	Bacillus	6	0	0	0	2	2	3	43	0	0	0	36	1	1	0	6	0	0	16	0	0	0	0	16	1	0	3	1	0	0	6	0	0	0	0	1	0	0	0	0	0	0	0	0
Otu686	unclassified	unclassified	unclassified	unclassified	unclassified	0	4	0	0	0	0	0	0	0	0	0	0	0	0	0	7	2	0	4	0	0	0	0	1	1	0	0	15	2	0	0	0	0	0	0	0	0	0	0	1	0	0	0	0
Otu687	unclassified	unclassified	unclassified	unclassified	unclassified	11	0	0	0	0	0	0	0	0	0	0	0	0	0	0	0	0	0	0	0	0	0	0	0	0	0	0	0	0	0	0	0	0	0	0	0	0	0	0	0	0	0	0	0
Otu688	unclassified	unclassified	unclassified	unclassified	unclassified	0	1	0	0	0	0	0	0	0	0	0	2	12	0	0	0	0	0	0	0	0	0	0	0	1	0	0	0	0	0	0	0	0	0	0	0	0	0	0	0	0	0	0	0
Otu689	Proteobacteria	Deltaproteobacteria	Myxococcales	unclassified	unclassified	0	0	0	1	1	0	0	0	0	0	0	0	0	0	0	0	0	0	0	0	0	0	0	0	1	0	0	0	0	0	0	0	0	0	0	0	0	0	0	0	0	0	0	0
Otu690	unclassified	unclassified	unclassified	unclassified	unclassified	8	30	11	17	35	58	14	8	0	0	0	0	2	3	9	4	0	17	20	0	0	0	0	0	0	2	4	22	4	7	16	0	0	0	0	0	0	0	0	0	0	0	0	0
Otu691	unclassified	unclassified	unclassified	unclassified	unclassified	0	1	0	1	1	2	0	1	0	0	0	0	0	0	4	0	5	1	0	0	0	0	0	0	0	0	0	0	0	0	0	0	0	0	0	0	0	0	0	0	0	0	0	0
Otu692	unclassified	unclassified	unclassified	unclassified	unclassified	0	0	0	1	0	1	0	0	0	0	0	0	0	0	0	0	0	0	0	0	0	0	0	0	0	0	2	0	0	0	0	0	0	0	0	0	0	0	0	0	0	0	0	0
Otu693	Proteobacteria	unclassified	unclassified	unclassified	unclassified	116	9	10	4	0	12	1	1	0	0	0	0	6	17	6	2	8	0	9	0	0	0	0	0	4	8	3	2	6	0	2	0	0	0	0	0	0	0	2	0	0	0	0	0
Otu694	Proteobacteria	Gammaproteobacteria	Chromatiales	unclassified	unclassified	28	0	24	0	43	56	67	9	0	0	0	0	17	66	240	21	2	64	220	0	0	0	0	0	0	128	0	0	148	576	106	0	0	0	0	0	0	8	19	10	24	91	0	0
Otu695	unclassified	unclassified	unclassified	unclassified	unclassified	0	10	0	0	0	0	0	0	0	0	0	0	0	0	0	0	0	0	1	0	0	0	0	0	0	0	0	3	0	0	0	0	0	0	0	0	0	0	0	0	0	0	0	0
Otu696	Acidobacteria	Acidobacteria_Gp25	Acidobacteria_Gp25_unclassified	Acidobacteria_Gp25_unclassified	Gp25	0	0	0	0	0	0	0	0	0	0	0	0	0	9	1	0	0	0	0	0	0	0	0	0	0	6	0	0	0	0	0	0	0	0	0	0	0	0	0	0	0	0	0	0
Otu697	unclassified	unclassified	unclassified	unclassified	unclassified	0	0	9	0	0	0	0	0	0	0	0	0	0	0	0	0	0	0	0	0	0	0	0	0	0	0	0	0	0	0	0	0	0	0	0	0	0	0	0	0	0	0	0	0
Otu698	unclassified	unclassified	unclassified	unclassified	unclassified	0	4	0	1	0	0	0	0	0	0	0	0	0	4	1	2	4	1	1	0	0	0	0	0	0	3	0	1	9	0	2	0	0	0	0	0	0	0	0	0	1	0	0	0
Otu699	unclassified	unclassified	unclassified	unclassified	unclassified	3	0	0	1	8	0	0	5	0	0	0	2	0	0	2	2	0	2	1	0	0	0	0	0	1	0	1	2	0	0	3	0	0	0	0	0	0	0	0	0	0	0	0	0
Otu700	unclassified	unclassified	unclassified	unclassified	unclassified	5	0	1	0	33	9	3	26	0	0	0	0	0	0	0	6	0	0	7	0	0	0	0	0	0	0	0	8	0	0	0	0	0	0	0	0	0	0	0	0	0	0	0	0
Otu701	unclassified	unclassified	unclassified	unclassified	unclassified	1	1	0	0	0	11	0	8	0	0	0	0	0	1	0	1	2	0	4	0	0	0	0	0	0	0	0	4	2	0	3	0	0	0	0	0	0	0	0	0	0	0	0	0
Otu702	unclassified	unclassified	unclassified	unclassified	unclassified	5	8	1	0	1	0	0	0	0	0	0	0	2	1	1	0	0	0	0	0	0	0	0	0	0	1	1	0	1	1	0	0	0	0	0	0	0	0	0	0	0	0	0	0
Otu703	Proteobacteria	Deltaproteobacteria	Myxococcales	Polyangiaceae	unclassified	7	1	8	0	0	0	0	3	0	0	0	0	0	1	1	0	0	0	2	0	0	0	0	0	0	0	0	1	0	0	0	0	0	0	0	0	0	0	0	0	0	0	0	0
Otu704	unclassified	unclassified	unclassified	unclassified	unclassified	0	0	0	0	3	0	0	0	0	0	0	0	0	0	0	0	0	0	0	0	0	0	0	0	0	0	0	0	0	0	0	0	0	0	0	0	0	0	0	0	0	0	0	0
Otu705	unclassified	unclassified	unclassified	unclassified	unclassified	0	0	13	3	0	1	0	5	0	0	0	0	1	0	1	3	2	0	0	0	0	0	0	0	0	0	2	1	0	0	0	0	0	0	0	0	0	0	3	0	0	0	0	0
Otu706	Proteobacteria	Deltaproteobacteria	Deltaproteobacteria_incertae_sedis	Deltaproteobacteria_incertae_sedis_unclassified	Deferrisoma	0	0	0	0	0	0	0	0	0	0	0	0	0	0	0	0	0	0	0	0	0	0	0	0	0	0	0	0	0	0	0	0	0	0	0	0	0	0	0	0	0	0	0	0
Otu707	unclassified	unclassified	unclassified	unclassified	unclassified	5	4	0	0	3	12	0	11	0	0	0	0	1	0	0	0	0	1	9	0	0	0	0	2	0	0	0	8	0	1	4	0	0	0	0	0	0	0	0	0	0	0	0	0
Otu708	unclassified	unclassified	unclassified	unclassified	unclassified	74	1	10	5	6	7	0	12	0	0	0	0	5	8	2	5	5	0	4	0	0	0	0	1	0	7	0	4	3	0	3	0	0	0	0	0	0	0	0	0	0	0	0	0
Otu709	Proteobacteria	Deltaproteobacteria	Deltaproteobacteria_incertae_sedis	Deltaproteobacteria_incertae_sedis_unclassified	Deferrisoma	0	7	0	0	0	0	0	0	0	0	0	0	0	0	0	0	0	0	0	0	0	0	0	0	0	0	0	0	0	0	0	0	0	0	0	0	0	0	0	0	0	0	0	0
Otu710	unclassified	unclassified	unclassified	unclassified	unclassified	0	0	0	0	0	0	0	0	0	0	0	0	0	5	0	0	0	0	4	0	0	0	0	0	0	2	0	0	0	0	0	0	0	0	0	0	0	0	0	0	0	0	0	0
Otu711	Proteobacteria	Gammaproteobacteria	Chromatiales	unclassified	unclassified	41	0	17	1	103	25	5	13	0	0	0	0	1	3	12	8	3	30	9	0	0	0	0	0	0	1	1	15	1	3	2	0	0	0	0	0	0	0	0	0	0	0	0	0
Otu712	unclassified	unclassified	unclassified	unclassified	unclassified	0	0	0	0	5	6	0	3	0	0	0	0	0	2	0	0	2	7	7	0	0	0	0	1	0	0	0	6	1	8	4	0	0	0	0	0	0	0	0	0	0	0	0	0
Otu713	unclassified	unclassified	unclassified	unclassified	unclassified	0	0	0	0	0	1	0	1	0	0	0	0	1	0	0	2	9	0	0	0	0	0	0	0	0	0	0	7	3	0	1	0	0	0	0	0	0	0	0	0	0	0	0	0
Otu714	Proteobacteria	Deltaproteobacteria	unclassified	unclassified	unclassified	6	0	0	0	0	0	0	0	0	0	0	5	0	0	0	0	6	0	0	0	0	0	0	0	0	0	0	0	0	0	0	0	0	0	0	0	0	0	0	0	0	0	0	0
Otu715	unclassified	unclassified	unclassified	unclassified	unclassified	3	6	0	0	0	0	0	0	0	0	0	0	2	0	0	0	0	0	0	0	0	0	0	0	0	0	0	0	0	0	1	0	0	0	0	0	0	0	0	0	0	0	0	0
Otu716	unclassified	unclassified	unclassified	unclassified	unclassified	75	6	20	11	56	273	8	72	0	0	0	0	5	4	6	18	1	4	32	0	0	0	0	0	1	0	1	13	1	2	5	0	0	0	0	0	0	0	0	0	0	0	0	0
Otu717	unclassified	unclassified	unclassified	unclassified	unclassified	7	0	0	0	0	0	4	0	0	0	0	0	0	1	0	3	0	0	0	0	0	0	0	0	0	0	0	0	0	0	0	0	0	0	0	0	0	0	0	0	0	0	0	0
Otu718	Acidobacteria	Acidobacteria_Gp25	Acidobacteria_Gp25_unclassified	Acidobacteria_Gp25_unclassified	Gp25	0	0	0	0	0	0	0	0	0	0	0	6	0	0	0	0	0	0	0	0	0	0	0	1	0	0	0	0	0	0	0	0	0	0	0	0	0	0	0	0	0	0	0	0
Otu719	unclassified	unclassified	unclassified	unclassified	unclassified	0	1	0	0	2	3	0	0	0	0	0	0	0	0	0	0	0	0	0	0	0	0	0	0	0	0	0	0	1	2	2	0	0	0	0	0	0	0	0	0	0	0	0	0
Otu720	Firmicutes	unclassified	unclassified	unclassified	unclassified	0	0	2	0	0	0	0	0	0	0	0	0	0	0	1	0	0	0	0	0	0	0	0	0	0	0	0	0	0	0	0	0	0	0	0	0	0	0	0	0	0	0	0	0
Otu721	unclassified	unclassified	unclassified	unclassified	unclassified	3	2	4	0	0	0	0	0	0	0	0	0	1	4	0	2	0	0	0	0	0	0	0	0	0	2	0	0	1	0	0	0	0	0	0	0	0	0	0	0	0	0	0	0
Otu722	unclassified	unclassified	unclassified	unclassified	unclassified	2	1	6	0	1	0	0	1	0	0	0	0	0	5	0	0	0	0	5	0	0	0	0	0	0	1	0	0	0	0	1	0	0	0	0	0	0	0	0	0	0	0	0	0
Otu723	Proteobacteria	Deltaproteobacteria	unclassified	unclassified	unclassified	0	0	0	0	0	0	0	0	0	0	0	0	5	0	0	0	0	0	0	0	0	0	0	0	1	0	0	0	0	0	0	0	0	0	0	0	0	0	0	0	0	0	0	0
Otu724	Acidobacteria	Acidobacteria_Gp6	Acidobacteria_Gp6_unclassified	Acidobacteria_Gp6_unclassified	Gp6	4	0	0	0	0	0	0	3	0	0	0	6	2	0	0	0	0	0	1	0	0	0	0	4	0	0	0	0	0	0	2	0	0	0	0	0	0	0	0	0	0	0	0	0
Otu725	Proteobacteria	Deltaproteobacteria	unclassified	unclassified	unclassified	0	0	0	0	0	0	0	0	0	0	0	0	0	2	0	0	0	0	0	0	0	0	0	0	0	3	0	0	0	0	0	0	0	0	0	0	0	0	0	0	0	0	0	0
Otu726	Proteobacteria	Deltaproteobacteria	Desulfovibrionales	unclassified	unclassified	5	0	27	1	0	1	1	0	0	0	0	0	0	1	4	1	0	0	1	0	0	0	0	0	0	2	2	0	0	0	1	0	0	0	0	0	0	0	1	0	0	0	0	0
Otu727	Proteobacteria	unclassified	unclassified	unclassified	unclassified	5	0	0	0	0	0	0	2	0	0	0	0	0	0	0	2	0	0	1	0	0	0	0	0	0	0	0	0	0	0	0	0	0	0	0	0	0	0	0	0	0	0	0	0
Otu728	Acidobacteria	Acidobacteria_Gp6	Acidobacteria_Gp6_unclassified	Acidobacteria_Gp6_unclassified	Gp6	0	5	3	1	0	3	10	0	0	0	0	0	0	1	0	1	0	0	1	0	0	0	0	0	0	1	0	5	3	1	4	0	0	0	0	0	0	0	0	0	0	0	0	0
Otu729	unclassified	unclassified	unclassified	unclassified	unclassified	0	0	0	0	0	0	0	0	0	0	0	0	6	0	0	0	0	0	0	0	0	0	0	0	0	0	0	0	0	0	0	0	0	0	0	0	0	0	0	0	0	0	0	0
Otu730	unclassified	unclassified	unclassified	unclassified	unclassified	0	0	0	0	0	0	0	0	0	0	0	0	5	0	0	0	0	0	0	0	0	0	0	0	2	0	0	0	0	0	0	0	0	0	0	0	0	0	0	0	0	0	0	0
Otu731	Proteobacteria	Deltaproteobacteria	Bdellovibrionales	Bacteriovoracaceae	Halobacteriovorax	0	0	0	0	2	0	0	1	0	0	0	0	0	1	0	1	0	0	0	0	0	0	0	0	0	0	0	0	0	0	0	0	0	0	0	0	0	0	0	0	0	0	0	0
Otu732	Firmicutes	Bacilli	Bacillales	Bacillaceae 1	Bacillus	11	0	0	0	0	1	0	0	0	0	0	17	11	9	8	8	64	0	6	0	0	0	0	6	2	8	1	4	0	0	0	0	0	0	0	2	0	1	13	0	0	0	0	0
Otu733	Acidobacteria	Acidobacteria_Gp6	Acidobacteria_Gp6_unclassified	Acidobacteria_Gp6_unclassified	Gp6	0	0	1	0	0	0	0	0	0	0	0	1	0	0	1	0	0	0	0	0	0	0	0	0	0	0	0	1	2	0	3	0	0	0	0	0	0	0	0	0	0	0	0	0
Otu734	Proteobacteria	Gammaproteobacteria	unclassified	unclassified	unclassified	9	7	0	3	0	1	2	0	0	0	0	3	2	5	32	2	10	2	5	0	0	0	0	0	3	2	10	9	5	0	0	0	0	0	0	0	0	0	1	0	0	0	0	0
Otu735	Hydrogenedentes	Hydrogenedentes_unclassified	Hydrogenedentes_unclassified	Hydrogenedentes_unclassified	Candidatus Hydrogenedens	7	4	0	1	15	10	3	15	0	0	0	0	0	0	0	2	0	0	6	0	0	0	0	0	0	0	0	3	1	0	1	0	0	0	0	0	0	0	0	0	0	0	0	0
Otu738	unclassified	unclassified	unclassified	unclassified	unclassified	2	4	0	0	0	0	0	0	0	0	0	0	1	0	0	0	0	0	0	0	0	0	0	1	0	0	0	0	0	0	0	0	0	0	0	0	0	0	0	0	0	0	0	0
Otu739	Proteobacteria	Deltaproteobacteria	Myxococcales	Sandaracinaceae	Sandaracinus	1	3	0	0	5	0	2	2	0	0	0	0	0	0	0	0	0	0	2	0	0	0	0	0	0	1	0	6	0	0	2	0	0	0	0	0	0	0	0	0	0	0	0	0
Otu740	Gemmatimonadetes	Gemmatimonadetes	Gemmatimonadales	Gemmatimonadaceae	Gemmatimonas	2	0	0	0	0	0	0	0	0	0	0	1	1	0	0	0	0	0	0	0	0	0	0	5	0	0	0	1	0	0	0	0	0	0	0	0	0	0	0	0	0	0	0	0
Otu741	Proteobacteria	Deltaproteobacteria	unclassified	unclassified	unclassified	0	0	4	0	0	0	0	0	0	0	0	0	0	3	0	0	0	0	0	0	0	0	0	0	0	4	1	0	2	0	0	0	0	0	0	0	0	0	0	0	0	0	0	0
Otu742	Acidobacteria	Acidobacteria_Gp9	Acidobacteria_Gp9_unclassified	Acidobacteria_Gp9_unclassified	Gp9	0	4	5	13	20	4	0	0	0	0	0	2	0	2	0	8	2	0	0	0	0	0	0	3	3	5	2	28	2	1	3	0	0	0	0	0	0	0	0	0	0	0	0	0
Otu743	Proteobacteria	unclassified	unclassified	unclassified	unclassified	0	0	0	0	0	0	0	0	0	0	0	0	0	0	0	0	0	0	0	0	0	0	0	4	0	0	0	2	0	0	0	0	0	0	0	0	0	0	0	0	0	0	0	0
Otu745	Proteobacteria	Gammaproteobacteria	Chromatiales	unclassified	unclassified	0	1	0	0	0	0	0	0	0	0	0	0	0	0	0	0	0	0	0	0	0	0	0	0	0	0	0	0	0	0	0	0	0	0	0	0	0	0	0	0	0	0	0	0
Otu746	Planctomycetes	Planctomycetia	unclassified	unclassified	unclassified	0	0	0	0	0	0	0	0	0	0	0	0	0	0	0	0	0	0	0	0	0	0	0	0	0	3	0	0	0	0	0	0	0	0	0	0	0	0	0	0	0	0	0	0
Otu747	unclassified	unclassified	unclassified	unclassified	unclassified	0	0	0	0	0	0	0	0	0	0	0	0	0	0	0	0	0	0	0	0	0	0	0	0	0	0	2	0	0	0	0	0	0	0	0	0	0	0	0	0	0	0	0	0
Otu748	unclassified	unclassified	unclassified	unclassified	unclassified	0	0	0	0	0	0	0	0	0	0	0	0	0	0	0	0	0	0	0	0	0	0	0	0	0	0	0	0	0	0	0	0	0	0	0	0	0	0	0	0	0	0	0	0
Otu749	Proteobacteria	Deltaproteobacteria	Myxococcales	Sandaracinaceae	Sandaracinus	0	0	0	0	0	0	0	0	0	0	0	0	0	2	0	0	0	0	0	0	0	0	0	0	0	0	0	0	0	0	0	0	0	0	0	0	0	0	0	0	0	0	0	0
Otu750	Proteobacteria	Deltaproteobacteria	unclassified	unclassified	unclassified	0	0	0	0	0	0	0	0	0	0	0	0	0	0	0	0	0	0	0	0	0	0	0	0	0	0	0	0	0	0	0	0	0	0	0	0	0	0	0	0	0	0	0	0
Otu751	Proteobacteria	Deltaproteobacteria	unclassified	unclassified	unclassified	0	10	9	0	2	0	2	0	0	0	0	0	2	0	1	0	0	0	0	0	0	0	0	0	3	0	0	0	1	0	1	0	0	0	0	0	0	0	0	0	0	0	0	0
Otu752	Proteobacteria	Deltaproteobacteria	unclassified	unclassified	unclassified	0	0	0	0	4	2	1	3	0	0	0	0	0	1	0	2	0	0	0	0	0	0	0	0	0	0	0	1	0	0	0	0	0	0	0	0	0	0	0	0	0	0	0	0
Otu753	unclassified	unclassified	unclassified	unclassified	unclassified	0	0	0	0	0	0	0	0	0	0	0	0	0	0	0	4	0	0	1	0	0	0	0	1	0	0	0	0	0	0	0	0	0	0	0	0	0	0	0	0	0	0	0	0
Otu754	unclassified	unclassified	unclassified	unclassified	unclassified	0	0	0	0	0	6	0	0	0	0	0	0	0	0	0	0	0	0	0	0	0	0	0	0	0	0	0	0	0	0	0	0	0	0	0	0	0	0	0	0	0	0	0	0
Otu755	unclassified	unclassified	unclassified	unclassified	unclassified	47	46	19	3	1	22	0	0	0	0	0	0	0	29	20	13	12	18	7	0	0	0	0	0	1	19	11	5	2	2	3	0	0	0	0	0	0	0	0	0	0	0	0	0
Otu756	Proteobacteria	Deltaproteobacteria	Desulfobacterales	Desulfobulbaceae	Desulfurivibrio	0	0	0	0	0	0	0	0	0	0	0	0	0	0	3	0	0	0	0	0	0	0	0	0	0	0	2	0	0	0	0	0	0	0	0	0	0	0	0	0	0	0	0	0
Otu757	Proteobacteria	Gammaproteobacteria	Chromatiales	Thioalkalispiraceae	Thioprofundum	3	0	0	0	0	1	0	1	0	0	0	0	0	0	0	0	0	0	0	0	0	0	0	0	0	0	0	1	0	0	0	0	0	0	0	0	0	0	0	0	0	0	0	0
Otu759	Proteobacteria	Deltaproteobacteria	Myxococcales	Sandaracinaceae	Sandaracinus	0	3	2	0	4	2	0	0	0	0	0	0	0	0	2	0	0	1	0	0	0	0	0	0	0	0	0	0	0	0	0	0	0	0	0	0	0	0	0	0	0	0	0	0
Otu760	unclassified	unclassified	unclassified	unclassified	unclassified	2	0	0	0	0	0	0	0	0	0	0	0	3	0	0	0	0	0	0	0	0	0	0	0	0	0	0	0	0	0	0	0	0	0	0	0	0	0	0	0	0	0	0	0
Otu761	Firmicutes	Bacilli	Bacillales	Thermoactinomycetaceae 1	Kroppenstedtia	0	0	0	0	0	0	0	0	0	0	0	0	0	0	2	0	0	0	0	0	0	0	0	0	0	0	0	0	0	0	0	0	0	0	0	0	0	0	3	0	0	0	0	0
Otu764	unclassified	unclassified	unclassified	unclassified	unclassified	0	2	0	0	0	0	0	0	0	0	0	0	0	0	2	0	0	1	0	0	0	0	0	0	0	0	0	0	0	0	0	0	0	0	0	0	0	0	0	0	0	0	0	0
Otu765	unclassified	unclassified	unclassified	unclassified	unclassified	0	0	0	0	0	2	1	0	0	0	0	0	0	0	0	0	0	0	0	0	0	0	0	0	0	0	0	0	0	0	0	0	0	0	0	0	0	0	0	0	0	0	0	0
Otu768	unclassified	unclassified	unclassified	unclassified	unclassified	0	0	0	0	0	0	0	0	0	0	0	0	0	0	0	0	0	0	0	0	0	0	0	0	0	0	0	0	0	0	0	0	0	0	0	0	0	0	0	0	0	0	0	0
Otu770	unclassified	unclassified	unclassified	unclassified	unclassified	0	0	21	0	0	0	0	0	0	0	0	0	0	18	0	1	0	0	0	0	0	0	0	0	0	22	0	0	1	0	0	0	0	0	0	0	0	0	0	0	0	0	0	0
Otu771	unclassified	unclassified	unclassified	unclassified	unclassified	0	0	0	0	0	0	0	0	0	0	0	0	0	0	0	32	1	2	0	0	0	0	0	0	0	0	0	0	9	11	5	0	0	0	0	0	0	0	0	0	0	0	0	0
Otu772	unclassified	unclassified	unclassified	unclassified	unclassified	0	0	0	0	7	9	19	1	0	0	0	0	0	0	0	0	1	0	1	0	0	0	0	0	0	0	0	0	8	1	5	0	0	0	0	0	0	0	0	0	0	0	0	0
Otu773	unclassified	unclassified	unclassified	unclassified	unclassified	0	0	0	5	3	2	0	4	0	0	0	0	0	0	0	0	0	0	0	0	0	0	0	0	0	0	0	0	0	0	2	0	0	0	0	0	0	0	0	0	2	0	0	0
Otu775	Proteobacteria	unclassified	unclassified	unclassified	unclassified	0	0	1	0	0	0	0	0	0	0	0	0	1	0	0	6	2	0	1	0	0	0	0	0	0	0	0	0	0	0	0	0	0	0	0	0	0	0	0	0	0	0	0	0
Otu776	Proteobacteria	Deltaproteobacteria	unclassified	unclassified	unclassified	0	0	0	0	0	0	0	0	0	0	0	0	1	2	0	0	3	0	0	0	0	0	0	0	0	0	0	0	0	0	0	0	0	0	0	0	0	0	0	0	0	0	0	0
Otu779	Gemmatimonadetes	Gemmatimonadetes	Gemmatimonadales	Gemmatimonadaceae	Gemmatimonas	11	8	4	0	0	0	0	0	0	0	0	0	1	15	1	2	0	1	3	0	0	0	0	0	0	18	0	41	4	0	0	0	0	0	0	0	0	0	0	0	0	0	0	0
Otu780	unclassified	unclassified	unclassified	unclassified	unclassified	0	6	0	0	0	0	0	0	0	0	0	0	0	0	0	0	0	0	0	0	0	0	0	0	0	0	0	0	0	0	0	0	0	0	0	0	0	0	0	0	0	0	0	0
Otu782	Proteobacteria	unclassified	unclassified	unclassified	unclassified	0	2	0	0	0	0	0	0	0	0	0	0	0	2	0	0	0	0	0	0	0	0	0	0	1	0	0	0	0	0	0	0	0	0	0	0	0	0	0	0	0	0	0	0
Otu785	Firmicutes	Bacilli	Bacillales	Bacillaceae 1	Bacillus	0	6	0	0	0	0	0	1	0	0	0	33	0	0	0	1	0	7	1	0	0	0	0	0	3	0	0	0	0	2	0	0	0	0	0	0	0	0	0	0	0	0	0	0
Otu787	unclassified	unclassified	unclassified	unclassified	unclassified	0	0	0	0	0	0	0	0	0	0	0	0	0	1	0	0	0	0	0	0	0	0	0	0	0	2	0	4	0	0	0	0	0	0	0	0	0	0	0	0	0	0	0	0
Otu792	Proteobacteria	Deltaproteobacteria	Deltaproteobacteria_incertae_sedis	Deltaproteobacteria_incertae_sedis_unclassified	Deferrisoma	0	0	4	5	0	0	0	0	0	0	0	0	0	0	0	2	0	0	0	0	0	0	0	0	0	0	0	0	1	0	0	0	0	0	0	0	0	0	0	0	0	1	0	0
Otu793	Proteobacteria	unclassified	unclassified	unclassified	unclassified	0	0	2	2	0	0	0	0	0	0	0	0	0	0	0	1	0	1	0	0	0	0	0	0	0	0	0	0	0	0	0	0	0	0	0	0	0	0	0	0	0	0	0	0
Otu794	Proteobacteria	Deltaproteobacteria	Myxococcales	unclassified	unclassified	0	0	0	0	0	0	0	0	0	0	0	0	0	1	0	0	0	0	0	0	0	0	0	0	0	2	0	0	0	0	0	0	0	0	0	0	0	0	2	0	0	0	0	0
Otu795	Proteobacteria	Deltaproteobacteria	Myxococcales	unclassified	unclassified	1	0	0	0	0	0	0	0	0	0	0	0	0	1	0	0	0	0	0	0	0	0	0	0	0	2	1	0	1	0	0	0	0	0	0	0	0	0	0	0	0	0	0	0
Otu797	unclassified	unclassified	unclassified	unclassified	unclassified	0	1	2	0	0	0	0	0	0	0	0	0	0	0	0	0	0	0	0	0	0	0	0	0	0	1	0	0	0	0	0	0	0	0	0	0	0	0	0	0	0	0	0	0
Otu798	unclassified	unclassified	unclassified	unclassified	unclassified	0	0	0	0	0	0	0	0	0	0	0	0	0	0	0	0	0	0	0	0	0	0	0	0	0	0	0	0	0	0	0	0	0	0	0	0	0	0	0	0	0	0	0	0
Otu799	unclassified	unclassified	unclassified	unclassified	unclassified	0	0	0	0	0	0	0	0	0	0	0	0	1	0	0	2	2	0	0	0	0	0	0	0	0	0	0	0	0	0	1	0	0	0	0	0	0	0	0	0	0	0	0	0
Otu801	unclassified	unclassified	unclassified	unclassified	unclassified	0	0	0	0	4	2	0	18	0	0	0	0	0	0	0	0	0	0	4	0	0	0	0	0	1	0	0	6	0	0	0	0	0	0	0	0	0	0	0	0	0	0	0	0
Otu802	unclassified	unclassified	unclassified	unclassified	unclassified	22	0	0	0	0	5	1	2	0	0	0	0	0	0	0	2	0	0	0	0	0	0	0	0	0	0	0	0	0	0	0	0	0	0	0	0	0	0	0	0	0	0	0	0
Otu804	unclassified	unclassified	unclassified	unclassified	unclassified	0	0	1	1	1	0	1	6	0	0	0	0	0	0	0	0	0	9	10	0	0	0	0	0	1	0	0	7	3	3	2	0	0	0	0	0	0	0	0	0	0	0	0	0
Otu805	unclassified	unclassified	unclassified	unclassified	unclassified	0	0	0	1	2	11	3	0	0	0	0	0	0	0	0	0	2	0	1	0	0	0	0	1	0	0	0	0	3	3	0	0	0	0	0	0	0	0	0	0	0	0	0	0
Otu807	Acidobacteria	Acidobacteria_Gp10	Acidobacteria_Gp10_unclassified	Acidobacteria_Gp10_unclassified	Gp10	0	2	0	0	0	0	1	11	0	0	0	0	1	0	0	3	2	0	2	0	0	0	0	0	0	0	0	0	0	0	0	0	0	0	0	0	0	0	0	0	0	0	0	0
Otu808	unclassified	unclassified	unclassified	unclassified	unclassified	0	0	0	0	1	0	0	4	0	0	0	0	0	1	0	0	3	0	16	0	0	0	0	0	0	0	0	3	0	0	0	0	0	0	0	0	0	0	0	0	0	0	0	0
Otu809	unclassified	unclassified	unclassified	unclassified	unclassified	0	0	0	0	0	2	3	2	0	0	0	0	0	0	0	0	0	0	0	0	0	0	0	0	0	0	0	8	0	0	0	0	0	0	0	0	0	0	0	0	0	0	0	0
Otu810	unclassified	unclassified	unclassified	unclassified	unclassified	0	0	0	0	0	0	2	0	0	0	0	0	0	0	0	1	2	2	4	0	0	0	0	0	0	0	0	1	14	4	0	0	0	0	0	0	0	0	0	0	0	0	0	0
Otu823	unclassified	unclassified	unclassified	unclassified	unclassified	0	0	0	0	0	0	0	0	0	0	0	0	0	0	0	0	0	0	0	0	0	0	0	0	0	0	1	0	0	0	0	0	0	0	0	0	0	0	0	0	0	0	0	0
Otu827	Acidobacteria	Acidobacteria_Gp6	Acidobacteria_Gp6_unclassified	Acidobacteria_Gp6_unclassified	Gp6	1	1	0	0	0	0	0	0	0	0	0	0	0	0	0	0	0	0	1	0	0	0	0	0	0	0	0	2	0	0	0	0	0	0	0	0	0	0	0	0	0	0	0	0
Otu851	Acidobacteria	Acidobacteria_Gp10	Acidobacteria_Gp10_unclassified	Acidobacteria_Gp10_unclassified	Gp10	0	0	1	0	0	0	0	1	0	0	0	0	0	0	1	1	2	0	0	0	0	0	0	0	0	0	0	0	0	0	0	0	0	0	0	0	0	0	0	0	0	0	0	0
Otu859	unclassified	unclassified	unclassified	unclassified	unclassified	1	1	0	0	0	0	0	0	0	0	0	0	0	0	0	0	2	0	0	0	0	0	0	0	0	1	0	0	0	0	0	0	0	0	0	0	0	0	0	0	0	0	0	0
Otu866	unclassified	unclassified	unclassified	unclassified	unclassified	0	0	0	0	0	0	0	0	0	0	0	0	0	0	0	0	0	0	0	0	0	0	0	0	1	0	0	25	0	0	0	0	0	0	0	0	0	0	0	0	0	0	0	0
Otu867	Proteobacteria	Deltaproteobacteria	Desulfobacterales	Desulfobulbaceae	unclassified	0	0	0	0	0	0	0	0	0	0	0	0	0	0	1	0	1	1	0	0	0	0	0	0	0	2	0	0	1	0	0	0	0	0	0	0	0	0	0	0	0	0	0	0
Otu883	Acidobacteria	Acidobacteria_Gp10	Acidobacteria_Gp10_unclassified	Acidobacteria_Gp10_unclassified	Gp10	3	9	0	0	5	1	2	0	0	0	0	0	4	0	0	6	0	1	0	0	0	0	0	0	1	0	0	0	5	0	0	0	0	0	0	0	0	0	0	0	0	0	0	0
Otu888	unclassified	unclassified	unclassified	unclassified	unclassified	0	0	0	0	0	1	2	0	0	0	0	1	0	0	0	1	6	0	1	0	0	0	0	0	1	0	0	0	0	0	0	0	0	0	0	0	0	0	0	0	0	0	0	0
Otu898	unclassified	unclassified	unclassified	unclassified	unclassified	0	0	0	0	0	0	0	0	0	0	0	1	1	0	0	1	0	0	0	0	0	0	0	2	0	0	0	0	0	1	0	0	0	0	0	0	0	0	0	0	0	0	0	0
Otu899	Acidobacteria	Acidobacteria_Gp10	Acidobacteria_Gp10_unclassified	Acidobacteria_Gp10_unclassified	Gp10	0	0	0	1	0	0	0	1	0	0	0	0	0	1	0	2	0	0	1	0	0	0	0	0	0	0	0	0	0	0	0	0	0	0	0	0	0	0	0	0	0	0	0	0
Otu963	Acidobacteria	Acidobacteria_Gp10	Acidobacteria_Gp10_unclassified	Acidobacteria_Gp10_unclassified	Gp10	9	0	0	0	0	0	0	0	0	0	0	1	0	0	0	0	0	0	0	0	0	0	0	1	0	0	0	0	0	0	0	0	0	0	0	0	0	0	0	0	0	0	0	0
Otu968	unclassified	unclassified	unclassified	unclassified	unclassified	0	0	0	1	0	1	0	0	0	0	0	0	0	0	0	1	0	0	0	0	0	0	0	0	0	0	0	0	0	0	0	0	0	0	0	0	0	0	1	0	0	0	0	0
Otu978	unclassified	unclassified	unclassified	unclassified	unclassified	0	0	0	0	0	0	0	0	0	0	0	0	4	0	0	3	0	0	0	0	0	0	0	0	0	0	0	2	0	0	0	0	0	0	0	0	0	0	0	0	0	0	0	0
Otu1004	unclassified	unclassified	unclassified	unclassified	unclassified	0	0	0	0	1	0	0	0	0	0	0	0	1	0	0	0	0	1	0	0	0	0	0	1	0	0	0	0	1	0	0	0	0	0	0	0	0	0	0	0	0	0	0	0
Otu1007	Acidobacteria	Acidobacteria_Gp6	Acidobacteria_Gp6_unclassified	Acidobacteria_Gp6_unclassified	Gp6	0	0	0	0	0	0	0	0	0	0	0	8	0	0	0	1	0	0	0	0	0	0	0	16	0	0	0	0	0	0	0	0	0	0	0	0	0	0	0	0	0	0	0	0
Otu1011	Acidobacteria	Acidobacteria_Gp6	Acidobacteria_Gp6_unclassified	Acidobacteria_Gp6_unclassified	Gp6	6	1	0	0	0	0	0	0	0	0	0	1	0	0	0	0	0	0	0	0	0	0	0	1	1	1	0	0	0	0	0	0	0	0	0	0	0	0	0	0	0	0	0	0
Otu1026	unclassified	unclassified	unclassified	unclassified	unclassified	0	0	2	0	0	0	0	0	0	0	0	0	0	0	0	0	0	0	0	0	0	0	0	0	0	0	0	0	0	0	0	0	0	0	0	0	0	0	0	0	0	0	0	0
Otu1045	Proteobacteria	Deltaproteobacteria	unclassified	unclassified	unclassified	0	0	0	0	0	0	0	0	0	0	0	0	0	0	0	0	0	0	0	0	0	0	0	0	0	0	0	0	0	0	0	0	0	0	0	0	0	0	0	0	0	0	0	0
Otu1054	unclassified	unclassified	unclassified	unclassified	unclassified	0	0	0	0	0	0	0	0	0	0	0	0	0	0	0	0	0	0	0	0	0	0	0	0	0	0	0	0	0	0	0	0	0	0	0	0	0	0	0	0	0	0	0	0
Otu1057	Proteobacteria	Deltaproteobacteria	Deltaproteobacteria_incertae_sedis	Deltaproteobacteria_incertae_sedis_unclassified	Deferrisoma	0	0	0	0	0	2	0	0	0	0	0	0	0	0	0	0	1	3	0	0	0	0	0	0	0	0	0	0	2	2	0	0	0	0	0	0	0	0	0	0	0	0	0	0
Otu1062	Acidobacteria	Acidobacteria_Gp26	Acidobacteria_Gp26_unclassified	Acidobacteria_Gp26_unclassified	Gp26	0	0	10	0	0	3	0	0	0	0	0	0	0	0	2	0	1	0	0	0	0	0	0	0	0	0	0	0	0	0	0	0	0	0	0	0	0	0	0	0	0	0	0	0
Otu1065	unclassified	unclassified	unclassified	unclassified	unclassified	0	0	4	0	0	0	0	0	0	0	0	0	0	1	0	0	0	0	0	0	0	0	0	0	0	0	0	0	0	0	0	0	0	0	0	0	0	0	0	0	0	0	0	0
Otu1093	Proteobacteria	Deltaproteobacteria	Deltaproteobacteria_incertae_sedis	Deltaproteobacteria_incertae_sedis_unclassified	unclassified	0	0	0	5	0	1	0	1	0	0	0	0	0	0	0	0	0	0	1	0	0	0	0	0	0	0	0	1	0	0	1	0	0	0	0	0	0	0	0	0	0	0	0	0
Otu1096	Proteobacteria	Gammaproteobacteria	unclassified	unclassified	unclassified	0	2	3	0	0	0	0	2	0	0	0	1	0	0	1	5	0	2	1	0	0	0	0	0	1	2	0	33	0	17	0	0	0	0	0	0	3	0	0	0	0	0	0	0
Otu1100	unclassified	unclassified	unclassified	unclassified	unclassified	0	13	0	0	0	0	0	0	0	0	0	0	37	40	0	35	17	0	3	0	0	0	0	0	59	0	0	60	0	1	0	0	0	0	0	0	0	0	0	0	0	0	0	0
Otu1102	unclassified	unclassified	unclassified	unclassified	unclassified	0	0	0	0	4	1	2	1	0	0	0	0	0	0	0	2	0	0	1	0	0	0	0	0	0	0	0	0	1	0	0	0	0	0	0	0	0	0	0	0	0	0	0	0
Otu1111	Proteobacteria	Deltaproteobacteria	Myxococcales	Sandaracinaceae	Sandaracinus	0	0	0	0	1	4	0	0	0	0	0	0	0	0	0	0	0	0	0	0	0	0	0	0	0	0	0	0	0	0	0	0	0	0	0	0	0	0	0	0	0	0	0	0
Otu1137	unclassified	unclassified	unclassified	unclassified	unclassified	0	0	0	0	0	4	0	0	0	0	0	0	0	0	0	0	0	0	2	0	0	0	0	0	0	0	0	0	0	0	0	0	0	0	0	0	0	0	0	0	0	0	0	0
Otu1162	Acidobacteria	Acidobacteria_Gp10	Acidobacteria_Gp10_unclassified	Acidobacteria_Gp10_unclassified	Gp10	0	0	0	0	0	0	0	1	0	0	0	0	0	6	1	0	0	0	1	0	0	0	0	0	0	0	0	0	2	0	0	0	0	0	0	0	0	0	0	0	0	0	0	0
Otu1175	unclassified	unclassified	unclassified	unclassified	unclassified	0	0	0	2	12	1	0	6	0	0	0	0	0	0	0	0	0	0	0	0	0	0	0	0	0	0	0	1	0	0	0	0	0	0	0	0	0	0	0	1	0	0	0	0
Otu1177	Acidobacteria	Acidobacteria_Gp6	Acidobacteria_Gp6_unclassified	Acidobacteria_Gp6_unclassified	Gp6	0	0	0	0	1	3	2	1	0	0	0	0	1	0	0	0	0	0	0	0	0	0	0	0	0	0	0	0	0	0	0	0	0	0	0	0	0	0	0	0	0	0	0	0
Otu1201	unclassified	unclassified	unclassified	unclassified	unclassified	0	0	0	2	4	0	0	0	0	0	0	0	0	0	0	3	0	0	0	0	0	0	0	0	0	0	0	0	0	0	0	0	0	0	0	0	0	0	0	0	0	0	0	0
Otu1203	unclassified	unclassified	unclassified	unclassified	unclassified	0	0	0	0	2	4	0	0	0	0	0	0	0	0	0	0	11	12	0	0	0	0	0	0	0	0	0	0	1	0	1	0	0	0	0	0	0	0	0	0	0	0	0	0
Otu1210	unclassified	unclassified	unclassified	unclassified	unclassified	0	0	0	0	0	0	0	0	0	0	0	0	0	0	0	0	0	1	0	0	0	0	0	0	0	0	0	1	4	0	0	0	0	0	0	0	0	0	0	0	0	0	0	0
Otu1226	Proteobacteria	unclassified	unclassified	unclassified	unclassified	0	0	0	0	0	0	0	0	0	0	0	0	0	0	0	0	4	0	1	0	0	0	0	0	0	0	0	0	1	0	0	0	0	0	0	0	0	0	0	0	0	0	0	0
Otu1227	unclassified	unclassified	unclassified	unclassified	unclassified	0	0	0	0	1	0	0	0	0	0	0	0	0	0	0	0	0	0	0	0	0	0	0	0	0	0	0	1	1	6	1	0	0	0	0	0	0	0	0	0	0	0	0	0
Otu1240	Proteobacteria	Deltaproteobacteria	unclassified	unclassified	unclassified	0	0	0	0	0	2	1	0	0	0	0	0	0	0	0	1	1	0	1	0	0	0	0	0	0	0	0	0	1	0	0	0	0	0	0	0	0	0	0	0	0	0	0	0
Otu1259	Acidobacteria	Acidobacteria_Gp10	Acidobacteria_Gp10_unclassified	Acidobacteria_Gp10_unclassified	Gp10	0	0	0	0	0	0	0	1	0	0	0	0	0	0	22	5	0	0	0	0	0	0	0	0	0	0	1	0	1	0	2	0	0	0	0	0	0	0	0	0	0	0	0	0
Otu1264	unclassified	unclassified	unclassified	unclassified	unclassified	0	0	0	0	0	0	1	0	0	0	0	0	0	0	0	2	0	4	0	0	0	0	0	0	0	0	0	0	0	0	0	0	0	0	0	0	0	0	0	0	0	0	0	0
Otu1268	Proteobacteria	unclassified	unclassified	unclassified	unclassified	0	0	0	0	0	0	0	0	0	0	0	0	2	0	0	0	0	0	0	0	0	0	0	0	0	0	0	2	0	0	1	0	0	0	0	0	0	0	0	0	0	0	0	0
Otu1269	unclassified	unclassified	unclassified	unclassified	unclassified	0	0	0	9	2	0	2	1	0	0	0	0	0	1	0	0	0	0	0	0	0	0	0	0	0	0	0	0	0	0	1	0	0	0	0	0	0	0	0	0	0	0	0	0
Otu1277	unclassified	unclassified	unclassified	unclassified	unclassified	2	0	0	0	0	0	0	1	0	0	0	0	0	0	0	0	0	1	2	0	0	0	0	0	0	0	0	0	2	2	0	0	0	0	0	0	0	0	0	0	0	0	0	0
Otu1296	unclassified	unclassified	unclassified	unclassified	unclassified	0	0	0	0	0	3	1	0	0	0	0	0	0	0	0	0	0	0	0	0	0	0	0	0	0	0	0	0	0	3	0	0	0	0	0	0	0	0	0	0	0	0	0	0
Otu1305	unclassified	unclassified	unclassified	unclassified	unclassified	0	0	0	0	0	0	12	0	0	0	0	0	0	0	0	0	0	0	0	0	0	0	0	0	0	0	0	0	0	0	1	0	0	0	0	0	0	0	0	0	0	0	0	0
Otu1306	unclassified	unclassified	unclassified	unclassified	unclassified	0	0	0	0	2	1	0	1	0	0	0	0	0	0	0	1	0	0	0	0	0	0	0	0	0	0	0	0	0	0	0	0	0	0	0	0	0	0	0	0	0	0	0	0
Otu1318	Proteobacteria	Deltaproteobacteria	Deltaproteobacteria_incertae_sedis	Deltaproteobacteria_incertae_sedis_unclassified	unclassified	0	0	0	0	0	0	0	0	0	0	0	0	0	0	0	1	3	0	1	0	0	0	0	0	0	0	0	0	1	0	0	0	0	0	0	0	0	0	0	0	0	0	0	0
Otu1357	unclassified	unclassified	unclassified	unclassified	unclassified	0	0	0	0	0	1	0	0	0	0	0	0	0	0	0	0	1	0	0	0	0	0	0	0	0	0	0	0	0	0	0	0	0	0	0	0	0	0	0	0	0	0	0	0
Otu1369	unclassified	unclassified	unclassified	unclassified	unclassified	0	0	0	0	0	0	0	0	0	0	0	0	0	0	0	0	0	0	0	0	0	0	0	0	0	0	0	0	0	7	1	0	0	0	0	0	0	0	0	0	0	0	0	0
Otu1437	Proteobacteria	Deltaproteobacteria	unclassified	unclassified	unclassified	0	0	0	0	0	0	0	0	0	0	0	0	0	0	0	1	0	0	0	0	0	0	0	0	0	0	0	0	17	0	0	0	0	0	0	0	0	0	0	0	0	0	0	0
Otu1447	Proteobacteria	Deltaproteobacteria	Myxococcales	unclassified	unclassified	0	0	3	0	0	0	0	0	0	0	0	0	0	0	0	0	0	0	1	0	0	0	0	0	0	0	0	2	0	0	0	0	0	0	0	0	0	0	0	0	0	0	0	0
Otu1460	unclassified	unclassified	unclassified	unclassified	unclassified	0	0	0	0	0	1	0	0	0	0	0	0	0	0	0	1	0	0	1	0	0	0	0	0	0	0	0	0	0	0	0	0	0	0	0	0	0	0	0	0	0	0	0	0
Otu1475	unclassified	unclassified	unclassified	unclassified	unclassified	0	0	0	0	0	0	0	0	0	0	0	0	0	0	0	0	0	0	0	0	0	0	0	0	0	0	0	0	11	0	0	0	0	0	0	0	0	0	0	0	0	0	0	0
Otu1478	unclassified	unclassified	unclassified	unclassified	unclassified	0	0	0	0	1	35	0	0	0	0	0	0	0	1	0	4	2	4	0	0	0	0	0	0	0	0	0	0	0	0	0	0	0	0	0	0	0	0	0	0	0	0	0	0
Otu1484	Proteobacteria	Deltaproteobacteria	Myxococcales	Polyangiaceae	unclassified	1	0	0	0	0	6	2	0	0	0	0	0	0	1	2	0	0	0	0	0	0	0	0	0	0	0	0	6	0	0	0	0	0	0	0	0	0	0	0	0	0	0	0	0
Otu1489	unclassified	unclassified	unclassified	unclassified	unclassified	0	0	0	0	0	1	0	0	0	0	0	0	0	0	0	2	2	9	0	0	0	0	0	0	0	0	0	1	0	0	6	0	0	0	0	0	0	0	0	0	0	0	0	0
Otu1493	unclassified	unclassified	unclassified	unclassified	unclassified	0	0	0	0	0	3	0	0	0	0	0	0	0	0	0	0	3	0	1	0	0	0	0	0	0	0	0	0	0	0	0	0	0	0	0	0	0	0	0	0	0	0	0	0
Otu1495	Proteobacteria	Deltaproteobacteria	unclassified	unclassified	unclassified	0	0	0	1	1	0	0	0	0	0	0	0	0	0	0	0	0	0	0	0	0	0	0	0	0	0	0	0	0	0	0	0	0	0	0	0	0	0	0	0	0	0	0	0
Otu1507	Proteobacteria	Deltaproteobacteria	Deltaproteobacteria_incertae_sedis	Deltaproteobacteria_incertae_sedis_unclassified	Deferrisoma	0	0	0	0	0	0	0	0	0	0	0	0	0	0	0	0	1	0	0	0	0	0	0	0	0	0	0	0	0	0	0	0	0	0	0	0	0	0	0	0	0	0	0	0
Otu1527	Proteobacteria	Deltaproteobacteria	Myxococcales	Kofleriaceae	Kofleria	0	0	0	0	0	0	1	0	0	0	0	0	0	0	0	1	1	0	1	0	0	0	0	0	0	0	0	0	0	2	1	0	0	0	0	0	0	0	0	0	0	0	0	0
Otu1530	unclassified	unclassified	unclassified	unclassified	unclassified	0	0	0	1	0	0	0	0	0	0	0	0	0	0	0	1	2	2	0	0	0	0	0	0	0	0	0	0	0	0	0	0	0	0	0	0	0	0	0	0	0	0	0	0
Otu1536	Proteobacteria	Deltaproteobacteria	Deltaproteobacteria_incertae_sedis	Deltaproteobacteria_incertae_sedis_unclassified	Deferrisoma	0	11	0	0	0	0	0	0	0	0	0	0	0	0	0	0	6	0	0	0	0	0	0	0	0	0	0	0	3	1	0	0	0	0	0	0	0	0	0	0	0	0	0	0
Otu1544	Proteobacteria	unclassified	unclassified	unclassified	unclassified	0	0	0	0	0	0	0	0	0	0	0	0	0	0	0	1	3	1	2	0	0	0	0	0	0	0	0	0	0	0	0	0	0	0	0	0	0	0	0	0	0	0	0	0
Otu1570	unclassified	unclassified	unclassified	unclassified	unclassified	0	0	0	0	0	2	0	0	0	0	0	0	0	0	0	0	0	1	0	0	0	0	0	0	0	0	0	0	0	0	1	0	0	0	0	0	0	0	0	0	0	0	0	0
Otu1578	Proteobacteria	Deltaproteobacteria	Deltaproteobacteria_incertae_sedis	Deltaproteobacteria_incertae_sedis_unclassified	Deferrisoma	0	0	0	0	1	1	0	0	0	0	0	0	0	0	0	4	9	0	7	0	0	0	0	0	0	0	0	0	0	0	0	0	0	0	0	0	0	0	0	0	0	0	0	0
Otu1588	Proteobacteria	Deltaproteobacteria	unclassified	unclassified	unclassified	0	0	0	0	0	18	4	10	0	0	0	0	0	0	0	0	0	4	2	0	0	0	0	0	0	0	0	8	0	0	0	0	0	0	0	0	0	0	0	0	0	0	0	0
Otu1592	unclassified	unclassified	unclassified	unclassified	unclassified	0	0	0	0	0	0	43	0	0	0	0	0	0	0	0	0	0	0	0	0	0	0	0	0	0	0	0	0	0	0	0	0	0	0	0	0	0	0	0	0	0	0	0	0
Otu1600	Proteobacteria	Gammaproteobacteria	unclassified	unclassified	unclassified	0	0	0	0	1	0	8	0	0	0	0	0	0	0	1	0	0	0	0	0	0	0	0	0	0	0	0	1	0	0	0	0	0	0	0	0	0	0	0	0	0	0	0	0
Otu1616	Proteobacteria	unclassified	unclassified	unclassified	unclassified	1	0	0	0	0	0	0	1	0	0	0	0	0	0	0	0	0	0	4	0	0	0	0	0	0	0	0	0	2	1	0	0	0	0	0	0	0	0	0	0	0	0	0	0
Otu1622	unclassified	unclassified	unclassified	unclassified	unclassified	0	0	0	0	0	0	0	1	0	0	0	0	0	0	0	0	0	0	0	0	0	0	0	0	0	0	5	12	0	0	0	0	0	0	0	0	0	0	0	0	1	0	0	0
Otu1624	Proteobacteria	Gammaproteobacteria	Pseudomonadales	Pseudomonadaceae	Pseudomonas	494	951	261	721	0	0	0	1	0	0	0	1587	9	0	1	0	1	3	1	0	0	0	0	4322	5	7	2	0	1	0	0	0	0	0	0	227	183	29	0	3	0	0	0	0
Otu1625	Proteobacteria	Gammaproteobacteria	Xanthomonadales	Sinobacteraceae	Povalibacter	7	1	0	0	0	1	0	0	0	0	0	1139	3	5	32	0	0	0	0	0	0	0	0	3684	4	27	258	43	0	0	1	0	0	0	0	338	0	0	21	42	0	0	0	0
Otu1626	Proteobacteria	Gammaproteobacteria	unclassified	unclassified	unclassified	0	6	0	0	0	0	0	0	0	0	0	0	9	3	0	0	0	7	4	0	0	0	0	0	498	52	0	189	0	20	21	0	0	0	0	0	11	17	0	0	0	0	0	0
Otu1627	Proteobacteria	Gammaproteobacteria	Aeromonadales	Aeromonadaceae	Aeromonas	1	2	473	4353	1	0	0	0	0	0	0	1	2	0	0	0	2	0	1	0	0	0	0	0	0	2	0	5	0	3	3	0	0	0	0	1	1	0	0	0	2	1	2	0
Otu1628	Proteobacteria	Gammaproteobacteria	Enterobacteriales	Enterobacteriaceae	Plesiomonas	0	3	265	2063	0	0	0	1	0	0	0	2	0	0	0	0	2	0	0	0	0	0	0	0	0	0	0	4	1	1	0	0	0	0	0	0	0	0	0	0	0	0	1	0
Otu1629	Proteobacteria	Gammaproteobacteria	Chromatiales	Ectothiorhodospiraceae	unclassified	0	306	0	6	39	30	204	6	0	0	0	0	20	2	13	25	57	104	27	0	0	0	0	0	4	1	5	26	21	31	7	0	0	0	0	0	0	0	0	0	0	0	0	0
Otu1630	Proteobacteria	Gammaproteobacteria	Oceanospirillales	Halomonadaceae	Halomonas	0	0	5	29	0	0	2	0	0	0	0	0	0	5	115	3	1	0	0	0	0	0	0	0	0	2	1210	0	1	0	0	0	0	0	0	0	0	0	3	1	0	0	0	0
Otu1631	Proteobacteria	Gammaproteobacteria	Chromatiales	Thioalkalispiraceae	Thioprofundum	108	473	46	78	3	19	12	30	0	0	0	139	715	101	8	426	243	27	200	0	0	0	0	190	1103	180	0	782	312	17	365	0	0	0	0	8	37	1	0	101	19	1	0	0
Otu1632	Firmicutes	Bacilli	Bacillales	Bacillaceae 2	Virgibacillus	0	0	0	0	1	0	0	0	0	0	0	0	0	0	0	0	0	0	0	0	0	0	0	0	0	0	0	0	0	0	0	0	0	0	0	0	0	0	0	0	0	0	0	0
Otu1633	Proteobacteria	Gammaproteobacteria	Oceanospirillales	unclassified	unclassified	0	165	87	6	0	78	2	1	0	0	0	0	302	120	77	658	78	92	120	0	0	0	0	0	346	150	80	1179	68	3	85	0	0	0	0	0	0	2	24	91	0	0	0	0
Otu1634	Proteobacteria	Gammaproteobacteria	Xanthomonadales	Xanthomonadaceae	Lysobacter	28	1	0	0	0	0	0	0	0	0	0	844	16	0	2	0	0	0	0	0	0	0	0	837	1	0	0	0	0	0	0	0	0	0	0	340	0	0	2	0	0	0	0	0
Otu1635	Proteobacteria	Gammaproteobacteria	Chromatiales	unclassified	unclassified	0	907	60	12	5	12	0	20	0	0	0	0	49	142	15	69	42	49	25	0	0	0	0	1	12	181	14	502	431	119	98	0	0	0	0	0	0	0	0	0	0	0	0	0
Otu1636	Proteobacteria	Gammaproteobacteria	Chromatiales	Ectothiorhodospiraceae	unclassified	155	1057	111	29	58	81	89	59	0	0	0	6	154	157	179	188	114	194	82	0	0	0	0	0	81	67	128	374	129	156	53	0	0	0	0	0	1	0	3	7	0	2	0	0
Otu1637	Firmicutes	Bacilli	Lactobacillales	Streptococcaceae	Lactococcus	92	16	743	42	0	0	2	0	0	0	0	4	4	2	9	0	1	0	0	0	0	0	0	49	28	66	32	0	0	1	1	0	0	0	0	0	0	0	0	0	0	0	2	0
Otu1638	Proteobacteria	Gammaproteobacteria	Oceanospirillales	Halomonadaceae	Halomonas	64	803	42	165	588	166	219	87	0	0	0	56	307	14	139	35	50	244	152	0	0	0	0	44	162	0	77	72	19	148	97	0	0	0	0	5	1	0	68	0	0	0	1	0
Otu1639	Firmicutes	Bacilli	Lactobacillales	Lactobacillaceae	Lactobacillus	0	0	0	0	0	0	0	0	0	0	0	0	0	0	0	0	0	0	0	0	0	0	0	0	0	1	0	0	0	0	0	0	0	0	0	19	11	3	2	0	0	0	0	0
Otu1640	Proteobacteria	Deltaproteobacteria	unclassified	unclassified	unclassified	46	137	84	9	103	30	47	55	0	0	0	0	12	54	35	44	28	12	26	0	0	0	0	0	4	35	25	72	24	9	26	0	0	0	0	0	0	0	0	0	0	0	0	0
Otu1641	unclassified	unclassified	unclassified	unclassified	unclassified	49	109	31	21	1	7	1	0	0	0	0	1	51	48	36	2	4	2	3	0	0	0	0	0	25	67	24	13	12	1	6	0	0	0	0	0	2	0	24	0	0	0	0	0
Otu1642	Proteobacteria	Gammaproteobacteria	unclassified	unclassified	unclassified	147	43	236	17	179	119	135	68	0	0	0	10	10	202	708	75	284	348	133	0	0	0	0	4	5	225	642	329	435	452	129	0	0	0	0	0	0	4	92	12	22	2	0	0
Otu1643	Proteobacteria	Gammaproteobacteria	Xanthomonadales	Xanthomonadaceae	Luteimonas	1	0	0	0	1	1	0	0	0	0	0	267	3	0	1	2	0	1	7	0	0	0	0	676	2	0	2	3	0	0	9	0	0	0	0	324	0	0	1	0	0	1	0	0
Otu1644	Proteobacteria	Gammaproteobacteria	Oceanospirillales	Halomonadaceae	Halomonas	0	119	22	83	18	9	26	9	0	0	0	52	183	62	311	1	17	17	8	0	0	0	0	491	2	113	633	8	4	1	2	0	0	0	0	21	1	42	4	0	1	0	0	0
Otu1645	Firmicutes	Bacilli	Bacillales	Bacillaceae 1	Anoxybacillus	90	19	683	44	0	0	1	0	0	0	0	3	6	3	2	0	0	0	0	0	0	0	0	31	35	64	29	0	0	1	0	0	0	0	0	0	0	0	0	0	0	0	0	0
Otu1646	unclassified	unclassified	unclassified	unclassified	unclassified	1	2	41	35	2	3	1	0	0	0	0	0	0	82	13	61	49	11	2	0	0	0	0	0	1	64	6	72	61	2	12	0	0	0	0	0	0	0	0	0	0	0	0	0
Otu1647	Proteobacteria	Gammaproteobacteria	Chromatiales	Thioalkalispiraceae	unclassified	0	128	46	0	10	37	77	0	0	0	0	0	15	7	68	186	35	2	18	0	0	0	0	0	4	3	75	337	28	4	5	0	0	0	0	0	0	0	4	4	1	0	0	0
Otu1648	Proteobacteria	Gammaproteobacteria	Thiotrichales	Piscirickettsiaceae	Methylophaga	0	0	0	0	1	1	0	4	0	0	0	327	3	5	11	0	0	0	1	0	0	0	0	823	14	3	5	0	0	0	0	0	0	0	0	48	0	0	0	0	0	0	0	0
Otu1649	Acidobacteria	Acidobacteria_Gp10	Acidobacteria_Gp10_unclassified	Acidobacteria_Gp10_unclassified	Gp10	23	2	81	44	25	5	21	38	0	0	0	548	0	64	36	12	45	11	48	0	0	0	0	48	0	16	11	24	18	2	23	0	0	0	0	0	0	0	0	0	0	0	0	0
Otu1650	Acidobacteria	Acidobacteria_Gp10	Acidobacteria_Gp10_unclassified	Acidobacteria_Gp10_unclassified	Gp10	7	184	2	2	2	42	6	5	0	0	0	0	50	101	13	450	323	47	112	0	0	0	0	0	31	98	9	377	626	50	118	0	0	0	0	0	0	1	4	82	57	1	3	0
Otu1651	Acidobacteria	Acidobacteria_Gp26	Acidobacteria_Gp26_unclassified	Acidobacteria_Gp26_unclassified	Gp26	25	6	17	0	2	12	12	10	0	0	0	0	5	118	14	6	7	4	12	0	0	0	0	0	47	131	4	7	5	4	5	0	0	0	0	0	2	0	0	0	0	0	0	0
Otu1652	Proteobacteria	Gammaproteobacteria	Oceanospirillales	unclassified	unclassified	3	0	1	20	21	15	1	0	0	0	0	0	0	353	2	3	0	0	3	0	0	0	0	0	1	477	0	37	0	0	0	0	0	0	0	0	0	16	0	0	0	0	0	0
Otu1653	unclassified	unclassified	unclassified	unclassified	unclassified	1	1	25	6	6	1	9	1	0	0	0	0	0	119	52	9	65	8	8	0	0	0	0	0	0	42	14	22	36	1	2	0	0	0	0	0	0	0	0	0	0	0	0	0
Otu1654	Proteobacteria	Gammaproteobacteria	Chromatiales	unclassified	unclassified	160	61	460	74	54	311	43	20	0	0	0	0	176	428	238	33	227	179	31	0	0	0	0	2	53	439	96	42	162	5	15	0	0	0	0	0	0	0	1	0	22	0	0	0
Otu1655	Proteobacteria	Gammaproteobacteria	unclassified	unclassified	unclassified	0	0	0	0	0	0	0	0	0	0	0	0	6	28	53	23	10	41	10	0	0	0	0	0	10	222	397	4	21	206	34	0	0	0	0	0	2	164	72	2	0	14	0	0
Otu1656	unclassified	unclassified	unclassified	unclassified	unclassified	50	4	87	40	44	115	37	21	0	0	0	0	4	13	126	5	8	79	14	0	0	0	0	0	1	2	41	7	2	59	2	0	0	0	0	0	0	0	0	0	0	0	0	0
Otu1657	Proteobacteria	Gammaproteobacteria	Salinisphaerales	Salinisphaeraceae	Salinisphaera	26	58	75	35	154	139	77	60	0	0	0	0	2	14	10	32	3	11	23	0	0	0	0	0	0	7	8	45	5	0	19	0	0	0	0	0	0	0	0	1	0	0	0	0
Otu1658	Proteobacteria	Deltaproteobacteria	unclassified	unclassified	unclassified	2	15	34	0	0	0	0	0	0	0	0	0	1	197	0	0	0	0	0	0	0	0	0	0	1	134	0	0	0	0	0	0	0	0	0	0	0	0	0	0	0	0	0	0
Otu1659	Proteobacteria	Gammaproteobacteria	Oceanospirillales	unclassified	unclassified	6	9	4	0	28	18	4	7	0	0	0	0	62	45	49	201	14	90	61	0	0	0	0	0	206	48	71	310	27	393	62	0	0	0	0	0	0	0	5	9	1	1	1	0
Otu1660	Proteobacteria	Gammaproteobacteria	unclassified	unclassified	unclassified	0	2	1	2	11	0	0	1	0	0	0	0	19	3	34	43	63	327	50	0	0	0	0	0	45	2	59	388	162	725	84	0	0	0	0	1	1	0	26	35	14	3	0	0
Otu1661	unclassified	unclassified	unclassified	unclassified	unclassified	8	3	24	8	149	198	12	119	0	0	0	0	0	10	7	36	4	8	31	0	0	0	0	0	1	5	2	27	5	3	7	0	0	0	0	0	0	0	0	0	0	0	0	0
Otu1662	Actinobacteria	Actinobacteria	Solirubrobacterales	unclassified	unclassified	3	1	0	1	0	0	0	0	0	0	0	457	84	0	0	5	6	70	1	0	0	0	0	317	58	0	2	16	10	126	2	0	0	0	0	678	98	8	165	10	68	39	0	0
Otu1663	Proteobacteria	Gammaproteobacteria	Alteromonadales	Alteromonadaceae	Microbulbifer	9	1	0	0	0	0	0	0	0	0	0	0	17	1	1	0	7	0	5	0	0	0	0	4	7	0	0	0	3	0	1	0	0	0	0	0	334	0	10	0	0	0	0	0
Otu1664	Proteobacteria	Gammaproteobacteria	Chromatiales	unclassified	unclassified	5	9	0	0	0	0	0	0	0	0	0	147	8	4	0	0	0	0	0	0	0	0	0	336	1	5	0	0	0	0	0	0	0	0	0	5	0	0	0	0	0	0	0	0
Otu1665	Proteobacteria	Gammaproteobacteria	Gammaproteobacteria_incertae_sedis	Gammaproteobacteria_incertae_sedis_unclassified	unclassified	0	0	0	0	0	0	0	0	0	0	0	314	0	1	0	0	0	0	0	0	0	0	0	188	1	0	0	0	0	0	0	0	0	0	0	96	0	0	0	0	0	0	0	0
Otu1666	Proteobacteria	Gammaproteobacteria	Alteromonadales	Alteromonadaceae	Marinobacter	1	1	0	312	165	47	14	2	0	0	0	0	30	4	14	6	6	0	4	0	0	0	0	0	5	5	3	6	1	2	3	0	0	0	0	0	0	0	0	0	1	0	0	0
Otu1667	Proteobacteria	Gammaproteobacteria	Alteromonadales	Alteromonadales_incertae_sedis	Teredinibacter	0	0	0	0	5	29	39	68	0	0	0	0	0	0	17	6	4	5	1	0	0	0	0	0	0	0	3	0	0	0	0	0	0	0	0	0	0	0	0	0	0	0	0	0
Otu1668	unclassified	unclassified	unclassified	unclassified	unclassified	0	0	14	16	0	4	6	2	0	0	0	1	0	0	10	0	5	63	16	0	0	0	0	0	0	4	9	3	93	204	53	0	0	0	0	0	0	0	0	0	0	0	0	0
Otu1669	Proteobacteria	Gammaproteobacteria	Oceanospirillales	Saccharospirillaceae	Saccharospirillum	0	0	23	392	0	0	9	0	0	0	0	0	0	3	2	0	0	4	0	0	0	0	0	0	0	1	1	0	1	0	0	0	0	0	0	0	0	0	0	0	0	0	0	0
Otu1670	Proteobacteria	Gammaproteobacteria	Alteromonadales	Alteromonadaceae	Microbulbifer	2	0	0	0	0	0	2	0	0	0	0	0	3	2	1	9	0	4	2	0	0	0	0	0	2	0	0	12	0	5	3	0	0	0	0	0	0	284	82	4	0	0	0	0
Otu1671	unclassified	unclassified	unclassified	unclassified	unclassified	239	10	2	0	3	3	1	1	0	0	0	0	2	0	1	8	1	0	5	0	0	0	0	0	2	0	0	6	1	0	0	0	0	0	0	0	0	0	0	0	0	0	0	0
Otu1672	Proteobacteria	Deltaproteobacteria	Myxococcales	unclassified	unclassified	0	0	6	0	0	0	0	0	0	0	0	0	0	1	44	0	0	0	1	0	0	0	0	0	0	4	34	2	0	0	0	0	0	0	0	0	0	0	86	0	0	0	0	0
Otu1673	Proteobacteria	Deltaproteobacteria	unclassified	unclassified	unclassified	119	2	21	7	25	57	12	54	0	0	0	0	2	3	12	11	1	4	34	0	0	0	0	0	0	0	2	10	1	0	16	0	0	0	0	0	0	0	0	0	1	0	0	0
Otu1674	Proteobacteria	Deltaproteobacteria	unclassified	unclassified	unclassified	108	71	29	7	30	29	44	45	0	0	0	12	4	1	21	9	1	4	32	0	0	0	0	1	2	8	29	15	1	0	21	0	0	0	0	0	0	0	1	0	0	0	0	0
Otu1675	Proteobacteria	Gammaproteobacteria	Alteromonadales	Alteromonadaceae	Marinobacter	0	0	5	0	1	0	1	1	0	0	0	0	0	72	0	0	6	26	3	0	0	0	0	0	0	225	0	3	1	3	1	0	0	0	0	0	0	0	0	0	0	0	0	0
Otu1676	Proteobacteria	Gammaproteobacteria	Pseudomonadales	Moraxellaceae	Acinetobacter	4	2	75	3	0	0	1	0	0	0	0	0	1	0	3	0	1	0	0	0	0	0	0	7	3	6	2	8	0	0	0	0	0	0	0	0	0	0	0	2	0	0	0	0
Otu1677	Proteobacteria	Deltaproteobacteria	Myxococcales	Sandaracinaceae	Sandaracinus	0	11	4	0	2	8	9	1	0	0	0	0	101	0	0	2	0	1	1	0	0	0	0	3	100	0	0	0	0	0	1	0	0	0	0	0	0	0	0	0	0	0	0	0
Otu1678	Gemmatimonadetes	Gemmatimonadetes	Gemmatimonadales	Gemmatimonadaceae	Gemmatimonas	1	23	3	0	0	0	0	0	0	0	0	0	0	62	2	3	9	0	3	0	0	0	0	0	0	60	2	69	47	3	2	0	0	0	0	0	0	0	0	0	0	0	0	0
Otu1679	Proteobacteria	Deltaproteobacteria	Desulfovibrionales	unclassified	unclassified	4	43	43	7	40	52	28	4	0	0	0	0	0	65	2	9	15	8	3	0	0	0	0	0	0	73	1	7	3	0	2	0	0	0	0	0	0	0	0	0	0	0	0	0
Otu1680	Proteobacteria	Gammaproteobacteria	Chromatiales	unclassified	unclassified	1	206	0	0	0	4	5	0	0	0	0	0	331	6	5	145	155	263	34	0	0	0	0	1	293	1	12	308	180	230	8	0	0	0	0	0	4	0	0	0	8	3	0	0
Otu1681	Proteobacteria	Deltaproteobacteria	Myxococcales	Sandaracinaceae	Sandaracinus	0	0	0	0	8	3	0	0	0	0	0	0	0	13	0	2	22	93	17	0	0	0	0	0	0	21	3	13	12	113	12	0	0	0	0	0	1	30	7	0	1	0	0	0
Otu1682	Proteobacteria	Gammaproteobacteria	Xanthomonadales	Sinobacteraceae	Povalibacter	0	20	0	0	0	1	0	0	0	0	0	210	13	39	6	5	5	2	1	0	0	0	0	41	3	20	6	56	15	2	1	0	0	0	0	22	0	0	0	0	0	0	0	0
Otu1683	Proteobacteria	Deltaproteobacteria	Desulfovibrionales	unclassified	unclassified	8	6	39	0	0	3	2	0	0	0	0	0	3	14	41	32	5	1	7	0	0	0	0	0	1	5	23	47	3	1	7	0	0	0	0	0	0	0	16	4	0	0	0	0
Otu1684	unclassified	unclassified	unclassified	unclassified	unclassified	16	5	11	0	93	48	4	15	0	0	0	0	2	12	0	64	0	6	5	0	0	0	0	0	0	4	2	136	0	2	2	0	0	0	0	0	0	0	0	8	1	0	0	0
Otu1685	Proteobacteria	Gammaproteobacteria	Xanthomonadales	Sinobacteraceae	Steroidobacter	0	0	0	0	0	0	0	1	0	0	0	59	0	0	0	0	0	0	0	0	0	0	0	182	0	0	0	0	0	0	0	0	0	0	0	0	0	0	0	0	0	0	0	0
Otu1686	unclassified	unclassified	unclassified	unclassified	unclassified	0	0	5	8	1	0	0	0	0	0	0	0	0	72	0	2	14	0	1	0	0	0	0	0	0	42	1	2	9	0	3	0	0	0	0	0	0	0	0	0	0	0	0	0
Otu1687	Acidobacteria	unclassified	unclassified	unclassified	unclassified	25	109	3	0	0	0	0	1	0	0	0	0	33	5	0	2	3	1	0	0	0	0	0	0	9	0	0	7	1	0	0	0	0	0	0	0	0	0	0	0	0	0	0	0
Otu1688	unclassified	unclassified	unclassified	unclassified	unclassified	129	0	3	0	34	84	59	38	0	0	0	0	1	0	0	28	0	20	37	0	0	0	0	0	0	0	0	32	4	10	21	0	0	0	0	0	0	0	0	0	0	0	0	0
Otu1689	Proteobacteria	Gammaproteobacteria	Chromatiales	unclassified	unclassified	0	65	0	0	0	0	0	0	0	0	0	0	55	0	0	0	0	0	0	0	0	0	0	1	23	0	0	0	0	0	0	0	0	0	0	0	0	0	0	0	0	0	0	0
Otu1690	unclassified	unclassified	unclassified	unclassified	unclassified	106	107	5	3	9	90	23	3	0	0	0	0	14	35	18	144	52	17	29	0	0	0	0	0	4	10	4	143	39	9	14	0	0	0	0	0	0	0	1	3	0	0	0	0
Otu1691	Proteobacteria	Gammaproteobacteria	unclassified	unclassified	unclassified	1	0	7	9	0	16	0	0	0	0	0	0	0	12	155	23	0	0	7	0	0	0	0	0	2	0	221	60	0	0	0	0	0	0	0	0	0	0	5	0	0	0	0	0
Otu1692	Verrucomicrobia	Verrucomicrobiae	Verrucomicrobiales	Verrucomicrobiaceae	unclassified	4	2	0	0	0	0	1	1	0	0	0	48	16	43	5	1	0	0	8	0	0	0	0	45	133	39	16	14	5	0	22	0	0	0	0	2	2	20	0	3	0	0	0	0
Otu1693	Proteobacteria	Gammaproteobacteria	Xanthomonadales	Xanthomonadaceae	Lysobacter	4	1	0	0	0	0	0	0	0	0	0	143	34	25	48	5	8	0	2	0	0	0	0	231	33	10	121	4	13	0	0	0	0	0	0	215	0	1	29	0	48	0	0	0
Otu1694	unclassified	unclassified	unclassified	unclassified	unclassified	8	0	3	0	0	0	0	0	0	0	0	0	0	31	0	6	2	0	0	0	0	0	0	0	0	30	0	26	39	0	0	0	0	0	0	0	0	0	0	0	0	0	0	0
Otu1695	unclassified	unclassified	unclassified	unclassified	unclassified	0	57	9	2	1	0	0	0	0	0	0	0	4	8	13	3	5	6	2	0	0	0	0	0	1	7	9	22	17	12	7	0	0	0	0	0	0	0	0	0	0	0	0	0
Otu1696	Proteobacteria	Betaproteobacteria	Rhodocyclales	Rhodocyclaceae	Azoarcus	1	0	0	2	9	7	5	2	0	0	0	31	6	40	5	5	10	7	4	0	0	0	0	707	0	128	9	1	1	0	2	0	0	0	0	1175	0	0	0	0	0	0	0	0
Otu1697	Proteobacteria	Betaproteobacteria	Burkholderiales	Burkholderiales_incertae_sedis	Aquabacterium	7	1	70	6	0	0	1	0	0	0	0	0	1	0	1	0	0	0	0	0	0	0	0	5	1	5	1	0	0	0	0	0	0	0	0	0	0	0	0	0	0	0	0	0
Otu1698	Acidobacteria	Acidobacteria_Gp10	Acidobacteria_Gp10_unclassified	Acidobacteria_Gp10_unclassified	Gp10	20	17	23	2	14	23	15	4	0	0	0	0	5	266	33	26	28	4	59	0	0	0	0	0	1	206	16	27	3	0	39	0	0	0	0	0	0	0	11	0	0	0	0	0
Otu1699	Proteobacteria	Deltaproteobacteria	Bdellovibrionales	Bacteriovoracaceae	Halobacteriovorax	0	0	0	0	0	0	0	0	0	0	0	0	1	1	0	0	0	0	0	0	0	0	0	0	0	2	0	0	0	0	0	0	0	0	0	0	0	0	0	0	0	0	0	0
Otu1700	Acidobacteria	Acidobacteria_Gp26	Acidobacteria_Gp26_unclassified	Acidobacteria_Gp26_unclassified	Gp26	33	91	57	0	4	1	16	13	0	0	0	0	7	10	0	7	7	12	12	0	0	0	0	0	3	13	1	15	8	3	7	0	0	0	0	0	0	0	0	0	0	0	0	0
Otu1701	Firmicutes	Bacilli	Bacillales	Bacillales_Incertae Sedis XII	Exiguobacterium	15	3	112	7	0	0	1	1	0	0	0	0	0	0	1	0	0	1	0	0	0	0	0	4	0	3	2	1	0	0	0	0	0	0	0	2	0	6	0	0	0	0	0	0
Otu1702	Proteobacteria	Gammaproteobacteria	Oceanospirillales	Oceanospirillales_incertae_sedis	Pseudohongiella	13	0	0	0	0	0	0	1	0	0	0	0	56	1	11	4	0	1	3	0	0	0	0	0	124	5	31	1	0	1	5	0	0	0	0	0	0	0	0	0	0	0	0	0
Otu1703	Proteobacteria	Gammaproteobacteria	Xanthomonadales	Xanthomonadaceae	Lysobacter	0	0	0	0	21	12	9	11	0	0	0	48	4	4	1	6	7	2	2	0	0	0	0	108	0	1	0	20	3	2	0	0	0	0	0	36	0	0	0	0	0	0	0	0
Otu1704	Proteobacteria	Gammaproteobacteria	Oceanospirillales	Halomonadaceae	Halomonas	1	0	0	0	0	0	0	0	0	0	0	326	0	0	0	0	0	0	0	0	0	0	0	755	0	0	0	0	0	0	0	0	0	0	0	35	0	0	0	0	0	0	0	0
Otu1705	unclassified	unclassified	unclassified	unclassified	unclassified	6	75	4	0	0	0	0	0	0	0	0	0	14	21	0	0	0	0	0	0	0	0	0	0	5	7	0	0	2	0	0	0	0	0	0	0	0	0	0	0	0	0	0	0
Otu1706	unclassified	unclassified	unclassified	unclassified	unclassified	1	1	7	38	49	19	1	30	0	0	0	0	1	1	5	14	3	1	7	0	0	0	0	0	0	1	0	21	1	0	0	0	0	0	0	0	0	0	0	0	0	0	0	0
Otu1707	Proteobacteria	Gammaproteobacteria	Gammaproteobacteria_incertae_sedis	Gammaproteobacteria_incertae_sedis_unclassified	Porticoccus	0	0	5	2	2	2	1	0	0	0	0	0	1	1	2	0	2	2	0	0	0	0	0	0	0	1	1	6	2	0	0	0	0	0	0	0	0	0	0	0	0	0	0	0
Otu1708	Acidobacteria	Acidobacteria_Gp22	Acidobacteria_Gp22_unclassified	Acidobacteria_Gp22_unclassified	Gp22	77	0	1	3	0	1	1	20	0	0	0	6	0	10	6	1	3	0	9	0	0	0	0	2	0	2	0	17	3	0	5	0	0	0	0	0	0	0	0	0	0	0	0	0
Otu1709	Proteobacteria	Deltaproteobacteria	unclassified	unclassified	unclassified	16	92	20	1	9	23	21	17	0	0	0	0	12	16	11	34	35	24	28	0	0	0	0	0	2	10	4	45	21	16	18	0	0	0	0	0	0	0	0	0	0	0	0	0
Otu1710	Proteobacteria	Deltaproteobacteria	Myxococcales	unclassified	unclassified	73	0	27	0	1	1	0	2	0	0	0	0	0	53	5	4	6	0	0	0	0	0	0	0	0	8	1	7	4	0	1	0	0	0	0	0	0	0	0	0	0	0	0	0
Otu1711	Proteobacteria	Gammaproteobacteria	Alteromonadales	Alteromonadaceae	Marinobacter	3	1	12	18	50	63	17	16	0	0	0	99	7	13	6	16	5	2	38	0	0	0	0	23	3	3	0	13	2	0	12	0	0	0	0	18	0	0	0	0	0	0	0	0
Otu1712	Proteobacteria	Gammaproteobacteria	Chromatiales	Thioalkalispiraceae	Thioprofundum	6	102	5	8	0	1	0	1	0	0	0	14	12	7	2	44	5	1	3	0	0	0	0	18	7	5	0	110	3	0	12	0	0	0	0	0	0	0	0	0	0	0	0	0
Otu1713	unclassified	unclassified	unclassified	unclassified	unclassified	22	0	0	0	0	0	0	0	0	0	0	55	0	0	0	0	0	0	0	0	0	0	0	20	0	0	0	0	0	0	0	0	0	0	0	2	0	0	0	0	0	0	0	0
Otu1714	Proteobacteria	Gammaproteobacteria	Legionellales	Legionellaceae	Legionella	0	0	0	0	0	0	0	0	0	0	0	0	3	0	0	0	0	0	0	0	0	0	0	0	4	0	0	0	0	0	0	0	0	0	0	0	87	0	0	0	0	0	0	0
Otu1715	Proteobacteria	unclassified	unclassified	unclassified	unclassified	4	0	0	0	0	0	0	0	0	0	0	68	1	0	0	0	0	0	3	0	0	0	0	26	1	0	0	0	0	0	0	0	0	0	0	1	0	0	0	0	0	0	0	0
Otu1716	Acidobacteria	Acidobacteria_Gp9	Acidobacteria_Gp9_unclassified	Acidobacteria_Gp9_unclassified	Gp9	0	6	37	7	7	2	0	0	0	0	0	0	2	1	1	20	4	1	2	0	0	0	0	0	2	2	4	98	12	4	2	0	0	0	0	0	0	0	0	0	0	0	0	0
Otu1717	Acidobacteria	Acidobacteria_Gp26	Acidobacteria_Gp26_unclassified	Acidobacteria_Gp26_unclassified	Gp26	43	17	13	5	96	24	90	114	0	0	0	0	0	0	2	4	0	2	17	0	0	0	0	0	0	0	1	4	0	0	4	0	0	0	0	0	0	0	0	0	0	0	0	0
Otu1718	Proteobacteria	Gammaproteobacteria	unclassified	unclassified	unclassified	0	0	0	3	170	19	8	27	0	0	0	0	0	1	0	9	0	6	14	0	0	0	0	0	0	0	0	5	0	0	1	0	0	0	0	0	0	0	0	0	0	0	0	0
Otu1719	Proteobacteria	Deltaproteobacteria	unclassified	unclassified	unclassified	0	91	0	0	0	0	0	0	0	0	0	0	7	0	0	0	0	0	0	0	0	0	0	0	3	0	0	0	0	0	0	0	0	0	0	0	0	0	0	0	0	0	0	0
Otu1720	Proteobacteria	Deltaproteobacteria	Desulfovibrionales	unclassified	unclassified	18	0	1	0	1	16	0	0	0	0	0	0	0	0	3	0	0	0	1	0	0	0	0	0	0	0	12	0	0	0	1	0	0	0	0	0	0	0	0	0	0	0	0	0
Otu1721	Proteobacteria	Gammaproteobacteria	unclassified	unclassified	unclassified	202	0	72	15	16	6	28	18	0	0	0	0	1	61	55	40	37	69	29	0	0	0	0	0	0	16	25	62	33	40	6	0	0	0	0	0	0	0	2	0	0	1	1	0
Otu1722	Proteobacteria	Gammaproteobacteria	Gammaproteobacteria_incertae_sedis	Gammaproteobacteria_incertae_sedis_unclassified	Porticoccus	0	0	2	0	0	0	0	0	0	0	0	0	6	4	32	37	8	61	13	0	0	0	0	0	26	4	39	100	14	199	16	0	0	0	0	0	2	3	9	2	0	0	0	0
Otu1723	Proteobacteria	Deltaproteobacteria	Syntrophobacterales	Syntrophaceae	Desulfomonile	0	0	50	7	0	0	0	0	0	0	0	0	0	40	10	0	2	0	0	0	0	0	0	0	0	35	3	0	2	0	0	0	0	0	0	0	0	0	0	0	0	0	0	0
Otu1724	Proteobacteria	Gammaproteobacteria	Legionellales	Coxiellaceae	Aquicella	0	1	0	1	0	0	1	1	0	0	0	0	2	0	2	1	2	1	0	0	0	0	0	0	1	0	0	0	5	4	1	0	0	0	0	0	0	0	13	0	5	2	0	0
Otu1725	Proteobacteria	Gammaproteobacteria	Oceanospirillales	Oceanospirillaceae	Marinobacterium	0	9	0	0	0	0	0	0	0	0	0	0	86	22	3	1	15	5	0	0	0	0	0	0	15	8	1	0	9	2	1	0	0	0	0	0	0	0	0	0	0	0	0	0
Otu1726	Acidobacteria	Acidobacteria_Gp10	Acidobacteria_Gp10_unclassified	Acidobacteria_Gp10_unclassified	Gp10	0	33	86	14	2	8	7	5	0	0	0	0	3	0	87	2	5	1	2	0	0	0	0	0	0	1	32	0	1	0	0	0	0	0	0	0	0	0	0	0	0	0	0	0
Otu1727	unclassified	unclassified	unclassified	unclassified	unclassified	0	0	23	12	3	7	13	5	0	0	0	0	0	11	14	9	3	6	8	0	0	0	0	0	0	5	6	6	1	0	2	0	0	0	0	0	0	0	0	0	0	0	0	0
Otu1728	Proteobacteria	Gammaproteobacteria	Chromatiales	unclassified	unclassified	0	77	0	0	0	0	0	0	0	0	0	0	3	0	0	0	0	0	0	0	0	0	0	0	2	0	0	0	0	0	0	0	0	0	0	0	0	0	0	0	0	0	0	0
Otu1729	unclassified	unclassified	unclassified	unclassified	unclassified	0	0	0	0	0	0	0	0	0	0	0	0	0	0	7	0	0	0	0	0	0	0	0	0	0	0	3	0	0	0	0	0	0	0	0	0	0	0	0	0	0	0	0	0
Otu1730	Deferribacteres	Deferribacteres	Deferribacterales	Deferribacterales_incertae_sedis	Caldithrix	0	0	2	0	0	0	0	0	0	0	0	0	0	63	0	0	0	0	0	0	0	0	0	0	0	16	0	0	2	0	0	0	0	0	0	0	0	0	0	0	0	0	0	0
Otu1731	Chlamydiae	Chlamydiia	Chlamydiales	unclassified	unclassified	0	0	0	0	0	0	0	0	0	0	0	0	2	1	0	0	0	22	0	0	0	0	0	0	0	0	0	0	0	89	0	0	0	0	0	0	0	0	0	0	0	0	0	0
Otu1732	Acidobacteria	Acidobacteria_Gp6	Acidobacteria_Gp6_unclassified	Acidobacteria_Gp6_unclassified	Gp6	22	69	6	0	0	0	5	8	0	0	0	0	26	29	1	4	22	3	5	0	0	0	0	0	12	15	0	6	7	1	2	0	0	0	0	0	2	0	0	0	0	0	0	0
Otu1733	unclassified	unclassified	unclassified	unclassified	unclassified	8	0	1	0	16	80	0	6	0	0	0	0	1	0	0	2	0	1	7	0	0	0	0	0	0	0	0	3	0	0	1	0	0	0	0	0	0	0	0	0	0	0	0	0
Otu1734	Proteobacteria	Deltaproteobacteria	Myxococcales	Sandaracinaceae	Sandaracinus	0	0	21	1	0	0	0	0	0	0	0	0	0	25	17	0	0	0	0	0	0	0	0	0	0	9	11	0	0	0	1	0	0	0	0	0	0	0	0	0	0	0	0	0
Otu1735	Proteobacteria	Gammaproteobacteria	unclassified	unclassified	unclassified	0	0	0	0	0	0	0	0	0	0	0	0	0	0	6	0	0	0	0	0	0	0	0	0	0	0	4	0	0	0	0	0	0	0	0	0	0	0	76	0	0	0	0	0
Otu1736	Firmicutes	Bacilli	Lactobacillales	Streptococcaceae	Streptococcus	16	1	102	3	0	0	2	0	0	0	0	3	1	1	1	0	0	0	0	0	0	0	0	5	4	9	11	0	0	0	0	0	0	0	0	0	0	0	0	0	0	0	0	0
Otu1737	Acidobacteria	Acidobacteria_Gp6	Acidobacteria_Gp6_unclassified	Acidobacteria_Gp6_unclassified	Gp6	13	31	17	0	0	8	0	6	0	0	0	0	3	8	0	4	2	2	10	0	0	0	0	0	2	2	1	10	1	0	6	0	0	0	0	0	0	1	0	0	0	0	0	0
Otu1738	Proteobacteria	Deltaproteobacteria	Desulfobacterales	Desulfobulbaceae	Desulfopila	70	0	0	0	0	0	0	0	0	0	0	0	0	0	0	0	0	0	0	0	0	0	0	0	0	0	0	0	0	0	0	0	0	0	0	0	0	0	0	0	0	0	0	0
Otu1739	unclassified	unclassified	unclassified	unclassified	unclassified	0	0	0	0	5	0	0	0	0	0	0	0	0	0	0	0	0	0	0	0	0	0	0	0	0	0	0	0	0	0	0	0	0	0	0	0	0	0	0	0	0	0	0	0
Otu1740	Proteobacteria	Deltaproteobacteria	Myxococcales	Sandaracinaceae	Sandaracinus	2	14	10	2	20	5	2	7	0	0	0	2	6	0	13	5	10	19	2	0	0	0	0	0	2	1	7	15	3	20	1	0	0	0	0	0	0	0	4	0	0	0	0	0
Otu1741	Proteobacteria	Deltaproteobacteria	unclassified	unclassified	unclassified	26	55	0	0	0	0	0	0	0	0	0	0	11	3	0	0	0	0	0	0	0	0	0	0	19	2	0	0	0	0	0	0	0	0	0	0	2	0	0	0	0	0	0	0
Otu1742	Proteobacteria	Deltaproteobacteria	Myxococcales	unclassified	unclassified	0	0	0	0	0	0	0	0	0	0	0	67	0	0	0	0	0	0	0	0	0	0	0	9	0	0	0	0	0	0	0	0	0	0	0	0	0	0	0	0	0	0	0	0
Otu1743	unclassified	unclassified	unclassified	unclassified	unclassified	0	0	18	0	0	1	0	2	0	0	0	0	0	67	16	32	18	0	14	0	0	0	0	0	0	1	11	309	40	30	44	0	0	0	0	0	0	0	0	0	0	0	0	0
Otu1744	Proteobacteria	Deltaproteobacteria	Desulfobacterales	Desulfobulbaceae	unclassified	0	0	1	0	0	0	0	0	0	0	0	0	0	41	0	0	0	0	0	0	0	0	0	0	0	23	0	3	5	0	0	0	0	0	0	0	0	0	0	0	0	0	0	0
Otu1745	Proteobacteria	Gammaproteobacteria	Alteromonadales	Idiomarinaceae	Idiomarina	0	0	0	0	0	0	0	0	0	0	0	0	0	0	0	0	0	0	0	0	0	0	0	0	0	0	0	0	0	0	0	0	0	0	0	0	0	0	0	0	0	0	0	0
Otu1746	Acidobacteria	Acidobacteria_Gp10	Acidobacteria_Gp10_unclassified	Acidobacteria_Gp10_unclassified	Gp10	0	0	0	0	0	0	0	0	0	0	0	0	0	2	7	0	0	0	0	0	0	0	0	0	0	1	8	0	0	0	0	0	0	0	0	0	0	0	60	0	0	0	0	0
Otu1747	Proteobacteria	Deltaproteobacteria	Desulfuromonadales	Desulfuromonadaceae	Desulfuromonas	0	0	0	0	0	0	0	0	0	0	0	0	0	37	0	0	0	0	0	0	0	0	0	0	0	21	0	0	0	0	0	0	0	0	0	0	0	1	0	0	0	0	0	0
Otu1748	Proteobacteria	unclassified	unclassified	unclassified	unclassified	3	17	3	1	9	7	5	9	0	0	0	2	19	15	6	7	2	7	4	0	0	0	0	4	37	7	4	3	1	5	0	0	0	0	0	0	0	0	1	0	0	0	0	0
Otu1749	unclassified	unclassified	unclassified	unclassified	unclassified	1	43	0	0	0	0	0	0	0	0	0	0	14	0	0	0	0	0	0	0	0	0	0	0	3	0	0	0	1	0	0	0	0	0	0	0	0	0	0	0	0	0	0	0
Otu1750	unclassified	unclassified	unclassified	unclassified	unclassified	4	0	0	1	0	0	0	0	0	0	0	84	3	0	0	3	0	0	0	0	0	0	0	40	1	1	0	8	0	0	0	0	0	0	0	0	0	0	0	0	0	0	0	0
Otu1751	Proteobacteria	Gammaproteobacteria	Chromatiales	unclassified	unclassified	0	0	1	1	0	3	1	0	0	0	0	0	1	2	5	0	0	0	0	0	0	0	0	0	0	1	2	3	0	0	0	0	0	0	0	0	0	0	0	0	0	0	0	0
Otu1752	Proteobacteria	Gammaproteobacteria	Chromatiales	Ectothiorhodospiraceae	unclassified	0	0	0	0	3	9	1	4	0	0	0	0	2	0	2	33	0	0	1	0	0	0	0	0	0	0	12	58	0	0	0	0	0	0	0	0	0	0	3	1	0	0	0	0
Otu1753	Proteobacteria	Deltaproteobacteria	Myxococcales	unclassified	unclassified	37	0	35	0	15	15	2	3	0	0	0	0	1	1	1	5	0	1	2	0	0	0	0	0	0	0	1	1	0	2	2	0	0	0	0	0	0	0	0	0	0	0	0	0
Otu1754	Proteobacteria	unclassified	unclassified	unclassified	unclassified	0	0	4	1	0	0	0	0	0	0	0	0	0	7	0	0	2	0	0	0	0	0	0	0	0	3	1	0	1	0	0	0	0	0	0	0	0	0	0	0	0	0	0	0
Otu1755	Proteobacteria	Deltaproteobacteria	unclassified	unclassified	unclassified	0	0	0	0	0	0	0	0	0	0	0	0	0	0	24	0	0	0	1	0	0	0	0	0	0	0	31	0	0	0	0	0	0	0	0	0	0	0	2	0	0	0	0	0
Otu1756	Proteobacteria	Deltaproteobacteria	Myxococcales	unclassified	unclassified	0	14	0	0	0	0	0	0	0	0	0	0	24	0	0	0	0	0	0	0	0	0	0	0	14	0	0	0	0	0	0	0	0	0	0	0	0	0	0	0	0	0	0	0
Otu1757	Acidobacteria	Acidobacteria_Gp10	Acidobacteria_Gp10_unclassified	Acidobacteria_Gp10_unclassified	Gp10	52	16	49	2	1	1	10	8	0	0	0	0	0	5	52	2	7	1	5	0	0	0	0	0	0	2	24	4	2	1	3	0	0	0	0	0	0	0	3	0	0	0	0	0
Otu1758	Proteobacteria	unclassified	unclassified	unclassified	unclassified	7	1	4	11	24	25	8	30	0	0	0	0	3	2	3	3	2	1	12	0	0	0	0	0	0	2	1	13	4	0	0	0	0	0	0	0	0	0	0	0	0	0	0	0
Otu1759	Planctomycetes	Planctomycetia	unclassified	unclassified	unclassified	2	0	1	0	0	0	0	0	0	0	0	0	0	4	0	0	2	0	0	0	0	0	0	0	0	1	2	0	0	0	0	0	0	0	0	0	0	0	0	0	0	0	0	0
Otu1760	Acidobacteria	Acidobacteria_Gp10	Acidobacteria_Gp10_unclassified	Acidobacteria_Gp10_unclassified	Gp10	8	48	3	2	0	0	0	2	0	0	0	0	7	19	2	17	42	2	6	0	0	0	0	0	3	9	1	19	23	0	0	0	0	0	0	0	0	0	0	0	1	0	0	0
Otu1761	Proteobacteria	Gammaproteobacteria	Chromatiales	Ectothiorhodospiraceae	unclassified	7	0	9	7	2	0	3	0	0	0	0	0	0	3	51	2	2	104	0	0	0	0	0	0	0	0	52	2	3	187	0	0	0	0	0	0	0	0	1	0	0	1	0	0
Otu1762	unclassified	unclassified	unclassified	unclassified	unclassified	50	0	0	0	0	0	0	0	0	0	0	0	0	0	0	0	0	0	0	0	0	0	0	0	0	0	0	0	0	0	0	0	0	0	0	0	0	0	0	0	0	0	0	0
Otu1763	Proteobacteria	Gammaproteobacteria	Chromatiales	Thioalkalispiraceae	Thioprofundum	1	9	2	2	0	1	0	0	0	0	0	0	0	0	23	0	6	0	3	0	0	0	0	0	0	3	27	1	1	0	0	0	0	0	0	0	0	0	0	0	0	0	0	0
Otu1764	unclassified	unclassified	unclassified	unclassified	unclassified	0	50	0	0	0	0	0	0	0	0	0	0	0	0	0	0	0	1	0	0	0	0	0	0	1	0	0	0	0	0	0	0	0	0	0	0	0	0	0	0	0	0	0	0
Otu1765	Proteobacteria	Deltaproteobacteria	unclassified	unclassified	unclassified	15	4	40	1	4	10	7	4	0	0	0	0	0	28	5	1	0	1	4	0	0	0	0	0	0	13	2	0	1	0	0	0	0	0	0	0	0	0	1	0	0	0	0	0
Otu1766	Proteobacteria	Deltaproteobacteria	unclassified	unclassified	unclassified	0	0	0	1	0	3	1	6	0	0	0	0	6	0	8	8	5	5	1	0	0	0	0	0	1	0	4	26	6	1	0	0	0	0	0	0	51	0	177	6	171	0	0	0
Otu1767	Verrucomicrobia	Verrucomicrobiae	Verrucomicrobiales	Verrucomicrobiaceae	Roseibacillus	0	0	4	0	24	17	26	18	0	0	0	20	6	5	2	5	5	1	4	0	0	0	0	25	1	5	2	4	3	0	0	0	0	0	0	0	1	0	2	0	0	0	0	0
Otu1768	Proteobacteria	Deltaproteobacteria	Syntrophobacterales	Syntrophobacteraceae	Desulforhabdus	0	0	15	0	0	0	0	0	0	0	0	0	0	35	0	0	0	0	0	0	0	0	0	0	0	13	0	0	0	0	0	0	0	0	0	0	0	0	0	0	0	0	0	0
Otu1769	unclassified	unclassified	unclassified	unclassified	unclassified	2	69	0	0	0	0	0	0	0	0	0	0	4	0	0	0	0	0	0	0	0	0	0	0	2	0	0	0	0	0	0	0	0	0	0	0	0	0	0	0	0	0	0	0
Otu1770	unclassified	unclassified	unclassified	unclassified	unclassified	0	0	5	8	0	1	2	0	0	0	0	0	0	8	3	0	1	3	0	0	0	0	0	0	0	2	2	0	1	2	0	0	0	0	0	0	0	0	0	0	0	0	0	0
Otu1771	Proteobacteria	Gammaproteobacteria	unclassified	unclassified	unclassified	0	1	0	0	0	0	0	0	0	0	0	0	3	1	9	0	0	0	0	0	0	0	0	0	4	0	45	0	0	0	0	0	0	0	0	0	0	0	12	0	0	0	0	0
Otu1772	Proteobacteria	Deltaproteobacteria	Myxococcales	Sandaracinaceae	Sandaracinus	1	0	0	0	0	0	0	0	0	0	0	18	3	11	0	0	0	0	0	0	0	0	0	16	1	2	0	0	0	0	0	0	0	0	0	0	0	0	0	0	0	0	0	0
Otu1773	Proteobacteria	Deltaproteobacteria	Desulfobacterales	Desulfobulbaceae	Desulfobulbus	0	0	0	0	0	0	0	0	0	0	0	0	0	33	0	0	0	0	0	0	0	0	0	0	0	12	1	0	0	0	0	0	0	0	0	0	0	0	0	0	0	0	0	0
Otu1774	Proteobacteria	Deltaproteobacteria	unclassified	unclassified	unclassified	1	15	1	1	2	3	0	0	0	0	0	0	0	0	19	0	0	0	0	0	0	0	0	0	0	0	23	0	0	0	0	0	0	0	0	0	0	0	3	0	0	0	0	0
Otu1775	unclassified	unclassified	unclassified	unclassified	unclassified	46	0	0	0	0	0	0	0	0	0	0	0	0	0	0	0	0	0	0	0	0	0	0	0	0	0	0	0	0	0	0	0	0	0	0	0	0	0	0	0	0	0	0	0
Otu1776	Proteobacteria	Gammaproteobacteria	Oceanospirillales	Halomonadaceae	Halomonas	6	1	8	0	29	0	0	0	0	0	0	79	325	2	3	7	0	0	17	0	0	0	0	112	183	1	1	0	0	0	7	0	0	0	0	6	0	0	0	0	0	0	0	0
Otu1777	unclassified	unclassified	unclassified	unclassified	unclassified	0	14	3	0	0	0	0	0	0	0	0	0	5	0	3	0	17	7	1	0	0	0	0	0	2	0	0	0	17	0	0	0	0	0	0	0	0	0	0	0	0	0	0	0
Otu1778	Proteobacteria	Deltaproteobacteria	unclassified	unclassified	unclassified	0	17	0	2	0	0	0	0	0	0	0	0	15	17	0	0	3	0	0	0	0	0	0	0	5	22	0	0	4	0	1	0	0	0	0	0	10	0	0	0	0	0	0	0
Otu1779	Firmicutes	Bacilli	Bacillales	Staphylococcaceae	Staphylococcus	2	1	51	2	0	0	1	1	0	0	0	2	0	0	0	0	2	1	0	0	0	0	0	1	2	2	0	6	0	0	0	0	0	0	0	4	4	0	1	0	0	0	2	0
Otu1780	Proteobacteria	Gammaproteobacteria	Chromatiales	unclassified	unclassified	0	0	0	0	0	0	0	0	0	0	0	0	6	0	0	0	0	0	0	0	0	0	0	0	0	0	0	0	0	0	0	0	0	0	0	0	0	0	0	0	0	0	0	0
Otu1781	Proteobacteria	Deltaproteobacteria	Desulfuromonadales	Desulfuromonadaceae	Desulfuromonas	0	0	1	0	0	0	0	0	0	0	0	0	0	36	1	0	0	1	0	0	0	0	0	0	0	8	1	0	0	0	0	0	0	0	0	0	0	0	0	0	0	0	0	0
Otu1782	Proteobacteria	Deltaproteobacteria	Myxococcales	Sandaracinaceae	Sandaracinus	0	0	0	0	0	0	0	0	0	0	0	0	0	0	0	0	0	12	43	0	0	0	0	0	0	0	0	1	0	19	36	0	0	0	0	0	2	0	0	0	0	0	0	0
Otu1783	Gemmatimonadetes	Gemmatimonadetes	Gemmatimonadales	Gemmatimonadaceae	Gemmatimonas	0	0	0	0	9	7	14	47	0	0	0	0	0	0	0	8	4	0	10	0	0	0	0	0	0	0	0	0	3	1	4	0	0	0	0	0	0	0	0	0	0	0	0	0
Otu1784	unclassified	unclassified	unclassified	unclassified	unclassified	1	0	1	0	0	0	0	0	0	0	0	0	0	3	5	0	2	0	0	0	0	0	0	0	0	2	1	0	1	0	0	0	0	0	0	0	0	0	1	0	0	0	0	0
Otu1785	Proteobacteria	Gammaproteobacteria	Chromatiales	Ectothiorhodospiraceae	unclassified	190	52	75	3	8	32	20	6	0	0	0	0	10	71	27	22	11	47	17	0	0	0	0	0	13	38	33	44	14	65	43	0	0	0	0	0	0	0	1	0	0	0	0	0
Otu1786	Proteobacteria	Deltaproteobacteria	Desulfobacterales	Desulfobulbaceae	unclassified	0	0	2	0	0	0	0	0	0	0	0	0	0	29	0	0	0	0	0	0	0	0	0	0	0	9	2	0	0	0	0	0	0	0	0	0	0	0	0	0	0	0	0	0
Otu1787	Acidobacteria	Acidobacteria_Gp10	Acidobacteria_Gp10_unclassified	Acidobacteria_Gp10_unclassified	Gp10	32	0	7	22	0	0	0	0	0	0	0	22	0	39	3	12	2	0	6	0	0	0	0	4	0	14	0	8	3	0	0	0	0	0	0	0	0	1	0	0	0	0	0	0
Otu1788	Proteobacteria	Deltaproteobacteria	Myxococcales	Sandaracinaceae	Sandaracinus	0	2	0	2	0	1	0	0	0	0	0	0	1	0	0	0	0	0	0	0	0	0	0	0	0	0	0	0	0	0	0	0	0	0	0	0	0	0	0	0	0	0	0	0
Otu1789	Proteobacteria	Deltaproteobacteria	Desulfobacterales	Desulfobacteraceae	Desulfatiglans	0	0	15	0	0	0	0	0	0	0	0	0	0	36	7	0	1	0	0	0	0	0	0	0	0	21	2	0	0	0	0	0	0	0	0	0	0	0	0	0	0	0	0	0
Otu1790	Acidobacteria	Acidobacteria_Gp9	Acidobacteria_Gp9_unclassified	Acidobacteria_Gp9_unclassified	Gp9	1	2	3	0	4	1	1	0	0	0	0	0	1	0	1	16	0	1	1	0	0	0	0	0	1	3	2	19	0	1	1	0	0	0	0	0	0	0	1	0	0	0	0	0
Otu1791	Proteobacteria	Deltaproteobacteria	Myxococcales	Sandaracinaceae	Sandaracinus	0	1	0	0	0	0	0	0	0	0	0	0	0	4	3	1	0	0	0	0	0	0	0	0	0	4	1	0	0	0	1	0	0	0	0	0	0	0	0	0	0	0	0	0
Otu1792	Hydrogenedentes	Hydrogenedentes_unclassified	Hydrogenedentes_unclassified	Hydrogenedentes_unclassified	Candidatus Hydrogenedens	2	0	1	0	0	0	0	0	0	0	0	0	0	2	0	0	1	0	0	0	0	0	0	0	0	4	1	0	0	0	0	0	0	0	0	0	0	0	0	0	0	0	0	0
Otu1793	Proteobacteria	Gammaproteobacteria	unclassified	unclassified	unclassified	0	0	0	0	0	0	0	0	0	0	0	0	0	0	0	0	0	0	0	0	0	0	0	0	0	0	0	0	0	0	0	0	0	0	0	0	0	0	0	0	0	0	0	0
Otu1794	Proteobacteria	Betaproteobacteria	Burkholderiales	unclassified	unclassified	93	183	35	0	2	5	0	12	0	0	0	0	32	76	5	18	25	27	19	0	0	0	0	0	9	48	3	86	137	37	41	0	0	0	0	0	0	0	0	0	0	0	0	0
Otu1795	Proteobacteria	Deltaproteobacteria	Desulfovibrionales	Desulfohalobiaceae	unclassified	0	0	1	0	0	0	0	0	0	0	0	0	0	1	23	0	0	0	0	0	0	0	0	0	0	0	11	0	0	0	0	0	0	0	0	0	0	0	0	0	0	0	0	0
Otu1796	Proteobacteria	Gammaproteobacteria	Chromatiales	unclassified	unclassified	18	19	9	5	50	22	18	21	0	0	0	3	1	7	2	3	0	0	9	0	0	0	0	0	0	3	0	17	3	1	7	0	0	0	0	0	0	0	0	0	0	0	0	0
Otu1797	Proteobacteria	Gammaproteobacteria	Gammaproteobacteria_incertae_sedis	Gammaproteobacteria_incertae_sedis_unclassified	Porticoccus	0	0	0	0	0	0	0	0	0	0	0	0	27	5	34	5	25	6	1	0	0	0	0	0	22	2	11	26	41	2	15	0	0	0	0	0	0	1	2	0	1	0	0	0
Otu1798	unclassified	unclassified	unclassified	unclassified	unclassified	0	0	0	0	0	2	3	0	0	0	0	0	0	0	0	0	2	0	1	0	0	0	0	0	0	0	0	0	2	0	0	0	0	0	0	0	0	0	0	0	0	0	0	0
Otu1799	unclassified	unclassified	unclassified	unclassified	unclassified	0	0	0	0	0	0	1	0	0	0	0	0	0	0	0	0	0	0	0	0	0	0	0	0	0	0	0	0	0	0	0	0	0	0	0	0	1	0	0	0	0	0	0	0
Otu1800	Proteobacteria	Gammaproteobacteria	Chromatiales	unclassified	unclassified	1	0	0	0	0	0	0	0	0	0	0	0	2	0	4	0	0	0	1	0	0	0	0	0	7	0	5	0	0	0	0	0	0	0	0	0	0	1	0	0	0	0	0	0
Otu1801	Proteobacteria	unclassified	unclassified	unclassified	unclassified	0	0	0	0	40	14	6	52	0	0	0	0	0	0	0	9	0	1	17	0	0	0	0	0	0	0	0	19	2	1	2	0	0	0	0	0	0	0	0	0	0	0	0	0
Otu1802	Planctomycetes	Planctomycetia	Planctomycetales	Planctomycetaceae	Pirellula	33	0	0	0	0	0	0	0	0	0	0	0	0	0	0	1	0	0	0	0	0	0	0	0	0	0	0	0	0	0	0	0	0	0	0	0	0	0	0	0	0	0	0	0
Otu1803	Acidobacteria	Acidobacteria_Gp10	Acidobacteria_Gp10_unclassified	Acidobacteria_Gp10_unclassified	Gp10	3	3	51	1	1	0	0	5	0	0	0	0	0	33	4	4	4	4	5	0	0	0	0	0	0	47	1	4	2	0	0	0	0	0	0	0	0	0	0	0	2	0	0	0
Otu1804	Proteobacteria	Deltaproteobacteria	Desulfovibrionales	Desulfohalobiaceae	unclassified	1	54	1	0	2	7	0	7	0	0	0	0	8	6	2	2	19	9	7	0	0	0	0	0	2	0	1	14	5	11	2	0	0	0	0	0	0	0	0	0	0	0	0	0
Otu1805	Firmicutes	Bacilli	Bacillales	Bacillaceae 1	Geobacillus	5	0	34	2	0	0	0	0	0	0	0	0	0	0	0	0	0	0	0	0	0	0	0	3	3	3	2	0	0	0	0	0	0	0	0	0	0	0	0	0	0	0	0	0
Otu1806	Acidobacteria	Acidobacteria_Gp9	Acidobacteria_Gp9_unclassified	Acidobacteria_Gp9_unclassified	Gp9	0	3	0	0	0	0	0	0	0	0	0	0	4	0	0	1	0	0	0	0	0	0	0	1	24	1	0	1	0	0	0	0	0	0	0	0	7	0	0	0	0	0	0	0
Otu1807	Proteobacteria	Deltaproteobacteria	Desulfobacterales	Desulfobacteraceae	Desulfosarcina	0	0	0	0	0	0	0	0	0	0	0	0	0	3	13	0	0	0	0	0	0	0	0	0	0	2	8	0	0	0	0	0	0	0	0	0	0	0	4	0	0	0	0	0
Otu1808	unclassified	unclassified	unclassified	unclassified	unclassified	1	0	8	0	18	9	1	13	0	0	0	0	1	0	1	10	0	18	12	0	0	0	0	0	2	0	1	9	0	0	2	0	0	0	0	0	0	0	0	0	0	0	0	0
Otu1809	Proteobacteria	Deltaproteobacteria	Desulfovibrionales	Desulfohalobiaceae	unclassified	31	1	0	0	0	0	0	0	0	0	0	0	23	4	0	2	0	0	4	0	0	0	0	1	9	1	0	0	0	1	0	0	0	0	0	0	0	0	0	0	0	0	0	0
Otu1810	Acidobacteria	Acidobacteria_Gp6	Acidobacteria_Gp6_unclassified	Acidobacteria_Gp6_unclassified	Gp6	32	26	2	0	5	2	1	5	0	0	0	0	6	4	1	2	0	0	4	0	0	0	0	0	4	2	0	1	0	0	2	0	0	0	0	0	0	0	0	1	0	0	0	0
Otu1811	unclassified	unclassified	unclassified	unclassified	unclassified	0	0	13	3	1	1	0	1	0	0	0	0	0	22	5	10	5	0	0	0	0	0	0	0	0	18	2	2	6	0	0	0	0	0	0	0	0	0	0	0	0	0	0	0
Otu1812	Acidobacteria	Acidobacteria_Gp6	Acidobacteria_Gp6_unclassified	Acidobacteria_Gp6_unclassified	Gp6	15	0	37	1	6	6	3	3	0	0	0	0	0	1	1	1	0	0	4	0	0	0	0	0	0	0	0	0	0	0	1	0	0	0	0	0	0	0	0	0	0	0	0	0
Otu1813	Acidobacteria	Acidobacteria_Gp26	Acidobacteria_Gp26_unclassified	Acidobacteria_Gp26_unclassified	Gp26	1	0	31	2	2	1	0	0	0	0	0	0	0	0	0	0	0	0	1	0	0	0	0	0	0	1	0	0	0	0	0	0	0	0	0	0	0	0	0	0	0	0	0	0
Otu1814	Proteobacteria	Deltaproteobacteria	Desulfobacterales	unclassified	unclassified	0	0	0	0	0	0	0	0	0	0	0	0	8	2	0	0	0	0	0	0	0	0	0	0	9	1	0	0	0	0	0	0	0	0	0	0	0	0	0	0	0	0	0	0
Otu1815	Proteobacteria	Deltaproteobacteria	unclassified	unclassified	unclassified	0	2	2	2	16	0	9	4	0	0	0	0	0	0	0	2	0	0	4	0	0	0	0	0	0	0	0	0	1	0	1	0	0	0	0	0	0	0	0	0	0	0	0	0
Otu1816	unclassified	unclassified	unclassified	unclassified	unclassified	0	0	0	0	0	0	0	0	0	0	0	0	0	0	2	1	0	0	6	0	0	0	0	0	0	0	0	0	0	0	0	0	0	0	0	0	0	0	1	0	0	0	0	0
Otu1817	unclassified	unclassified	unclassified	unclassified	unclassified	22	34	4	2	2	2	1	5	0	0	0	0	3	15	4	8	1	0	7	0	0	0	0	0	0	7	2	13	0	2	7	0	0	0	0	0	0	0	0	0	0	0	0	0
Otu1818	Proteobacteria	Gammaproteobacteria	Chromatiales	Thioalkalispiraceae	Thioprofundum	13	21	16	0	0	0	0	0	0	0	0	3	1	97	0	0	0	0	0	0	0	0	0	0	4	115	0	3	0	0	8	0	0	0	0	0	0	1	0	0	0	0	0	0
Otu1819	Acidobacteria	Acidobacteria_Gp26	Acidobacteria_Gp26_unclassified	Acidobacteria_Gp26_unclassified	Gp26	0	5	0	1	0	0	1	0	0	0	0	0	1	0	0	2	2	1	1	0	0	0	0	0	0	0	0	0	0	1	0	0	0	0	0	0	0	0	0	0	0	0	0	0
Otu1820	Proteobacteria	Gammaproteobacteria	Gammaproteobacteria_incertae_sedis	Gammaproteobacteria_incertae_sedis_unclassified	Methylohalomonas	0	1	1	24	0	1	0	0	0	0	0	0	1	3	8	0	0	1	0	0	0	0	0	0	1	2	1	0	0	0	0	0	0	0	0	0	0	0	0	0	0	0	0	0
Otu1821	unclassified	unclassified	unclassified	unclassified	unclassified	5	7	6	11	24	38	8	14	0	0	0	0	1	2	2	6	0	0	15	0	0	0	0	0	0	0	0	5	1	1	5	0	0	0	0	0	0	0	0	0	0	0	0	0
Otu1822	Acidobacteria	Acidobacteria_Gp6	Acidobacteria_Gp6_unclassified	Acidobacteria_Gp6_unclassified	Gp6	0	0	0	0	0	0	0	0	0	0	0	0	0	0	0	0	0	0	0	0	0	0	0	0	0	0	0	0	0	0	0	0	0	0	0	0	0	0	0	0	0	0	0	0
Otu1823	Proteobacteria	Gammaproteobacteria	Pseudomonadales	Moraxellaceae	Acinetobacter	2	0	20	0	0	0	0	0	0	0	0	0	1	0	0	0	1	0	1	0	0	0	0	0	0	0	1	0	2	1	1	0	0	0	0	0	0	0	0	1	5	2	5	0
Otu1824	unclassified	unclassified	unclassified	unclassified	unclassified	0	0	0	0	2	31	0	0	0	0	0	0	0	0	0	0	0	0	7	0	0	0	0	0	0	0	0	0	0	0	1	0	0	0	0	0	0	0	0	0	0	0	0	0
Otu1825	Acidobacteria	Acidobacteria_Gp10	Acidobacteria_Gp10_unclassified	Acidobacteria_Gp10_unclassified	Gp10	0	0	2	1	27	5	0	30	0	0	0	0	0	2	1	0	6	0	6	0	0	0	0	0	0	3	0	2	5	0	4	0	0	0	0	0	0	0	0	0	0	0	0	0
Otu1826	unclassified	unclassified	unclassified	unclassified	unclassified	0	3	4	28	8	3	7	2	0	0	0	0	0	0	0	1	1	2	0	0	0	0	0	0	0	0	0	0	0	1	1	0	0	0	0	0	0	0	0	0	0	0	0	0
Otu1827	unclassified	unclassified	unclassified	unclassified	unclassified	26	0	2	0	0	0	0	0	0	0	0	0	6	0	1	0	0	0	0	0	0	0	0	0	0	0	0	0	0	0	0	0	0	0	0	0	0	0	0	0	0	0	0	0
Otu1828	Proteobacteria	Gammaproteobacteria	Oceanospirillales	Oceanospirillales_incertae_sedis	Pseudohongiella	0	0	0	0	2	2	4	7	0	0	0	69	2	0	0	5	6	4	4	0	0	0	0	40	0	0	0	3	0	0	0	0	0	0	0	16	0	0	0	0	0	0	0	0
Otu1829	Proteobacteria	Deltaproteobacteria	Myxococcales	Sandaracinaceae	Sandaracinus	4	19	0	0	0	0	0	0	0	0	0	0	10	0	2	0	0	0	0	0	0	0	0	0	2	0	1	0	0	0	0	0	0	0	0	0	0	0	3	0	0	0	0	0
Otu1830	Verrucomicrobia	Verrucomicrobiae	Verrucomicrobiales	Verrucomicrobiaceae	unclassified	0	0	0	0	0	0	0	0	0	0	0	31	0	0	0	0	0	0	0	0	0	0	0	12	1	0	0	0	0	0	0	0	0	0	0	1	0	0	0	0	0	0	0	0
Otu1831	Proteobacteria	Deltaproteobacteria	Myxococcales	unclassified	unclassified	9	17	0	0	0	0	0	0	0	0	0	0	0	11	0	0	0	0	0	0	0	0	0	0	0	0	5	0	0	0	0	0	0	0	0	0	0	0	0	0	0	0	0	0
Otu1832	unclassified	unclassified	unclassified	unclassified	unclassified	15	0	3	0	0	0	0	0	0	0	0	22	0	3	0	0	0	0	0	0	0	0	0	12	0	0	0	0	0	0	0	0	0	0	0	0	0	0	0	0	0	0	0	0
Otu1833	unclassified	unclassified	unclassified	unclassified	unclassified	0	0	0	0	0	0	0	0	0	0	0	0	0	0	5	0	0	0	0	0	0	0	0	0	0	1	25	1	0	0	0	0	0	0	0	0	0	0	5	0	0	0	0	0
Otu1834	Proteobacteria	Deltaproteobacteria	Syntrophobacterales	Syntrophobacteraceae	Desulfacinum	11	0	0	0	0	0	0	0	0	0	0	0	0	3	0	0	0	0	0	0	0	0	0	0	0	11	0	0	0	0	0	0	0	0	0	0	0	0	0	0	0	0	0	0
Otu1835	Firmicutes	Clostridia	Clostridiales	Peptococcaceae 1	Desulfosporosinus	0	0	0	0	1	0	0	0	0	0	0	0	0	1	19	1	0	0	0	0	0	0	0	2	0	0	3	0	0	0	0	0	0	0	0	0	0	0	38	0	0	0	0	0
Otu1836	unclassified	unclassified	unclassified	unclassified	unclassified	0	0	0	0	0	0	0	0	0	0	0	19	1	0	0	0	0	0	2	0	0	0	0	6	5	0	0	7	0	0	1	0	0	0	0	0	0	0	0	0	0	0	0	0
Otu1837	Proteobacteria	Gammaproteobacteria	Chromatiales	unclassified	unclassified	2	1	0	0	0	0	0	0	0	0	0	0	0	25	1	0	0	0	0	0	0	0	0	0	0	7	0	0	0	0	0	0	0	0	0	0	0	0	0	0	0	0	0	0
Otu1838	Proteobacteria	Deltaproteobacteria	Myxococcales	unclassified	unclassified	13	0	6	0	0	0	0	1	0	0	0	1	0	4	0	1	0	0	0	0	0	0	0	1	0	0	0	0	0	0	0	0	0	0	0	0	0	0	0	0	0	0	0	0
Otu1839	Firmicutes	Bacilli	Lactobacillales	Lactobacillaceae	Lactobacillus	0	0	0	0	0	0	0	0	0	0	0	0	0	0	0	0	0	0	0	0	0	0	0	0	0	0	0	0	0	0	0	0	0	0	0	1	0	0	0	0	0	0	0	0
Otu1840	unclassified	unclassified	unclassified	unclassified	unclassified	24	0	7	7	5	0	1	2	0	0	0	5	0	14	0	1	0	0	1	0	0	0	0	5	0	6	2	6	0	0	0	0	0	0	0	0	0	0	0	0	0	0	0	0
Otu1841	unclassified	unclassified	unclassified	unclassified	unclassified	0	0	7	5	0	0	0	1	0	0	0	0	0	8	2	1	6	2	1	0	0	0	0	0	0	2	0	0	3	1	0	0	0	0	0	0	0	0	0	0	0	0	0	0
Otu1842	unclassified	unclassified	unclassified	unclassified	unclassified	0	1	0	0	0	0	0	0	0	0	0	0	0	0	0	3	0	0	4	0	0	0	0	0	0	0	1	1	0	0	1	0	0	0	0	0	0	0	0	0	0	0	0	0
Otu1843	Proteobacteria	Deltaproteobacteria	Desulfuromonadales	Desulfuromonadaceae	Desulfuromonas	0	0	9	1	3	5	5	3	0	0	0	0	0	21	2	5	9	5	4	0	0	0	0	0	0	7	0	7	11	0	1	0	0	0	0	0	0	0	2	0	0	0	0	0
Otu1844	Proteobacteria	Deltaproteobacteria	Myxococcales	unclassified	unclassified	0	0	0	0	0	0	0	0	0	0	0	0	0	0	0	0	0	0	0	0	0	0	0	0	0	0	0	0	0	0	0	0	0	0	0	0	0	0	0	0	0	0	0	0
Otu1845	Proteobacteria	Deltaproteobacteria	Desulfobacterales	Desulfobacteraceae	unclassified	0	0	0	0	0	0	0	0	0	0	0	0	0	5	8	0	0	0	0	0	0	0	0	0	0	0	2	0	0	0	0	0	0	0	0	0	0	0	0	0	0	0	0	0
Otu1846	Proteobacteria	Deltaproteobacteria	Desulfobacterales	Desulfobacteraceae	Desulfosarcina	16	0	0	2	0	0	0	0	0	0	0	0	0	4	23	0	0	0	0	0	0	0	0	0	0	1	9	0	0	0	0	0	0	0	0	0	0	0	2	0	0	0	0	0
Otu1847	unclassified	unclassified	unclassified	unclassified	unclassified	2	1	0	0	0	1	0	1	0	0	0	0	9	10	2	1	12	0	10	0	0	0	0	0	3	9	0	0	10	0	10	0	0	0	0	0	0	0	0	0	0	0	0	0
Otu1848	unclassified	unclassified	unclassified	unclassified	unclassified	6	0	3	0	0	0	0	0	0	0	0	0	0	17	3	0	3	0	1	0	0	0	0	0	0	2	0	0	3	0	0	0	0	0	0	0	0	0	0	0	0	0	0	0
Otu1849	unclassified	unclassified	unclassified	unclassified	unclassified	0	0	0	0	25	1	3	0	0	0	0	0	0	0	0	1	0	1	0	0	0	0	0	0	0	0	0	0	0	0	0	0	0	0	0	0	0	0	0	0	0	0	0	0
Otu1850	Firmicutes	Bacilli	Bacillales	Bacillaceae 2	Halobacillus	1	0	0	0	0	5	2	2	0	0	0	10	7	1	0	0	0	0	0	0	0	0	0	9	6	1	0	0	0	0	0	0	0	0	0	6	0	0	2	0	0	0	0	0
Otu1851	Proteobacteria	Betaproteobacteria	Burkholderiales	Burkholderiaceae	Burkholderia	12	10	10	14	0	0	4	0	0	0	0	23	12	14	17	0	8	1	0	0	0	0	0	23	24	6	15	8	2	1	3	0	0	0	0	86	84	12	25	0	0	0	2	0
Otu1852	Acidobacteria	Acidobacteria_Gp10	Acidobacteria_Gp10_unclassified	Acidobacteria_Gp10_unclassified	Gp10	19	9	0	0	4	5	0	27	0	0	0	32	1	2	0	6	2	0	2	0	0	0	0	7	1	0	0	3	0	0	2	0	0	0	0	1	0	0	0	0	0	0	0	0
Otu1853	Acidobacteria	Acidobacteria_Gp10	Acidobacteria_Gp10_unclassified	Acidobacteria_Gp10_unclassified	Gp10	2	116	23	0	2	13	9	7	0	0	0	0	1	23	15	5	4	2	9	0	0	0	0	0	0	6	3	2	4	0	5	0	0	0	0	0	0	0	0	0	0	0	0	0
Otu1854	unclassified	unclassified	unclassified	unclassified	unclassified	0	0	0	0	0	0	0	0	0	0	0	0	0	0	0	0	0	0	0	0	0	0	0	0	0	0	0	0	0	0	0	0	0	0	0	0	0	0	0	0	0	0	0	0
Otu1855	unclassified	unclassified	unclassified	unclassified	unclassified	0	0	0	0	2	8	0	1	0	0	0	0	1	0	0	1	0	0	2	0	0	0	0	0	0	0	0	0	0	0	0	0	0	0	0	0	0	0	0	0	0	0	0	0
Otu1856	Proteobacteria	Gammaproteobacteria	Chromatiales	Ectothiorhodospiraceae	unclassified	0	4	2	0	1	0	0	0	0	0	0	0	0	6	6	7	22	22	1	0	0	0	0	0	0	3	1	0	8	7	0	0	0	0	0	0	0	0	0	0	0	0	0	0
Otu1857	unclassified	unclassified	unclassified	unclassified	unclassified	4	1	0	0	21	1	8	14	0	0	0	8	0	18	2	13	0	9	33	0	0	0	0	2	3	34	0	18	10	41	24	0	0	0	0	0	0	0	0	4	0	2	0	0
Otu1858	Proteobacteria	Deltaproteobacteria	Desulfuromonadales	Desulfuromonadaceae	Pelobacter	21	0	0	0	0	0	0	0	0	0	0	0	0	0	0	0	0	0	0	0	0	0	0	0	0	0	1	0	0	0	0	0	0	0	0	0	0	0	0	0	0	0	0	0
Otu1859	Proteobacteria	Deltaproteobacteria	Desulfovibrionales	unclassified	unclassified	20	22	0	0	0	0	0	1	0	0	0	4	19	16	0	1	0	0	0	0	0	0	0	1	3	13	0	0	0	0	1	0	0	0	0	0	9	0	0	0	0	0	0	0
Otu1860	unclassified	unclassified	unclassified	unclassified	unclassified	0	0	2	0	0	0	0	0	0	0	0	0	0	1	4	0	0	0	0	0	0	0	0	0	0	1	2	0	1	0	0	0	0	0	0	0	0	0	0	0	0	0	0	0
Otu1861	unclassified	unclassified	unclassified	unclassified	unclassified	0	21	0	0	0	0	0	0	0	0	0	0	0	0	0	0	0	0	0	0	0	0	0	0	0	0	0	0	2	0	0	0	0	0	0	0	0	0	0	0	0	0	0	0
Otu1862	Proteobacteria	Deltaproteobacteria	Bdellovibrionales	Bacteriovoracaceae	Peredibacter	0	0	0	0	0	0	0	0	0	0	0	0	2	0	0	8	0	0	0	0	0	0	0	0	1	2	16	15	0	0	0	0	0	0	0	0	0	0	1	2	0	0	0	0
Otu1863	Acidobacteria	Acidobacteria_Gp6	Acidobacteria_Gp6_unclassified	Acidobacteria_Gp6_unclassified	Gp6	0	1	0	0	0	0	0	0	0	0	0	1	6	6	0	0	0	0	2	0	0	0	0	0	7	15	0	0	0	0	0	0	0	0	0	0	0	0	0	0	0	0	0	0
Otu1864	Proteobacteria	Gammaproteobacteria	Gammaproteobacteria_incertae_sedis	Gammaproteobacteria_incertae_sedis_unclassified	Gilvimarinus	0	0	0	0	0	0	0	0	0	0	0	0	0	8	0	0	0	1	0	0	0	0	0	0	0	23	0	0	0	0	0	0	0	0	0	0	0	6	0	0	0	0	0	0
Otu1865	Proteobacteria	Deltaproteobacteria	unclassified	unclassified	unclassified	1	0	0	0	0	0	0	0	0	0	0	0	0	0	0	0	0	0	0	0	0	0	0	0	0	0	0	0	0	0	0	0	0	0	0	0	0	0	0	0	0	0	0	0
Otu1866	Firmicutes	Bacilli	Bacillales	Bacillaceae 2	unclassified	0	0	0	3	0	1	4	5	0	0	0	0	0	0	1	0	0	0	0	0	0	0	0	0	0	0	0	5	0	0	0	0	0	0	0	0	0	0	0	0	0	0	0	0
Otu1867	unclassified	unclassified	unclassified	unclassified	unclassified	2	0	0	0	0	1	0	1	0	0	0	0	0	12	4	1	3	1	2	0	0	0	0	3	0	7	1	2	6	0	2	0	0	0	0	0	0	0	0	0	0	0	0	0
Otu1868	unclassified	unclassified	unclassified	unclassified	unclassified	0	0	0	0	0	0	0	0	0	0	0	0	0	0	0	0	1	0	0	0	0	0	0	0	0	0	0	0	1	1	0	0	0	0	0	0	0	0	0	0	0	0	0	0
Otu1869	Proteobacteria	unclassified	unclassified	unclassified	unclassified	0	2	3	1	16	17	11	4	0	0	0	12	0	0	1	1	1	1	10	0	0	0	0	4	1	1	0	7	3	0	17	0	0	0	0	0	0	0	0	0	0	0	0	0
Otu1870	Proteobacteria	Deltaproteobacteria	Myxococcales	Sandaracinaceae	Sandaracinus	2	12	5	4	25	19	4	4	0	0	0	0	0	2	16	4	4	7	4	0	0	0	0	0	0	2	11	1	0	3	1	0	0	0	0	0	0	0	0	0	0	0	0	0
Otu1871	unclassified	unclassified	unclassified	unclassified	unclassified	10	22	2	18	5	9	6	5	0	0	0	0	2	0	3	5	0	4	15	0	0	0	0	2	0	0	1	26	2	5	11	0	0	0	0	0	0	0	0	0	0	0	0	0
Otu1872	Proteobacteria	Deltaproteobacteria	Desulfovibrionales	Desulfohalobiaceae	Desulfohalobium	20	0	0	0	0	0	0	0	0	0	0	0	0	0	0	0	0	0	0	0	0	0	0	0	0	0	0	0	0	0	0	0	0	0	0	0	0	0	0	0	0	0	0	0
Otu1873	unclassified	unclassified	unclassified	unclassified	unclassified	0	0	22	0	0	0	0	0	0	0	0	0	0	0	1	0	0	0	0	0	0	0	0	0	0	0	0	0	0	0	0	0	0	0	0	0	0	0	0	0	0	0	0	0
Otu1874	unclassified	unclassified	unclassified	unclassified	unclassified	0	20	7	0	0	0	0	0	0	0	0	0	2	4	3	0	1	0	0	0	0	0	0	0	0	0	1	0	1	0	0	0	0	0	0	0	0	0	0	0	0	0	0	0
Otu1875	Acidobacteria	Acidobacteria_Gp6	Acidobacteria_Gp6_unclassified	Acidobacteria_Gp6_unclassified	Gp6	0	0	0	0	0	0	0	0	0	0	0	6	0	0	0	0	0	0	0	0	0	0	0	20	0	0	0	0	0	0	0	0	0	0	0	4	0	0	0	0	0	0	0	0
Otu1876	Proteobacteria	Gammaproteobacteria	Chromatiales	unclassified	unclassified	0	0	4	4	0	0	0	0	0	0	0	0	0	1	1	0	0	0	0	0	0	0	0	0	0	0	0	0	0	0	0	0	0	0	0	0	0	0	0	0	0	0	0	0
Otu1877	Firmicutes	Bacilli	Bacillales	Bacillaceae 1	Bacillus	0	0	5	0	7	0	0	3	0	0	0	0	0	0	1	7	0	0	5	0	0	0	0	0	0	1	0	20	0	0	10	0	0	0	0	0	0	0	2	0	0	0	0	0
Otu1878	Proteobacteria	Gammaproteobacteria	unclassified	unclassified	unclassified	25	8	21	1	2	1	0	1	0	0	0	0	9	3	0	0	1	1	12	0	0	0	0	0	4	1	0	0	1	0	3	0	0	0	0	0	0	0	0	0	0	0	0	0
Otu1879	Latescibacteria	Latescibacteria_unclassified	Latescibacteria_unclassified	Latescibacteria_unclassified	Latescibacteria_genera_incertae_sedis	20	0	0	0	0	0	0	0	0	0	0	0	0	2	0	0	0	1	0	0	0	0	0	0	0	2	0	3	1	0	0	0	0	0	0	0	0	0	0	0	0	0	0	0
Otu1880	Spirochaetes	Spirochaetia	Spirochaetales	Spirochaetaceae	Treponema	0	0	0	0	0	0	0	0	0	0	0	0	0	0	0	0	0	0	0	0	0	0	0	0	0	0	0	0	0	0	0	0	0	0	0	0	0	0	0	0	0	0	0	0
Otu1881	Proteobacteria	unclassified	unclassified	unclassified	unclassified	0	0	4	0	0	0	1	1	0	0	0	0	0	0	2	2	3	1	0	0	0	0	0	0	0	1	0	0	1	0	2	0	0	0	0	0	0	0	0	0	0	0	0	0
Otu1882	unclassified	unclassified	unclassified	unclassified	unclassified	15	0	19	0	0	0	0	0	0	0	0	0	0	0	1	2	0	0	0	0	0	0	0	0	0	0	0	0	0	0	0	0	0	0	0	0	0	0	0	0	0	0	0	0
Otu1883	unclassified	unclassified	unclassified	unclassified	unclassified	0	17	0	0	0	0	0	0	0	0	0	0	0	0	0	0	1	0	0	0	0	0	0	0	0	0	0	0	0	0	0	0	0	0	0	0	0	0	0	0	0	0	0	0
Otu1884	unclassified	unclassified	unclassified	unclassified	unclassified	18	1	0	0	0	0	1	1	0	0	0	0	1	0	1	0	0	0	0	0	0	0	0	0	0	0	0	1	0	0	0	0	0	0	0	0	0	0	0	0	0	0	0	0
Otu1885	unclassified	unclassified	unclassified	unclassified	unclassified	0	0	0	0	0	0	0	0	0	0	0	18	0	0	0	0	0	0	0	0	0	0	0	14	0	0	0	0	0	0	0	0	0	0	0	0	0	0	0	0	0	0	0	0
Otu1886	Acidobacteria	Acidobacteria_Gp6	Acidobacteria_Gp6_unclassified	Acidobacteria_Gp6_unclassified	Gp6	13	6	1	0	1	0	0	3	0	0	0	0	0	15	0	12	3	0	3	0	0	0	0	0	0	1	0	23	1	0	1	0	0	0	0	0	0	0	0	0	0	0	0	0
Otu1887	Firmicutes	Bacilli	Bacillales	Bacillaceae 1	Bacillus	0	1	1	0	0	2	5	0	0	0	0	0	0	0	0	0	3	1	0	0	0	0	0	1	1	0	0	29	1	2	0	0	0	0	0	0	1	1	0	0	0	0	0	0
Otu1888	unclassified	unclassified	unclassified	unclassified	unclassified	9	12	8	0	20	5	11	10	0	0	0	0	2	2	0	3	0	0	20	0	0	0	0	0	0	0	0	5	1	0	9	0	0	0	0	0	0	0	0	0	0	0	0	0
Otu1889	unclassified	unclassified	unclassified	unclassified	unclassified	2	2	10	2	4	24	2	4	0	0	0	0	0	1	0	10	0	7	3	0	0	0	0	0	0	0	0	3	1	0	0	0	0	0	0	0	0	0	0	0	0	0	0	0
Otu1890	Acidobacteria	Acidobacteria_Gp6	Acidobacteria_Gp6_unclassified	Acidobacteria_Gp6_unclassified	Gp6	17	0	2	1	0	0	0	0	0	0	0	3	0	0	0	0	0	0	0	0	0	0	0	2	0	1	0	0	0	0	0	0	0	0	0	0	0	0	0	0	0	0	0	0
Otu1891	Proteobacteria	Deltaproteobacteria	unclassified	unclassified	unclassified	3	0	1	3	0	5	0	0	0	0	0	1	0	2	0	3	0	2	2	0	0	0	0	1	1	3	9	10	0	0	0	0	0	0	0	0	0	0	0	0	0	0	0	0
Otu1892	Proteobacteria	Gammaproteobacteria	Chromatiales	Thioalkalispiraceae	Thiohalophilus	4	0	0	0	0	0	0	0	0	0	0	18	3	0	0	0	0	0	2	0	0	0	0	4	1	0	0	4	1	0	0	0	0	0	0	0	0	0	0	0	0	0	0	0
Otu1893	Proteobacteria	Deltaproteobacteria	Myxococcales	unclassified	unclassified	30	0	0	0	0	1	0	0	0	0	0	0	0	0	0	0	0	0	0	0	0	0	0	0	0	1	0	0	0	0	0	0	0	0	0	0	0	0	2	0	0	0	0	0
Otu1894	unclassified	unclassified	unclassified	unclassified	unclassified	30	37	8	1	3	4	4	7	0	0	0	5	6	12	1	11	2	1	1	0	0	0	0	1	1	5	2	0	3	4	3	0	0	0	0	0	0	0	0	0	0	0	0	0
Otu1895	Actinobacteria	Thermoleophilia	Thermoleophilales	Thermoleophilaceae	Thermoleophilum	12	19	10	0	17	19	0	0	0	0	0	0	1	0	0	0	0	0	11	0	0	0	0	0	1	0	0	0	0	0	0	0	0	0	0	1	0	0	2	0	0	0	0	0
Otu1896	Proteobacteria	Gammaproteobacteria	Chromatiales	Ectothiorhodospiraceae	Thiohalospira	0	2	0	0	0	0	0	0	0	0	0	0	13	30	0	39	11	0	27	0	0	0	0	0	25	19	0	79	5	2	8	0	0	0	0	0	0	0	0	5	0	0	0	0
Otu1897	Proteobacteria	Gammaproteobacteria	Chromatiales	unclassified	unclassified	0	2	0	0	0	0	0	0	0	0	0	0	7	0	0	0	0	0	0	0	0	0	0	1	10	0	0	0	0	0	0	0	0	0	0	0	0	1	0	0	0	0	0	0
Otu1898	Proteobacteria	Deltaproteobacteria	Myxococcales	Sandaracinaceae	Sandaracinus	0	0	0	0	5	2	0	0	0	0	0	0	0	4	0	7	3	0	0	0	0	0	0	0	0	7	0	0	0	0	0	0	0	0	0	0	0	0	0	0	0	0	0	0
Otu1899	unclassified	unclassified	unclassified	unclassified	unclassified	0	0	2	0	0	0	0	0	0	0	0	0	0	2	12	0	0	1	2	0	0	0	0	0	0	0	8	0	0	0	0	0	0	0	0	0	0	0	3	0	0	0	0	0
Otu1900	Acidobacteria	Acidobacteria_Gp6	Acidobacteria_Gp6_unclassified	Acidobacteria_Gp6_unclassified	Gp6	4	1	0	0	0	0	0	0	0	0	0	0	0	0	0	0	0	0	2	0	0	0	0	0	0	0	0	0	0	1	0	0	0	0	0	0	0	0	0	0	0	0	0	0
Otu1901	Proteobacteria	Deltaproteobacteria	Myxococcales	Kofleriaceae	Kofleria	0	0	0	0	0	0	0	0	0	0	0	0	0	0	0	0	0	0	0	0	0	0	0	0	0	0	0	0	0	0	0	0	0	0	0	0	0	0	0	0	0	0	0	0
Otu1902	unclassified	unclassified	unclassified	unclassified	unclassified	0	0	0	0	1	2	23	0	0	0	0	0	0	0	0	0	0	3	0	0	0	0	0	0	0	0	0	0	0	2	0	0	0	0	0	0	0	0	0	0	0	0	0	0
Otu1903	Acidobacteria	Acidobacteria_Gp6	Acidobacteria_Gp6_unclassified	Acidobacteria_Gp6_unclassified	Gp6	12	6	8	1	5	8	19	2	0	0	0	1	26	6	2	3	1	6	14	0	0	0	0	4	31	6	0	21	0	1	2	0	0	0	0	4	0	0	1	0	0	0	0	0
Otu1904	Proteobacteria	Gammaproteobacteria	Chromatiales	unclassified	unclassified	17	16	10	0	0	4	7	5	0	0	0	0	0	0	0	5	1	0	5	0	0	0	0	0	10	0	0	5	1	2	1	0	0	0	0	0	0	2	0	5	0	0	0	0
Otu1905	unclassified	unclassified	unclassified	unclassified	unclassified	16	8	0	0	0	0	0	0	0	0	0	0	0	3	0	0	0	0	1	0	0	0	0	0	0	0	0	2	0	0	0	0	0	0	0	0	0	0	0	0	0	0	0	0
Otu1906	unclassified	unclassified	unclassified	unclassified	unclassified	16	0	0	0	0	0	0	0	0	0	0	0	0	0	0	0	0	0	0	0	0	0	0	0	0	0	0	0	0	0	0	0	0	0	0	0	0	0	0	0	0	0	0	0
Otu1907	Proteobacteria	Deltaproteobacteria	unclassified	unclassified	unclassified	6	0	1	0	0	0	0	0	0	0	0	0	0	10	0	0	0	0	1	0	0	0	0	0	0	6	0	0	0	0	1	0	0	0	0	0	0	0	0	0	0	0	0	0
Otu1908	Planctomycetes	Planctomycetia	Candidatus Brocadiales	Candidatus Brocadiaceae	unclassified	0	4	0	0	0	0	0	0	0	0	0	0	0	0	0	4	0	0	0	0	0	0	0	0	0	0	0	8	0	0	0	0	0	0	0	0	0	0	0	0	0	0	0	0
Otu1909	Proteobacteria	Deltaproteobacteria	unclassified	unclassified	unclassified	0	0	0	0	0	0	0	0	0	0	0	0	0	0	0	0	0	0	0	0	0	0	0	0	0	0	0	0	0	0	0	0	0	0	0	0	0	0	0	0	0	0	0	0
Otu1910	Firmicutes	Bacilli	Bacillales	Bacillaceae 2	unclassified	0	0	0	0	0	2	0	0	0	0	0	0	1	0	0	2	1	1	2	0	0	0	0	0	0	0	0	0	0	1	0	0	0	0	0	0	0	0	0	2	0	0	0	0
Otu1911	unclassified	unclassified	unclassified	unclassified	unclassified	0	0	0	0	0	0	0	0	0	0	0	0	0	0	0	0	0	0	1	0	0	0	0	0	0	0	0	0	0	0	0	0	0	0	0	0	0	0	0	0	0	0	0	0
Otu1912	Proteobacteria	Gammaproteobacteria	Alteromonadales	Alteromonadaceae	Salinimonas	0	0	0	0	0	0	0	0	0	0	0	0	2	6	52	0	0	0	0	0	0	0	0	0	1	1	32	0	0	0	0	0	0	0	0	0	0	0	1	0	0	0	0	0
Otu1913	Proteobacteria	Deltaproteobacteria	Myxococcales	unclassified	unclassified	0	0	7	0	0	0	0	0	0	0	0	0	0	2	10	0	0	0	1	0	0	0	0	0	0	2	3	0	0	0	0	0	0	0	0	0	0	0	0	0	0	0	0	0
Otu1914	Acidobacteria	Acidobacteria_Gp10	Acidobacteria_Gp10_unclassified	Acidobacteria_Gp10_unclassified	Gp10	0	0	0	2	0	0	0	0	0	0	0	0	0	0	0	0	1	0	0	0	0	0	0	0	0	0	0	0	0	0	0	0	0	0	0	0	0	0	0	0	0	0	0	0
Otu1915	Proteobacteria	Deltaproteobacteria	unclassified	unclassified	unclassified	0	0	0	0	0	0	0	0	0	0	0	0	0	11	0	0	2	0	0	0	0	0	0	0	0	8	0	0	9	0	0	0	0	0	0	0	0	0	0	0	0	0	0	0
Otu1916	unclassified	unclassified	unclassified	unclassified	unclassified	13	0	0	0	0	0	0	0	0	0	0	15	0	1	0	1	7	1	0	0	0	0	0	1	0	0	0	0	3	0	0	0	0	0	0	0	0	0	0	0	0	0	0	0
Otu1917	Proteobacteria	Deltaproteobacteria	Desulfobacterales	Desulfobacteraceae	Desulfosalsimonas	17	0	0	0	0	0	0	0	0	0	0	0	0	0	0	0	0	0	0	0	0	0	0	0	0	0	0	0	0	0	0	0	0	0	0	0	0	0	0	0	0	0	0	0
Otu1918	Acidobacteria	Acidobacteria_Gp7	Acidobacteria_Gp7_unclassified	Acidobacteria_Gp7_unclassified	Gp7	14	0	0	0	0	0	0	0	0	0	0	0	0	1	0	0	0	0	0	0	0	0	0	0	0	0	0	0	1	0	0	0	0	0	0	0	0	0	0	0	0	0	0	0
Otu1919	Acidobacteria	Acidobacteria_Gp6	Acidobacteria_Gp6_unclassified	Acidobacteria_Gp6_unclassified	Gp6	17	1	4	0	16	6	2	19	0	0	0	6	3	2	2	5	0	0	7	0	0	0	0	2	3	1	0	6	0	0	5	0	0	0	0	0	0	0	0	0	0	0	0	0
Otu1920	Proteobacteria	Deltaproteobacteria	unclassified	unclassified	unclassified	15	0	0	0	0	0	0	0	0	0	0	0	0	1	0	0	0	0	0	0	0	0	0	0	0	0	0	0	0	0	0	0	0	0	0	1	0	0	0	0	0	0	0	0
Otu1921	Acidobacteria	Acidobacteria_Gp10	Acidobacteria_Gp10_unclassified	Acidobacteria_Gp10_unclassified	Gp10	30	2	0	2	0	1	0	0	0	0	0	0	1	2	1	0	0	0	0	0	0	0	0	0	0	0	1	0	0	0	0	0	0	0	0	0	0	0	0	0	0	0	0	0
Otu1922	Acidobacteria	Acidobacteria_Gp6	Acidobacteria_Gp6_unclassified	Acidobacteria_Gp6_unclassified	Gp6	8	2	0	0	0	1	1	0	0	0	0	19	1	4	0	0	0	0	0	0	0	0	0	8	0	1	1	3	0	0	0	0	0	0	0	1	0	0	1	0	0	0	0	0
Otu1923	Proteobacteria	Gammaproteobacteria	Oceanospirillales	Halomonadaceae	Halomonas	1	0	0	0	0	0	0	0	0	0	0	0	0	19	29	6	0	1	0	0	0	0	0	0	1	3	15	1	0	0	0	0	0	0	0	0	0	0	0	0	0	0	0	0
Otu1924	Proteobacteria	Deltaproteobacteria	Myxococcales	Sandaracinaceae	Sandaracinus	0	0	12	0	0	0	0	0	0	0	0	0	0	5	0	0	0	0	0	0	0	0	0	0	0	0	0	0	0	0	0	0	0	0	0	0	0	0	0	0	0	0	0	0
Otu1925	Proteobacteria	Deltaproteobacteria	unclassified	unclassified	unclassified	10	2	0	0	0	0	0	0	0	0	0	0	17	5	0	0	0	0	2	0	0	0	0	0	3	12	0	6	0	0	0	0	0	0	0	0	0	0	0	0	0	0	0	0
Otu1926	Gemmatimonadetes	Gemmatimonadetes	Gemmatimonadales	Gemmatimonadaceae	Gemmatimonas	0	0	0	0	0	0	5	0	0	0	0	0	0	0	0	0	0	0	0	0	0	0	0	0	0	0	0	0	0	0	0	0	0	0	0	0	0	0	0	0	0	0	0	0
Otu1927	unclassified	unclassified	unclassified	unclassified	unclassified	0	0	2	9	3	5	5	5	0	0	0	0	0	6	0	7	8	2	7	0	0	0	0	0	0	5	0	3	6	3	6	0	0	0	0	0	0	0	1	0	0	0	0	0
Otu1928	Planctomycetes	Planctomycetia	Candidatus Brocadiales	Candidatus Brocadiaceae	Candidatus Anammoxoglobus	0	0	0	0	18	0	0	0	0	0	0	0	1	0	0	1	0	0	2	0	0	0	0	0	0	0	0	0	0	0	0	0	0	0	0	0	0	0	0	0	0	0	0	0
Otu1929	Planctomycetes	Planctomycetia	Candidatus Brocadiales	Candidatus Brocadiaceae	unclassified	0	0	0	0	16	0	0	0	0	0	0	0	0	0	0	0	0	0	0	0	0	0	0	0	0	0	0	0	0	0	0	0	0	0	0	0	0	0	0	0	0	0	0	0
Otu1930	Proteobacteria	Deltaproteobacteria	unclassified	unclassified	unclassified	15	0	0	1	0	0	0	1	0	0	0	0	0	2	0	2	0	0	0	0	0	0	0	0	0	0	0	0	1	0	0	0	0	0	0	0	0	0	0	0	0	0	0	0
Otu1931	Acidobacteria	Acidobacteria_Gp6	Acidobacteria_Gp6_unclassified	Acidobacteria_Gp6_unclassified	Gp6	3	15	4	0	0	0	0	0	0	0	0	0	0	0	0	1	2	2	4	0	0	0	0	0	1	1	0	2	0	0	1	0	0	0	0	0	0	0	0	0	0	0	0	0
Otu1932	Proteobacteria	unclassified	unclassified	unclassified	unclassified	0	0	0	0	0	0	0	1	0	0	0	15	2	0	0	3	0	0	0	0	0	0	0	7	2	0	0	6	0	0	0	0	0	0	0	0	0	0	0	0	0	0	0	0
Otu1933	Proteobacteria	Deltaproteobacteria	Desulfobacterales	Desulfobulbaceae	Desulfobulbus	0	1	0	0	0	0	0	0	0	0	0	0	0	21	0	0	0	0	0	0	0	0	0	0	0	6	0	0	0	0	0	0	0	0	0	0	0	0	0	0	0	0	0	0
Otu1934	unclassified	unclassified	unclassified	unclassified	unclassified	0	0	0	17	0	0	13	0	0	0	0	0	0	0	0	0	2	2	3	0	0	0	0	0	0	0	0	0	0	2	1	0	0	0	0	0	0	0	6	0	0	0	0	0
Otu1935	Proteobacteria	Deltaproteobacteria	unclassified	unclassified	unclassified	0	0	0	0	0	0	0	0	0	0	0	0	0	3	0	0	0	0	0	0	0	0	0	0	0	1	0	0	1	0	0	0	0	0	0	0	0	0	0	0	0	0	0	0
Otu1936	Firmicutes	Bacilli	Bacillales	Bacillaceae 2	Marinococcus	0	0	0	0	0	0	4	0	0	0	0	0	1	0	0	1	0	0	1	0	0	0	0	0	0	0	2	1	3	2	0	0	0	0	0	0	0	0	0	0	0	0	0	0
Otu1937	Proteobacteria	Deltaproteobacteria	Desulfobacterales	Desulfobulbaceae	Desulfocapsa	0	0	0	0	0	0	0	0	0	0	0	0	0	0	15	0	0	0	0	0	0	0	0	0	0	0	1	0	0	0	0	0	0	0	0	0	0	0	1	0	0	0	0	0
Otu1938	unclassified	unclassified	unclassified	unclassified	unclassified	11	18	3	8	2	1	5	4	0	0	0	0	2	0	1	2	1	2	6	0	0	0	0	0	0	0	0	4	0	2	3	0	0	0	0	0	0	0	0	0	0	0	0	0
Otu1939	Proteobacteria	Deltaproteobacteria	Desulfovibrionales	unclassified	unclassified	2	0	0	0	0	0	0	0	0	0	0	13	0	0	2	1	0	0	0	0	0	0	0	3	0	0	0	0	0	0	0	0	0	0	0	0	0	0	0	0	0	0	0	0
Otu1940	Proteobacteria	Gammaproteobacteria	unclassified	unclassified	unclassified	0	13	0	0	0	0	0	0	0	0	0	0	4	0	0	0	0	0	0	0	0	0	0	0	0	0	0	0	0	0	0	0	0	0	0	0	0	0	0	0	0	0	0	0
Otu1941	unclassified	unclassified	unclassified	unclassified	unclassified	0	9	6	0	0	0	1	0	0	0	0	0	6	15	0	1	0	0	0	0	0	0	0	0	2	5	0	0	0	0	0	0	0	0	0	0	0	0	0	0	0	0	0	0
Otu1942	Acidobacteria	Acidobacteria_Gp6	Acidobacteria_Gp6_unclassified	Acidobacteria_Gp6_unclassified	Gp6	1	0	0	0	0	0	0	0	0	0	0	17	0	1	0	0	0	0	0	0	0	0	0	13	0	0	0	0	0	0	0	0	0	0	0	0	0	0	0	0	0	0	0	0
Otu1943	Proteobacteria	Gammaproteobacteria	Alteromonadales	Alteromonadaceae	Microbulbifer	0	8	0	0	0	5	2	0	0	0	0	0	14	2	2	10	10	43	9	0	0	0	0	0	18	7	1	7	6	5	2	0	0	0	0	0	0	4	33	0	2	0	0	0
Otu1944	unclassified	unclassified	unclassified	unclassified	unclassified	4	22	6	0	0	0	0	0	0	0	0	0	1	0	1	0	0	0	0	0	0	0	0	0	0	0	0	3	0	0	0	0	0	0	0	0	0	0	0	0	0	0	0	0
Otu1945	Proteobacteria	Gammaproteobacteria	Xanthomonadales	Xanthomonadaceae	Lysobacter	0	0	0	0	0	0	0	0	0	0	0	25	0	0	0	0	0	0	0	0	0	0	0	25	0	0	0	1	0	0	0	0	0	0	0	13	0	0	0	0	0	0	0	0
Otu1946	unclassified	unclassified	unclassified	unclassified	unclassified	13	0	0	0	0	0	0	0	0	0	0	0	0	0	0	0	0	0	0	0	0	0	0	0	0	0	0	0	0	0	0	0	0	0	0	0	0	0	0	0	0	0	0	0
Otu1947	Proteobacteria	Alphaproteobacteria	unclassified	unclassified	unclassified	0	0	15	0	0	0	0	0	0	0	0	0	0	0	0	0	0	0	0	0	0	0	0	0	0	0	0	0	0	0	0	0	0	0	0	0	0	0	0	0	0	0	0	0
Otu1948	unclassified	unclassified	unclassified	unclassified	unclassified	0	3	0	0	1	11	4	0	0	0	0	0	2	0	0	0	0	2	0	0	0	0	0	0	1	0	0	0	0	0	0	0	0	0	0	0	0	0	0	0	0	0	0	0
Otu1949	Planctomycetes	Planctomycetia	Planctomycetales	Planctomycetaceae	unclassified	0	0	0	0	0	0	0	0	0	0	0	0	0	2	1	1	0	0	1	0	0	0	0	0	0	0	1	3	0	0	2	0	0	0	0	0	0	0	0	0	0	0	0	0
Otu1950	unclassified	unclassified	unclassified	unclassified	unclassified	0	1	1	0	0	1	0	0	0	0	0	0	0	1	2	0	0	0	0	0	0	0	0	0	0	0	0	0	0	0	0	0	0	0	0	0	0	0	0	0	0	0	0	0
Otu1951	unclassified	unclassified	unclassified	unclassified	unclassified	3	2	0	0	2	1	0	0	0	0	0	8	11	1	8	0	0	0	1	0	0	0	0	8	17	1	4	3	0	0	0	0	0	0	0	0	0	0	3	0	0	0	0	0
Otu1952	Planctomycetes	Planctomycetia	Candidatus Brocadiales	Candidatus Brocadiaceae	Candidatus Anammoxoglobus	0	0	0	0	0	0	0	0	0	0	0	0	0	0	0	0	0	0	0	0	0	0	0	0	0	0	0	0	0	0	0	0	0	0	0	0	0	0	0	0	0	0	0	0
Otu1953	unclassified	unclassified	unclassified	unclassified	unclassified	0	0	0	0	0	0	0	0	0	0	0	0	0	0	0	0	0	0	0	0	0	0	0	0	0	0	0	0	0	0	0	0	0	0	0	0	0	0	0	0	0	0	0	0
Otu1954	unclassified	unclassified	unclassified	unclassified	unclassified	0	0	0	0	0	0	0	0	0	0	0	0	0	0	0	0	0	0	0	0	0	0	0	0	0	0	0	0	0	0	0	0	0	0	0	0	0	0	0	0	0	0	0	0
Otu1955	Acidobacteria	Acidobacteria_Gp6	Acidobacteria_Gp6_unclassified	Acidobacteria_Gp6_unclassified	Gp6	0	0	0	0	0	0	0	0	0	0	0	2	0	0	0	0	1	0	1	0	0	0	0	0	0	0	1	0	0	0	1	0	0	0	0	0	0	0	0	0	0	0	0	0
Otu1956	unclassified	unclassified	unclassified	unclassified	unclassified	2	0	0	0	0	0	0	0	0	0	0	12	0	2	0	0	0	0	0	0	0	0	0	10	0	2	0	0	0	0	0	0	0	0	0	0	0	0	0	0	0	0	0	0
Otu1957	Proteobacteria	Deltaproteobacteria	unclassified	unclassified	unclassified	0	12	0	0	0	0	0	0	0	0	0	0	0	0	0	0	0	0	0	0	0	0	0	0	0	0	0	0	0	0	0	0	0	0	0	0	0	0	0	0	0	0	0	0
Otu1958	Proteobacteria	Gammaproteobacteria	unclassified	unclassified	unclassified	0	0	0	22	0	0	0	0	0	0	0	0	0	0	0	0	0	0	0	0	0	0	0	0	0	0	0	0	0	0	0	0	0	0	0	0	0	0	0	0	0	0	0	0
Otu1959	Acidobacteria	Acidobacteria_Gp6	Acidobacteria_Gp6_unclassified	Acidobacteria_Gp6_unclassified	Gp6	0	5	0	0	0	0	0	0	0	0	0	0	1	21	0	0	0	0	1	0	0	0	0	0	2	4	0	0	0	0	1	0	0	0	0	0	0	0	0	0	0	0	0	0
Otu1960	Proteobacteria	Deltaproteobacteria	unclassified	unclassified	unclassified	12	0	0	0	0	0	0	1	0	0	0	0	0	1	0	0	1	0	0	0	0	0	0	0	0	3	0	0	0	0	0	0	0	0	0	0	0	0	0	0	0	0	0	0
Otu1961	Proteobacteria	Deltaproteobacteria	unclassified	unclassified	unclassified	12	0	0	0	0	0	0	1	0	0	0	0	0	2	0	0	0	0	0	0	0	0	0	0	0	0	0	1	0	0	0	0	0	0	0	0	0	0	0	0	0	0	0	0
Otu1962	unclassified	unclassified	unclassified	unclassified	unclassified	0	0	2	1	0	0	0	0	0	0	0	0	0	3	5	0	3	0	1	0	0	0	0	0	0	0	0	0	1	0	0	0	0	0	0	0	0	0	0	0	0	0	0	0
Otu1963	Proteobacteria	Deltaproteobacteria	Myxococcales	unclassified	unclassified	1	0	0	0	0	0	0	0	0	0	0	0	0	12	0	0	0	0	0	0	0	0	0	0	0	1	0	2	0	0	0	0	0	0	0	0	0	0	0	0	0	0	0	0
Otu1964	Proteobacteria	Deltaproteobacteria	unclassified	unclassified	unclassified	0	0	0	0	0	0	0	0	0	0	0	0	0	0	0	0	3	0	0	0	0	0	0	0	0	12	0	0	0	0	0	0	0	0	0	0	0	0	0	0	0	0	0	0
Otu1965	Proteobacteria	Deltaproteobacteria	unclassified	unclassified	unclassified	0	0	7	0	0	0	0	0	0	0	0	0	0	2	1	1	0	0	0	0	0	0	0	0	0	0	0	0	0	0	0	0	0	0	0	0	0	0	0	0	0	0	0	0
Otu1966	unclassified	unclassified	unclassified	unclassified	unclassified	0	0	4	0	0	0	0	0	0	0	0	1	0	2	2	0	0	0	0	0	0	0	0	1	0	6	1	0	0	0	0	0	0	0	0	0	0	0	0	0	0	0	0	0
Otu1967	Proteobacteria	unclassified	unclassified	unclassified	unclassified	0	0	0	0	0	0	0	0	0	0	0	7	0	22	0	0	0	0	2	0	0	0	0	10	0	15	2	5	0	0	2	0	0	0	0	0	0	0	0	0	0	0	0	0
Otu1968	unclassified	unclassified	unclassified	unclassified	unclassified	0	0	0	0	0	0	0	0	0	0	0	0	0	0	0	0	0	0	0	0	0	0	0	0	0	0	0	0	0	0	0	0	0	0	0	0	0	0	0	0	0	0	0	0
Otu1969	unclassified	unclassified	unclassified	unclassified	unclassified	2	0	0	0	0	0	0	0	0	0	0	0	0	0	0	6	0	0	0	0	0	0	0	1	0	1	0	4	0	0	2	0	0	0	0	0	0	0	0	0	0	0	0	0
Otu1970	Firmicutes	Bacilli	Bacillales	Bacillaceae 1	Bacillus	0	9	0	1	0	1	0	0	0	0	0	0	3	0	0	5	1	14	4	0	0	0	0	6	0	4	0	3	13	6	4	0	0	0	0	0	0	0	0	0	0	0	0	0
Otu1971	unclassified	unclassified	unclassified	unclassified	unclassified	0	0	0	0	0	0	0	0	0	0	0	0	0	0	0	3	0	4	0	0	0	0	0	0	0	0	0	14	0	2	1	0	0	0	0	0	0	0	0	0	0	0	0	0
Otu1972	Acidobacteria	Acidobacteria_Gp6	Acidobacteria_Gp6_unclassified	Acidobacteria_Gp6_unclassified	Gp6	0	15	0	0	0	0	0	0	0	0	0	0	1	14	0	0	0	0	0	0	0	0	0	0	0	3	0	0	0	0	0	0	0	0	0	0	0	0	0	0	0	0	0	0
Otu1973	Proteobacteria	Deltaproteobacteria	Desulfuromonadales	Desulfuromonadaceae	unclassified	5	0	0	0	0	0	0	0	0	0	0	1	0	0	2	0	0	0	0	0	0	0	0	1	0	0	1	0	0	0	0	0	0	0	0	0	0	0	1	0	0	0	0	0
Otu1974	Chlamydiae	Chlamydiia	Chlamydiales	Parachlamydiaceae	Neochlamydia	0	0	0	0	0	0	0	0	0	0	0	11	0	0	0	0	0	0	0	0	0	0	0	12	0	0	0	0	0	0	0	0	0	0	0	0	0	0	0	0	0	0	0	0
Otu1975	Proteobacteria	Deltaproteobacteria	unclassified	unclassified	unclassified	0	11	0	0	0	0	0	0	0	0	0	0	0	1	0	0	0	0	0	0	0	0	0	0	0	0	0	0	0	0	0	0	0	0	0	0	0	0	0	0	0	0	0	0
Otu1976	Proteobacteria	Deltaproteobacteria	unclassified	unclassified	unclassified	0	0	0	0	0	1	0	0	0	0	0	1	0	0	3	1	0	0	0	0	0	0	0	1	0	0	7	0	0	0	1	0	0	0	0	0	0	0	0	0	0	0	0	0
Otu1977	unclassified	unclassified	unclassified	unclassified	unclassified	0	10	0	0	0	0	0	0	0	0	0	0	1	0	0	0	0	0	0	0	0	0	0	0	1	0	0	0	0	0	0	0	0	0	0	0	0	0	0	0	0	0	0	0
Otu1978	unclassified	unclassified	unclassified	unclassified	unclassified	0	11	0	0	0	0	0	0	0	0	0	0	0	0	0	0	0	0	0	0	0	0	0	0	0	0	0	0	0	0	0	0	0	0	0	0	0	0	0	0	0	0	0	0
Otu1979	Proteobacteria	Deltaproteobacteria	unclassified	unclassified	unclassified	6	11	3	2	0	0	0	1	0	0	0	0	3	3	2	1	0	0	1	0	0	0	0	0	0	0	2	1	1	1	1	0	0	0	0	0	0	0	0	0	0	0	0	0
Otu1980	Proteobacteria	Deltaproteobacteria	unclassified	unclassified	unclassified	0	0	14	3	0	1	0	10	0	0	0	0	0	3	2	0	0	0	1	0	0	0	0	0	0	0	2	0	0	0	3	0	0	0	0	0	0	0	0	0	0	0	0	0
Otu1981	unclassified	unclassified	unclassified	unclassified	unclassified	0	0	1	0	0	0	0	0	0	0	0	0	0	0	5	0	1	0	0	0	0	0	0	0	0	0	1	0	2	0	0	0	0	0	0	0	0	0	0	0	0	0	0	0
Otu1982	Proteobacteria	Deltaproteobacteria	unclassified	unclassified	unclassified	0	0	0	0	1	0	2	0	0	0	0	0	1	0	10	0	1	0	3	0	0	0	0	0	0	2	0	0	2	0	1	0	0	0	0	0	0	0	0	0	0	0	0	0
Otu1983	Proteobacteria	Gammaproteobacteria	Pseudomonadales	Moraxellaceae	Acinetobacter	0	0	3	7	0	0	0	0	0	0	0	0	0	0	0	0	0	0	0	0	0	0	0	1	0	4	0	0	0	0	0	0	0	0	0	0	0	0	0	0	0	0	0	0
Otu1984	Proteobacteria	Deltaproteobacteria	Desulfovibrionales	unclassified	unclassified	0	0	0	0	0	0	0	0	0	0	0	0	0	0	1	0	0	0	0	0	0	0	0	0	0	0	0	0	0	0	0	0	0	0	0	0	0	0	0	0	0	0	0	0
Otu1985	Proteobacteria	Deltaproteobacteria	Myxococcales	unclassified	unclassified	0	0	5	0	0	4	0	0	0	0	0	0	0	0	2	0	0	0	0	0	0	0	0	0	0	0	0	0	0	0	0	0	0	0	0	0	0	0	0	0	0	0	0	0
Otu1986	Proteobacteria	Deltaproteobacteria	Desulfobacterales	Desulfobacteraceae	unclassified	0	0	0	0	0	0	0	0	0	0	0	0	0	6	0	0	0	0	0	0	0	0	0	0	0	5	0	0	0	0	0	0	0	0	0	0	0	0	0	0	0	0	0	0
Otu1987	unclassified	unclassified	unclassified	unclassified	unclassified	0	0	0	0	6	1	0	0	0	0	0	0	0	0	1	0	0	0	0	0	0	0	0	0	0	0	0	3	1	0	0	0	0	0	0	0	0	0	0	0	0	0	0	0
Otu1988	Proteobacteria	Gammaproteobacteria	Gammaproteobacteria_incertae_sedis	Gammaproteobacteria_incertae_sedis_unclassified	Porticoccus	0	0	0	0	0	0	0	0	0	0	0	0	0	2	8	2	16	0	1	0	0	0	0	0	0	3	24	1	7	0	0	0	0	0	0	0	0	2	1	0	0	0	0	0
Otu1989	Proteobacteria	Deltaproteobacteria	unclassified	unclassified	unclassified	10	0	2	1	1	0	0	0	0	0	0	0	0	0	0	4	0	0	0	0	0	0	0	0	0	0	0	2	1	0	0	0	0	0	0	0	0	0	0	0	0	0	0	0
Otu1990	unclassified	unclassified	unclassified	unclassified	unclassified	2	0	0	0	2	1	5	1	0	0	0	0	0	6	1	6	1	1	3	0	0	0	0	0	0	6	0	8	0	0	0	0	0	0	0	0	0	0	0	0	0	0	0	0
Otu1991	Firmicutes	Bacilli	Bacillales	Alicyclobacillaceae	Tumebacillus	0	0	0	0	1	1	0	11	0	0	0	1	0	0	0	0	4	0	0	0	0	0	0	0	3	0	3	0	2	0	1	0	0	0	0	0	0	0	0	0	0	0	0	0
Otu1992	Proteobacteria	Deltaproteobacteria	unclassified	unclassified	unclassified	3	6	0	0	14	9	4	6	0	0	0	0	0	2	0	0	0	2	8	0	0	0	0	0	0	0	0	0	1	1	0	0	0	0	0	0	0	0	0	0	0	0	0	0
Otu1993	Acidobacteria	Acidobacteria_Gp6	Acidobacteria_Gp6_unclassified	Acidobacteria_Gp6_unclassified	Gp6	7	4	0	0	0	0	1	0	0	0	0	10	0	0	0	1	0	0	1	0	0	0	0	10	0	0	0	1	1	0	0	0	0	0	0	0	0	0	0	0	0	0	0	0
Otu1994	Proteobacteria	Deltaproteobacteria	Myxococcales	Polyangiaceae	Minicystis	0	10	0	0	0	0	0	0	0	0	0	0	2	0	0	0	0	0	0	0	0	0	0	0	0	0	0	0	0	0	0	0	0	0	0	0	0	0	0	0	0	0	0	0
Otu1995	Firmicutes	Bacilli	Bacillales	Bacillaceae 1	Bacillus	2	3	10	0	0	0	0	0	0	0	0	0	0	0	0	0	0	0	0	0	0	0	0	0	0	2	1	0	1	0	1	0	0	0	0	0	0	0	1	0	0	0	0	0
Otu1996	Proteobacteria	Gammaproteobacteria	Chromatiales	Ectothiorhodospiraceae	unclassified	10	0	1	0	0	0	0	0	0	0	0	1	0	0	0	1	0	0	0	0	0	0	0	2	0	1	0	1	0	0	0	0	0	0	0	0	0	0	0	0	0	0	0	0
Otu1997	Acidobacteria	Acidobacteria_Gp6	Acidobacteria_Gp6_unclassified	Acidobacteria_Gp6_unclassified	Gp6	2	0	0	0	0	0	0	0	0	0	0	11	0	0	0	1	0	0	0	0	0	0	0	12	1	0	0	0	0	0	0	0	0	0	0	1	0	0	0	0	0	0	0	0
Otu1998	Acidobacteria	Acidobacteria_Gp9	Acidobacteria_Gp9_unclassified	Acidobacteria_Gp9_unclassified	Gp9	0	1	0	0	0	0	0	0	0	0	0	0	2	0	0	0	0	0	0	0	0	0	0	0	10	0	0	0	0	0	0	0	0	0	0	0	1	0	0	0	0	0	0	0
Otu1999	Proteobacteria	Gammaproteobacteria	unclassified	unclassified	unclassified	2	19	15	0	0	0	1	0	0	0	0	0	1	11	2	10	15	0	2	0	0	0	0	0	0	9	1	17	8	0	3	0	0	0	0	0	0	0	0	0	0	0	0	0
Otu2000	Proteobacteria	Gammaproteobacteria	Oceanospirillales	unclassified	unclassified	7	0	0	0	1	0	0	0	0	0	0	32	0	0	10	0	0	0	0	0	0	0	0	10	0	0	0	0	0	0	0	0	0	0	0	0	0	0	0	0	0	0	0	0
Otu2001	unclassified	unclassified	unclassified	unclassified	unclassified	1	10	3	0	0	1	0	0	0	0	0	0	1	0	0	1	1	3	0	0	0	0	0	0	2	0	0	2	1	0	3	0	0	0	0	0	0	0	0	0	0	0	0	0
Otu2002	Acidobacteria	Acidobacteria_Gp22	Acidobacteria_Gp22_unclassified	Acidobacteria_Gp22_unclassified	Gp22	10	0	0	0	0	0	0	0	0	0	0	0	0	0	0	0	0	0	0	0	0	0	0	0	0	0	0	0	0	0	0	0	0	0	0	0	0	0	0	0	0	0	0	0
Otu2003	Proteobacteria	Gammaproteobacteria	Chromatiales	unclassified	unclassified	0	0	0	2	0	0	0	0	0	0	0	0	0	0	0	0	0	0	0	0	0	0	0	0	0	1	0	0	0	0	0	0	0	0	0	0	0	0	0	0	0	0	0	0
Otu2004	Proteobacteria	Deltaproteobacteria	unclassified	unclassified	unclassified	1	0	0	0	0	1	1	0	0	0	0	0	0	0	0	2	0	0	3	0	0	0	0	0	0	0	0	0	0	0	2	0	0	0	0	0	0	0	0	0	0	0	0	0
Otu2005	Firmicutes	Bacilli	Lactobacillales	Streptococcaceae	Streptococcus	0	0	0	0	0	0	0	0	0	0	0	1	1	0	0	1	2	0	0	0	0	0	0	1	0	2	0	0	0	10	0	0	0	0	0	0	0	0	0	0	0	0	0	0
Otu2006	unclassified	unclassified	unclassified	unclassified	unclassified	0	0	5	0	0	0	0	0	0	0	0	0	0	4	3	0	2	0	0	0	0	0	0	0	0	1	2	4	0	0	0	0	0	0	0	0	0	0	0	0	0	0	0	0
Otu2007	Acidobacteria	Acidobacteria_Gp6	Acidobacteria_Gp6_unclassified	Acidobacteria_Gp6_unclassified	Gp6	0	3	0	0	0	0	0	0	0	0	0	0	0	3	0	0	0	0	0	0	0	0	0	0	0	2	0	0	0	0	0	0	0	0	0	0	0	0	0	0	0	0	0	0
Otu2008	Proteobacteria	Deltaproteobacteria	Desulfarculales	Desulfarculaceae	Desulfarculus	0	0	1	0	0	11	0	0	0	0	0	0	0	0	0	0	0	0	1	0	0	0	0	0	0	0	0	0	0	0	0	0	0	0	0	0	0	0	0	0	0	0	0	0
Otu2009	Hydrogenedentes	Hydrogenedentes_unclassified	Hydrogenedentes_unclassified	Hydrogenedentes_unclassified	Candidatus Hydrogenedens	1	0	0	0	10	2	0	6	0	0	0	0	0	0	0	0	0	0	1	0	0	0	0	0	0	0	0	0	0	0	0	0	0	0	0	0	0	0	0	0	0	0	0	0
Otu2010	unclassified	unclassified	unclassified	unclassified	unclassified	0	12	6	4	0	0	0	1	0	0	0	5	0	6	5	2	1	0	2	0	0	0	0	2	0	1	5	10	0	3	1	0	0	0	0	0	0	0	0	0	0	0	0	0
Otu2011	Proteobacteria	unclassified	unclassified	unclassified	unclassified	1	1	0	4	3	5	11	1	0	0	0	0	0	0	0	0	3	0	0	0	0	0	0	0	0	0	0	0	0	0	0	0	0	0	0	0	0	0	0	0	0	0	0	0
Otu2012	unclassified	unclassified	unclassified	unclassified	unclassified	2	1	0	0	7	3	12	2	0	0	0	0	0	0	0	0	0	0	3	0	0	0	0	0	0	0	0	0	0	0	0	0	0	0	0	0	0	0	0	0	0	0	0	0
Otu2013	Proteobacteria	Deltaproteobacteria	Desulfovibrionales	Desulfovibrionaceae	Desulfovibrio	0	0	9	0	0	0	0	0	0	0	0	0	0	0	0	0	0	0	0	0	0	0	0	0	0	0	0	0	0	0	0	0	0	0	0	0	0	0	0	0	0	0	0	0
Otu2014	Verrucomicrobia	unclassified	unclassified	unclassified	unclassified	9	0	0	0	0	0	0	0	0	0	0	0	0	0	0	0	0	0	0	0	0	0	0	0	0	0	0	0	0	0	0	0	0	0	0	0	0	0	0	0	0	0	0	0
Otu2015	Acidobacteria	Acidobacteria_Gp6	Acidobacteria_Gp6_unclassified	Acidobacteria_Gp6_unclassified	Gp6	1	10	0	1	0	0	0	2	0	0	0	0	0	0	4	0	0	1	0	0	0	0	0	0	0	1	2	0	1	0	0	0	0	0	0	0	0	0	0	0	0	0	0	0
Otu2016	Acidobacteria	Acidobacteria_Gp6	Acidobacteria_Gp6_unclassified	Acidobacteria_Gp6_unclassified	Gp6	0	0	0	0	0	0	0	0	0	0	0	9	0	0	0	0	0	0	0	0	0	0	0	0	0	0	0	0	0	0	0	0	0	0	0	0	0	0	0	0	0	0	0	0
Otu2017	Proteobacteria	Deltaproteobacteria	Bdellovibrionales	Bacteriovoracaceae	Peredibacter	0	0	0	0	0	0	0	0	0	0	0	1	0	0	0	0	0	0	0	0	0	0	0	2	0	0	0	0	0	0	0	0	0	0	0	9	0	0	0	0	0	0	0	0
Otu2018	Acidobacteria	Acidobacteria_Gp22	Acidobacteria_Gp22_unclassified	Acidobacteria_Gp22_unclassified	Gp22	0	7	0	0	0	0	0	0	0	0	0	0	8	1	0	0	0	0	0	0	0	0	0	0	1	0	0	0	0	0	0	0	0	0	0	0	0	0	0	0	0	0	0	0
Otu2019	Proteobacteria	Deltaproteobacteria	Myxococcales	Polyangiaceae	Jahnella	0	0	0	0	0	0	0	0	0	0	0	9	1	0	0	0	0	0	1	0	0	0	0	2	1	0	0	0	0	0	0	0	0	0	0	0	0	0	0	0	0	0	0	0
Otu2020	unclassified	unclassified	unclassified	unclassified	unclassified	10	0	0	0	0	0	0	0	0	0	0	0	0	0	0	0	0	0	0	0	0	0	0	0	0	0	0	0	0	0	0	0	0	0	0	0	0	0	0	0	0	0	0	0
Otu2021	unclassified	unclassified	unclassified	unclassified	unclassified	2	0	0	0	1	0	0	0	0	0	0	15	1	1	0	0	0	0	0	0	0	0	0	4	3	0	0	3	1	0	0	0	0	0	0	0	0	0	0	0	0	0	0	0
Otu2022	Verrucomicrobia	Verrucomicrobiae	Verrucomicrobiales	Verrucomicrobiaceae	Roseibacillus	0	0	0	0	0	0	0	0	0	0	0	9	0	0	0	0	0	0	0	0	0	0	0	0	0	0	0	0	0	0	0	0	0	0	0	0	0	0	0	0	0	0	0	0
Otu2023	Proteobacteria	Gammaproteobacteria	Chromatiales	unclassified	unclassified	10	0	0	0	0	0	0	0	0	0	0	0	0	1	0	0	0	0	0	0	0	0	0	0	0	0	0	0	0	0	0	0	0	0	0	0	0	0	0	0	0	0	0	0
Otu2024	Actinobacteria	Thermoleophilia	Thermoleophilales	Thermoleophilaceae	Thermoleophilum	12	9	3	5	10	7	29	8	0	0	0	0	0	2	1	3	1	1	3	0	0	0	0	0	0	0	0	0	1	2	1	0	0	0	0	0	0	0	1	0	0	0	0	0
Otu2025	unclassified	unclassified	unclassified	unclassified	unclassified	6	6	1	4	1	2	2	0	0	0	0	2	3	0	0	1	0	0	3	0	0	0	0	1	0	0	0	2	1	0	0	0	0	0	0	0	0	0	0	0	0	0	0	0
Otu2026	unclassified	unclassified	unclassified	unclassified	unclassified	0	11	0	0	0	0	0	0	0	0	0	0	0	2	0	7	0	0	0	0	0	0	0	0	0	0	0	7	2	0	0	0	0	0	0	0	0	0	0	0	0	0	0	0
Otu2027	Proteobacteria	Deltaproteobacteria	Myxococcales	Sandaracinaceae	Sandaracinus	0	0	0	0	0	0	0	0	0	0	0	0	0	0	0	0	0	0	0	0	0	0	0	0	0	0	0	0	0	0	0	0	0	0	0	0	0	0	0	0	0	0	0	0
Otu2028	Proteobacteria	Deltaproteobacteria	Syntrophobacterales	Syntrophaceae	Syntrophus	0	0	0	0	0	0	0	0	0	0	0	0	0	0	0	0	0	0	0	0	0	0	0	0	0	0	0	0	0	0	0	0	0	0	0	0	0	0	0	0	0	0	0	0
Otu2029	unclassified	unclassified	unclassified	unclassified	unclassified	0	0	0	0	0	7	0	10	0	0	0	0	0	0	0	0	0	0	3	0	0	0	0	0	0	0	0	0	0	0	2	0	0	0	0	0	0	0	0	0	0	0	0	0
Otu2030	unclassified	unclassified	unclassified	unclassified	unclassified	0	0	0	0	0	1	0	10	0	0	0	0	0	0	0	3	2	11	24	0	0	0	0	0	0	0	0	0	6	4	0	0	0	0	0	0	0	0	0	0	0	0	0	0
Otu2031	Firmicutes	Bacilli	Bacillales	Bacillales_incertae_sedis	Caldalkalibacillus	0	0	0	0	0	0	0	0	0	0	0	0	0	0	0	0	0	0	0	0	0	0	0	0	0	0	0	10	0	0	0	0	0	0	0	0	0	0	0	0	0	0	0	0
Otu2032	Proteobacteria	Deltaproteobacteria	unclassified	unclassified	unclassified	0	0	0	0	12	0	0	0	0	0	0	0	0	0	0	0	0	0	0	0	0	0	0	0	0	0	0	0	0	0	0	0	0	0	0	0	0	0	0	0	0	0	0	0
Otu2033	Planctomycetes	Planctomycetia	Candidatus Brocadiales	Candidatus Brocadiaceae	unclassified	0	0	0	0	13	0	0	0	0	0	0	0	0	0	0	0	0	0	1	0	0	0	0	0	0	0	0	0	0	0	0	0	0	0	0	0	0	0	0	0	0	0	0	0
Otu2034	Proteobacteria	Gammaproteobacteria	Chromatiales	unclassified	unclassified	1	0	0	0	1	3	4	0	0	0	0	52	12	0	0	9	0	1	0	0	0	0	0	24	4	0	0	21	5	0	0	0	0	0	0	0	0	0	0	0	0	0	0	0
Otu2035	unclassified	unclassified	unclassified	unclassified	unclassified	0	8	0	0	2	3	4	2	0	0	0	0	17	6	0	4	3	0	3	0	0	0	0	0	7	4	0	0	3	0	0	0	0	0	0	0	0	0	0	0	0	0	0	0
Otu2036	Acidobacteria	Acidobacteria_Gp10	Acidobacteria_Gp10_unclassified	Acidobacteria_Gp10_unclassified	Gp10	39	102	16	13	29	23	11	11	0	0	0	0	25	7	1	24	1	3	13	0	0	0	0	0	3	0	1	33	2	4	6	0	0	0	0	0	0	0	0	0	0	0	0	0
Otu2037	unclassified	unclassified	unclassified	unclassified	unclassified	8	0	0	0	0	0	0	0	0	0	0	2	0	1	0	0	0	0	0	0	0	0	0	0	0	1	0	0	0	0	0	0	0	0	0	0	0	0	0	0	0	0	0	0
Otu2038	Acidobacteria	Acidobacteria_Gp6	Acidobacteria_Gp6_unclassified	Acidobacteria_Gp6_unclassified	Gp6	3	5	8	0	0	0	0	0	0	0	0	0	0	1	0	1	0	2	0	0	0	0	0	0	0	0	0	2	0	0	0	0	0	0	0	0	0	0	0	0	0	0	0	0
Otu2039	unclassified	unclassified	unclassified	unclassified	unclassified	0	13	0	0	0	0	0	0	0	0	0	0	0	0	0	0	0	0	0	0	0	0	0	0	0	0	0	4	0	0	0	0	0	0	0	0	0	0	0	0	0	0	0	0
Otu2040	unclassified	unclassified	unclassified	unclassified	unclassified	8	0	0	0	0	0	0	0	0	0	0	0	0	0	0	0	0	0	0	0	0	0	0	0	0	0	0	0	0	0	0	0	0	0	0	0	0	0	0	0	0	0	0	0
Otu2041	Proteobacteria	Deltaproteobacteria	unclassified	unclassified	unclassified	0	8	0	0	0	0	0	0	0	0	0	0	2	0	0	0	0	0	0	0	0	0	0	0	0	0	0	0	0	0	0	0	0	0	0	0	0	0	0	0	0	0	0	0
Otu2042	unclassified	unclassified	unclassified	unclassified	unclassified	0	1	0	0	0	0	0	0	0	0	0	0	7	0	0	0	0	0	0	0	0	0	0	0	8	0	0	0	0	0	0	0	0	0	0	0	0	0	0	0	0	0	0	0
Otu2043	Proteobacteria	Deltaproteobacteria	Desulfobacterales	Desulfobacteraceae	Desulfatitalea	0	0	8	0	0	0	0	0	0	0	0	0	0	0	4	0	0	0	0	0	0	0	0	0	0	3	1	0	0	0	0	0	0	0	0	0	0	0	0	0	0	0	0	0
Otu2044	Proteobacteria	Deltaproteobacteria	Myxococcales	unclassified	unclassified	0	0	0	0	0	0	0	0	0	0	0	0	0	0	8	1	0	0	0	0	0	0	0	0	0	0	4	0	0	0	0	0	0	0	0	0	0	0	1	0	0	0	0	0
Otu2045	Planctomycetes	Planctomycetia	Planctomycetales	Planctomycetaceae	unclassified	8	5	0	10	0	0	2	2	0	0	0	0	1	0	0	1	1	0	2	0	0	0	0	0	0	0	0	0	0	1	0	0	0	0	0	0	0	0	0	0	0	0	0	0
Otu2046	Proteobacteria	Deltaproteobacteria	Myxococcales	unclassified	unclassified	8	0	0	0	0	0	0	0	0	0	0	0	0	1	0	0	0	0	0	0	0	0	0	0	0	1	0	0	0	0	0	0	0	0	0	0	0	0	0	0	0	0	0	0
Otu2047	Acidobacteria	Acidobacteria_Gp6	Acidobacteria_Gp6_unclassified	Acidobacteria_Gp6_unclassified	Gp6	0	0	1	0	1	0	1	0	0	0	0	0	0	3	0	0	0	1	0	0	0	0	0	0	0	2	1	1	1	0	0	0	0	0	0	0	0	0	0	0	0	0	0	0
Otu2048	Proteobacteria	Deltaproteobacteria	unclassified	unclassified	unclassified	0	0	12	0	0	0	0	0	0	0	0	0	0	2	10	0	0	0	0	0	0	0	0	0	0	0	3	0	0	0	0	0	0	0	0	0	0	0	0	0	0	0	0	0
Otu2049	unclassified	unclassified	unclassified	unclassified	unclassified	0	7	0	0	0	0	0	0	0	0	0	0	1	8	0	0	0	0	0	0	0	0	0	0	0	1	0	0	0	0	0	0	0	0	0	0	0	0	0	0	0	0	0	0
Otu2050	unclassified	unclassified	unclassified	unclassified	unclassified	8	0	0	0	1	0	0	1	0	0	0	0	0	0	0	0	0	0	0	0	0	0	0	0	0	0	0	0	0	0	0	0	0	0	0	0	0	0	0	0	0	0	0	0
Otu2051	Acidobacteria	Acidobacteria_Gp10	Acidobacteria_Gp10_unclassified	Acidobacteria_Gp10_unclassified	Gp10	8	0	0	0	0	0	0	0	0	0	0	0	0	0	0	0	0	0	0	0	0	0	0	0	0	0	0	0	0	0	0	0	0	0	0	0	0	0	0	0	0	0	0	0
Otu2052	unclassified	unclassified	unclassified	unclassified	unclassified	0	8	0	0	0	0	0	0	0	0	0	0	0	0	0	0	0	0	0	0	0	0	0	0	0	0	0	0	0	0	0	0	0	0	0	0	0	0	0	0	0	0	0	0
Otu2053	Proteobacteria	Gammaproteobacteria	Pseudomonadales	Pseudomonadaceae	Pseudomonas	8	3	140	8	0	0	1	0	0	0	0	5	0	2	2	0	0	0	0	0	0	0	0	8	2	13	6	6	0	1	0	0	0	0	0	1	0	0	0	0	0	0	0	0
Otu2054	Proteobacteria	Deltaproteobacteria	Myxococcales	unclassified	unclassified	0	8	4	0	0	3	0	0	0	0	0	0	12	0	6	1	0	1	1	0	0	0	0	0	1	0	1	3	3	0	0	0	0	0	0	0	0	0	2	0	0	0	0	0
Otu2055	Proteobacteria	Deltaproteobacteria	unclassified	unclassified	unclassified	0	4	2	0	2	0	0	3	0	0	0	0	1	1	0	2	1	2	0	0	0	0	0	0	0	1	0	0	0	1	2	0	0	0	0	0	0	0	0	0	0	0	0	0
Otu2056	Proteobacteria	Deltaproteobacteria	Desulfobacterales	Desulfobacteraceae	unclassified	8	0	0	0	0	1	0	0	0	0	0	0	0	0	3	0	0	0	0	0	0	0	0	0	0	0	0	0	0	0	0	0	0	0	0	0	0	0	0	0	0	0	0	0
Otu2057	Proteobacteria	Gammaproteobacteria	Chromatiales	unclassified	unclassified	1	1	0	0	0	0	0	0	0	0	0	0	0	1	0	1	1	0	1	0	0	0	0	0	0	0	0	0	0	0	0	0	0	0	0	0	0	0	0	0	0	0	0	0
Otu2058	Proteobacteria	Deltaproteobacteria	Myxococcales	unclassified	unclassified	0	0	0	0	0	0	0	0	0	0	0	0	0	0	1	0	0	0	0	0	0	0	0	0	0	0	0	0	0	0	0	0	0	0	0	0	0	0	0	0	0	0	0	0
Otu2059	unclassified	unclassified	unclassified	unclassified	unclassified	0	0	0	7	0	0	0	0	0	0	0	0	0	0	0	0	0	0	0	0	0	0	0	0	0	0	0	0	0	0	0	0	0	0	0	0	0	0	0	0	0	0	0	0
Otu2060	Acidobacteria	Acidobacteria_Gp17	Acidobacteria_Gp17_unclassified	Acidobacteria_Gp17_unclassified	Gp17	0	0	0	0	0	0	0	0	0	0	0	0	0	0	0	0	0	0	0	0	0	0	0	0	0	0	0	0	0	0	0	0	0	0	0	0	0	0	0	0	0	0	0	0
Otu2061	unclassified	unclassified	unclassified	unclassified	unclassified	0	0	0	2	0	0	0	0	0	0	0	0	0	5	0	0	0	0	1	0	0	0	0	0	0	4	0	2	1	0	1	0	0	0	0	0	0	0	0	0	0	0	0	0
Otu2062	Proteobacteria	Gammaproteobacteria	Chromatiales	unclassified	unclassified	0	0	17	0	1	0	0	0	0	0	0	0	0	0	0	0	0	0	0	0	0	0	0	0	0	0	1	1	0	0	0	0	0	0	0	0	0	0	0	0	0	0	0	0
Otu2063	unclassified	unclassified	unclassified	unclassified	unclassified	0	0	0	0	0	0	0	0	0	0	0	0	0	0	0	0	0	0	0	0	0	0	0	0	0	0	0	0	0	0	0	0	0	0	0	0	0	0	0	0	0	0	0	0
Otu2064	Firmicutes	Bacilli	Bacillales	Sporolactobacillaceae	Sporolactobacillaceae_incertae_sedis	0	0	0	0	0	1	0	0	0	0	0	0	0	0	0	0	0	0	2	0	0	0	0	0	0	0	0	4	0	0	0	0	0	0	0	0	0	0	0	0	0	0	0	0
Otu2065	unclassified	unclassified	unclassified	unclassified	unclassified	0	0	16	2	0	0	0	0	0	0	0	0	0	30	17	1	1	0	4	0	0	0	0	0	0	13	3	0	1	0	0	0	0	0	0	0	0	0	0	0	0	0	0	0
Otu2066	unclassified	unclassified	unclassified	unclassified	unclassified	0	0	0	0	11	5	3	6	0	0	0	0	0	0	0	1	1	0	0	0	0	0	0	0	0	0	1	7	0	0	0	0	0	0	0	0	0	0	0	0	0	0	0	0
Otu2067	unclassified	unclassified	unclassified	unclassified	unclassified	0	0	0	0	0	2	2	1	0	0	0	0	0	0	0	3	0	0	0	0	0	0	0	0	0	0	0	10	0	2	1	0	0	0	0	0	0	0	0	0	0	0	0	0
Otu2068	unclassified	unclassified	unclassified	unclassified	unclassified	6	0	1	4	0	0	0	2	0	0	0	2	3	1	0	3	6	0	6	0	0	0	0	13	0	0	0	11	8	1	8	0	0	0	0	0	0	0	0	0	0	0	0	0
Otu2069	unclassified	unclassified	unclassified	unclassified	unclassified	0	2	0	0	8	0	1	3	0	0	0	0	0	0	0	1	0	1	1	0	0	0	0	0	0	0	0	0	0	0	0	0	0	0	0	0	0	0	0	0	0	0	0	0
Otu2070	Proteobacteria	Deltaproteobacteria	Bdellovibrionales	Bacteriovoracaceae	Peredibacter	0	0	0	0	0	0	2	1	0	0	0	1	1	0	0	1	3	2	1	0	0	0	0	3	0	0	0	9	0	0	0	0	0	0	0	1	0	0	0	0	0	0	0	0
Otu2071	Proteobacteria	Betaproteobacteria	unclassified	unclassified	unclassified	0	0	0	0	0	0	0	0	0	0	0	0	0	0	0	0	0	0	0	0	0	0	0	0	0	0	0	8	0	0	0	0	0	0	0	0	0	0	0	0	0	0	0	0
Otu2072	Planctomycetes	Planctomycetia	unclassified	unclassified	unclassified	7	0	0	0	0	0	0	0	0	0	0	0	0	2	0	0	0	0	0	0	0	0	0	0	0	0	0	0	0	0	0	0	0	0	0	0	0	0	0	0	0	0	0	0
Otu2073	BRC1	BRC1_unclassified	BRC1_unclassified	BRC1_unclassified	BRC1_genera_incertae_sedis	7	1	0	0	0	0	0	0	0	0	0	0	1	1	0	0	0	0	0	0	0	0	0	0	0	0	1	0	0	0	0	0	0	0	0	0	0	0	0	0	0	0	0	0
Otu2074	Acidobacteria	Acidobacteria_Gp6	Acidobacteria_Gp6_unclassified	Acidobacteria_Gp6_unclassified	Gp6	0	0	0	0	0	0	0	0	0	0	0	7	3	0	0	0	0	0	2	0	0	0	0	11	1	0	0	1	0	0	1	0	0	0	0	1	0	0	0	0	0	0	0	0
Otu2075	Verrucomicrobia	Verrucomicrobiae	Verrucomicrobiales	Verrucomicrobiaceae	Haloferula	0	0	0	0	0	0	1	1	0	0	0	7	0	2	0	0	3	0	2	0	0	0	0	1	0	1	1	2	2	0	0	0	0	0	0	0	0	0	0	0	0	0	0	0
Otu2076	unclassified	unclassified	unclassified	unclassified	unclassified	6	6	0	0	0	0	0	0	0	0	0	7	0	1	0	0	0	0	0	0	0	0	0	2	1	0	0	2	0	0	0	0	0	0	0	0	0	0	0	0	0	0	0	0
Otu2077	Proteobacteria	Gammaproteobacteria	Chromatiales	unclassified	unclassified	0	0	0	0	0	0	0	0	0	0	0	0	0	0	2	0	0	0	0	0	0	0	0	0	0	0	7	0	0	0	0	0	0	0	0	0	0	0	3	0	0	0	0	0
Otu2078	Acidobacteria	unclassified	unclassified	unclassified	unclassified	7	0	0	0	0	0	0	0	0	0	0	0	0	0	0	0	0	0	0	0	0	0	0	0	0	0	0	0	0	0	0	0	0	0	0	0	0	0	0	0	0	0	0	0
Otu2079	Latescibacteria	Latescibacteria_unclassified	Latescibacteria_unclassified	Latescibacteria_unclassified	Latescibacteria_genera_incertae_sedis	0	7	0	0	0	0	0	0	0	0	0	0	2	0	0	0	0	0	0	0	0	0	0	0	0	0	0	0	0	0	1	0	0	0	0	0	0	0	0	0	0	0	0	0
Otu2080	unclassified	unclassified	unclassified	unclassified	unclassified	10	0	0	0	12	6	2	10	0	0	0	0	0	0	1	4	2	0	5	0	0	0	0	0	0	0	0	0	0	0	1	0	0	0	0	0	0	0	0	0	0	0	0	0
Otu2081	unclassified	unclassified	unclassified	unclassified	unclassified	0	0	7	0	0	0	0	0	0	0	0	0	0	0	0	1	0	1	0	0	0	0	0	0	0	0	0	3	2	0	0	0	0	0	0	0	0	0	0	0	0	0	0	0
Otu2082	unclassified	unclassified	unclassified	unclassified	unclassified	2	0	0	0	0	0	0	0	0	0	0	5	0	0	0	1	0	0	0	0	0	0	0	3	1	0	0	5	0	0	0	0	0	0	0	0	0	0	0	0	0	0	0	0
Otu2083	Proteobacteria	Gammaproteobacteria	Chromatiales	Thioalkalispiraceae	Thioprofundum	14	14	7	7	26	42	6	15	0	0	0	0	0	3	4	6	1	1	13	0	0	0	0	0	2	5	1	11	0	2	5	0	0	0	0	0	0	0	0	0	0	0	0	0
Otu2084	Proteobacteria	Gammaproteobacteria	Xanthomonadales	Xanthomonadaceae	Luteimonas	4	0	0	0	0	0	0	0	0	0	0	26	0	0	0	0	0	0	0	0	0	0	0	7	1	0	0	0	0	0	0	0	0	0	0	11	0	0	0	0	0	0	0	0
Otu2085	Proteobacteria	Deltaproteobacteria	unclassified	unclassified	unclassified	0	0	0	1	2	1	2	0	0	0	0	0	0	0	0	0	0	1	0	0	0	0	0	0	0	0	0	0	1	0	0	0	0	0	0	0	0	0	0	0	0	0	0	0
Otu2086	Acidobacteria	Acidobacteria_Gp6	Acidobacteria_Gp6_unclassified	Acidobacteria_Gp6_unclassified	Gp6	1	5	2	0	0	0	0	1	0	0	0	0	0	1	0	0	1	0	0	0	0	0	0	0	0	0	0	0	0	1	0	0	0	0	0	0	0	0	0	0	0	0	0	0
Otu2087	Acidobacteria	unclassified	unclassified	unclassified	unclassified	2	0	0	0	0	0	0	0	0	0	0	0	0	0	0	0	0	0	0	0	0	0	0	0	0	0	0	0	0	0	0	0	0	0	0	0	0	0	0	0	0	0	0	0
Otu2088	Proteobacteria	Deltaproteobacteria	Bdellovibrionales	Bacteriovoracaceae	Halobacteriovorax	0	0	0	0	0	0	0	0	0	0	0	0	0	0	0	0	0	0	0	0	0	0	0	0	0	0	0	0	0	0	0	0	0	0	0	0	0	0	0	0	0	0	0	0
Otu2089	Acidobacteria	Acidobacteria_Gp26	Acidobacteria_Gp26_unclassified	Acidobacteria_Gp26_unclassified	Gp26	0	0	0	0	0	0	0	0	0	0	0	0	0	0	4	0	0	0	0	0	0	0	0	0	0	0	3	0	0	0	0	0	0	0	0	0	0	0	1	0	0	0	0	0
Otu2090	Planctomycetes	Planctomycetia	Planctomycetales	Planctomycetaceae	unclassified	0	0	1	1	0	0	0	0	0	0	0	0	0	0	0	0	0	0	0	0	0	0	0	0	0	0	0	0	0	0	0	0	0	0	0	0	0	0	0	0	0	0	0	0
Otu2091	unclassified	unclassified	unclassified	unclassified	unclassified	0	0	0	1	0	0	0	0	0	0	0	0	0	0	0	0	0	0	0	0	0	0	0	0	0	0	0	0	0	0	0	0	0	0	0	0	0	0	0	0	0	0	0	0
Otu2092	Proteobacteria	Deltaproteobacteria	unclassified	unclassified	unclassified	0	1	0	0	0	0	0	0	0	0	0	0	0	0	0	0	0	0	0	0	0	0	0	0	0	0	0	0	0	0	0	0	0	0	0	0	0	0	0	0	0	0	0	0
Otu2093	Proteobacteria	Deltaproteobacteria	Desulfovibrionales	Desulfomicrobiaceae	Desulfomicrobium	0	0	0	0	0	0	0	0	0	0	0	0	0	0	0	0	0	0	0	0	0	0	0	0	0	0	1	2	0	0	0	0	0	0	0	0	0	0	1	0	0	0	0	0
Otu2094	Firmicutes	Bacilli	Bacillales	Bacillaceae 1	Bacillus	0	0	0	0	0	0	1	8	0	0	0	0	0	0	0	0	4	0	1	0	0	0	0	0	0	0	0	2	0	0	0	0	0	0	0	0	0	0	0	0	0	0	0	0
Otu2095	unclassified	unclassified	unclassified	unclassified	unclassified	0	4	0	6	1	0	6	0	0	0	0	0	1	0	1	0	1	5	0	0	0	0	0	0	0	0	1	0	8	10	0	0	0	0	0	0	0	0	0	0	0	0	0	0
Otu2096	Acidobacteria	Acidobacteria_Gp10	Acidobacteria_Gp10_unclassified	Acidobacteria_Gp10_unclassified	Gp10	0	0	7	0	1	4	0	7	0	0	0	0	0	1	6	3	0	0	4	0	0	0	0	0	0	1	1	0	0	0	2	0	0	0	0	0	0	0	0	0	0	0	0	0
Otu2097	Firmicutes	Bacilli	Bacillales	Bacillaceae 1	Bacillus	0	1	0	0	0	0	0	1	0	0	0	4	0	0	0	3	0	0	0	0	0	0	0	3	0	0	0	12	0	0	0	0	0	0	0	0	0	0	0	0	0	0	0	0
Otu2098	Planctomycetes	Planctomycetia	Planctomycetales	Planctomycetaceae	unclassified	0	0	0	0	0	0	0	0	0	0	0	0	1	6	0	0	0	0	0	0	0	0	0	0	0	2	1	0	0	0	0	0	0	0	0	0	0	0	0	0	0	0	0	0
Otu2099	Proteobacteria	Deltaproteobacteria	Desulfuromonadales	Desulfuromonadaceae	Desulfuromonas	1	0	0	0	0	0	0	0	0	0	0	1	0	0	6	0	0	0	0	0	0	0	0	0	0	0	2	0	0	0	0	0	0	0	0	0	0	0	0	0	0	0	0	0
Otu2100	Acidobacteria	Acidobacteria_Gp22	Acidobacteria_Gp22_unclassified	Acidobacteria_Gp22_unclassified	Gp22	0	0	0	0	0	0	0	0	0	0	0	0	0	6	0	0	0	0	0	0	0	0	0	0	0	0	0	0	0	0	0	0	0	0	0	0	0	0	0	0	0	0	0	0
Otu2101	Proteobacteria	Deltaproteobacteria	Desulfovibrionales	Desulfohalobiaceae	unclassified	3	0	0	0	0	0	0	0	0	0	0	0	0	7	0	0	0	0	0	0	0	0	0	0	0	1	0	0	0	0	0	0	0	0	0	0	0	0	0	0	0	0	0	0
Otu2102	Proteobacteria	Deltaproteobacteria	unclassified	unclassified	unclassified	0	8	3	0	0	0	0	1	0	0	0	0	0	0	0	0	0	0	0	0	0	0	0	0	0	0	0	0	0	0	0	0	0	0	0	0	0	0	0	0	0	0	0	0
Otu2103	Proteobacteria	Deltaproteobacteria	unclassified	unclassified	unclassified	0	3	0	0	0	0	0	0	0	0	0	0	3	0	0	0	0	0	0	0	0	0	0	0	1	0	0	0	0	0	0	0	0	0	0	0	0	0	0	0	0	0	0	0
Otu2104	unclassified	unclassified	unclassified	unclassified	unclassified	0	1	0	0	0	0	0	0	0	0	0	0	0	6	0	0	0	0	0	0	0	0	0	0	0	4	0	0	1	0	0	0	0	0	0	0	0	0	0	0	0	0	0	0
Otu2105	Proteobacteria	Gammaproteobacteria	Chromatiales	Ectothiorhodospiraceae	Oceanococcus	0	0	0	0	0	0	0	0	0	0	0	0	1	0	0	0	0	0	0	0	0	0	0	0	6	0	0	0	0	0	0	0	0	0	0	0	0	0	0	0	0	0	0	0
Otu2106	Acidobacteria	Acidobacteria_Gp6	Acidobacteria_Gp6_unclassified	Acidobacteria_Gp6_unclassified	Gp6	1	3	2	0	0	0	0	0	0	0	0	2	2	14	0	0	0	0	0	0	0	0	0	1	0	6	0	0	0	0	0	0	0	0	0	0	0	0	0	0	0	0	0	0
Otu2107	unclassified	unclassified	unclassified	unclassified	unclassified	6	3	0	1	2	0	0	0	0	0	0	0	0	0	0	1	0	0	3	0	0	0	0	1	0	1	3	0	0	0	0	0	0	0	0	0	0	0	0	0	0	0	0	0
Otu2108	unclassified	unclassified	unclassified	unclassified	unclassified	5	0	0	0	0	0	0	0	0	0	0	10	0	0	0	0	0	0	0	0	0	0	0	1	0	1	1	0	0	0	0	0	0	0	0	0	0	0	0	0	0	0	0	0
Otu2109	Actinobacteria	Thermoleophilia	Thermoleophilales	Thermoleophilaceae	Thermoleophilum	13	9	0	0	0	4	8	10	0	0	0	32	11	0	0	3	0	0	3	0	0	0	0	27	16	0	1	5	1	12	0	0	0	0	0	0	0	0	0	0	1	0	0	0
Otu2110	Firmicutes	Bacilli	Bacillales	Alicyclobacillaceae	Tumebacillus	6	0	0	0	0	0	0	0	0	0	0	0	0	0	0	0	0	0	0	0	0	0	0	0	0	0	0	0	0	0	0	0	0	0	0	0	0	0	0	0	0	0	0	0
Otu2111	Proteobacteria	Deltaproteobacteria	unclassified	unclassified	unclassified	3	0	6	0	0	0	0	0	0	0	0	0	0	0	1	0	1	0	0	0	0	0	0	0	0	0	0	0	0	0	0	0	0	0	0	0	0	0	0	0	0	0	0	0
Otu2112	Proteobacteria	Deltaproteobacteria	Myxococcales	unclassified	unclassified	0	0	10	0	0	0	0	0	0	0	0	0	0	0	6	0	0	0	0	0	0	0	0	0	0	0	0	0	0	0	0	0	0	0	0	0	0	0	0	0	0	0	0	0
Otu2113	Proteobacteria	Deltaproteobacteria	Myxococcales	Haliangiaceae	Haliangium	6	0	0	0	0	0	0	0	0	0	0	0	0	0	0	0	0	0	0	0	0	0	0	0	0	0	0	0	0	0	0	0	0	0	0	0	0	0	0	0	0	0	0	0
Otu2114	Proteobacteria	Gammaproteobacteria	Chromatiales	unclassified	unclassified	0	0	0	0	0	0	0	0	0	0	0	0	17	0	0	0	0	0	0	0	0	0	0	0	6	0	0	0	0	0	0	0	0	0	0	0	0	0	0	0	0	0	0	0
Otu2115	Proteobacteria	Deltaproteobacteria	Syntrophobacterales	Syntrophobacteraceae	unclassified	0	0	2	0	0	0	0	0	0	0	0	0	0	7	0	0	0	0	0	0	0	0	0	0	0	6	0	0	0	0	0	0	0	0	0	0	0	0	0	0	0	0	0	0
Otu2116	unclassified	unclassified	unclassified	unclassified	unclassified	0	0	0	6	7	6	4	2	0	0	0	0	0	0	0	0	0	0	0	0	0	0	0	0	0	1	0	1	0	0	1	0	0	0	0	0	0	0	0	0	0	0	0	0
Otu2117	Proteobacteria	Gammaproteobacteria	Chromatiales	unclassified	unclassified	0	1	1	2	0	0	0	0	0	0	0	0	0	0	4	0	1	7	0	0	0	0	0	0	0	0	0	0	0	3	0	0	0	0	0	0	0	0	0	0	0	0	0	0
Otu2118	Proteobacteria	Gammaproteobacteria	unclassified	unclassified	unclassified	0	0	0	0	0	0	0	0	0	0	0	0	0	0	0	0	0	0	0	0	0	0	0	0	0	0	0	0	0	0	0	0	0	0	0	0	0	0	0	0	0	0	0	0
Otu2119	unclassified	unclassified	unclassified	unclassified	unclassified	0	0	1	0	0	0	0	0	0	0	0	0	0	0	2	0	0	0	0	0	0	0	0	0	0	0	2	0	0	0	0	0	0	0	0	0	0	0	0	0	0	0	0	0
Otu2120	unclassified	unclassified	unclassified	unclassified	unclassified	0	0	0	0	0	0	0	0	0	0	0	0	0	0	0	0	0	0	0	0	0	0	0	0	0	0	0	0	0	0	0	0	0	0	0	0	0	0	0	0	0	0	0	0
Otu2121	unclassified	unclassified	unclassified	unclassified	unclassified	0	1	0	0	0	0	0	0	0	0	0	0	0	1	1	0	0	0	0	0	0	0	0	0	0	0	0	0	0	0	0	0	0	0	0	0	0	0	0	0	0	0	0	0
Otu2122	Acidobacteria	Acidobacteria_Gp9	Acidobacteria_Gp9_unclassified	Acidobacteria_Gp9_unclassified	Gp9	0	0	0	0	0	0	0	0	0	0	0	0	0	0	0	0	0	0	0	0	0	0	0	0	0	0	0	0	1	0	0	0	0	0	0	0	0	0	0	0	0	0	0	0
Otu2123	Proteobacteria	Deltaproteobacteria	Desulfobacterales	Desulfobacteraceae	unclassified	0	0	0	0	0	0	0	0	0	0	0	0	0	4	1	0	0	1	0	0	0	0	0	0	0	2	0	0	0	0	0	0	0	0	0	0	0	0	0	0	0	0	0	0
Otu2124	unclassified	unclassified	unclassified	unclassified	unclassified	0	0	1	0	0	0	0	0	0	0	0	0	0	0	0	0	4	0	0	0	0	0	0	0	0	0	0	0	1	0	0	0	0	0	0	0	0	0	0	0	0	0	0	0
Otu2125	Proteobacteria	Deltaproteobacteria	Desulfovibrionales	Desulfohalobiaceae	unclassified	5	0	0	0	0	0	0	0	0	0	0	0	0	4	1	0	0	0	0	0	0	0	0	0	0	2	0	0	1	0	0	0	0	0	0	0	0	0	0	0	0	0	0	0
Otu2126	unclassified	unclassified	unclassified	unclassified	unclassified	0	0	0	0	0	0	0	0	0	0	0	0	0	0	0	0	0	0	0	0	0	0	0	0	0	0	0	0	0	0	0	0	0	0	0	0	0	0	0	0	0	0	0	0
Otu2127	unclassified	unclassified	unclassified	unclassified	unclassified	0	0	0	0	5	13	0	6	0	0	0	0	0	0	0	0	1	0	10	0	0	0	0	0	0	1	0	5	0	6	7	0	0	0	0	0	0	0	0	0	0	0	0	0
Otu2128	Proteobacteria	Deltaproteobacteria	Myxococcales	Sandaracinaceae	Sandaracinus	0	0	0	0	0	0	0	0	0	0	0	0	0	0	0	0	0	0	0	0	0	0	0	0	0	0	0	0	0	0	0	0	0	0	0	0	0	0	0	0	0	0	0	0
Otu2129	unclassified	unclassified	unclassified	unclassified	unclassified	0	0	0	0	1	0	1	1	0	0	0	0	0	0	1	0	1	0	0	0	0	0	0	0	0	0	0	0	0	0	0	0	0	0	0	0	0	0	1	0	0	0	0	0
Otu2130	Proteobacteria	Gammaproteobacteria	Chromatiales	Ectothiorhodospiraceae	unclassified	0	0	0	0	0	0	0	0	0	0	0	0	0	0	0	0	0	0	0	0	0	0	0	0	0	0	0	0	0	0	0	0	0	0	0	0	0	0	0	0	0	0	0	0
Otu2131	Proteobacteria	Deltaproteobacteria	Bdellovibrionales	Bacteriovoracaceae	Peredibacter	0	0	2	0	0	4	0	2	0	0	0	0	0	0	0	0	0	0	0	0	0	0	0	0	0	0	0	2	0	0	0	0	0	0	0	0	0	0	0	0	0	0	0	0
Otu2132	Gemmatimonadetes	Gemmatimonadetes	Gemmatimonadales	Gemmatimonadaceae	Gemmatimonas	0	0	0	0	4	1	1	2	0	0	0	1	0	1	0	11	8	2	0	0	0	0	0	0	0	0	0	6	3	0	0	0	0	0	0	0	0	0	0	0	0	0	0	0
Otu2133	Proteobacteria	Deltaproteobacteria	Desulfobacterales	Desulfobacteraceae	unclassified	0	0	0	0	0	0	6	0	0	0	0	0	0	0	0	0	0	0	0	0	0	0	0	0	0	0	0	0	0	0	0	0	0	0	0	0	0	0	0	0	0	0	0	0
Otu2134	unclassified	unclassified	unclassified	unclassified	unclassified	0	1	0	0	1	0	3	4	0	0	0	1	0	0	0	0	1	1	0	0	0	0	0	0	0	0	0	8	1	0	0	0	0	0	0	0	0	0	0	0	0	0	0	0
Otu2135	Acidobacteria	Acidobacteria_Gp7	Acidobacteria_Gp7_unclassified	Acidobacteria_Gp7_unclassified	Gp7	5	0	0	0	0	0	0	0	0	0	0	0	1	0	0	2	1	0	0	0	0	0	0	0	0	0	0	8	0	0	0	0	0	0	0	0	0	0	0	0	0	0	0	0
Otu2136	unclassified	unclassified	unclassified	unclassified	unclassified	3	0	0	1	0	0	0	0	0	0	0	0	0	0	0	0	1	0	0	0	0	0	0	0	0	2	0	11	3	0	1	0	0	0	0	0	0	0	0	0	0	0	0	0
Otu2137	unclassified	unclassified	unclassified	unclassified	unclassified	0	0	0	0	4	5	8	14	0	0	0	1	2	0	0	8	6	5	4	0	0	0	0	5	0	0	0	26	3	1	2	0	0	0	0	0	0	0	0	0	0	0	0	0
Otu2138	unclassified	unclassified	unclassified	unclassified	unclassified	0	0	0	1	6	1	12	8	0	0	0	0	0	0	0	2	1	2	0	0	0	0	0	0	0	0	0	0	1	0	0	0	0	0	0	0	0	0	0	0	0	0	0	0
Otu2139	Proteobacteria	Gammaproteobacteria	Alteromonadales	Alteromonadaceae	Marinobacter	0	0	0	0	16	5	3	7	0	0	0	0	2	0	0	0	0	0	6	0	0	0	0	0	0	0	0	1	3	0	1	0	0	0	0	0	0	0	0	0	0	0	0	0
Otu2140	Verrucomicrobia	Verrucomicrobiae	Verrucomicrobiales	Verrucomicrobiaceae	Roseibacillus	2	0	0	0	0	0	1	0	0	0	0	0	1	0	1	0	5	10	1	0	0	0	0	0	0	0	0	1	4	1	5	0	0	0	0	0	0	0	0	4	0	1	0	0
Otu2141	unclassified	unclassified	unclassified	unclassified	unclassified	6	3	0	0	0	0	0	0	0	0	0	0	1	0	0	0	0	0	0	0	0	0	0	0	0	1	0	0	0	0	0	0	0	0	0	0	0	0	0	0	0	0	0	0
Otu2142	unclassified	unclassified	unclassified	unclassified	unclassified	0	4	0	0	0	0	0	0	0	0	0	0	0	0	1	0	0	0	0	0	0	0	0	0	1	0	0	0	0	0	0	0	0	0	0	0	0	0	0	0	0	0	0	0
Otu2143	Proteobacteria	Gammaproteobacteria	Chromatiales	unclassified	unclassified	6	0	0	0	0	0	0	0	0	0	0	0	0	0	0	0	0	0	0	0	0	0	0	0	0	0	0	0	0	0	0	0	0	0	0	0	0	0	0	0	0	0	0	0
Otu2144	unclassified	unclassified	unclassified	unclassified	unclassified	3	0	0	0	0	0	0	0	0	0	0	5	0	1	0	0	0	0	1	0	0	0	0	2	0	2	0	0	0	0	0	0	0	0	0	0	0	0	0	0	0	0	0	0
Otu2145	unclassified	unclassified	unclassified	unclassified	unclassified	0	6	0	0	0	0	0	0	0	0	0	0	2	0	0	1	0	0	0	0	0	0	0	0	0	0	0	0	0	0	0	0	0	0	0	0	0	0	0	0	0	0	0	0
Otu2146	Acidobacteria	Acidobacteria_Gp6	Acidobacteria_Gp6_unclassified	Acidobacteria_Gp6_unclassified	Gp6	2	0	5	1	1	0	3	4	0	0	0	0	0	0	2	1	0	2	1	0	0	0	0	0	0	0	0	0	0	0	0	0	0	0	0	0	0	0	0	0	0	0	0	0
Otu2147	Proteobacteria	Deltaproteobacteria	unclassified	unclassified	unclassified	5	0	8	0	0	0	0	0	0	0	0	0	0	0	0	3	0	0	0	0	0	0	0	1	0	0	0	4	0	0	0	0	0	0	0	0	0	0	0	0	0	0	0	0
Otu2148	unclassified	unclassified	unclassified	unclassified	unclassified	0	1	0	0	0	0	0	0	0	0	0	0	0	1	0	0	0	0	2	0	0	0	0	0	0	5	0	0	0	0	0	0	0	0	0	0	0	0	0	0	0	0	0	0
Otu2149	Firmicutes	Bacilli	Bacillales	Bacillaceae 1	Bacillus	2	0	0	0	5	0	4	0	0	0	0	5	0	0	0	0	0	0	0	0	0	0	0	1	0	0	0	0	0	0	0	0	0	0	0	0	0	0	0	0	0	0	0	0
Otu2150	Proteobacteria	Gammaproteobacteria	Chromatiales	Ectothiorhodospiraceae	Nitrococcus	5	0	0	1	0	0	0	0	0	0	0	0	0	0	1	0	0	1	0	0	0	0	0	0	0	0	0	0	1	0	0	0	0	0	0	0	0	0	0	0	0	0	0	0
Otu2151	Acidobacteria	Acidobacteria_Gp6	Acidobacteria_Gp6_unclassified	Acidobacteria_Gp6_unclassified	Gp6	0	5	0	0	0	0	0	0	0	0	0	0	1	0	0	0	1	0	0	0	0	0	0	0	0	0	0	0	0	0	0	0	0	0	0	0	0	0	0	0	0	0	0	0
Otu2152	Proteobacteria	Deltaproteobacteria	unclassified	unclassified	unclassified	0	0	6	0	0	0	0	0	0	0	0	0	0	0	6	0	1	0	0	0	0	0	0	0	0	0	3	0	0	0	0	0	0	0	0	0	0	0	0	0	1	0	0	0
Otu2153	Proteobacteria	Gammaproteobacteria	Chromatiales	Ectothiorhodospiraceae	Thiohalomonas	5	3	0	0	0	0	0	0	0	0	0	0	0	1	0	0	0	0	0	0	0	0	0	0	1	0	0	0	0	0	0	0	0	0	0	0	0	0	0	0	0	0	0	0
Otu2154	Chlamydiae	Chlamydiia	Chlamydiales	unclassified	unclassified	0	0	0	0	0	0	0	0	0	0	0	0	0	0	0	0	0	0	0	0	0	0	0	0	0	0	0	0	0	0	0	0	0	0	0	0	0	5	0	0	0	0	0	0
Otu2155	unclassified	unclassified	unclassified	unclassified	unclassified	2	5	0	0	0	0	0	0	0	0	0	0	0	1	0	0	0	0	0	0	0	0	0	0	0	2	0	0	0	0	1	0	0	0	0	0	0	0	0	0	0	0	0	0
Otu2156	unclassified	unclassified	unclassified	unclassified	unclassified	1	0	0	0	0	0	0	0	0	0	0	10	0	0	0	0	0	0	0	0	0	0	0	1	0	2	0	0	0	0	0	0	0	0	0	0	0	0	0	0	0	0	0	0
Otu2157	Proteobacteria	Deltaproteobacteria	Myxococcales	Kofleriaceae	Kofleria	0	5	0	0	0	0	0	0	0	0	0	0	0	0	0	0	0	0	0	0	0	0	0	0	0	0	0	0	0	0	0	0	0	0	0	0	0	0	0	0	0	0	0	0
Otu2158	Planctomycetes	Planctomycetia	Planctomycetales	Planctomycetaceae	unclassified	0	5	0	0	0	0	0	0	0	0	0	0	0	0	0	0	0	0	0	0	0	0	0	0	0	0	0	0	0	0	0	0	0	0	0	0	0	0	0	0	0	0	0	0
Otu2159	Proteobacteria	Deltaproteobacteria	Bdellovibrionales	Bacteriovoracaceae	Halobacteriovorax	0	0	0	0	0	0	0	0	0	0	0	2	0	0	0	0	0	0	0	0	0	0	0	5	0	0	0	0	0	0	0	0	0	0	0	0	0	0	0	0	0	0	0	0
Otu2160	unclassified	unclassified	unclassified	unclassified	unclassified	5	0	0	0	0	0	0	0	0	0	0	0	0	0	0	0	0	0	0	0	0	0	0	0	0	0	0	0	0	0	0	0	0	0	0	0	0	0	0	0	0	0	0	0
Otu2161	Proteobacteria	Gammaproteobacteria	Legionellales	Legionellaceae	Legionella	0	0	0	0	0	0	0	0	0	0	0	0	0	0	0	0	0	0	0	0	0	0	0	0	5	0	0	0	0	0	0	0	0	0	0	0	0	0	0	0	0	0	0	0
Otu2162	unclassified	unclassified	unclassified	unclassified	unclassified	0	0	0	0	0	0	0	0	0	0	0	0	0	4	0	0	0	0	0	0	0	0	0	0	0	5	0	0	0	0	0	0	0	0	0	0	0	0	0	0	0	0	0	0
Otu2163	Spirochaetes	Spirochaetia	Spirochaetales	Spirochaetaceae	Salinispira	5	7	0	0	0	0	0	1	0	0	0	0	1	3	0	0	1	1	1	0	0	0	0	0	0	1	0	7	7	0	0	0	0	0	0	0	0	0	0	0	0	0	0	0
Otu2164	unclassified	unclassified	unclassified	unclassified	unclassified	0	2	0	0	0	0	0	0	0	0	0	0	5	0	0	0	0	0	0	0	0	0	0	0	3	0	0	0	0	0	0	0	0	0	0	0	0	0	0	0	0	0	0	0
Otu2165	Proteobacteria	Deltaproteobacteria	unclassified	unclassified	unclassified	0	0	1	1	0	0	0	0	0	0	0	0	0	4	0	0	0	0	0	0	0	0	0	0	0	1	0	0	0	0	0	0	0	0	0	0	0	0	0	0	0	0	0	0
Otu2166	Proteobacteria	Deltaproteobacteria	Myxococcales	Kofleriaceae	Kofleria	3	1	0	0	0	2	0	0	0	0	0	0	1	0	7	0	0	0	0	0	0	0	0	0	0	0	1	0	0	0	0	0	0	0	0	0	0	0	0	0	0	0	0	0
Otu2167	Proteobacteria	Deltaproteobacteria	Myxococcales	unclassified	unclassified	3	2	0	1	0	0	0	0	0	0	0	5	0	1	0	6	3	1	0	0	0	0	0	3	0	1	0	11	0	0	0	0	0	0	0	0	0	0	0	0	0	0	0	0
Otu2168	Acidobacteria	Acidobacteria_Gp6	Acidobacteria_Gp6_unclassified	Acidobacteria_Gp6_unclassified	Gp6	4	0	0	0	0	0	0	2	0	0	0	0	0	3	0	3	0	0	0	0	0	0	0	0	0	6	0	2	0	0	1	0	0	0	0	0	0	0	0	0	0	0	0	0
Otu2169	Proteobacteria	Deltaproteobacteria	unclassified	unclassified	unclassified	5	0	0	0	0	0	0	0	0	0	0	0	0	0	0	0	0	0	0	0	0	0	0	0	0	0	0	0	0	0	0	0	0	0	0	0	0	0	0	0	0	0	0	0
Otu2170	Chlamydiae	Chlamydiia	Chlamydiales	Simkaniaceae	Simkania	0	5	0	0	0	0	0	0	0	0	0	0	0	0	0	0	0	0	0	0	0	0	0	0	0	0	0	0	0	0	0	0	0	0	0	0	0	0	0	0	0	0	0	0
Otu2171	Proteobacteria	Deltaproteobacteria	unclassified	unclassified	unclassified	0	0	5	1	0	0	0	0	0	0	0	0	0	0	0	0	0	0	0	0	0	0	0	0	0	0	0	0	0	0	0	0	0	0	0	0	0	0	0	0	0	0	0	0
Otu2172	Firmicutes	unclassified	unclassified	unclassified	unclassified	0	0	0	0	0	0	0	0	0	0	0	0	0	0	0	0	0	0	0	0	0	0	0	0	0	0	0	0	0	0	0	0	0	0	0	0	0	0	0	0	0	0	0	0
Otu2173	Actinobacteria	Actinobacteria	Solirubrobacterales	Conexibacteraceae	Conexibacter	12	3	0	0	36	22	17	20	0	0	0	17	22	12	3	9	13	5	20	0	0	0	0	7	10	10	1	27	8	5	5	0	0	0	0	1	2	0	2	3	2	0	0	0
Otu2174	unclassified	unclassified	unclassified	unclassified	unclassified	0	4	0	0	0	0	0	0	0	0	0	0	0	0	0	1	0	5	0	0	0	0	0	0	0	0	2	14	1	0	2	0	0	0	0	0	0	0	0	0	0	0	0	0
Otu2175	Spirochaetes	Spirochaetia	Spirochaetales	Spirochaetaceae	unclassified	1	2	0	0	1	0	0	0	0	0	0	0	0	3	1	0	1	1	0	0	0	0	0	0	0	2	2	4	0	0	2	0	0	0	0	0	0	0	0	0	0	0	0	0
Otu2176	Spirochaetes	Spirochaetia	Spirochaetales	Spirochaetaceae	unclassified	0	0	0	0	0	0	0	0	0	0	0	0	0	0	1	0	0	0	0	0	0	0	0	0	0	0	0	0	0	0	0	0	0	0	0	0	0	0	0	0	0	0	0	0
Otu2177	Proteobacteria	Deltaproteobacteria	Bdellovibrionales	Bacteriovoracaceae	Halobacteriovorax	0	0	0	0	0	0	0	0	0	0	0	0	0	0	0	0	0	0	0	0	0	0	0	0	0	0	0	0	0	0	0	0	0	0	0	0	0	0	0	0	0	0	0	0
Otu2178	Proteobacteria	Gammaproteobacteria	Alteromonadales	Shewanellaceae	Shewanella	0	0	29	120	0	0	0	0	0	0	0	0	0	0	0	0	1	0	0	0	0	0	0	0	0	0	0	0	0	0	0	0	0	0	0	0	0	0	0	0	0	0	0	0
Otu2179	Proteobacteria	Deltaproteobacteria	Desulfovibrionales	Desulfohalobiaceae	Desulfovermiculus	0	0	0	0	0	0	0	0	0	0	0	0	0	0	0	0	0	0	0	0	0	0	0	0	0	0	0	0	0	0	0	0	0	0	0	0	0	0	0	0	0	0	0	0
Otu2180	Proteobacteria	Gammaproteobacteria	unclassified	unclassified	unclassified	0	0	0	0	0	0	0	0	0	0	0	0	0	0	0	0	0	0	0	0	0	0	0	0	0	0	0	0	0	0	0	0	0	0	0	0	0	0	0	0	0	0	0	0
Otu2181	unclassified	unclassified	unclassified	unclassified	unclassified	0	0	0	0	0	0	0	0	0	0	0	0	0	0	0	0	0	0	0	0	0	0	0	0	0	0	0	0	0	0	0	0	0	0	0	0	0	0	0	0	0	0	0	0
Otu2182	Proteobacteria	unclassified	unclassified	unclassified	unclassified	0	0	0	0	0	0	0	0	0	0	0	0	0	0	0	0	0	0	0	0	0	0	0	0	0	0	0	0	0	0	0	0	0	0	0	0	0	0	0	0	0	0	0	0
Otu2183	Proteobacteria	Gammaproteobacteria	Enterobacteriales	Enterobacteriaceae	Hafnia	1	0	0	3	0	0	0	0	0	0	0	0	0	0	0	0	0	0	1	0	0	0	0	0	1	3	0	0	0	0	0	0	0	0	0	0	0	0	0	0	0	0	0	0
Otu2184	Firmicutes	Bacilli	Bacillales	Bacillaceae 1	Bacillus	0	1	0	0	2	0	0	0	0	0	0	4	1	0	0	6	9	1	1	0	0	0	0	1	0	1	0	9	6	0	3	0	0	0	0	0	0	0	0	0	0	0	0	0
Otu2185	Proteobacteria	Deltaproteobacteria	unclassified	unclassified	unclassified	1	2	0	0	5	0	2	2	0	0	0	0	0	0	0	0	0	0	1	0	0	0	0	0	0	1	0	0	0	1	0	0	0	0	0	0	0	0	0	0	0	0	0	0
Otu2186	Proteobacteria	unclassified	unclassified	unclassified	unclassified	0	0	0	0	0	0	0	6	0	0	0	0	0	0	0	0	0	1	1	0	0	0	0	0	0	0	0	0	0	0	0	0	0	0	0	0	0	0	0	0	0	0	0	0
Otu2187	Proteobacteria	Gammaproteobacteria	Alteromonadales	unclassified	unclassified	197	56	4	0	9	21	27	22	0	0	0	16	11	1	3	4	7	0	5	0	0	0	0	1	4	2	1	4	5	0	0	0	0	0	0	0	0	0	0	0	0	0	0	0
Otu2188	Proteobacteria	Deltaproteobacteria	Desulfuromonadales	Geobacteraceae	Geobacter	0	0	0	0	0	0	0	0	0	0	0	0	0	0	0	0	0	0	0	0	0	0	0	0	0	0	0	5	0	0	0	0	0	0	0	0	0	0	0	0	0	0	0	0
Otu2189	Proteobacteria	Deltaproteobacteria	unclassified	unclassified	unclassified	0	0	0	0	10	5	4	0	0	0	0	0	0	0	0	0	0	0	0	0	0	0	0	0	0	0	0	4	0	0	0	0	0	0	0	0	0	0	0	0	0	0	0	0
Otu2190	Proteobacteria	Gammaproteobacteria	Chromatiales	unclassified	unclassified	6	4	7	0	5	11	5	7	0	0	0	0	0	0	19	11	0	31	8	0	0	0	0	0	2	0	9	11	2	6	5	0	0	0	0	0	0	0	0	0	0	0	0	0
Otu2191	Proteobacteria	Deltaproteobacteria	Myxococcales	Sandaracinaceae	Sandaracinus	0	0	0	0	0	1	0	2	0	0	0	0	0	0	0	1	5	0	2	0	0	0	0	0	0	0	0	0	0	0	0	0	0	0	0	0	0	0	0	0	0	0	0	0
Otu2192	Proteobacteria	Deltaproteobacteria	Myxococcales	Cystobacteraceae	Anaeromyxobacter	0	0	0	0	0	0	0	0	0	0	0	0	0	0	0	0	0	0	0	0	0	0	0	0	0	0	0	6	0	0	0	0	0	0	0	0	0	0	0	0	0	0	0	0
Otu2193	Proteobacteria	Gammaproteobacteria	unclassified	unclassified	unclassified	0	0	0	17	0	0	0	0	0	0	0	0	0	0	0	0	0	0	0	0	0	0	0	0	0	0	0	0	0	0	0	0	0	0	0	0	0	0	0	0	0	0	0	0
Otu2194	Planctomycetes	Planctomycetia	Candidatus Brocadiales	Candidatus Brocadiaceae	unclassified	0	0	0	0	0	0	0	0	0	0	0	0	0	4	0	0	0	0	0	0	0	0	0	0	0	1	0	0	0	0	0	0	0	0	0	0	0	0	0	0	0	0	0	0
Otu2195	Acidobacteria	Acidobacteria_Gp25	Acidobacteria_Gp25_unclassified	Acidobacteria_Gp25_unclassified	Gp25	0	0	5	0	0	0	0	0	0	0	0	0	0	0	0	0	0	0	0	0	0	0	0	0	0	0	0	0	0	0	0	0	0	0	0	0	0	0	0	0	0	0	0	0
Otu2196	Proteobacteria	Deltaproteobacteria	Desulfobacterales	Desulfobacteraceae	unclassified	0	0	1	0	0	0	0	0	0	0	0	0	0	3	3	0	0	0	0	0	0	0	0	0	0	4	2	0	0	0	0	0	0	0	0	0	0	0	0	0	0	0	0	0
Otu2198	unclassified	unclassified	unclassified	unclassified	unclassified	1	4	4	0	0	0	0	0	0	0	0	0	1	0	1	0	1	0	0	0	0	0	0	0	0	0	0	0	0	0	0	0	0	0	0	0	0	0	0	0	0	0	0	0
Otu2199	unclassified	unclassified	unclassified	unclassified	unclassified	0	0	8	0	0	0	0	0	0	0	0	0	0	1	0	0	0	0	0	0	0	0	0	0	0	0	0	0	0	0	0	0	0	0	0	0	0	0	0	0	0	0	0	0
Otu2200	Proteobacteria	Deltaproteobacteria	Desulfuromonadales	Desulfuromonadaceae	Desulfuromonas	0	0	0	1	0	0	0	0	0	0	0	0	0	0	4	0	0	0	0	0	0	0	0	0	0	0	2	0	0	0	0	0	0	0	0	0	0	0	0	0	0	0	0	0
Otu2201	unclassified	unclassified	unclassified	unclassified	unclassified	0	0	0	0	0	0	0	0	0	0	0	0	0	0	4	0	0	0	0	0	0	0	0	0	0	0	1	0	0	0	0	0	0	0	0	0	0	0	0	0	0	0	0	0
Otu2202	Spirochaetes	Spirochaetia	Spirochaetales	Spirochaetaceae	unclassified	0	1	2	0	0	0	0	0	0	0	0	0	0	4	2	1	2	0	0	0	0	0	0	0	0	1	2	2	1	5	0	0	0	0	0	0	0	0	0	0	0	0	0	0
Otu2203	unclassified	unclassified	unclassified	unclassified	unclassified	4	4	0	1	0	0	0	0	0	0	0	0	0	0	1	0	0	0	1	0	0	0	0	1	1	0	2	1	1	0	0	0	0	0	0	0	0	0	0	0	0	0	0	0
Otu2204	unclassified	unclassified	unclassified	unclassified	unclassified	0	4	0	0	0	0	0	0	0	0	0	3	0	1	0	0	0	0	0	0	0	0	0	0	0	0	0	0	0	0	0	0	0	0	0	0	0	0	0	0	0	0	0	0
Otu2206	Acidobacteria	Acidobacteria_Gp6	Acidobacteria_Gp6_unclassified	Acidobacteria_Gp6_unclassified	Gp6	1	0	0	0	0	0	0	0	0	0	0	0	1	0	0	0	2	0	0	0	0	0	0	0	4	2	0	0	0	0	1	0	0	0	0	0	5	0	0	0	0	0	0	0
Otu2207	unclassified	unclassified	unclassified	unclassified	unclassified	4	0	0	0	1	1	0	3	0	0	0	0	0	0	0	0	0	0	3	0	0	0	0	0	0	0	0	0	0	0	0	0	0	0	0	0	0	0	0	0	0	0	0	0
Otu2209	Proteobacteria	Deltaproteobacteria	Desulfovibrionales	Desulfohalobiaceae	unclassified	0	0	0	0	0	0	0	0	0	0	0	0	0	0	3	0	0	0	0	0	0	0	0	0	0	0	4	0	0	0	0	0	0	0	0	0	0	0	0	0	0	0	0	0
Otu2210	Proteobacteria	Gammaproteobacteria	Chromatiales	unclassified	unclassified	0	0	0	0	0	0	0	0	0	0	0	5	0	0	0	0	0	0	0	0	0	0	0	0	0	0	0	0	0	0	0	0	0	0	0	0	0	0	0	0	0	0	0	0
Otu2212	unclassified	unclassified	unclassified	unclassified	unclassified	0	0	0	0	0	0	0	0	0	0	0	4	1	0	0	0	0	0	0	0	0	0	0	2	0	0	0	0	0	0	0	0	0	0	0	0	0	0	0	0	0	0	0	0
Otu2213	Proteobacteria	Deltaproteobacteria	Desulfobacterales	Desulfobacteraceae	Desulfatitalea	0	0	0	0	0	0	0	0	0	0	0	0	0	4	0	0	0	0	0	0	0	0	0	0	0	1	0	0	0	0	0	0	0	0	0	0	0	0	0	0	0	0	0	0
Otu2214	Proteobacteria	Betaproteobacteria	Burkholderiales	Alcaligenaceae	Advenella	0	0	0	0	0	0	0	0	0	0	0	0	0	0	0	0	0	0	0	0	0	0	0	0	0	5	0	0	0	0	0	0	0	0	0	0	0	0	0	0	0	0	0	0
Otu2215	Proteobacteria	Deltaproteobacteria	Myxococcales	unclassified	unclassified	0	0	0	0	0	0	0	0	0	0	0	0	0	1	0	0	0	0	3	0	0	0	0	0	0	3	0	0	0	0	0	0	0	0	0	0	0	0	0	0	0	0	0	0
Otu2217	Planctomycetes	Planctomycetia	unclassified	unclassified	unclassified	0	0	0	0	0	0	0	0	0	0	0	0	0	0	1	0	0	0	0	0	0	0	0	0	0	0	4	0	0	0	0	0	0	0	0	0	0	0	0	0	0	0	0	0
Otu2218	Proteobacteria	Deltaproteobacteria	Bdellovibrionales	Bacteriovoracaceae	Peredibacter	4	0	0	0	2	0	0	3	0	0	0	0	0	0	0	0	1	2	1	0	0	0	0	0	0	0	0	1	1	2	1	0	0	0	0	0	0	0	0	0	0	0	0	0
Otu2219	unclassified	unclassified	unclassified	unclassified	unclassified	0	0	0	0	0	0	0	0	0	0	0	0	0	4	0	0	0	0	0	0	0	0	0	0	0	3	0	0	1	0	1	0	0	0	0	0	0	0	0	0	0	0	0	0
Otu2220	unclassified	unclassified	unclassified	unclassified	unclassified	6	0	5	0	0	0	0	0	0	0	0	0	0	0	0	0	0	0	0	0	0	0	0	0	0	0	0	0	0	0	0	0	0	0	0	0	0	0	0	0	0	0	0	0
Otu2222	Firmicutes	Clostridia	Clostridiales	Peptococcaceae 1	Desulfosporosinus	0	0	0	0	0	0	0	1	0	0	0	0	0	0	1	0	0	0	0	0	0	0	0	0	0	0	0	0	0	0	0	0	0	0	0	0	0	0	8	0	0	0	0	0
Otu2223	Proteobacteria	Gammaproteobacteria	unclassified	unclassified	unclassified	0	0	0	0	0	0	0	0	0	0	0	0	0	4	0	0	0	0	0	0	0	0	0	0	1	1	1	0	0	0	0	0	0	0	0	0	0	0	0	0	0	0	0	0
Otu2224	Proteobacteria	Deltaproteobacteria	Myxococcales	Sandaracinaceae	Sandaracinus	4	0	0	0	0	0	0	0	0	0	0	0	0	0	0	4	0	0	1	0	0	0	0	0	0	0	0	13	0	0	2	0	0	0	0	0	0	0	0	0	0	0	0	0
Otu2226	Proteobacteria	Deltaproteobacteria	Desulfobacterales	Desulfobacteraceae	unclassified	0	0	0	0	0	0	0	0	0	0	0	0	0	4	1	0	0	0	0	0	0	0	0	0	0	3	0	0	0	0	0	0	0	0	0	0	0	0	0	0	0	0	0	0
Otu2228	Proteobacteria	Gammaproteobacteria	Chromatiales	Ectothiorhodospiraceae	Oceanococcus	1	4	0	0	0	0	0	0	0	0	0	0	0	0	0	0	0	0	0	0	0	0	0	0	0	0	0	0	0	0	0	0	0	0	0	0	0	0	0	0	0	0	0	0
Otu2229	Acidobacteria	Acidobacteria_Gp6	Acidobacteria_Gp6_unclassified	Acidobacteria_Gp6_unclassified	Gp6	4	0	1	0	0	0	0	0	0	0	0	0	0	0	0	0	0	0	0	0	0	0	0	0	0	0	0	0	0	0	0	0	0	0	0	0	0	0	0	0	0	0	0	0
Otu2230	Proteobacteria	Deltaproteobacteria	Desulfobacterales	Desulfobacteraceae	Desulfosarcina	2	0	0	0	0	0	0	0	0	0	0	0	0	3	7	0	0	1	0	0	0	0	0	0	0	0	0	0	1	0	1	0	0	0	0	0	0	0	0	0	0	0	0	0
Otu2231	unclassified	unclassified	unclassified	unclassified	unclassified	0	0	0	0	0	0	0	0	0	0	0	4	0	0	0	0	0	0	0	0	0	0	0	2	1	0	0	0	0	0	0	0	0	0	0	0	0	0	0	0	0	0	0	0
Otu2232	unclassified	unclassified	unclassified	unclassified	unclassified	0	0	0	0	0	0	0	0	0	0	0	0	0	4	1	0	0	0	0	0	0	0	0	0	0	2	0	0	0	0	0	0	0	0	0	0	0	0	0	0	0	0	0	0
Otu2233	unclassified	unclassified	unclassified	unclassified	unclassified	3	0	0	0	0	0	0	0	0	0	0	0	3	0	0	0	0	0	0	0	0	0	0	0	1	0	0	0	0	0	0	0	0	0	0	0	0	0	0	0	0	0	0	0
Otu2234	Acidobacteria	unclassified	unclassified	unclassified	unclassified	4	0	0	0	0	0	0	1	0	0	0	0	0	1	0	0	0	1	0	0	0	0	0	0	0	0	0	0	0	0	0	0	0	0	0	0	0	0	0	0	0	0	0	0
Otu2235	Acidobacteria	Acidobacteria_Gp6	Acidobacteria_Gp6_unclassified	Acidobacteria_Gp6_unclassified	Gp6	3	3	4	0	0	0	1	0	0	0	0	0	1	1	0	0	0	0	0	0	0	0	0	0	0	2	0	0	0	0	0	0	0	0	0	0	0	0	0	0	0	0	0	0
Otu2236	Proteobacteria	Deltaproteobacteria	Myxococcales	Sandaracinaceae	Sandaracinus	0	1	0	0	0	0	0	0	0	0	0	0	2	4	0	0	0	0	0	0	0	0	0	0	1	3	0	0	0	0	0	0	0	0	0	0	0	0	0	0	0	0	0	0
Otu2237	Proteobacteria	Deltaproteobacteria	Desulfovibrionales	unclassified	unclassified	0	2	0	0	0	0	0	0	0	0	0	0	55	2	0	1	0	0	0	0	0	0	0	1	22	1	0	3	0	0	0	0	0	0	0	0	2	0	0	1	0	0	0	0
Otu2238	Proteobacteria	Gammaproteobacteria	unclassified	unclassified	unclassified	0	0	0	0	0	0	0	0	0	0	0	0	0	0	1	0	0	0	0	0	0	0	0	0	0	0	1	0	0	0	0	0	0	0	0	0	0	0	0	0	0	0	0	0
Otu2239	Proteobacteria	Deltaproteobacteria	unclassified	unclassified	unclassified	0	0	0	0	0	0	0	0	0	0	0	0	1	0	0	0	0	0	0	0	0	0	0	0	0	0	0	0	0	0	0	0	0	0	0	0	0	0	1	0	0	0	0	0
Otu2240	Proteobacteria	Deltaproteobacteria	unclassified	unclassified	unclassified	0	0	0	0	0	0	0	0	0	0	0	0	0	0	1	0	0	0	1	0	0	0	0	0	0	0	0	0	0	0	0	0	0	0	0	0	0	0	0	0	0	0	0	0
Otu2241	Proteobacteria	Deltaproteobacteria	Myxococcales	unclassified	unclassified	4	0	0	0	1	1	0	0	0	0	0	0	0	0	0	0	0	0	0	0	0	0	0	0	0	0	0	0	0	0	0	0	0	0	0	0	0	0	0	0	0	0	0	0
Otu2242	Proteobacteria	Deltaproteobacteria	Desulfuromonadales	Desulfuromonadaceae	unclassified	0	0	0	0	0	0	0	0	0	0	0	0	0	0	0	0	0	0	0	0	0	0	0	0	0	0	0	0	0	0	0	0	0	0	0	0	0	0	0	0	0	0	0	0
Otu2243	Proteobacteria	Deltaproteobacteria	unclassified	unclassified	unclassified	0	0	0	0	0	0	0	0	0	0	0	0	0	0	0	0	0	0	0	0	0	0	0	0	0	0	0	0	0	0	0	0	0	0	0	0	0	0	0	0	0	0	0	0
Otu2244	unclassified	unclassified	unclassified	unclassified	unclassified	1	0	0	0	0	0	0	0	0	0	0	0	0	0	0	0	0	0	0	0	0	0	0	0	0	0	0	0	0	0	0	0	0	0	0	0	0	0	0	0	0	0	0	0
Otu2245	Proteobacteria	Deltaproteobacteria	Bdellovibrionales	Pseudobacteriovoracaceae	Pseudobacteriovorax	0	2	0	0	0	0	0	0	0	0	0	0	1	0	0	0	0	0	0	0	0	0	0	0	2	0	0	0	0	0	0	0	0	0	0	0	0	0	0	0	0	0	0	0
Otu2246	Verrucomicrobia	Verrucomicrobiae	Verrucomicrobiales	Verrucomicrobiaceae	unclassified	1	0	0	0	0	0	0	0	0	0	0	0	0	0	0	0	0	0	0	0	0	0	0	0	0	0	0	0	0	0	0	0	0	0	0	0	0	0	0	0	0	0	0	0
Otu2250	Proteobacteria	Deltaproteobacteria	Myxococcales	Sandaracinaceae	Sandaracinus	0	0	0	0	0	0	0	0	0	0	0	0	0	0	0	0	0	0	0	0	0	0	0	0	0	0	0	0	0	0	0	0	0	0	0	0	0	0	0	0	0	0	0	0
Otu2253	Proteobacteria	Deltaproteobacteria	Myxococcales	unclassified	unclassified	0	0	0	0	0	0	0	0	0	0	0	0	0	0	0	0	0	0	0	0	0	0	0	0	0	0	0	0	0	0	0	0	0	0	0	0	0	0	0	0	0	0	0	0
Otu2254	unclassified	unclassified	unclassified	unclassified	unclassified	0	0	1	0	1	0	0	9	0	0	0	0	0	0	0	0	0	0	1	0	0	0	0	0	0	1	0	0	0	0	2	0	0	0	0	0	0	0	0	0	0	0	0	0
Otu2255	unclassified	unclassified	unclassified	unclassified	unclassified	0	0	0	0	0	0	0	11	0	0	0	0	0	0	0	0	0	1	0	0	0	0	0	0	0	0	0	0	0	0	0	0	0	0	0	0	0	0	0	0	0	0	0	0
Otu2256	Firmicutes	Bacilli	Bacillales	Bacillaceae 2	Aquisalibacillus	0	0	0	0	0	0	0	5	0	0	0	0	0	0	0	0	0	0	0	0	0	0	0	0	0	0	0	0	0	0	0	0	0	0	0	0	0	0	0	0	0	0	0	0
Otu2257	Proteobacteria	Gammaproteobacteria	Gammaproteobacteria_incertae_sedis	Gammaproteobacteria_incertae_sedis_unclassified	Porticoccus	0	0	0	0	3	10	0	0	0	0	0	0	0	0	0	0	5	1	0	0	0	0	0	0	0	0	0	0	4	0	1	0	0	0	0	0	0	0	0	0	0	0	0	0
Otu2258	Firmicutes	Bacilli	Bacillales	Bacillaceae 1	Bacillus	2	0	0	0	0	0	0	4	0	0	0	0	0	1	0	0	0	0	1	0	0	0	0	0	0	0	0	0	0	0	0	0	0	0	0	0	0	0	0	0	0	0	0	0
Otu2259	Proteobacteria	Deltaproteobacteria	Bdellovibrionales	Bacteriovoracaceae	Peredibacter	0	0	0	0	0	0	0	0	0	0	0	0	0	0	0	0	0	4	0	0	0	0	0	0	0	0	0	3	0	0	0	0	0	0	0	0	0	0	0	0	0	0	0	0
Otu2260	Proteobacteria	Deltaproteobacteria	unclassified	unclassified	unclassified	3	0	2	1	0	7	1	7	0	0	0	0	1	0	0	2	0	0	0	0	0	0	0	0	0	1	0	4	0	0	0	0	0	0	0	0	0	0	0	0	0	0	0	0
Otu2261	Gemmatimonadetes	Gemmatimonadetes	Gemmatimonadales	Gemmatimonadaceae	Gemmatimonas	1	0	0	0	0	0	0	0	0	0	0	1	0	0	0	7	3	0	1	0	0	0	0	10	0	0	0	1	3	0	0	0	0	0	0	0	0	0	0	0	0	0	0	0
Otu2262	unclassified	unclassified	unclassified	unclassified	unclassified	1	0	0	0	0	0	0	0	0	0	0	1	1	0	0	4	0	0	0	0	0	0	0	0	0	0	0	0	0	0	0	0	0	0	0	0	0	0	0	0	0	0	0	0
Otu2263	Proteobacteria	Deltaproteobacteria	Myxococcales	Polyangiaceae	Jahnella	0	0	0	0	2	0	0	0	0	0	0	0	1	0	0	0	0	0	4	0	0	0	0	0	0	0	0	0	0	0	1	0	0	0	0	0	0	0	0	0	0	0	0	0
Otu2264	Proteobacteria	Deltaproteobacteria	Bdellovibrionales	Bacteriovoracaceae	Peredibacter	0	0	0	0	0	0	0	0	0	0	0	0	0	0	0	0	4	0	0	0	0	0	0	2	0	0	0	0	0	0	0	0	0	0	0	0	0	0	0	0	0	0	0	0
Otu2265	Proteobacteria	Deltaproteobacteria	Myxococcales	unclassified	unclassified	0	1	0	0	4	3	0	2	0	0	0	0	0	0	0	0	0	0	0	0	0	0	0	0	0	0	0	1	0	0	0	0	0	0	0	0	0	0	0	0	0	0	0	0
Otu2268	Proteobacteria	Gammaproteobacteria	Chromatiales	unclassified	unclassified	0	0	0	0	0	0	0	0	0	0	0	0	0	3	0	0	0	0	0	0	0	0	0	0	0	3	0	0	0	0	0	0	0	0	0	0	0	0	0	0	0	0	0	0
Otu2271	Proteobacteria	Gammaproteobacteria	Pseudomonadales	Pseudomonadaceae	Pseudomonas	0	0	7	0	0	0	0	0	0	0	0	0	0	0	0	0	0	0	0	0	0	0	0	1	0	3	0	0	0	0	0	0	0	0	0	0	0	0	0	0	0	0	0	0
Otu2272	Acidobacteria	Acidobacteria_Gp6	Acidobacteria_Gp6_unclassified	Acidobacteria_Gp6_unclassified	Gp6	0	0	0	0	0	0	0	0	0	0	0	3	0	0	0	0	0	0	0	0	0	0	0	3	0	0	0	0	0	0	0	0	0	0	0	0	0	0	0	0	0	0	0	0
Otu2273	Proteobacteria	Deltaproteobacteria	Myxococcales	unclassified	unclassified	0	0	2	0	0	0	0	0	0	0	0	2	0	0	1	0	0	0	0	0	0	0	0	3	0	0	0	0	0	0	0	0	0	0	0	0	0	0	0	0	0	0	0	0
Otu2275	Acidobacteria	Acidobacteria_Gp6	Acidobacteria_Gp6_unclassified	Acidobacteria_Gp6_unclassified	Gp6	2	3	0	0	0	0	0	0	0	0	0	0	0	1	1	0	0	0	1	0	0	0	0	0	0	0	0	0	0	0	0	0	0	0	0	0	0	0	0	0	0	0	0	0
Otu2276	Proteobacteria	Deltaproteobacteria	Myxococcales	unclassified	unclassified	0	0	0	0	0	0	0	0	0	0	0	0	0	0	2	0	0	0	0	0	0	0	0	0	0	0	3	0	0	0	0	0	0	0	0	0	0	0	1	0	0	0	0	0
Otu2278	Proteobacteria	Deltaproteobacteria	unclassified	unclassified	unclassified	1	3	0	0	0	0	0	0	0	0	0	0	3	0	0	0	0	0	0	0	0	0	0	0	3	0	0	0	0	0	0	0	0	0	0	0	0	0	0	0	0	0	0	0
Otu2283	Acidobacteria	Acidobacteria_Gp6	Acidobacteria_Gp6_unclassified	Acidobacteria_Gp6_unclassified	Gp6	3	0	0	0	0	0	0	0	0	0	0	1	0	0	0	0	0	0	0	0	0	0	0	2	0	0	0	0	0	0	0	0	0	0	0	0	0	0	0	0	0	0	0	0
Otu2284	Firmicutes	Bacilli	Bacillales	Bacillaceae 1	Anaerobacillus	4	0	0	0	0	1	1	3	0	0	0	0	0	0	0	0	1	2	0	0	0	0	0	2	0	3	0	2	0	0	2	0	0	0	0	0	0	0	0	0	0	0	0	0
Otu2289	Proteobacteria	Gammaproteobacteria	Chromatiales	unclassified	unclassified	0	0	0	0	0	0	0	0	0	0	0	4	0	0	0	0	1	0	0	0	0	0	0	1	0	0	0	0	0	0	0	0	0	0	0	0	0	0	0	0	0	0	0	0
Otu2292	unclassified	unclassified	unclassified	unclassified	unclassified	0	0	0	0	0	0	0	0	0	0	0	0	0	1	0	0	1	0	0	0	0	0	0	0	0	3	0	0	0	0	0	0	0	0	0	0	0	0	0	0	0	0	0	0
Otu2293	Proteobacteria	Deltaproteobacteria	Myxococcales	unclassified	unclassified	0	0	0	0	1	0	0	0	0	0	0	0	1	0	0	0	0	0	0	0	0	0	0	0	0	1	3	1	0	0	0	0	0	0	0	0	0	0	0	0	0	0	0	0
Otu2294	unclassified	unclassified	unclassified	unclassified	unclassified	0	3	0	0	0	0	2	0	0	0	0	0	2	0	0	0	0	0	0	0	0	0	0	0	1	0	0	0	0	0	0	0	0	0	0	0	0	0	0	0	0	0	0	0
Otu2295	unclassified	unclassified	unclassified	unclassified	unclassified	0	0	9	0	0	0	0	0	0	0	0	0	0	0	0	0	0	0	4	0	0	0	0	0	0	3	0	0	0	0	0	0	0	0	0	0	0	0	0	0	0	0	0	0
Otu2296	Planctomycetes	unclassified	unclassified	unclassified	unclassified	3	4	0	0	0	0	0	0	0	0	0	0	0	0	0	0	0	0	0	0	0	0	0	0	0	0	0	0	0	0	0	0	0	0	0	0	0	0	0	0	0	0	0	0
Otu2297	Proteobacteria	Deltaproteobacteria	Bdellovibrionales	Bacteriovoracaceae	Halobacteriovorax	0	0	0	3	1	0	1	0	0	0	0	0	0	0	0	0	0	1	0	0	0	0	0	0	0	0	0	0	0	0	0	0	0	0	0	0	0	0	0	0	0	0	0	0
Otu2298	Proteobacteria	Gammaproteobacteria	Pseudomonadales	Moraxellaceae	Acinetobacter	0	0	3	0	0	0	0	0	0	0	0	0	0	0	0	0	0	0	0	0	0	0	0	0	0	2	0	0	0	0	0	0	0	0	0	0	0	0	0	0	0	0	0	0
Otu2299	Proteobacteria	Gammaproteobacteria	Chromatiales	unclassified	unclassified	3	0	0	0	1	2	0	0	0	0	0	0	0	0	0	1	0	0	1	0	0	0	0	0	0	0	0	0	0	0	0	0	0	0	0	0	0	0	0	0	0	0	0	0
Otu2300	unclassified	unclassified	unclassified	unclassified	unclassified	0	0	0	0	0	0	0	0	0	0	0	0	0	3	1	0	0	0	0	0	0	0	0	2	0	1	0	0	2	0	0	0	0	0	0	0	0	0	0	1	0	0	0	0
Otu2305	Firmicutes	Bacilli	Bacillales	Bacillaceae 1	Bacillus	1	0	0	0	0	0	0	0	0	0	0	4	0	1	0	0	0	0	0	0	0	0	0	0	0	0	0	0	0	0	0	0	0	0	0	0	0	0	0	0	0	0	0	0
Otu2306	Firmicutes	Clostridia	Clostridiales	Peptococcaceae 1	Desulfitispora	0	0	0	0	0	0	3	0	0	0	0	0	0	0	3	0	1	0	1	0	0	0	0	0	0	0	0	0	0	0	0	0	0	0	0	0	0	0	0	0	0	0	0	0
Otu2309	Proteobacteria	Deltaproteobacteria	unclassified	unclassified	unclassified	0	2	0	0	0	0	0	0	0	0	0	0	3	0	0	0	0	0	0	0	0	0	0	0	2	0	0	1	0	0	0	0	0	0	0	0	0	0	0	0	0	0	0	0
Otu2311	Gemmatimonadetes	Gemmatimonadetes	Gemmatimonadales	Gemmatimonadaceae	Gemmatimonas	2	1	0	0	0	0	0	0	0	0	0	3	0	0	0	0	0	0	0	0	0	0	0	0	0	0	0	0	0	0	0	0	0	0	0	0	0	0	0	0	0	0	0	0
Otu2312	unclassified	unclassified	unclassified	unclassified	unclassified	3	0	2	0	1	0	1	0	0	0	0	0	0	0	0	0	0	0	0	0	0	0	0	0	0	0	0	1	0	0	0	0	0	0	0	0	0	0	0	0	0	0	0	0
Otu2313	Acidobacteria	Acidobacteria_Gp6	Acidobacteria_Gp6_unclassified	Acidobacteria_Gp6_unclassified	Gp6	0	0	0	0	0	0	0	0	0	0	0	0	0	3	0	0	0	0	0	0	0	0	0	0	0	3	0	0	0	0	0	0	0	0	0	0	0	0	0	0	0	0	0	0
Otu2314	Acidobacteria	Acidobacteria_Gp6	Acidobacteria_Gp6_unclassified	Acidobacteria_Gp6_unclassified	Gp6	0	0	0	0	0	0	0	0	0	0	0	5	1	0	0	0	0	0	0	0	0	0	0	0	0	0	0	0	0	1	0	0	0	0	0	0	0	0	0	0	0	0	0	0
Otu2316	unclassified	unclassified	unclassified	unclassified	unclassified	1	0	0	0	0	0	0	0	0	0	0	4	1	0	0	0	0	0	0	0	0	0	0	3	0	0	0	0	0	0	0	0	0	0	0	0	0	0	0	0	0	0	0	0
Otu2317	Proteobacteria	Deltaproteobacteria	Myxococcales	Kofleriaceae	Kofleria	1	0	3	0	0	0	0	0	0	0	0	0	0	0	2	0	0	0	0	0	0	0	0	0	0	0	0	0	0	0	0	0	0	0	0	0	0	0	0	0	0	0	0	0
Otu2318	Proteobacteria	Gammaproteobacteria	Enterobacteriales	Enterobacteriaceae	Plesiomonas	0	0	1	5	0	0	0	0	0	0	0	0	0	0	0	0	0	0	0	0	0	0	0	0	0	0	0	0	0	0	0	0	0	0	0	0	0	0	0	0	0	0	0	0
Otu2319	unclassified	unclassified	unclassified	unclassified	unclassified	1	0	4	0	1	0	0	0	0	0	0	0	0	1	1	1	0	0	0	0	0	0	0	0	0	0	0	0	0	0	0	0	0	0	0	0	0	0	0	0	0	0	0	0
Otu2320	Planctomycetes	Planctomycetia	Candidatus Brocadiales	Candidatus Brocadiaceae	unclassified	2	0	0	3	0	0	0	0	0	0	0	0	0	0	0	0	0	0	0	0	0	0	0	0	0	0	0	0	0	0	0	0	0	0	0	0	0	0	0	0	0	0	0	0
Otu2321	Proteobacteria	Deltaproteobacteria	Myxococcales	unclassified	unclassified	0	0	0	0	0	0	0	0	0	0	0	1	0	1	0	3	0	0	0	0	0	0	0	0	0	0	0	0	0	0	0	0	0	0	0	0	0	0	0	0	0	0	0	0
Otu2322	unclassified	unclassified	unclassified	unclassified	unclassified	0	0	0	0	0	0	0	0	0	0	0	0	0	0	0	0	0	0	0	0	0	0	0	0	0	0	0	0	0	0	0	0	0	0	0	0	0	0	0	0	0	0	0	0
Otu2323	unclassified	unclassified	unclassified	unclassified	unclassified	2	0	0	0	0	0	0	0	0	0	0	1	0	2	0	1	0	0	0	0	0	0	0	0	0	0	0	0	0	0	0	0	0	0	0	0	0	0	0	0	0	0	0	0
Otu2324	Proteobacteria	Deltaproteobacteria	unclassified	unclassified	unclassified	0	0	0	0	0	0	0	0	0	0	0	0	0	1	0	0	0	0	0	0	0	0	0	0	0	1	0	0	0	0	0	0	0	0	0	0	0	0	0	0	0	0	0	0
Otu2329	Proteobacteria	Gammaproteobacteria	Chromatiales	Ectothiorhodospiraceae	unclassified	0	0	0	0	0	0	0	0	0	0	0	0	0	0	0	0	0	0	0	0	0	0	0	0	0	0	0	0	0	0	0	0	0	0	0	0	0	0	0	0	0	0	0	0
Otu2330	Firmicutes	Clostridia	Halanaerobiales	Halobacteroidaceae	Orenia	0	0	0	0	0	0	0	0	0	0	0	0	0	0	0	0	0	0	1	0	0	0	0	0	0	2	0	0	0	0	2	0	0	0	0	0	0	0	0	0	0	0	0	0
Otu2331	unclassified	unclassified	unclassified	unclassified	unclassified	0	0	0	0	0	0	0	0	0	0	0	0	0	2	0	0	0	0	1	0	0	0	0	0	0	4	0	0	0	0	0	0	0	0	0	0	0	0	0	0	0	0	0	0
Otu2332	Proteobacteria	Deltaproteobacteria	Myxococcales	Sandaracinaceae	Sandaracinus	0	1	0	0	0	0	0	0	0	0	0	0	1	0	0	0	0	0	0	0	0	0	0	0	0	0	0	0	0	0	0	0	0	0	0	0	0	0	0	0	0	0	0	0
Otu2333	Firmicutes	Clostridia	Clostridiales	Peptococcaceae 1	Desulfitispora	0	0	0	0	2	0	0	1	0	0	0	0	0	0	0	0	0	0	0	0	0	0	0	0	0	0	0	2	0	0	0	0	0	0	0	0	0	0	0	0	0	0	0	0
Otu2336	Firmicutes	Bacilli	Bacillales	Sporolactobacillaceae	Sporolactobacillaceae_incertae_sedis	0	2	0	0	0	0	3	0	0	0	0	0	0	0	0	0	0	0	0	0	0	0	0	0	0	0	0	0	0	0	1	0	0	0	0	0	0	0	0	0	0	0	0	0
Otu2338	Planctomycetes	Planctomycetia	Planctomycetales	Planctomycetaceae	unclassified	0	0	0	0	0	0	0	0	0	0	0	6	0	0	0	0	0	0	0	0	0	0	0	1	0	0	0	0	0	0	0	0	0	0	0	0	0	0	0	0	0	0	0	0
Otu2339	unclassified	unclassified	unclassified	unclassified	unclassified	0	0	0	0	0	0	1	1	0	0	0	0	0	0	1	0	0	0	0	0	0	0	0	0	0	0	1	0	0	0	0	0	0	0	0	0	0	0	0	0	0	0	0	0
Otu2340	Proteobacteria	Gammaproteobacteria	Chromatiales	unclassified	unclassified	0	0	0	0	0	0	0	0	0	0	0	0	0	0	1	0	0	0	0	0	0	0	0	0	0	0	0	0	0	0	0	0	0	0	0	0	0	0	0	0	0	0	0	0
Otu2341	Proteobacteria	Deltaproteobacteria	unclassified	unclassified	unclassified	0	0	4	0	2	3	1	0	0	0	0	0	0	0	2	0	0	0	1	0	0	0	0	0	0	0	1	0	0	0	0	0	0	0	0	0	0	0	0	0	0	0	0	0
Otu2342	Firmicutes	Bacilli	Bacillales	Bacillaceae 1	Bacillus	0	1	0	0	2	0	4	1	0	0	0	2	0	0	4	3	3	1	3	0	0	0	0	0	1	0	0	2	0	1	0	0	0	0	0	0	0	0	0	0	0	0	0	0
Otu2343	Proteobacteria	Deltaproteobacteria	Syntrophobacterales	Syntrophaceae	Desulfobacca	1	0	0	0	0	0	0	0	0	0	0	0	0	2	1	0	0	0	0	0	0	0	0	0	0	2	1	0	0	0	1	0	0	0	0	0	0	0	0	0	0	0	0	0
Otu2344	Proteobacteria	Deltaproteobacteria	unclassified	unclassified	unclassified	0	0	0	0	1	0	1	0	0	0	0	0	0	1	0	3	2	0	1	0	0	0	0	0	0	0	0	4	1	0	0	0	0	0	0	0	0	0	0	0	0	0	0	0
Otu2345	Firmicutes	Bacilli	Bacillales	unclassified	unclassified	0	1	0	0	0	0	1	0	0	0	0	0	0	0	0	1	0	0	0	0	0	0	0	0	0	0	0	0	0	0	0	0	0	0	0	0	0	0	0	0	0	0	0	0
Otu2346	Proteobacteria	Deltaproteobacteria	unclassified	unclassified	unclassified	0	0	0	0	0	0	0	0	0	0	0	0	0	0	0	0	0	0	0	0	0	0	0	0	0	0	0	0	0	0	0	0	0	0	0	0	0	0	0	0	0	0	0	0
Otu2348	Proteobacteria	Deltaproteobacteria	Bdellovibrionales	Bacteriovoracaceae	Halobacteriovorax	0	0	0	0	0	0	0	0	0	0	0	0	0	0	0	0	0	0	0	0	0	0	0	0	0	0	0	0	0	0	0	0	0	0	0	0	0	0	0	0	0	0	0	0
Otu2350	Firmicutes	Bacilli	Bacillales	Sporolactobacillaceae	unclassified	0	0	0	4	0	0	1	0	0	0	0	0	0	1	0	0	0	0	1	0	0	0	0	0	0	0	1	0	0	0	0	0	0	0	0	0	0	0	0	0	0	0	0	0
Otu2351	Proteobacteria	Gammaproteobacteria	Chromatiales	Ectothiorhodospiraceae	unclassified	0	0	0	0	0	3	0	0	0	0	0	0	0	0	0	0	0	0	1	0	0	0	0	0	0	0	0	0	0	0	0	0	0	0	0	0	0	0	0	0	0	0	0	0
Otu2353	unclassified	unclassified	unclassified	unclassified	unclassified	0	0	0	0	0	0	0	0	0	0	0	0	0	0	0	0	0	0	0	0	0	0	0	0	0	0	0	0	0	0	0	0	0	0	0	0	0	0	0	0	0	0	0	0
Otu2354	Chlamydiae	Chlamydiia	Chlamydiales	Parachlamydiaceae	Neochlamydia	0	0	0	0	0	0	0	0	0	0	0	0	0	0	0	0	0	0	0	0	0	0	0	0	0	0	0	0	0	0	0	0	0	0	0	0	0	0	0	0	0	0	0	0
Otu2355	Proteobacteria	Gammaproteobacteria	unclassified	unclassified	unclassified	0	0	0	0	0	0	1	0	0	0	0	0	0	0	0	0	0	6	0	0	0	0	0	0	0	0	0	3	0	1	0	0	0	0	0	0	0	0	0	0	0	1	0	0
Otu2356	Proteobacteria	Deltaproteobacteria	unclassified	unclassified	unclassified	0	0	0	0	1	0	3	1	0	0	0	0	0	0	0	0	0	0	0	0	0	0	0	0	0	0	0	0	0	0	0	0	0	0	0	0	0	0	0	0	0	0	0	0
Otu2357	Acidobacteria	Acidobacteria_Gp6	Acidobacteria_Gp6_unclassified	Acidobacteria_Gp6_unclassified	Gp6	3	2	0	0	2	3	0	3	0	0	0	0	0	1	0	1	0	0	0	0	0	0	0	0	0	0	0	0	0	0	0	0	0	0	0	0	0	0	0	0	0	0	0	0
Otu2359	Acidobacteria	Acidobacteria_Gp10	Acidobacteria_Gp10_unclassified	Acidobacteria_Gp10_unclassified	Gp10	0	0	0	0	0	0	0	0	0	0	0	0	0	0	0	0	0	0	0	0	0	0	0	0	0	0	0	1	0	0	8	0	0	0	0	0	0	0	0	0	0	0	0	0
Otu2360	unclassified	unclassified	unclassified	unclassified	unclassified	0	0	0	0	1	1	0	0	0	0	0	0	1	0	0	0	0	0	1	0	0	0	0	0	0	0	0	4	0	1	0	0	0	0	0	0	0	0	0	1	0	0	0	0
Otu2361	Proteobacteria	Gammaproteobacteria	Chromatiales	unclassified	unclassified	0	8	2	0	0	0	0	0	0	0	0	0	171	12	0	31	26	0	7	0	0	0	0	1	134	4	0	60	40	0	6	0	0	0	0	0	20	0	1	7	0	0	0	0
Otu2363	Proteobacteria	Gammaproteobacteria	Chromatiales	unclassified	unclassified	0	0	0	0	30	23	1	0	0	0	0	0	0	0	0	0	0	0	0	0	0	0	0	0	0	0	0	0	0	0	0	0	0	0	0	0	0	0	0	0	0	0	0	0
Otu2364	Proteobacteria	Gammaproteobacteria	Chromatiales	Ectothiorhodospiraceae	unclassified	23	0	0	1	6	7	5	2	0	0	0	0	0	0	0	3	0	3	13	0	0	0	0	0	0	0	0	14	0	11	14	0	0	0	0	0	0	0	0	0	0	0	0	0
Otu2366	Proteobacteria	Deltaproteobacteria	Myxococcales	Kofleriaceae	Kofleria	0	0	0	0	0	0	0	0	0	0	0	0	1	1	0	3	0	3	1	0	0	0	0	0	0	1	0	3	0	10	0	0	0	0	0	0	0	1	0	0	0	3	0	0
Otu2367	unclassified	unclassified	unclassified	unclassified	unclassified	0	0	0	0	0	0	0	1	0	0	0	1	1	0	0	3	1	0	1	0	0	0	0	0	1	0	0	2	0	0	0	0	0	0	0	0	0	0	0	0	0	0	0	0
Otu2368	Thermodesulfobacteria	Thermodesulfobacteria	Thermodesulfobacteriales	Thermodesulfobacteriaceae	Thermosulfurimonas	1	0	0	0	0	0	0	3	0	0	0	1	0	0	0	0	0	0	1	0	0	0	0	0	0	0	0	2	0	0	0	0	0	0	0	0	0	0	1	0	0	0	0	0
Otu2370	unclassified	unclassified	unclassified	unclassified	unclassified	0	0	0	0	0	0	0	0	0	0	0	0	3	0	0	0	3	1	0	0	0	0	0	0	1	0	0	0	1	0	0	0	0	0	0	0	0	0	0	0	0	0	0	0
Otu2371	unclassified	unclassified	unclassified	unclassified	unclassified	0	0	0	0	0	0	0	0	0	0	0	0	0	0	0	0	1	7	0	0	0	0	0	0	0	0	0	1	0	2	0	0	0	0	0	0	0	0	0	0	0	0	0	0
Otu2372	unclassified	unclassified	unclassified	unclassified	unclassified	1	0	0	0	0	1	4	1	0	0	0	0	0	0	0	0	3	2	0	0	0	0	0	0	0	0	0	0	0	13	2	0	0	0	0	0	0	0	0	0	0	0	0	0
Otu2373	unclassified	unclassified	unclassified	unclassified	unclassified	0	0	0	0	0	0	0	0	0	0	0	0	0	0	0	0	0	0	0	0	0	0	0	0	0	0	0	5	0	0	0	0	0	0	0	0	0	0	0	0	0	0	0	0
Otu2374	unclassified	unclassified	unclassified	unclassified	unclassified	0	0	0	0	0	0	0	1	0	0	0	0	1	0	0	6	0	1	3	0	0	0	0	0	0	0	0	2	0	0	2	0	0	0	0	0	0	0	0	0	0	0	0	0
Otu2375	Verrucomicrobia	Verrucomicrobiae	Verrucomicrobiales	Verrucomicrobiaceae	Haloferula	0	0	0	0	0	0	1	3	0	0	0	0	0	0	0	1	2	0	0	0	0	0	0	0	0	0	0	1	0	0	0	0	0	0	0	0	0	0	0	0	0	0	0	0
Otu2376	Proteobacteria	Deltaproteobacteria	Desulfuromonadales	Desulfuromonadaceae	Desulfuromonas	0	0	2	0	0	1	0	0	0	0	0	0	0	0	1	0	0	0	0	0	0	0	0	0	0	0	0	0	5	0	1	0	0	0	0	0	0	0	0	0	0	0	0	0
Otu2379	Verrucomicrobia	Verrucomicrobiae	Verrucomicrobiales	Verrucomicrobiaceae	unclassified	0	0	0	0	0	0	0	3	0	0	0	0	0	0	0	0	0	0	1	0	0	0	0	0	1	0	0	6	0	0	0	0	0	0	0	0	0	0	0	0	0	0	0	0
Otu2380	unclassified	unclassified	unclassified	unclassified	unclassified	0	0	0	0	0	0	0	0	0	0	0	2	1	0	0	0	0	0	0	0	0	0	0	2	0	0	0	0	0	0	0	0	0	0	0	0	0	0	0	0	0	0	0	0
Otu2382	Proteobacteria	Gammaproteobacteria	Oceanospirillales	Saccharospirillaceae	Salinispirillum	0	0	0	11	0	0	3	1	0	0	0	0	0	1	7	0	0	0	1	0	0	0	0	0	0	3	2	0	2	0	0	0	0	0	0	0	0	0	0	0	0	0	0	0
Otu2383	Proteobacteria	Deltaproteobacteria	unclassified	unclassified	unclassified	0	2	0	0	0	0	0	0	0	0	0	0	2	0	0	0	0	0	0	0	0	0	0	0	1	0	0	0	0	0	0	0	0	0	0	0	0	0	0	0	0	0	0	0
Otu2385	Proteobacteria	Gammaproteobacteria	Pseudomonadales	Moraxellaceae	Enhydrobacter	0	0	5	0	0	0	0	0	0	0	0	0	1	0	0	0	1	0	0	0	0	0	0	0	0	3	0	1	5	0	0	0	0	0	0	0	2	0	0	0	0	0	5	0
Otu2386	unclassified	unclassified	unclassified	unclassified	unclassified	0	0	1	0	0	0	0	0	0	0	0	0	0	2	0	0	0	0	0	0	0	0	0	0	0	0	1	0	0	0	0	0	0	0	0	0	0	0	0	0	0	0	0	0
Otu2389	unclassified	unclassified	unclassified	unclassified	unclassified	0	0	8	0	3	0	0	0	0	0	0	0	0	0	2	2	1	0	0	0	0	0	0	0	0	0	2	3	0	0	1	0	0	0	0	0	0	0	0	0	0	0	0	0
Otu2390	Proteobacteria	Deltaproteobacteria	Myxococcales	Sandaracinaceae	Sandaracinus	0	0	0	0	0	0	0	1	0	0	0	0	0	0	0	1	0	0	0	0	0	0	0	0	0	2	0	2	0	0	0	0	0	0	0	0	0	0	0	0	0	0	0	0
Otu2396	Planctomycetes	Planctomycetia	Planctomycetales	Planctomycetaceae	unclassified	1	3	0	0	0	0	0	0	0	0	0	1	2	2	0	0	0	1	0	0	0	0	0	0	0	0	0	0	1	0	0	0	0	0	0	0	0	0	0	0	0	0	0	0
Otu2397	Firmicutes	Clostridia	Clostridiales	unclassified	unclassified	1	0	0	0	0	0	0	0	0	0	0	0	0	0	0	0	0	0	0	0	0	0	0	0	0	0	2	0	0	0	0	0	0	0	0	0	0	0	0	0	0	0	0	0
Otu2402	unclassified	unclassified	unclassified	unclassified	unclassified	3	0	0	0	0	0	0	0	0	0	0	1	1	3	0	0	0	0	0	0	0	0	0	0	0	0	0	0	0	0	0	0	0	0	0	0	0	0	0	0	0	0	0	0
Otu2405	unclassified	unclassified	unclassified	unclassified	unclassified	2	0	0	0	0	0	0	0	0	0	0	3	0	0	0	0	0	0	0	0	0	0	0	1	0	0	0	0	0	0	0	0	0	0	0	0	0	0	0	0	0	0	0	0
Otu2407	unclassified	unclassified	unclassified	unclassified	unclassified	2	0	0	0	0	0	0	0	0	0	0	0	1	0	1	0	0	0	0	0	0	0	0	1	0	0	0	0	0	0	0	0	0	0	0	0	0	0	0	0	0	0	0	0
Otu2408	unclassified	unclassified	unclassified	unclassified	unclassified	0	0	3	0	0	0	0	0	0	0	0	0	0	0	1	0	0	0	0	0	0	0	0	0	0	0	0	0	0	0	0	0	0	0	0	0	0	0	0	0	0	0	0	0
Otu2409	Proteobacteria	Gammaproteobacteria	Pseudomonadales	Moraxellaceae	Acinetobacter	2	0	2	0	0	0	0	0	0	0	0	0	0	0	0	0	0	0	0	0	0	0	0	1	0	0	0	0	0	0	0	0	0	0	0	0	0	0	0	0	0	0	0	0
Otu2413	Hydrogenedentes	Hydrogenedentes_unclassified	Hydrogenedentes_unclassified	Hydrogenedentes_unclassified	Candidatus Hydrogenedens	0	2	0	0	0	0	0	0	0	0	0	0	2	0	0	0	0	0	0	0	0	0	0	0	2	0	0	0	0	0	0	0	0	0	0	0	0	0	0	0	0	0	0	0
Otu2414	Hydrogenedentes	Hydrogenedentes_unclassified	Hydrogenedentes_unclassified	Hydrogenedentes_unclassified	Candidatus Hydrogenedens	1	0	1	0	0	0	0	0	0	0	0	0	0	0	2	0	0	0	0	0	0	0	0	0	0	0	0	0	0	0	0	0	0	0	0	0	0	0	0	0	0	0	0	0
Otu2416	unclassified	unclassified	unclassified	unclassified	unclassified	2	0	0	0	0	0	0	0	0	0	0	1	3	0	1	0	0	0	0	0	0	0	0	0	0	0	0	0	0	0	0	0	0	0	0	0	0	0	0	0	0	0	0	0
Otu2418	unclassified	unclassified	unclassified	unclassified	unclassified	0	1	1	1	2	0	0	1	0	0	0	0	1	0	2	0	0	1	0	0	0	0	0	0	2	1	0	1	0	0	0	0	0	0	0	0	0	0	0	0	0	0	0	0
Otu2419	Proteobacteria	Deltaproteobacteria	Bdellovibrionales	Bacteriovoracaceae	Peredibacter	0	0	0	0	0	0	0	0	0	0	0	4	0	0	0	1	1	1	0	0	0	0	0	2	0	0	0	1	0	0	0	0	0	0	0	4	0	0	0	0	0	0	0	0
Otu2420	Proteobacteria	Gammaproteobacteria	unclassified	unclassified	unclassified	0	0	0	0	0	0	0	0	0	0	0	0	2	0	0	0	0	0	0	0	0	0	0	0	2	0	0	0	0	0	0	0	0	0	0	0	1	0	0	0	0	0	0	0
Otu2421	Acidobacteria	Acidobacteria_Gp6	Acidobacteria_Gp6_unclassified	Acidobacteria_Gp6_unclassified	Gp6	0	2	3	0	0	0	0	0	0	0	0	0	0	1	0	0	0	0	0	0	0	0	0	0	0	1	0	0	0	1	0	0	0	0	0	0	0	0	0	0	0	0	0	0
Otu2427	unclassified	unclassified	unclassified	unclassified	unclassified	2	2	0	0	0	0	0	0	0	0	0	0	0	0	0	0	0	0	0	0	0	0	0	0	2	0	0	0	0	0	0	0	0	0	0	0	0	0	0	0	0	0	0	0
Otu2428	Proteobacteria	Gammaproteobacteria	Chromatiales	Ectothiorhodospiraceae	Oceanococcus	6	0	0	0	0	0	0	0	0	0	0	0	2	0	2	0	1	0	0	0	0	0	0	0	1	0	2	0	1	0	0	0	0	0	0	0	0	0	0	0	0	0	0	0
Otu2429	Acidobacteria	Acidobacteria_Gp9	Acidobacteria_Gp9_unclassified	Acidobacteria_Gp9_unclassified	Gp9	1	0	0	0	0	0	0	0	0	0	0	1	0	0	0	0	0	0	0	0	0	0	0	2	1	0	1	0	0	0	0	0	0	0	0	0	0	0	0	0	0	0	0	0
Otu2430	Proteobacteria	Deltaproteobacteria	unclassified	unclassified	unclassified	3	1	0	0	0	0	0	0	0	0	0	0	0	0	0	0	0	0	0	0	0	0	0	2	0	0	0	0	0	0	0	0	0	0	0	0	0	0	0	0	0	0	0	0
Otu2431	Firmicutes	Clostridia	Clostridiales	Peptococcaceae 1	Desulfosporosinus	0	0	0	0	0	0	0	0	0	0	0	0	0	0	4	0	0	0	0	0	0	0	0	0	0	2	0	0	0	0	0	0	0	0	0	0	0	0	0	0	0	0	0	0
Otu2434	Verrucomicrobia	Verrucomicrobiae	Verrucomicrobiales	Verrucomicrobiaceae	Roseibacillus	0	1	0	0	3	0	0	0	0	0	0	0	0	0	0	0	1	6	0	0	0	0	0	0	1	2	0	1	0	1	0	0	0	0	0	0	0	0	0	0	1	0	0	0
Otu2435	Proteobacteria	Deltaproteobacteria	Bdellovibrionales	Bacteriovoracaceae	Peredibacter	0	0	0	0	0	0	0	0	0	0	0	0	0	2	1	0	0	0	0	0	0	0	0	0	0	2	3	0	0	0	0	0	0	0	0	0	0	0	1	0	0	0	0	0
Otu2438	unclassified	unclassified	unclassified	unclassified	unclassified	1	1	2	0	0	0	0	0	0	0	0	0	1	0	0	0	0	0	0	0	0	0	0	0	0	1	0	0	2	0	0	0	0	0	0	0	0	0	0	0	0	0	0	0
Otu2442	Planctomycetes	Planctomycetia	unclassified	unclassified	unclassified	2	0	4	3	2	1	0	0	0	0	0	0	0	0	0	1	1	0	3	0	0	0	0	0	0	0	0	0	0	0	3	0	0	0	0	0	0	0	0	0	0	0	0	0
Otu2447	Proteobacteria	Deltaproteobacteria	Myxococcales	unclassified	unclassified	2	0	0	0	0	0	4	0	0	0	0	0	0	0	0	0	0	0	1	0	0	0	0	0	0	0	0	1	0	0	0	0	0	0	0	0	0	0	0	0	0	0	0	0
Otu2449	Proteobacteria	Deltaproteobacteria	Desulfuromonadales	Desulfuromonadaceae	Pelobacter	0	0	0	0	0	0	0	0	0	0	0	0	0	0	2	1	2	0	0	0	0	0	0	0	0	0	0	0	0	0	0	0	0	0	0	0	0	0	0	0	0	0	0	0
Otu2450	Proteobacteria	Deltaproteobacteria	Bdellovibrionales	Bacteriovoracaceae	Peredibacter	0	0	0	0	0	0	0	0	0	0	0	2	0	1	0	0	2	0	2	0	0	0	0	5	0	0	0	0	0	0	0	0	0	0	0	0	0	0	0	0	0	0	0	0
Otu2452	unclassified	unclassified	unclassified	unclassified	unclassified	3	7	5	0	0	0	0	0	0	0	0	0	0	4	2	0	0	1	0	0	0	0	0	0	0	1	2	0	3	2	0	0	0	0	0	0	0	0	0	0	0	0	0	0
Otu2453	Proteobacteria	Deltaproteobacteria	unclassified	unclassified	unclassified	0	2	0	0	0	0	0	0	0	0	0	0	1	1	0	0	0	0	1	0	0	0	0	0	1	0	0	0	0	0	0	0	0	0	0	0	0	0	0	0	0	0	0	0
Otu2454	unclassified	unclassified	unclassified	unclassified	unclassified	0	1	2	0	0	0	1	0	0	0	0	0	0	1	0	2	0	0	0	0	0	0	0	0	0	2	0	0	0	0	1	0	0	0	0	0	0	0	0	0	0	0	0	0
Otu2458	Acidobacteria	Acidobacteria_Gp6	Acidobacteria_Gp6_unclassified	Acidobacteria_Gp6_unclassified	Gp6	4	1	0	0	0	0	0	0	0	0	0	0	0	1	0	0	0	0	1	0	0	0	0	0	0	1	0	2	0	0	2	0	0	0	0	0	0	0	0	0	0	0	0	0
Otu2459	Proteobacteria	Deltaproteobacteria	Bdellovibrionales	Bacteriovoracaceae	Halobacteriovorax	0	0	0	7	1	1	1	0	0	0	0	0	0	2	0	0	0	0	1	0	0	0	0	0	0	0	0	0	0	0	0	0	0	0	0	0	0	0	0	0	0	0	0	0
Otu2460	Proteobacteria	Deltaproteobacteria	Desulfobacterales	Desulfobacteraceae	unclassified	2	0	0	0	0	0	0	0	0	0	0	0	0	1	0	2	0	0	0	0	0	0	0	0	0	1	0	0	0	0	0	0	0	0	0	0	0	0	0	0	0	0	0	0
Otu2465	Firmicutes	Clostridia	Clostridiales	Peptococcaceae 1	Desulfosporosinus	0	0	0	1	2	0	1	1	0	0	0	1	0	4	1	0	0	0	0	0	0	0	0	1	0	0	0	0	1	0	1	0	0	0	0	0	0	0	4	0	0	0	0	0
Otu2469	unclassified	unclassified	unclassified	unclassified	unclassified	1	0	2	0	0	0	0	0	0	0	0	0	0	0	0	0	0	0	0	0	0	0	0	0	0	0	0	0	0	0	0	0	0	0	0	0	0	0	0	0	0	0	0	0
Otu2472	Firmicutes	Clostridia	unclassified	unclassified	unclassified	0	1	0	0	3	1	0	0	0	0	0	0	0	0	0	1	0	0	0	0	0	0	0	0	0	0	0	0	0	0	0	0	0	0	0	0	0	0	0	0	0	0	0	0
Otu2475	Proteobacteria	Gammaproteobacteria	Chromatiales	Thioalkalispiraceae	Thioprofundum	1	1	2	1	0	4	0	0	0	0	0	0	0	0	0	0	0	1	0	0	0	0	0	0	0	0	0	0	0	0	0	0	0	0	0	0	0	0	0	0	0	0	0	0
Otu2479	Firmicutes	Bacilli	Bacillales	Bacillaceae 1	unclassified	0	0	0	0	0	0	0	0	0	0	0	0	0	0	0	1	0	0	0	0	0	0	0	0	0	0	0	0	0	0	0	0	0	0	0	0	0	0	0	0	0	0	0	0
Otu2480	Planctomycetes	Planctomycetia	Planctomycetales	Planctomycetaceae	unclassified	0	0	0	0	0	0	0	0	0	0	0	0	0	0	0	0	0	6	0	0	0	0	0	0	0	0	0	0	0	0	1	0	0	0	0	0	0	0	0	0	0	0	0	0
Otu2481	Planctomycetes	Planctomycetia	Planctomycetales	Planctomycetaceae	unclassified	0	0	3	0	1	0	0	0	0	0	0	0	0	0	0	0	0	0	0	0	0	0	0	0	0	0	0	0	0	0	0	0	0	0	0	0	0	0	0	0	0	0	0	0
Otu2483	unclassified	unclassified	unclassified	unclassified	unclassified	0	0	0	0	0	0	0	0	0	0	0	0	0	0	0	0	0	0	0	0	0	0	0	0	0	0	0	0	0	0	0	0	0	0	0	0	0	0	0	0	0	0	0	0
Otu2485	Proteobacteria	unclassified	unclassified	unclassified	unclassified	6	0	0	5	1	0	0	0	0	0	0	0	0	1	0	0	0	0	0	0	0	0	0	0	0	0	0	0	3	0	0	0	0	0	0	0	0	0	0	0	0	0	0	0
Otu2487	unclassified	unclassified	unclassified	unclassified	unclassified	0	0	0	2	0	0	0	0	0	0	0	0	0	0	0	0	0	0	1	0	0	0	0	0	0	0	0	0	0	0	1	0	0	0	0	0	0	0	0	0	0	0	0	0
Otu2488	unclassified	unclassified	unclassified	unclassified	unclassified	0	0	0	0	0	0	0	0	0	0	0	0	0	0	0	0	0	0	0	0	0	0	0	0	0	0	0	0	0	0	0	0	0	0	0	0	0	0	0	0	0	0	0	0
Otu2489	Planctomycetes	Planctomycetia	Planctomycetales	Planctomycetaceae	unclassified	0	0	0	0	0	0	0	0	0	0	0	0	0	1	0	0	0	0	1	0	0	0	0	0	0	1	0	0	0	0	0	0	0	0	0	0	0	0	0	0	0	0	0	0
Otu2492	Chlamydiae	Chlamydiia	Chlamydiales	Parachlamydiaceae	unclassified	1	3	0	0	0	0	0	1	0	0	0	0	0	0	0	0	1	0	0	0	0	0	0	0	0	0	0	0	0	0	1	0	0	0	0	0	0	1	0	0	0	0	0	0
Otu2494	Proteobacteria	Deltaproteobacteria	Desulfuromonadales	Desulfuromonadaceae	Desulfuromonas	0	0	0	0	0	0	1	1	0	0	0	0	0	0	0	1	0	0	2	0	0	0	0	0	0	0	0	0	0	0	0	0	0	0	0	0	0	0	0	0	0	0	0	0
Otu2498	Latescibacteria	Latescibacteria_unclassified	Latescibacteria_unclassified	Latescibacteria_unclassified	Latescibacteria_genera_incertae_sedis	0	0	1	0	0	0	0	0	0	0	0	0	0	1	0	0	0	0	0	0	0	0	0	0	0	0	0	0	0	0	0	0	0	0	0	0	0	0	0	0	0	0	0	0
Otu2499	Acidobacteria	Acidobacteria_Gp6	Acidobacteria_Gp6_unclassified	Acidobacteria_Gp6_unclassified	Gp6	0	0	0	0	0	0	0	2	0	0	0	0	0	0	0	1	2	0	1	0	0	0	0	0	0	0	0	0	1	0	0	0	0	0	0	0	0	0	0	0	0	0	0	0
Otu2500	unclassified	unclassified	unclassified	unclassified	unclassified	0	1	0	0	0	0	0	0	0	0	0	0	0	0	0	0	0	0	0	0	0	0	0	0	0	0	0	0	0	0	0	0	0	0	0	0	0	0	0	0	0	0	0	0
Otu2506	unclassified	unclassified	unclassified	unclassified	unclassified	0	0	0	0	0	0	0	0	0	0	0	0	0	0	0	0	0	0	0	0	0	0	0	0	0	0	0	0	0	0	0	0	0	0	0	0	0	0	0	0	0	0	0	0
Otu2508	Planctomycetes	Planctomycetia	unclassified	unclassified	unclassified	0	1	2	0	0	0	0	0	0	0	0	0	0	0	0	0	0	0	0	0	0	0	0	0	0	1	0	0	0	0	0	0	0	0	0	0	0	0	0	0	0	0	0	0
Otu2509	unclassified	unclassified	unclassified	unclassified	unclassified	0	1	0	0	0	0	0	0	0	0	0	0	0	1	0	0	0	0	0	0	0	0	0	0	0	1	0	0	0	0	0	0	0	0	0	0	0	0	0	0	0	0	0	0
Otu2510	Acidobacteria	Acidobacteria_Gp26	Acidobacteria_Gp26_unclassified	Acidobacteria_Gp26_unclassified	Gp26	0	0	0	0	0	0	0	0	0	0	0	0	0	0	0	0	0	0	0	0	0	0	0	0	0	0	0	0	0	0	0	0	0	0	0	0	0	0	0	0	0	0	0	0
Otu2514	Firmicutes	Bacilli	Bacillales	Bacillaceae 2	Aquibacillus	0	0	0	2	1	0	0	2	0	0	0	0	0	0	0	2	0	0	1	0	0	0	0	0	1	0	0	6	2	0	2	0	0	0	0	0	0	0	0	0	0	0	0	0
Otu2515	Acidobacteria	Acidobacteria_Gp6	Acidobacteria_Gp6_unclassified	Acidobacteria_Gp6_unclassified	Gp6	0	0	0	0	2	1	1	5	0	0	0	0	0	1	0	0	0	0	0	0	0	0	0	0	0	1	0	0	0	0	0	0	0	0	0	0	0	0	0	0	0	0	0	0
Otu2517	Proteobacteria	Deltaproteobacteria	Desulfuromonadales	Geobacteraceae	unclassified	0	0	0	0	0	0	0	1	0	0	0	0	0	1	0	1	4	0	0	0	0	0	0	0	0	0	0	0	2	0	1	0	0	0	0	0	0	0	0	0	0	0	0	0
Otu2518	unclassified	unclassified	unclassified	unclassified	unclassified	1	0	0	0	0	2	0	1	0	0	0	0	0	0	0	0	2	0	0	0	0	0	0	0	0	0	0	0	0	0	0	0	0	0	0	0	0	0	0	0	0	0	0	0
Otu2519	unclassified	unclassified	unclassified	unclassified	unclassified	0	0	0	0	0	1	1	0	0	0	0	0	0	0	0	0	7	2	0	0	0	0	0	0	0	0	0	0	0	0	0	0	0	0	0	0	0	0	0	0	0	0	0	0
Otu2520	Proteobacteria	Deltaproteobacteria	unclassified	unclassified	unclassified	0	0	0	0	0	3	0	0	0	0	0	0	0	0	0	1	0	0	1	0	0	0	0	0	0	0	0	1	0	0	0	0	0	0	0	0	0	0	0	0	0	0	0	0
Otu2521	unclassified	unclassified	unclassified	unclassified	unclassified	0	0	0	0	5	1	0	2	0	0	0	0	0	0	0	1	1	0	2	0	0	0	0	0	0	0	0	0	1	2	0	0	0	0	0	0	0	0	0	0	0	0	0	0
Otu2524	Proteobacteria	Deltaproteobacteria	unclassified	unclassified	unclassified	3	0	0	0	1	0	0	2	0	0	0	0	0	0	0	0	0	0	0	0	0	0	0	0	0	2	0	0	1	0	0	0	0	0	0	0	0	0	0	0	0	0	0	0
Otu2527	Firmicutes	Bacilli	Bacillales	Bacillaceae 1	Bacillus	0	0	0	0	1	0	3	0	0	0	0	0	0	0	0	0	0	0	1	0	0	0	0	0	0	0	0	0	0	0	0	0	0	0	0	0	0	0	0	0	0	0	0	0
Otu2528	Proteobacteria	unclassified	unclassified	unclassified	unclassified	0	0	0	0	0	0	0	0	0	0	0	0	0	0	0	0	2	0	0	0	0	0	0	0	0	0	0	0	1	0	4	0	0	0	0	0	0	0	0	0	0	0	0	0
Otu2529	Firmicutes	Bacilli	Bacillales	Bacillaceae 2	Paraliobacillus	0	0	0	3	0	0	1	1	0	0	0	0	1	0	1	0	2	1	0	0	0	0	0	0	0	0	0	2	0	0	0	0	0	0	0	0	0	0	0	0	0	0	0	0
Otu2531	Proteobacteria	Gammaproteobacteria	Chromatiales	unclassified	unclassified	0	0	0	0	2	10	2	1	0	0	0	0	0	0	0	4	0	0	0	0	0	0	0	0	0	0	0	1	0	0	2	0	0	0	0	0	0	0	0	0	0	0	0	0
Otu2533	Proteobacteria	Deltaproteobacteria	unclassified	unclassified	unclassified	0	0	0	0	0	1	0	0	0	0	0	0	0	0	0	0	1	2	3	0	0	0	0	0	0	0	0	0	12	0	0	0	0	0	0	0	0	0	0	0	0	0	0	0
Otu2534	Proteobacteria	Deltaproteobacteria	unclassified	unclassified	unclassified	0	0	0	0	0	0	1	0	0	0	0	0	0	0	0	3	0	0	1	0	0	0	0	0	0	0	0	5	0	0	0	0	0	0	0	0	0	0	0	0	0	0	0	0
Otu2538	Proteobacteria	Gammaproteobacteria	Chromatiales	unclassified	unclassified	0	0	0	0	0	0	0	0	0	0	0	0	0	0	0	0	2	1	3	0	0	0	0	0	0	0	0	0	0	0	0	0	0	0	0	0	0	0	0	0	0	0	0	0
Otu2542	unclassified	unclassified	unclassified	unclassified	unclassified	0	0	0	0	0	0	1	3	0	0	0	0	0	0	0	0	0	0	0	0	0	0	0	0	0	0	1	0	0	0	0	0	0	0	0	0	0	0	0	0	0	0	0	0
Otu2543	Proteobacteria	Deltaproteobacteria	unclassified	unclassified	unclassified	0	0	0	0	0	0	0	0	0	0	0	0	0	0	0	0	0	0	8	0	0	0	0	0	0	0	0	26	0	0	0	0	0	0	0	0	0	0	0	0	0	0	0	0
Otu2547	Proteobacteria	Deltaproteobacteria	Bdellovibrionales	Bacteriovoracaceae	Peredibacter	0	0	0	0	2	0	2	2	0	0	0	0	0	0	1	1	2	0	0	0	0	0	0	0	0	0	1	0	0	0	0	0	0	0	0	0	0	0	0	0	0	0	0	0
Otu2550	unclassified	unclassified	unclassified	unclassified	unclassified	0	46	0	1	0	3	2	1	0	0	0	0	0	2	0	10	0	0	6	0	0	0	0	0	0	0	0	4	0	0	2	0	0	0	0	0	0	0	0	1	0	0	0	0
Otu2552	Proteobacteria	Gammaproteobacteria	Salinisphaerales	Salinisphaeraceae	Salinisphaera	0	0	0	0	4	0	0	3	0	0	0	0	0	1	0	2	0	0	0	0	0	0	0	0	0	2	0	0	0	0	0	0	0	0	0	0	0	0	0	0	0	0	0	0
Otu2553	Proteobacteria	Deltaproteobacteria	Desulfovibrionales	Desulfohalobiaceae	unclassified	0	0	19	0	0	0	0	1	0	0	0	0	0	0	1	0	0	0	0	0	0	0	0	0	0	1	0	0	0	0	2	0	0	0	0	0	0	0	0	0	0	0	0	0
Otu2555	unclassified	unclassified	unclassified	unclassified	unclassified	0	0	0	0	1	3	0	0	0	0	0	0	1	0	0	5	5	0	5	0	0	0	0	0	0	0	0	0	0	0	0	0	0	0	0	0	0	0	0	0	0	0	1	0
Otu2557	unclassified	unclassified	unclassified	unclassified	unclassified	0	0	0	3	1	0	2	0	0	0	0	0	0	0	0	0	0	0	3	0	0	0	0	0	0	0	0	0	0	0	0	0	0	0	0	0	0	0	0	0	0	0	2	0
Otu2558	Chloroflexi	unclassified	unclassified	unclassified	unclassified	0	4	1	0	2	0	1	0	0	0	0	0	0	0	0	0	0	1	0	0	0	0	0	0	0	0	0	0	0	0	0	0	0	0	0	0	0	0	0	0	0	0	0	0
Otu2562	Proteobacteria	Deltaproteobacteria	Bdellovibrionales	Bacteriovoracaceae	Peredibacter	0	0	0	1	0	1	0	2	0	0	0	0	0	1	0	0	1	0	1	0	0	0	0	0	0	0	0	0	1	0	0	0	0	0	0	0	0	0	0	0	0	0	0	0
Otu2563	unclassified	unclassified	unclassified	unclassified	unclassified	1	0	0	0	0	1	1	0	0	0	0	0	0	0	0	2	0	1	1	0	0	0	0	0	0	0	0	1	4	46	2	0	0	0	0	0	0	0	0	0	0	0	0	0
Otu2565	unclassified	unclassified	unclassified	unclassified	unclassified	1	0	0	0	1	0	0	0	0	0	0	0	0	0	0	0	0	0	2	0	0	0	0	0	0	0	0	0	0	0	0	0	0	0	0	0	0	0	0	0	0	0	0	0
Otu2566	unclassified	unclassified	unclassified	unclassified	unclassified	0	0	0	0	2	8	0	1	0	0	0	0	0	0	0	0	0	1	1	0	0	0	0	0	0	0	0	1	0	0	0	0	0	0	0	0	0	0	0	0	0	0	0	0
Otu2567	Proteobacteria	Gammaproteobacteria	Chromatiales	Ectothiorhodospiraceae	unclassified	0	0	0	0	1	0	2	0	0	0	0	0	0	0	0	0	0	0	0	0	0	0	0	0	0	0	0	0	0	0	0	0	0	0	0	0	0	0	0	0	0	0	0	0
Otu2569	Proteobacteria	Deltaproteobacteria	unclassified	unclassified	unclassified	0	0	0	0	0	0	0	0	0	0	0	0	0	1	0	0	6	1	0	0	0	0	0	0	0	0	0	0	2	0	0	0	0	0	0	0	0	0	0	0	0	0	0	0
Otu2570	unclassified	unclassified	unclassified	unclassified	unclassified	0	0	2	0	2	3	0	0	0	0	0	0	0	0	0	0	0	0	2	0	0	0	0	0	0	0	0	1	0	0	0	0	0	0	0	0	0	0	0	0	0	0	0	0
Otu2571	Planctomycetes	Planctomycetia	Candidatus Brocadiales	Candidatus Brocadiaceae	Candidatus Anammoxoglobus	0	0	0	0	3	0	0	7	0	0	0	0	0	0	0	2	0	0	2	0	0	0	0	0	0	0	0	6	0	0	0	0	0	0	0	0	0	0	0	0	0	0	0	0
Otu2581	unclassified	unclassified	unclassified	unclassified	unclassified	3	0	0	0	0	0	0	0	0	0	0	6	0	0	0	0	0	0	0	0	0	0	0	1	1	0	0	0	0	0	0	0	0	0	0	0	0	0	1	0	0	0	0	0
Otu2585	Proteobacteria	Deltaproteobacteria	Deltaproteobacteria_incertae_sedis	Deltaproteobacteria_incertae_sedis_unclassified	unclassified	0	26	0	1	0	0	0	1	0	0	0	0	0	0	0	0	1	0	0	0	0	0	0	0	0	0	0	0	0	0	0	0	0	0	0	0	0	0	0	0	0	0	0	0
Otu2586	Proteobacteria	unclassified	unclassified	unclassified	unclassified	1	0	0	0	0	0	0	0	0	0	0	7	1	0	0	0	0	0	0	0	0	0	0	7	0	0	0	0	0	0	0	0	0	0	0	0	0	0	0	0	0	0	0	0
Otu2594	Acidobacteria	Acidobacteria_Gp6	Acidobacteria_Gp6_unclassified	Acidobacteria_Gp6_unclassified	Gp6	0	0	2	0	0	0	2	1	0	0	0	1	0	0	0	0	0	0	0	0	0	0	0	0	0	0	0	0	0	0	0	0	0	0	0	0	0	0	0	0	0	0	2	0
Otu2596	Planctomycetes	Planctomycetia	Planctomycetales	Planctomycetaceae	unclassified	1	4	1	1	0	0	0	0	0	0	0	0	0	0	0	0	3	0	0	0	0	0	0	0	0	0	0	0	0	0	1	0	0	0	0	0	0	0	0	0	0	0	0	0
Otu2597	Planctomycetes	Planctomycetia	Planctomycetales	Planctomycetaceae	unclassified	0	0	0	1	0	0	0	0	0	0	0	0	0	0	0	0	0	0	0	0	0	0	0	0	0	0	0	0	0	0	0	0	0	0	0	0	0	0	0	0	0	0	0	0
Otu2621	Firmicutes	Bacilli	Bacillales	Bacillaceae 2	unclassified	0	1	0	0	0	1	0	2	0	0	0	0	0	0	0	0	0	0	0	0	0	0	0	1	0	0	0	0	0	0	0	0	0	0	0	0	0	0	0	0	0	0	0	0
Otu2625	unclassified	unclassified	unclassified	unclassified	unclassified	0	0	0	0	3	0	0	1	0	0	0	0	0	0	1	0	0	0	1	0	0	0	0	0	0	0	0	0	1	0	0	0	0	0	0	0	0	0	0	0	0	0	0	0
Otu2626	Proteobacteria	Deltaproteobacteria	unclassified	unclassified	unclassified	0	2	0	0	0	0	0	1	0	0	0	0	0	1	0	0	0	0	0	0	0	0	0	0	1	0	0	0	0	0	0	0	0	0	0	0	0	0	0	0	0	0	0	0
Otu2634	Acidobacteria	Acidobacteria_Gp10	Acidobacteria_Gp10_unclassified	Acidobacteria_Gp10_unclassified	Gp10	1	33	0	0	0	0	0	0	0	0	0	0	20	0	0	0	0	0	0	0	0	0	0	0	15	0	0	0	0	0	0	0	0	0	0	0	0	0	0	0	0	0	0	0
Otu2639	Proteobacteria	Deltaproteobacteria	unclassified	unclassified	unclassified	0	0	0	0	0	0	0	0	0	0	0	0	0	1	0	0	0	0	0	0	0	0	0	0	0	1	0	0	0	0	0	0	0	0	0	0	0	0	0	0	0	0	0	0
Otu2643	Proteobacteria	Deltaproteobacteria	Desulfobacterales	Desulfobacteraceae	unclassified	2	0	0	0	0	0	0	0	0	0	0	0	0	1	0	0	0	0	0	0	0	0	0	0	0	1	0	0	0	0	0	0	0	0	0	0	0	0	0	0	0	0	0	0
Otu2655	Proteobacteria	Gammaproteobacteria	Pseudomonadales	Moraxellaceae	Acinetobacter	0	0	1	1	0	0	0	0	0	0	0	1	0	0	0	0	0	0	0	0	0	0	0	0	1	1	2	0	0	0	0	0	0	0	0	0	0	0	0	0	0	0	0	0
Otu2663	Firmicutes	Bacilli	Lactobacillales	Enterococcaceae	Enterococcus	0	0	5	0	0	0	0	2	0	0	0	0	0	0	1	0	2	0	0	0	0	0	0	0	0	1	0	1	0	0	0	0	0	0	0	0	0	0	0	0	1	0	0	0
Otu2681	unclassified	unclassified	unclassified	unclassified	unclassified	4	1	0	0	0	0	0	0	0	0	0	0	0	3	0	0	0	0	0	0	0	0	0	0	0	3	0	0	0	0	0	0	0	0	0	0	0	0	0	0	0	0	0	0
Otu2692	unclassified	unclassified	unclassified	unclassified	unclassified	0	0	0	0	0	2	1	0	0	0	0	0	0	0	0	10	7	1	0	0	0	0	0	1	0	0	0	6	0	1	0	0	0	0	0	0	0	0	0	0	0	0	1	0
Otu2699	Acidobacteria	Acidobacteria_Gp6	Acidobacteria_Gp6_unclassified	Acidobacteria_Gp6_unclassified	Gp6	0	1	0	0	0	0	0	0	0	0	0	0	1	1	0	0	0	0	0	0	0	0	0	0	1	2	0	0	0	0	0	0	0	0	0	0	0	0	0	0	0	0	0	0
Otu2706	Acidobacteria	Acidobacteria_Gp6	Acidobacteria_Gp6_unclassified	Acidobacteria_Gp6_unclassified	Gp6	1	0	0	0	0	0	0	0	0	0	0	2	0	1	0	0	0	0	0	0	0	0	0	3	0	0	0	0	0	0	0	0	0	0	0	0	0	0	0	0	0	0	0	0
Otu2711	Proteobacteria	Deltaproteobacteria	Bdellovibrionales	Bacteriovoracaceae	Halobacteriovorax	0	0	0	0	0	0	0	0	0	0	0	0	1	0	0	0	0	0	0	0	0	0	0	0	1	0	1	0	0	0	0	0	0	0	0	0	5	0	0	0	0	0	0	0
Otu2728	Planctomycetes	Planctomycetia	Planctomycetales	Planctomycetaceae	unclassified	1	2	0	0	0	0	0	0	0	0	0	0	1	0	0	0	0	0	0	0	0	0	0	0	0	0	1	0	0	0	0	0	0	0	0	0	0	0	0	0	0	0	0	0
Otu2731	Proteobacteria	Deltaproteobacteria	unclassified	unclassified	unclassified	0	0	0	0	0	1	1	0	0	0	0	0	0	3	1	4	1	0	1	0	0	0	0	0	0	2	0	0	2	0	1	0	0	0	0	0	0	0	0	0	0	0	0	0
Otu2739	Proteobacteria	Gammaproteobacteria	Chromatiales	Chromatiaceae	Thiohalobacter	0	0	0	0	2	0	1	0	0	0	0	1	1	0	0	1	2	1	1	0	0	0	0	0	1	0	0	8	0	0	0	0	0	0	0	0	0	0	0	0	0	0	0	0
Otu2741	Proteobacteria	Deltaproteobacteria	unclassified	unclassified	unclassified	0	0	0	0	0	0	0	0	0	0	0	0	0	1	0	0	4	0	0	0	0	0	0	1	0	1	0	0	1	0	0	0	0	0	0	0	0	0	0	0	0	0	0	0
Otu2742	Proteobacteria	unclassified	unclassified	unclassified	unclassified	0	0	0	0	0	0	0	0	0	0	0	1	0	0	0	0	0	0	0	0	0	0	0	0	0	0	0	0	0	0	0	0	0	0	0	2	0	0	0	0	0	0	0	0
Otu2747	unclassified	unclassified	unclassified	unclassified	unclassified	1	2	0	1	0	0	0	0	0	0	0	0	0	2	0	0	0	0	0	0	0	0	0	0	0	0	0	0	0	0	0	0	0	0	0	0	0	0	0	0	0	0	0	0
Otu2751	Proteobacteria	Deltaproteobacteria	Myxococcales	unclassified	unclassified	3	0	0	0	0	0	0	0	0	0	0	0	0	0	0	0	0	0	0	0	0	0	0	0	0	0	1	0	0	0	0	0	0	0	0	0	0	0	0	0	0	0	0	0
Otu2754	Firmicutes	Bacilli	Bacillales	Bacillaceae 1	Bacillus	0	0	0	1	0	0	0	0	0	0	0	0	0	0	0	0	0	0	0	0	0	0	0	0	0	1	0	3	0	0	0	0	0	0	0	0	0	0	0	0	0	0	0	0
Otu2758	Firmicutes	Bacilli	Bacillales	Bacillaceae 2	Gracilibacillus	0	0	0	0	0	2	0	0	0	0	0	0	1	1	0	1	0	1	0	0	0	0	0	0	1	0	0	0	0	0	0	0	0	0	0	0	1	0	0	0	0	0	0	0
Otu2776	Acidobacteria	Acidobacteria_Gp6	Acidobacteria_Gp6_unclassified	Acidobacteria_Gp6_unclassified	Gp6	0	1	2	0	0	0	0	0	0	0	0	0	0	1	0	0	0	0	1	0	0	0	0	0	0	1	0	0	0	0	0	0	0	0	0	0	0	0	0	0	0	0	0	0
Otu2808	Acidobacteria	Acidobacteria_Gp22	Acidobacteria_Gp22_unclassified	Acidobacteria_Gp22_unclassified	Gp22	1	0	0	0	0	0	0	0	0	0	0	0	0	0	0	0	0	0	1	0	0	0	0	0	0	0	0	0	0	0	0	0	0	0	0	0	0	0	0	0	0	0	0	0
Otu2815	Proteobacteria	Deltaproteobacteria	unclassified	unclassified	unclassified	0	0	2	0	0	0	0	0	0	0	0	0	0	2	0	0	0	0	0	0	0	0	0	0	0	0	6	0	0	0	1	0	0	0	0	0	0	0	2	0	0	0	0	0
Otu2828	Proteobacteria	Gammaproteobacteria	Pseudomonadales	Moraxellaceae	Acinetobacter	0	0	1	1	0	0	0	0	0	0	0	1	0	0	0	0	1	1	1	0	0	0	0	0	0	0	0	0	0	0	0	0	0	0	0	0	0	0	0	0	0	0	0	0
Otu2835	Proteobacteria	Gammaproteobacteria	unclassified	unclassified	unclassified	0	0	0	0	0	0	0	0	0	0	0	0	0	0	0	0	0	1	0	0	0	0	0	0	0	0	0	0	0	1	0	0	0	0	0	0	0	0	3	0	0	0	0	0
Otu2844	unclassified	unclassified	unclassified	unclassified	unclassified	0	0	0	0	0	0	0	0	0	0	0	1	0	1	0	0	0	0	0	0	0	0	0	1	0	2	0	0	0	0	0	0	0	0	0	0	0	0	0	0	0	0	0	0
Otu2871	unclassified	unclassified	unclassified	unclassified	unclassified	0	1	0	0	0	0	0	0	0	0	0	0	0	0	0	0	0	0	0	0	0	0	0	0	0	0	0	0	4	0	0	0	0	0	0	0	0	0	0	0	0	0	0	0
Otu2879	Planctomycetes	Planctomycetia	unclassified	unclassified	unclassified	0	0	0	0	0	0	0	0	0	0	0	0	0	0	0	0	0	0	0	0	0	0	0	0	0	0	1	0	0	0	0	0	0	0	0	0	0	0	0	0	0	0	0	0
Otu2880	Firmicutes	Negativicutes	Selenomonadales	Veillonellaceae	Dialister	0	0	0	0	0	0	0	0	0	0	0	0	0	0	0	0	0	0	0	0	0	0	0	1	0	2	0	0	0	0	0	0	0	0	0	0	2	0	0	0	0	0	0	0
Otu2882	Acidobacteria	Acidobacteria_Gp6	Acidobacteria_Gp6_unclassified	Acidobacteria_Gp6_unclassified	Gp6	0	1	1	0	0	0	0	0	0	0	0	1	0	1	0	0	0	1	0	0	0	0	0	1	0	1	0	0	1	0	1	0	0	0	0	0	0	0	0	0	0	0	0	0
Otu2898	Firmicutes	Bacilli	Bacillales	Bacillaceae 2	unclassified	0	0	0	0	0	0	0	0	0	0	0	0	0	0	0	0	0	0	0	0	0	0	0	0	1	0	0	0	0	0	0	0	0	0	0	0	0	0	0	0	0	0	0	0
Otu2930	Firmicutes	Bacilli	Bacillales	Bacillaceae 2	Sinobaca	0	0	0	0	0	0	0	0	0	0	0	0	0	0	1	0	0	0	0	0	0	0	0	0	0	0	0	0	0	0	0	0	0	0	0	0	0	0	0	0	0	0	0	0
Otu2943	Proteobacteria	Deltaproteobacteria	Bdellovibrionales	Bacteriovoracaceae	Peredibacter	0	0	0	0	0	1	0	0	0	0	0	0	0	1	1	0	0	2	1	0	0	0	0	0	0	0	1	1	2	2	0	0	0	0	0	0	0	0	0	0	0	0	0	0
Otu2944	Acidobacteria	Acidobacteria_Gp6	Acidobacteria_Gp6_unclassified	Acidobacteria_Gp6_unclassified	Gp6	0	4	0	0	0	0	0	0	0	0	0	0	1	0	0	0	0	0	0	0	0	0	0	0	0	0	0	0	0	0	0	0	0	0	0	0	0	0	0	0	0	0	0	0
Otu2954	Proteobacteria	unclassified	unclassified	unclassified	unclassified	5	0	1	0	0	0	0	1	0	0	0	0	0	1	0	1	3	2	0	0	0	0	0	0	0	1	0	2	0	0	1	0	0	0	0	0	0	0	0	0	0	0	0	0
Otu2955	Firmicutes	Bacilli	Bacillales	Bacillaceae 2	unclassified	0	0	0	0	0	0	0	0	0	0	0	0	0	0	0	0	0	0	0	0	0	0	0	0	0	0	0	0	0	0	0	0	0	0	0	0	2	0	1	0	0	0	0	0
Otu2960	Proteobacteria	Gammaproteobacteria	Pseudomonadales	Moraxellaceae	Acinetobacter	2	0	0	0	0	0	0	0	0	0	0	2	1	0	0	0	0	0	0	0	0	0	0	1	0	0	0	0	0	0	0	0	0	0	0	0	0	0	0	0	0	0	0	0
Otu2965	Proteobacteria	Deltaproteobacteria	Desulfobacterales	Desulfobacteraceae	unclassified	5	0	0	0	0	0	0	0	0	0	0	0	0	0	0	0	0	0	0	0	0	0	0	0	0	0	0	0	0	0	0	0	0	0	0	0	0	0	0	0	0	0	0	0
Otu2968	Proteobacteria	Gammaproteobacteria	unclassified	unclassified	unclassified	0	0	2	0	0	0	0	0	0	0	0	0	0	0	1	0	0	0	0	0	0	0	0	0	0	0	0	0	0	0	0	0	0	0	0	0	0	0	1	0	0	0	0	0
Otu2978	Firmicutes	Bacilli	Bacillales	Bacillaceae 2	unclassified	0	0	0	0	0	0	0	4	0	0	0	5	0	0	1	2	3	2	4	0	0	0	0	4	0	0	0	1	0	0	0	0	0	0	0	0	0	0	0	0	0	0	0	0
Otu2980	unclassified	unclassified	unclassified	unclassified	unclassified	0	0	0	0	0	0	0	0	0	0	0	0	1	1	0	0	0	0	0	0	0	0	0	0	1	0	0	1	0	0	0	0	0	0	0	0	0	0	0	0	0	0	0	0
Otu2986	Acidobacteria	Acidobacteria_Gp7	Acidobacteria_Gp7_unclassified	Acidobacteria_Gp7_unclassified	Gp7	136	4	0	1	84	23	4	7	0	0	0	0	3	5	0	10	9	3	7	0	0	0	0	0	0	2	0	10	14	0	2	0	0	0	0	0	0	0	0	0	0	0	0	0
Otu2988	Proteobacteria	Deltaproteobacteria	Myxococcales	Sandaracinaceae	Sandaracinus	0	4	0	0	0	0	0	0	0	0	0	0	0	1	0	0	0	0	0	0	0	0	0	0	0	2	0	0	0	0	0	0	0	0	0	0	0	0	0	0	0	0	0	0
Otu2996	Hydrogenedentes	Hydrogenedentes_unclassified	Hydrogenedentes_unclassified	Hydrogenedentes_unclassified	Candidatus Hydrogenedens	0	0	0	0	0	0	0	0	0	0	0	0	0	1	0	0	0	0	0	0	0	0	0	0	0	0	0	0	0	0	0	0	0	0	0	0	0	0	0	0	0	0	0	0
Otu3008	Proteobacteria	Gammaproteobacteria	Oceanospirillales	Oceanospirillales_incertae_sedis	Pseudohongiella	0	0	0	0	0	0	0	0	0	0	0	0	1	0	14	1	0	0	2	0	0	0	0	0	1	1	26	1	0	0	2	0	0	0	0	0	0	0	0	0	0	0	0	0
Otu3018	Proteobacteria	Deltaproteobacteria	unclassified	unclassified	unclassified	0	0	1	0	0	0	0	0	0	0	0	0	0	0	0	0	2	0	1	0	0	0	0	0	0	0	0	0	0	0	0	0	0	0	0	0	0	0	0	0	0	0	0	0
Otu3019	Proteobacteria	Gammaproteobacteria	Chromatiales	unclassified	unclassified	0	0	0	0	0	0	0	0	0	0	0	0	2	0	0	1	1	1	1	0	0	0	0	0	2	1	0	1	1	0	0	0	0	0	0	0	1	0	1	0	0	1	1	0
Otu3033	unclassified	unclassified	unclassified	unclassified	unclassified	0	0	2	0	0	1	0	0	0	0	0	0	0	0	0	0	0	0	2	0	0	0	0	0	0	0	0	0	0	0	0	0	0	0	0	0	0	0	0	0	0	0	0	0
Otu3057	Acidobacteria	Acidobacteria_Gp9	Acidobacteria_Gp9_unclassified	Acidobacteria_Gp9_unclassified	Gp9	0	0	2	1	0	0	0	0	0	0	0	0	0	0	1	0	0	0	0	0	0	0	0	0	0	0	0	1	0	0	0	0	0	0	0	0	0	0	0	0	0	0	0	0
Otu3087	unclassified	unclassified	unclassified	unclassified	unclassified	5	0	0	5	0	0	0	0	0	0	0	0	0	0	0	0	0	0	0	0	0	0	0	0	0	0	0	0	0	0	0	0	0	0	0	0	0	0	0	0	0	0	0	0
Otu3094	unclassified	unclassified	unclassified	unclassified	unclassified	1	0	7	0	0	0	0	0	0	0	0	0	0	0	0	0	0	0	0	0	0	0	0	0	0	0	0	0	0	0	0	0	0	0	0	0	0	0	0	0	0	0	0	0
Otu3101	Proteobacteria	Deltaproteobacteria	unclassified	unclassified	unclassified	0	0	0	0	0	0	0	0	0	0	0	0	0	1	0	0	0	0	0	0	0	0	0	0	0	0	0	0	0	0	0	0	0	0	0	0	0	0	0	0	0	0	0	0
Otu3111	Proteobacteria	Gammaproteobacteria	Oceanospirillales	Oceanospirillales_incertae_sedis	Pseudohongiella	2	0	0	0	0	0	0	0	0	0	0	0	0	22	4	0	1	0	0	0	0	0	0	0	0	86	9	7	0	0	0	0	0	0	0	0	0	30	0	0	0	0	0	0
Otu3118	Planctomycetes	Planctomycetia	unclassified	unclassified	unclassified	0	0	0	0	0	0	0	0	0	0	0	0	0	1	0	0	0	0	0	0	0	0	0	0	0	0	0	0	0	0	0	0	0	0	0	0	0	0	0	0	0	0	0	0
Otu3133	Proteobacteria	Gammaproteobacteria	Chromatiales	unclassified	unclassified	0	0	0	0	0	0	0	0	0	0	0	0	0	0	0	0	0	0	0	0	0	0	0	0	0	0	0	0	0	0	0	0	0	0	0	0	0	0	0	0	0	0	0	0
Otu3142	Proteobacteria	Deltaproteobacteria	Myxococcales	Polyangiaceae	unclassified	0	0	0	0	1	3	1	0	0	0	0	0	0	0	0	0	0	0	0	0	0	0	0	0	0	0	0	0	0	0	0	0	0	0	0	0	0	0	0	0	0	0	0	0
Otu3144	Proteobacteria	Gammaproteobacteria	unclassified	unclassified	unclassified	0	0	0	0	0	0	0	0	0	0	0	0	0	0	0	0	0	0	0	0	0	0	0	0	0	0	0	0	0	0	0	0	0	0	0	0	0	0	0	0	0	0	0	0
Otu3150	Proteobacteria	Gammaproteobacteria	Chromatiales	Thioalkalispiraceae	Thioprofundum	134	1	0	0	10	4	0	0	0	0	0	2	11	4	2	4	82	12	0	0	0	0	0	0	5	21	2	25	77	3	0	0	0	0	0	0	0	2	2	0	0	0	0	0
Otu3212	Proteobacteria	Deltaproteobacteria	Bdellovibrionales	Bacteriovoracaceae	Halobacteriovorax	0	0	0	0	0	0	0	0	0	0	0	0	0	0	0	0	0	0	0	0	0	0	0	0	0	0	0	0	0	0	0	0	0	0	0	0	0	0	0	0	0	0	0	0
Otu3218	Proteobacteria	unclassified	unclassified	unclassified	unclassified	0	0	0	0	0	0	2	0	0	0	0	0	0	0	0	0	1	0	0	0	0	0	0	0	0	0	0	1	0	0	0	0	0	0	0	0	0	0	0	0	0	0	0	0
Otu3219	Firmicutes	Bacilli	Bacillales	Bacillaceae 2	Gracilibacillus	0	0	0	1	0	0	4	0	0	0	0	0	0	0	0	0	0	0	0	0	0	0	0	0	0	0	0	0	0	0	0	0	0	0	0	0	0	0	0	0	0	0	0	0
Otu3257	Proteobacteria	Deltaproteobacteria	unclassified	unclassified	unclassified	1	2	0	0	0	0	0	0	0	0	0	0	0	0	0	0	0	0	0	0	0	0	0	0	0	0	1	0	0	0	0	0	0	0	0	0	0	0	0	0	0	0	0	0
Otu3262	Proteobacteria	unclassified	unclassified	unclassified	unclassified	0	0	0	0	0	0	0	0	0	0	0	0	0	0	0	0	0	0	0	0	0	0	0	0	0	0	0	0	0	0	0	0	0	0	0	0	0	0	0	0	0	0	0	0
Otu3269	Proteobacteria	unclassified	unclassified	unclassified	unclassified	0	2	0	0	0	0	0	0	0	0	0	0	0	0	0	0	0	0	0	0	0	0	0	0	0	2	0	0	0	0	0	0	0	0	0	0	0	0	0	0	0	0	0	0
Otu3289	Proteobacteria	Gammaproteobacteria	unclassified	unclassified	unclassified	0	1	0	0	0	0	0	0	0	0	0	0	0	0	0	0	2	13	0	0	0	0	0	0	0	0	0	1	0	0	0	0	0	0	0	0	0	0	0	0	0	0	0	0
Otu3296	Proteobacteria	Deltaproteobacteria	unclassified	unclassified	unclassified	0	0	0	0	0	0	0	0	0	0	0	0	0	0	0	0	0	0	0	0	0	0	0	0	0	0	0	0	0	0	0	0	0	0	0	0	0	0	0	0	0	0	0	0
Otu3302	Proteobacteria	Deltaproteobacteria	unclassified	unclassified	unclassified	0	0	0	0	0	0	0	0	0	0	0	0	0	0	0	0	0	0	0	0	0	0	0	0	0	0	0	0	0	0	0	0	0	0	0	0	0	0	0	0	0	0	0	0
Otu3304	Proteobacteria	Deltaproteobacteria	Myxococcales	unclassified	unclassified	0	4	1	0	0	0	0	0	0	0	0	0	0	0	0	0	0	0	0	0	0	0	0	0	0	0	0	0	0	0	0	0	0	0	0	0	0	0	0	0	0	0	0	0
Otu3357	Proteobacteria	Deltaproteobacteria	unclassified	unclassified	unclassified	0	0	0	0	0	1	1	0	0	0	0	0	0	0	0	0	0	0	1	0	0	0	0	0	0	0	0	1	0	0	0	0	0	0	0	0	0	0	0	0	0	0	0	0
Otu3364	Proteobacteria	Deltaproteobacteria	Myxococcales	Sandaracinaceae	Sandaracinus	0	1	0	0	0	0	0	0	0	0	0	0	0	0	0	0	0	0	2	0	0	0	0	0	0	0	0	0	1	0	0	0	0	0	0	0	0	0	0	0	0	0	0	0
Otu3370	Acidobacteria	Acidobacteria_Gp10	Acidobacteria_Gp10_unclassified	Acidobacteria_Gp10_unclassified	Gp10	0	0	0	0	0	1	1	0	0	0	0	0	2	0	0	1	0	0	0	0	0	0	0	0	0	0	0	0	0	0	0	0	0	0	0	0	0	0	0	0	0	0	0	0
Otu3404	unclassified	unclassified	unclassified	unclassified	unclassified	0	3	0	0	1	0	0	0	0	0	0	0	0	0	0	1	0	0	0	0	0	0	0	0	0	0	0	0	0	0	0	0	0	0	0	0	0	0	0	0	0	0	0	0
Otu3416	Proteobacteria	Deltaproteobacteria	unclassified	unclassified	unclassified	0	3	0	0	0	0	0	0	0	0	0	0	0	0	0	1	2	0	0	0	0	0	0	0	0	0	0	0	0	0	0	0	0	0	0	0	0	0	0	0	0	0	0	0
Otu3425	Firmicutes	Bacilli	Bacillales	Bacillaceae 2	unclassified	0	0	0	0	0	0	0	3	0	0	0	0	0	0	0	0	0	0	1	0	0	0	0	0	1	0	0	0	0	0	0	0	0	0	0	0	0	0	0	0	0	0	0	0
Otu3440	unclassified	unclassified	unclassified	unclassified	unclassified	0	0	0	0	1	0	1	0	0	0	0	0	0	0	0	0	0	0	0	0	0	0	0	0	0	0	0	1	0	0	3	0	0	0	0	0	0	0	0	0	0	0	0	0
Otu3441	unclassified	unclassified	unclassified	unclassified	unclassified	6	0	0	0	0	1	4	7	0	0	0	2	0	0	0	1	1	0	6	0	0	0	0	0	0	0	0	1	3	7	9	0	0	0	0	0	0	0	0	0	0	0	0	0
Otu3443	unclassified	unclassified	unclassified	unclassified	unclassified	0	0	0	0	0	1	0	0	0	0	0	0	0	0	0	1	6	0	0	0	0	0	0	0	0	0	0	0	0	0	0	0	0	0	0	0	0	0	0	0	0	0	0	0
Otu3463	unclassified	unclassified	unclassified	unclassified	unclassified	0	0	0	0	1	3	0	1	0	0	0	0	0	0	0	0	0	2	0	0	0	0	0	0	0	0	0	0	0	0	0	0	0	0	0	0	0	0	0	0	0	0	0	0
Otu3467	unclassified	unclassified	unclassified	unclassified	unclassified	0	0	0	0	4	0	2	0	0	0	0	0	0	0	0	0	0	1	0	0	0	0	0	0	0	0	0	1	1	0	0	0	0	0	0	0	0	0	0	0	0	0	0	0
Otu3530	unclassified	unclassified	unclassified	unclassified	unclassified	0	0	0	0	2	1	0	3	0	0	0	0	0	0	0	0	0	0	4	0	0	0	0	0	0	0	0	2	0	0	0	0	0	0	0	0	0	0	0	0	0	0	0	0
Otu3543	Firmicutes	Bacilli	Bacillales	Bacillaceae 2	unclassified	0	0	0	0	0	0	0	7	0	0	0	0	0	0	0	1	0	0	0	0	0	0	0	0	0	0	0	0	0	0	0	0	0	0	0	0	0	0	0	0	0	0	0	0
Otu3548	Proteobacteria	Deltaproteobacteria	unclassified	unclassified	unclassified	0	4	0	0	0	0	0	0	0	0	0	0	0	0	0	0	2	0	0	0	0	0	0	0	0	0	0	0	0	0	0	0	0	0	0	0	0	0	0	0	0	0	0	0
Otu3554	unclassified	unclassified	unclassified	unclassified	unclassified	0	0	0	0	0	0	2	1	0	0	0	0	0	0	0	0	0	0	1	0	0	0	0	0	0	0	0	0	0	1	0	0	0	0	0	0	0	0	0	0	0	0	1	0
Otu3570	unclassified	unclassified	unclassified	unclassified	unclassified	0	0	0	0	0	0	0	3	0	0	0	0	0	0	0	0	0	1	0	0	0	0	0	0	0	0	0	1	0	0	0	0	0	0	0	0	0	0	0	0	0	0	0	0
Otu3581	unclassified	unclassified	unclassified	unclassified	unclassified	3	0	7	3	0	0	0	1	0	0	0	0	0	0	3	0	2	0	1	0	0	0	0	0	0	0	0	0	0	0	3	0	0	0	0	0	0	0	0	0	0	0	0	0
Otu3586	Proteobacteria	Deltaproteobacteria	unclassified	unclassified	unclassified	0	0	0	0	0	0	2	1	0	0	0	0	0	0	0	0	2	0	0	0	0	0	0	0	0	0	0	0	3	0	1	0	0	0	0	0	0	0	0	1	0	0	0	0
Otu3631	Proteobacteria	unclassified	unclassified	unclassified	unclassified	0	0	0	0	0	0	0	1	0	0	0	0	0	0	0	0	0	0	2	0	0	0	0	0	0	0	0	0	0	0	0	0	0	0	0	0	0	0	0	0	0	0	0	0
Otu3637	unclassified	unclassified	unclassified	unclassified	unclassified	0	0	0	0	7	0	1	0	0	0	0	0	0	0	0	0	0	0	0	0	0	0	0	0	0	0	0	0	0	0	0	0	0	0	0	0	0	0	0	0	0	0	0	0
Otu3651	unclassified	unclassified	unclassified	unclassified	unclassified	0	0	1	0	0	0	0	0	0	0	0	0	0	0	0	1	3	2	1	0	0	0	0	0	0	0	0	0	0	4	3	0	0	0	0	0	0	0	0	0	0	0	0	0
Otu3662	Proteobacteria	unclassified	unclassified	unclassified	unclassified	0	0	0	0	0	0	0	0	0	0	0	0	0	0	0	1	2	0	0	0	0	0	0	0	1	0	0	1	0	0	0	0	0	0	0	0	0	0	0	0	0	0	0	0
Otu3675	Proteobacteria	Deltaproteobacteria	Deltaproteobacteria_incertae_sedis	Deltaproteobacteria_incertae_sedis_unclassified	unclassified	0	0	2	0	0	1	0	0	0	0	0	0	0	0	0	0	1	1	0	0	0	0	0	0	0	0	0	0	0	0	0	0	0	0	0	0	0	0	0	0	0	0	0	0
Otu3693	Proteobacteria	Gammaproteobacteria	Alteromonadales	Alteromonadaceae	Haliea	0	28	51	0	18	0	10	24	0	0	0	0	0	152	0	79	3	0	0	0	0	0	0	0	0	116	0	451	982	3	346	0	0	0	0	0	0	9	0	53	83	0	0	0
Otu3699	Firmicutes	Bacilli	Bacillales	Bacillaceae 1	Bacillus	0	0	0	0	0	0	0	0	0	0	0	0	2	0	0	0	0	4	0	0	0	0	0	0	0	0	0	0	1	1	1	0	0	0	0	0	0	0	0	0	0	0	0	0
Otu3705	unclassified	unclassified	unclassified	unclassified	unclassified	0	0	0	0	0	1	0	1	0	0	0	0	0	0	0	0	0	0	2	0	0	0	0	0	0	0	0	1	0	0	1	0	0	0	0	0	0	0	0	0	0	0	0	0
Otu3706	Proteobacteria	Gammaproteobacteria	Legionellales	unclassified	unclassified	0	0	0	0	4	0	0	0	0	0	0	0	0	0	0	0	0	0	2	0	0	0	0	0	0	0	0	0	0	0	0	0	0	0	0	0	0	0	0	0	0	0	0	0
Otu3707	Firmicutes	Bacilli	Bacillales	unclassified	unclassified	0	0	0	1	0	0	0	0	0	0	0	0	0	0	0	3	0	0	1	0	0	0	0	0	0	0	0	0	2	0	0	0	0	0	0	0	0	0	0	0	0	0	0	0
Otu3743	Proteobacteria	Deltaproteobacteria	unclassified	unclassified	unclassified	0	0	0	0	1	0	0	0	0	0	0	0	0	0	0	0	0	0	0	0	0	0	0	0	0	0	0	0	0	1	0	0	0	0	0	0	0	0	0	0	0	0	0	0
Otu3797	unclassified	unclassified	unclassified	unclassified	unclassified	0	0	1	4	0	0	0	0	0	0	0	0	0	0	1	1	0	0	0	0	0	0	0	0	0	0	0	0	0	0	0	0	0	0	0	0	0	0	0	0	0	0	0	0
Otu3799	Proteobacteria	Deltaproteobacteria	unclassified	unclassified	unclassified	0	0	0	0	0	0	0	0	0	0	0	0	0	8	0	1	1	1	0	0	0	0	0	0	0	0	0	0	0	0	0	0	0	0	0	0	0	0	0	0	2	0	0	0
Otu3808	unclassified	unclassified	unclassified	unclassified	unclassified	11	0	0	0	0	0	0	0	0	0	0	0	0	0	0	0	0	1	0	0	0	0	0	0	0	0	0	0	0	1	1	0	0	0	0	0	0	0	0	0	0	0	0	0
Otu3824	Firmicutes	Bacilli	Bacillales	Bacillaceae 1	Bacillus	0	0	0	0	1	0	0	0	0	0	0	0	0	0	0	1	0	0	0	0	0	0	0	0	0	0	0	4	0	0	0	0	0	0	0	0	0	0	0	0	0	0	0	0
Otu3837	unclassified	unclassified	unclassified	unclassified	unclassified	0	0	0	7	0	0	0	0	0	0	0	0	0	1	0	0	1	0	0	0	0	0	0	0	0	2	0	6	3	4	1	0	0	0	0	0	0	0	0	0	0	0	0	0
Otu3864	Proteobacteria	Gammaproteobacteria	unclassified	unclassified	unclassified	0	0	0	0	0	0	0	0	0	0	0	0	16	0	0	1	0	1	0	0	0	0	0	0	0	0	0	1	1	2	0	0	0	0	0	0	0	0	0	0	2	1	2	0
Otu3871	unclassified	unclassified	unclassified	unclassified	unclassified	0	0	0	0	4	3	0	0	0	0	0	0	0	0	0	0	1	2	0	0	0	0	0	0	0	0	0	0	0	0	0	0	0	0	0	0	0	0	0	0	0	0	0	0
Otu3874	Acidobacteria	Acidobacteria_Gp10	Acidobacteria_Gp10_unclassified	Acidobacteria_Gp10_unclassified	Gp10	0	0	0	0	0	0	1	0	0	0	0	0	0	0	0	0	0	0	6	0	0	0	0	0	0	0	0	9	0	0	0	0	0	0	0	0	0	0	0	0	0	0	0	0
Otu3899	Proteobacteria	Gammaproteobacteria	unclassified	unclassified	unclassified	0	0	0	0	3	0	1	0	0	0	0	0	0	1	0	0	0	0	0	0	0	0	0	0	0	0	0	1	0	0	1	0	0	0	0	0	0	0	0	0	0	0	0	0
Otu3908	Proteobacteria	Deltaproteobacteria	unclassified	unclassified	unclassified	0	0	0	0	0	1	0	0	0	0	0	0	1	1	0	0	1	1	0	0	0	0	0	0	0	0	0	0	5	0	0	0	0	0	0	0	0	0	0	0	0	0	0	0
Otu3914	Proteobacteria	Deltaproteobacteria	unclassified	unclassified	unclassified	0	0	0	0	0	0	0	0	0	0	0	0	0	0	0	2	1	0	1	0	0	0	0	0	0	0	0	0	0	0	0	0	0	0	0	0	0	0	0	0	0	0	0	0
Otu3926	unclassified	unclassified	unclassified	unclassified	unclassified	0	0	0	0	0	0	0	0	0	0	0	0	0	0	0	0	0	4	3	0	0	0	0	0	0	0	2	0	0	0	0	0	0	0	0	0	0	0	0	0	0	0	0	0
Otu3932	Proteobacteria	Deltaproteobacteria	Deltaproteobacteria_incertae_sedis	Deltaproteobacteria_incertae_sedis_unclassified	Deferrisoma	0	0	0	0	0	0	0	0	0	0	0	0	0	0	0	0	7	0	0	0	0	0	0	0	0	0	0	0	0	0	0	0	0	0	0	0	0	0	0	0	0	0	0	0
Otu3936	Hydrogenedentes	Hydrogenedentes_unclassified	Hydrogenedentes_unclassified	Hydrogenedentes_unclassified	Candidatus Hydrogenedens	0	4	0	0	0	0	0	1	0	0	0	0	0	0	0	0	0	0	0	0	0	0	0	0	0	0	0	0	0	0	0	0	0	0	0	0	0	0	0	0	0	0	0	0
Otu3939	Proteobacteria	Deltaproteobacteria	unclassified	unclassified	unclassified	0	0	0	0	0	0	0	0	0	0	0	0	0	0	0	1	0	0	3	0	0	0	0	0	0	0	0	3	0	0	0	0	0	0	0	0	0	0	0	0	0	0	0	0
Otu3965	unclassified	unclassified	unclassified	unclassified	unclassified	0	0	0	0	0	3	1	2	0	0	0	0	0	0	0	0	0	0	0	0	0	0	0	0	0	0	0	0	0	0	0	0	0	0	0	0	0	0	0	0	0	0	0	0
Otu3970	Proteobacteria	unclassified	unclassified	unclassified	unclassified	0	0	0	0	0	0	0	1	0	0	0	0	0	0	0	0	0	0	6	0	0	0	0	0	0	0	0	0	0	0	0	0	0	0	0	0	0	0	0	0	0	0	0	0
Otu3991	unclassified	unclassified	unclassified	unclassified	unclassified	0	0	0	0	0	0	0	0	0	0	0	0	0	0	0	0	0	0	0	0	0	0	0	0	0	0	0	0	0	0	5	0	0	0	0	0	0	0	0	0	0	0	0	0
Otu4039	Proteobacteria	Deltaproteobacteria	Bdellovibrionales	Bacteriovoracaceae	Peredibacter	0	0	0	0	1	0	0	1	0	0	0	0	0	0	0	0	1	2	0	0	0	0	0	0	1	0	0	0	0	0	0	0	0	0	0	0	0	0	0	0	0	0	0	0
Otu4061	unclassified	unclassified	unclassified	unclassified	unclassified	1	0	0	0	0	3	0	0	0	0	0	1	0	0	0	1	0	0	0	0	0	0	0	0	0	0	0	0	0	0	3	0	0	0	0	0	0	0	0	0	0	0	0	0
Otu4064	unclassified	unclassified	unclassified	unclassified	unclassified	0	0	0	0	1	0	0	1	0	0	0	0	0	0	0	0	0	0	0	0	0	0	0	0	0	0	0	0	0	0	0	0	0	0	0	0	0	0	0	0	0	0	0	0
Otu4070	Proteobacteria	Gammaproteobacteria	Chromatiales	Ectothiorhodospiraceae	unclassified	0	0	0	0	3	3	0	0	0	0	0	0	0	0	0	0	0	0	0	0	0	0	0	0	0	0	0	0	0	0	0	0	0	0	0	0	0	0	0	0	0	0	0	0
Otu4088	unclassified	unclassified	unclassified	unclassified	unclassified	0	0	0	0	0	6	0	0	0	0	0	0	0	0	0	0	35	1	0	0	0	0	0	0	0	0	0	0	0	0	0	0	0	0	0	0	0	0	0	0	0	0	0	0
Otu4107	Proteobacteria	Deltaproteobacteria	Deltaproteobacteria_incertae_sedis	Deltaproteobacteria_incertae_sedis_unclassified	Deferrisoma	0	0	0	0	0	1	0	0	0	0	0	0	0	0	0	2	0	0	0	0	0	0	0	0	0	0	0	0	0	0	0	0	0	0	0	0	0	0	0	0	0	0	0	0
Otu4133	unclassified	unclassified	unclassified	unclassified	unclassified	0	0	0	0	0	0	0	0	0	0	0	0	0	0	0	0	4	0	0	0	0	0	0	0	0	0	0	0	0	1	0	0	0	0	0	0	0	0	0	0	0	0	0	0
Otu4167	Proteobacteria	Gammaproteobacteria	Alteromonadales	Alteromonadaceae	Haliea	0	0	0	0	0	0	0	0	0	0	0	0	0	10	0	25	0	0	0	0	0	0	0	0	0	3	0	6	9	0	0	0	0	0	0	0	0	0	0	1	0	0	0	0
Otu4191	Proteobacteria	Deltaproteobacteria	unclassified	unclassified	unclassified	0	0	0	0	0	0	0	1	0	0	0	0	0	1	0	1	2	0	0	0	0	0	0	0	0	0	0	0	0	0	0	0	0	0	0	0	0	0	0	0	0	0	0	0
Otu4194	unclassified	unclassified	unclassified	unclassified	unclassified	0	0	0	0	0	0	1	0	0	0	0	0	0	0	0	5	1	0	0	0	0	0	0	0	0	0	0	0	0	0	0	0	0	0	0	0	0	0	0	0	0	0	0	0
Otu4195	unclassified	unclassified	unclassified	unclassified	unclassified	0	0	0	0	0	0	1	1	0	0	0	0	0	0	0	0	3	0	0	0	0	0	0	0	0	0	0	0	0	0	0	0	0	0	0	0	0	0	0	0	0	0	0	0
Otu4244	Acidobacteria	Acidobacteria_Gp10	Acidobacteria_Gp10_unclassified	Acidobacteria_Gp10_unclassified	Gp10	0	0	0	0	0	1	2	0	0	0	0	0	0	0	0	0	0	4	0	0	0	0	0	0	0	0	0	0	0	0	0	0	0	0	0	0	0	0	0	0	0	0	0	0
Otu4251	unclassified	unclassified	unclassified	unclassified	unclassified	1	0	0	0	3	1	0	0	0	0	0	0	0	0	0	0	0	0	0	0	0	0	0	0	0	0	0	1	0	0	0	0	0	0	0	0	0	0	0	0	0	0	0	0
Otu4270	unclassified	unclassified	unclassified	unclassified	unclassified	0	0	0	0	0	0	0	0	0	0	0	0	0	0	0	0	2	0	3	0	0	0	0	0	0	0	0	0	0	0	1	0	0	0	0	0	0	0	0	0	0	0	0	0
Otu4284	unclassified	unclassified	unclassified	unclassified	unclassified	0	0	0	0	0	0	10	0	0	0	0	0	0	0	0	0	0	0	0	0	0	0	0	0	0	0	0	0	1	0	0	0	0	0	0	0	0	0	0	0	0	0	0	0
Otu4288	unclassified	unclassified	unclassified	unclassified	unclassified	0	0	0	0	0	0	0	0	0	0	0	0	0	0	0	2	6	1	1	0	0	0	0	0	0	0	0	2	0	0	1	0	0	0	0	0	0	0	0	1	1	0	0	0
Otu4320	Proteobacteria	Gammaproteobacteria	Chromatiales	Ectothiorhodospiraceae	unclassified	0	0	0	0	0	0	0	0	0	0	0	0	0	0	0	4	0	0	0	0	0	0	0	0	0	0	0	1	0	3	0	0	0	0	0	0	0	0	0	0	0	0	0	0
Otu4322	unclassified	unclassified	unclassified	unclassified	unclassified	0	0	0	0	0	0	1	0	0	0	0	0	0	0	0	0	0	0	0	0	0	0	0	0	0	0	0	0	0	0	0	0	0	0	0	0	0	0	0	0	0	0	0	0
Otu4331	Acidobacteria	Acidobacteria_Gp10	Acidobacteria_Gp10_unclassified	Acidobacteria_Gp10_unclassified	Gp10	0	0	0	0	0	0	0	0	0	0	0	0	0	0	0	1	0	2	1	0	0	0	0	0	0	0	0	0	0	1	0	0	0	0	0	0	0	0	0	0	0	0	0	0
Otu4336	Acidobacteria	Acidobacteria_Gp10	Acidobacteria_Gp10_unclassified	Acidobacteria_Gp10_unclassified	Gp10	10	0	9	0	20	26	25	29	0	0	0	0	0	2	0	0	0	1	21	0	0	0	0	0	0	3	0	16	0	1	2	0	0	0	0	0	0	0	0	0	0	0	0	0
Otu4355	Proteobacteria	Gammaproteobacteria	Chromatiales	unclassified	unclassified	0	0	0	0	0	0	0	1	0	0	0	0	0	0	0	2	1	0	24	0	0	0	0	0	0	0	0	0	0	0	0	0	0	0	0	0	0	0	7	0	0	1	0	0
Otu4360	unclassified	unclassified	unclassified	unclassified	unclassified	0	0	0	0	0	0	0	0	0	0	0	0	0	0	0	0	0	1	0	0	0	0	0	0	0	0	0	0	2	0	0	0	0	0	0	0	0	0	0	0	0	0	0	0
Otu4365	Firmicutes	unclassified	unclassified	unclassified	unclassified	0	0	0	0	0	0	0	2	0	0	0	0	0	0	2	2	0	3	1	0	0	0	0	0	0	0	0	0	0	0	1	0	0	0	0	0	0	0	0	0	0	0	0	0
Otu4373	Acidobacteria	unclassified	unclassified	unclassified	unclassified	0	0	0	0	0	1	0	0	0	0	0	0	0	0	0	0	0	0	3	0	0	0	0	0	0	0	0	1	0	0	0	0	0	0	0	0	0	0	0	0	0	0	0	0
Otu4407	Proteobacteria	Deltaproteobacteria	Deltaproteobacteria_incertae_sedis	Deltaproteobacteria_incertae_sedis_unclassified	Deferrisoma	0	0	0	0	1	0	0	0	0	0	0	0	0	0	0	1	0	1	2	0	0	0	0	0	0	0	1	0	0	0	0	0	0	0	0	0	0	0	0	0	0	0	0	0
Otu4423	Acidobacteria	Acidobacteria_Gp10	Acidobacteria_Gp10_unclassified	Acidobacteria_Gp10_unclassified	Gp10	0	0	0	0	0	0	0	0	0	0	0	0	0	0	0	0	0	5	0	0	0	0	0	0	0	0	0	0	0	0	0	0	0	0	0	0	0	0	0	0	0	0	0	0
Otu4424	Proteobacteria	Deltaproteobacteria	unclassified	unclassified	unclassified	0	0	0	0	0	0	0	0	0	0	0	0	0	0	0	1	0	0	1	0	0	0	0	0	0	0	0	11	0	0	0	0	0	0	0	0	0	0	0	0	0	0	0	0
Otu4440	Proteobacteria	Deltaproteobacteria	unclassified	unclassified	unclassified	0	0	2	1	1	0	0	2	0	0	0	0	0	0	0	1	0	3	0	0	0	0	0	0	0	0	0	0	0	1	0	0	0	0	0	0	0	0	0	0	0	0	0	0
Otu4478	unclassified	unclassified	unclassified	unclassified	unclassified	1	0	2	0	1	15	0	1	0	0	0	0	1	0	0	0	0	0	0	0	0	0	0	0	0	0	1	1	1	0	0	0	0	0	0	0	0	0	0	0	0	0	0	0
Otu4516	Proteobacteria	unclassified	unclassified	unclassified	unclassified	0	0	0	0	0	0	0	1	0	0	0	0	0	0	0	1	1	1	0	0	0	0	0	0	0	0	0	0	1	0	0	0	0	0	0	0	0	0	0	0	0	0	0	0
Otu4523	unclassified	unclassified	unclassified	unclassified	unclassified	0	0	0	0	0	1	0	4	0	0	0	0	0	0	0	0	3	2	0	0	0	0	0	0	0	0	0	2	0	0	0	0	0	0	0	0	0	0	0	0	0	0	0	0
Otu4543	Proteobacteria	unclassified	unclassified	unclassified	unclassified	0	0	0	0	0	0	0	0	0	0	0	3	1	0	0	0	0	0	0	0	0	0	0	2	0	0	0	1	0	0	0	0	0	0	0	0	0	0	0	0	0	0	0	0
Otu4586	unclassified	unclassified	unclassified	unclassified	unclassified	0	0	0	0	0	0	5	0	0	0	0	0	0	0	0	0	0	2	0	0	0	0	0	0	0	0	0	0	0	0	0	0	0	0	0	0	0	0	0	0	0	0	0	0
Otu4604	Acidobacteria	Acidobacteria_Gp10	Acidobacteria_Gp10_unclassified	Acidobacteria_Gp10_unclassified	Gp10	0	0	0	0	0	0	0	0	0	0	0	0	0	0	0	3	1	1	1	0	0	0	0	0	0	0	0	0	0	0	0	0	0	0	0	0	0	0	0	0	0	0	0	0
Otu4607	unclassified	unclassified	unclassified	unclassified	unclassified	0	0	0	0	0	0	0	0	0	0	0	0	0	0	0	1	0	0	2	0	0	0	0	0	0	0	0	0	0	3	2	0	0	0	0	0	0	0	0	0	0	0	0	0
Otu4609	unclassified	unclassified	unclassified	unclassified	unclassified	0	0	3	0	1	0	1	0	0	0	0	0	0	0	0	2	1	7	1	0	0	0	0	0	0	0	0	0	0	0	2	0	0	0	0	0	0	0	0	1	0	0	0	0
Otu4624	unclassified	unclassified	unclassified	unclassified	unclassified	0	0	0	0	1	1	0	1	0	0	0	0	0	0	0	0	0	0	1	0	0	0	0	0	0	0	0	1	0	7	2	0	0	0	0	0	0	0	0	0	0	0	0	0
Otu4636	unclassified	unclassified	unclassified	unclassified	unclassified	0	0	0	0	0	0	0	0	0	0	0	0	0	0	0	2	3	0	0	0	0	0	0	0	1	1	0	0	0	2	1	0	0	0	0	0	0	0	0	0	0	0	0	0
Otu4649	Proteobacteria	Deltaproteobacteria	Desulfuromonadales	Desulfuromonadaceae	Desulfuromonas	0	0	0	0	0	0	0	2	0	0	0	0	0	0	0	1	0	0	8	0	0	0	0	0	0	0	1	0	4	0	0	0	0	0	0	0	0	0	0	0	0	0	0	0
Otu4711	unclassified	unclassified	unclassified	unclassified	unclassified	0	0	0	0	0	0	0	0	0	0	0	0	0	0	0	2	0	0	0	0	0	0	0	0	0	0	0	5	6	0	0	0	0	0	0	0	0	0	0	0	0	0	0	0
Otu4734	unclassified	unclassified	unclassified	unclassified	unclassified	8	0	0	0	0	1	0	0	0	0	0	0	0	0	0	0	0	0	0	0	0	0	0	0	0	0	0	0	0	0	0	0	0	0	0	0	0	0	0	0	0	0	0	0
Otu4751	unclassified	unclassified	unclassified	unclassified	unclassified	0	0	0	0	0	1	0	1	0	0	0	0	0	0	0	0	0	0	0	0	0	0	0	0	0	0	0	3	0	0	0	0	0	0	0	0	0	0	0	0	0	0	0	0
Otu4764	Firmicutes	Bacilli	Bacillales	Bacillaceae 2	Gracilibacillus	0	0	0	0	3	2	2	1	0	0	0	0	0	0	0	0	0	1	4	0	0	0	0	0	0	0	0	0	1	0	1	0	0	0	0	0	0	0	0	0	0	0	0	0
Otu4767	unclassified	unclassified	unclassified	unclassified	unclassified	0	0	0	0	0	0	0	0	0	0	0	0	0	0	0	0	0	0	0	0	0	0	0	0	0	0	0	0	1	0	0	0	0	0	0	0	0	0	0	0	0	0	0	0
Otu4790	unclassified	unclassified	unclassified	unclassified	unclassified	0	0	0	0	1	1	0	0	0	0	0	0	0	0	0	0	0	0	0	0	0	0	0	0	0	0	0	4	0	0	0	0	0	0	0	0	0	0	0	0	0	0	0	0
Otu4798	Proteobacteria	unclassified	unclassified	unclassified	unclassified	0	0	0	0	1	0	0	1	0	0	0	0	0	0	0	0	0	0	4	0	0	0	0	0	0	0	0	0	0	0	1	0	0	0	0	0	0	0	0	0	0	0	0	0
Otu4811	unclassified	unclassified	unclassified	unclassified	unclassified	0	0	0	1	1	0	0	0	0	0	0	0	2	0	1	1	0	0	0	0	0	0	0	0	0	0	0	2	1	0	0	0	0	0	0	0	0	0	0	0	0	0	0	0
Otu4827	unclassified	unclassified	unclassified	unclassified	unclassified	2	0	0	0	1	0	2	1	0	0	0	0	1	0	0	0	0	0	5	0	0	0	0	0	1	0	0	0	0	0	0	0	0	0	0	0	0	0	0	0	0	0	0	0
Otu4834	unclassified	unclassified	unclassified	unclassified	unclassified	0	0	0	0	0	0	0	1	0	0	0	0	0	0	0	1	0	0	3	0	0	0	0	0	0	0	0	0	1	0	0	0	0	0	0	0	0	0	0	0	0	0	0	0
Otu4842	Proteobacteria	Gammaproteobacteria	Alteromonadales	Alteromonadaceae	Marinobacter	175	375	47	554	112	85	112	42	0	0	0	5	225	92	738	45	126	150	91	0	0	0	0	3	59	52	237	83	89	98	79	0	0	0	0	1	0	3	117	0	0	0	0	0
Otu4843	Proteobacteria	Gammaproteobacteria	Alteromonadales	unclassified	unclassified	1	0	0	0	0	0	0	0	0	0	0	66	0	0	0	0	0	0	0	0	0	0	0	1149	0	0	0	0	0	0	0	0	0	0	0	3	1	0	0	0	0	0	0	0
Otu4844	Proteobacteria	Gammaproteobacteria	Xanthomonadales	Xanthomonadaceae	Pseudoxanthomonas	2	0	0	0	0	0	1	0	0	0	0	294	0	0	0	0	0	0	0	0	0	0	0	733	0	0	1	0	0	0	0	0	0	0	0	158	1	0	0	0	0	0	0	0
Otu4845	Proteobacteria	Gammaproteobacteria	Chromatiales	Ectothiorhodospiraceae	Thiohalomonas	207	986	63	4	90	52	102	38	0	0	0	0	510	37	398	109	212	97	70	0	0	0	0	1	132	3	83	127	70	30	21	0	0	0	0	0	0	0	9	0	0	0	0	0
Otu4846	Proteobacteria	Deltaproteobacteria	Deltaproteobacteria_incertae_sedis	Deltaproteobacteria_incertae_sedis_unclassified	Deferrisoma	0	0	0	0	0	0	0	0	526	1094	1357	0	0	0	0	0	0	0	0	1026	763	676	1063	0	0	0	0	0	0	0	0	150	180	88	780	0	0	0	0	0	0	0	0	7
Otu4847	Verrucomicrobia	Subdivision3	Subdivision3_unclassified	Subdivision3_unclassified	Subdivision3_genera_incertae_sedis	54	58	51	69	25	64	30	7	0	0	0	0	42	32	190	40	222	106	39	0	0	0	0	0	14	10	87	105	145	80	18	0	0	0	0	0	0	0	0	0	0	0	0	0
Otu4848	Proteobacteria	Gammaproteobacteria	Pseudomonadales	Pseudomonadaceae	Pseudomonas	28	162	19	14	0	0	0	1	0	0	0	4	312	75	125	0	13	0	5	0	0	0	0	2	110	45	56	0	37	0	7	0	0	0	0	7	0	3	0	0	2	0	0	0
Otu4849	Proteobacteria	Gammaproteobacteria	unclassified	unclassified	unclassified	0	0	0	0	0	0	0	0	0	0	0	0	0	8	57	89	0	0	2	0	0	0	0	0	0	11	74	141	0	0	1	0	0	0	0	0	0	1	0	0	0	0	0	0
Otu4850	Proteobacteria	Gammaproteobacteria	Enterobacteriales	Enterobacteriaceae	Escherichia/Shigella	9	1	33	3	5	0	2	0	0	0	0	1	3	0	1	0	1	5	0	0	0	0	0	9	2	14	1	11	1	0	0	0	0	0	0	5	5	0	1	0	0	0	1	0
Otu4851	Proteobacteria	Betaproteobacteria	unclassified	unclassified	unclassified	53	108	53	7	1	0	2	18	0	0	0	1	19	224	0	16	6	8	10	0	0	0	0	0	8	89	0	40	14	4	23	0	0	0	0	0	0	0	0	0	0	0	0	0
Otu4852	Proteobacteria	Gammaproteobacteria	Chromatiales	Ectothiorhodospiraceae	unclassified	30	171	62	89	310	55	152	114	0	0	0	2	61	42	0	147	35	6	56	0	0	0	0	1	21	16	2	228	52	161	30	0	0	0	0	0	0	0	13	20	1	1	1	0
Otu4853	Acidobacteria	Acidobacteria_Gp10	Acidobacteria_Gp10_unclassified	Acidobacteria_Gp10_unclassified	Gp10	0	0	58	0	0	0	0	0	0	0	0	0	0	93	23	6	21	0	3	0	0	0	0	0	0	73	8	6	19	0	4	0	0	0	0	0	0	0	0	0	0	0	0	0
Otu4854	Acidobacteria	Acidobacteria_Gp10	Acidobacteria_Gp10_unclassified	Acidobacteria_Gp10_unclassified	Gp10	0	0	16	13	0	0	0	0	0	0	0	0	0	8	14	0	5	9	0	0	0	0	0	0	0	2	6	0	7	0	0	0	0	0	0	0	0	0	0	0	0	0	0	0
Otu4855	Proteobacteria	Gammaproteobacteria	Oceanospirillales	unclassified	unclassified	0	2	0	0	0	0	0	0	0	0	0	0	13	0	0	94	5	18	0	0	0	0	0	0	68	0	0	237	0	53	0	0	0	0	0	0	0	0	0	4	0	0	0	0
Otu4856	unclassified	unclassified	unclassified	unclassified	unclassified	1	0	0	0	0	0	0	0	0	0	0	0	0	5	13	1	1	0	2	0	0	0	0	0	0	6	18	2	0	0	0	0	0	0	0	0	0	0	5	0	0	0	0	0
Otu4857	Proteobacteria	Betaproteobacteria	Burkholderiales	Comamonadaceae	Acidovorax	42	6	358	9	0	0	0	0	0	0	0	19	5	4	1	0	0	0	0	0	0	0	0	171	11	22	10	0	0	0	0	0	0	0	0	1	1	0	0	0	0	0	0	0
Otu4858	Acidobacteria	Acidobacteria_Gp10	Acidobacteria_Gp10_unclassified	Acidobacteria_Gp10_unclassified	Gp10	0	0	31	0	0	0	0	0	0	0	0	0	0	154	42	2	0	4	15	0	0	0	0	0	0	196	35	5	0	1	11	0	0	0	0	0	0	0	3	0	0	0	0	0
Otu4859	Proteobacteria	Gammaproteobacteria	Chromatiales	Ectothiorhodospiraceae	unclassified	13	6	79	1	1	7	13	3	0	0	0	0	0	87	21	8	27	16	61	0	0	0	0	0	0	52	10	15	19	4	9	0	0	0	0	0	0	0	0	0	1	0	1	0
Otu4860	Proteobacteria	Gammaproteobacteria	Chromatiales	unclassified	unclassified	0	2	8	2	0	0	0	0	0	0	0	0	0	1	57	0	1	0	0	0	0	0	0	0	0	0	17	0	2	0	0	0	0	0	0	0	0	0	1	0	0	0	0	0
Otu4861	Actinobacteria	Actinobacteria	Solirubrobacterales	Conexibacteraceae	Conexibacter	0	36	2	0	1	0	6	7	0	0	0	1	85	1	0	3	0	1	10	0	0	0	0	23	198	0	0	1	4	0	2	0	0	0	0	0	49	0	0	0	0	0	0	0
Otu4862	Proteobacteria	Betaproteobacteria	Burkholderiales	Comamonadaceae	Hydrogenophaga	48	164	63	115	0	0	2	0	0	0	0	9	8	0	0	0	3	0	0	0	0	0	0	3	0	1	1	2	1	1	1	0	0	0	0	23	15	2	5	0	0	0	0	0
Otu4863	Proteobacteria	Gammaproteobacteria	Chromatiales	Ectothiorhodospiraceae	unclassified	7	73	27	19	110	123	73	34	0	0	0	0	3	47	11	22	6	64	6	0	0	0	0	0	1	11	1	67	8	18	3	0	0	0	0	0	0	0	0	2	0	0	0	0
Otu4864	Proteobacteria	Gammaproteobacteria	unclassified	unclassified	unclassified	0	22	16	0	0	3	0	0	0	0	0	0	7	0	31	25	0	0	0	0	0	0	0	0	14	0	1	81	0	0	0	0	0	0	0	0	0	0	0	0	0	0	0	0
Otu4865	Acidobacteria	Acidobacteria_Gp17	Acidobacteria_Gp17_unclassified	Acidobacteria_Gp17_unclassified	Gp17	24	38	12	0	7	28	0	6	0	0	0	0	34	19	31	11	9	7	31	0	0	0	0	0	16	29	25	57	5	6	24	0	0	0	0	0	1	0	39	1	2	0	0	0
Otu4866	Proteobacteria	Gammaproteobacteria	Enterobacteriales	Enterobacteriaceae	Serratia	1	0	5	0	0	1	7	0	0	0	0	1	0	1	3	0	6	0	1	0	0	0	0	305	0	0	0	15	5	1	2	0	0	0	0	0	0	0	0	0	1	0	1	0
Otu4867	Proteobacteria	Gammaproteobacteria	Gammaproteobacteria_incertae_sedis	Gammaproteobacteria_incertae_sedis_unclassified	Marinicella	0	0	0	0	0	0	0	0	0	0	0	0	0	128	0	0	0	0	0	0	0	0	0	0	0	55	0	0	0	0	0	0	0	0	0	0	0	113	0	0	0	0	0	0
Otu4868	Proteobacteria	Gammaproteobacteria	Oceanospirillales	Oceanospirillaceae	Marinobacterium	1	1	3	0	0	0	1	1	0	0	0	0	0	152	34	2	7	6	9	0	0	0	0	0	0	50	5	0	0	3	1	0	0	0	0	0	0	0	0	0	0	0	0	0
Otu4869	Acidobacteria	Acidobacteria_Gp10	Acidobacteria_Gp10_unclassified	Acidobacteria_Gp10_unclassified	Gp10	2	1	2	4	171	32	2	84	0	0	0	0	4	0	0	1	3	4	4	0	0	0	0	0	0	0	0	5	0	0	0	0	0	0	0	0	0	0	0	0	0	0	0	0
Otu4870	Proteobacteria	Gammaproteobacteria	Oceanospirillales	Saccharospirillaceae	Saccharospirillum	0	26	21	15	6	3	3	19	0	0	0	0	10	52	77	1	17	9	11	0	0	0	0	0	2	125	42	1	6	0	3	0	0	0	0	0	1	50	3	0	1	0	0	0
Otu4871	Proteobacteria	Gammaproteobacteria	Oceanospirillales	Saccharospirillaceae	Saccharospirillum	0	0	4	186	2	0	6	0	0	0	0	0	2	6	47	1	0	6	0	0	0	0	0	0	1	2	17	1	1	1	0	0	0	0	0	0	0	0	0	0	0	0	0	0
Otu4872	Proteobacteria	Gammaproteobacteria	Chromatiales	unclassified	unclassified	4	0	2	1	0	0	0	0	0	0	0	171	0	0	0	0	0	0	0	0	0	0	0	61	1	0	0	1	0	0	0	0	0	0	0	0	0	0	0	0	0	0	0	0
Otu4873	unclassified	unclassified	unclassified	unclassified	unclassified	0	0	0	0	0	0	0	0	351	381	241	0	0	0	0	0	0	0	0	37	24	43	52	0	0	0	0	0	0	0	0	21	30	6	43	0	0	0	0	0	0	0	0	0
Otu4874	Proteobacteria	Deltaproteobacteria	Myxococcales	Phaselicystidaceae	Phaselicystis	0	43	5	1	2	10	3	3	0	0	0	0	19	3	117	2	9	2	2	0	0	0	0	1	9	0	217	12	12	0	0	0	0	0	0	0	0	0	9	0	0	0	0	0
Otu4875	Proteobacteria	Gammaproteobacteria	Chromatiales	Thioalkalispiraceae	Thioprofundum	0	0	207	0	0	0	0	0	0	0	0	0	0	17	8	0	0	0	0	0	0	0	0	0	0	6	7	0	0	0	0	0	0	0	0	0	0	0	0	0	0	0	0	0
Otu4876	Verrucomicrobia	Verrucomicrobiae	Verrucomicrobiales	Verrucomicrobiaceae	Haloferula	12	19	4	55	38	24	29	44	0	0	0	11	2	7	4	18	11	8	27	0	0	0	0	1	4	1	3	14	6	5	8	0	0	0	0	0	0	0	0	2	0	0	0	0
Otu4877	Proteobacteria	Gammaproteobacteria	Thiotrichales	Piscirickettsiaceae	Methylophaga	7	267	10	2	3	9	2	14	0	0	0	0	107	173	109	29	36	191	67	0	0	0	0	0	25	73	37	10	28	44	11	0	0	0	0	0	0	37	0	0	1	1	1	0
Otu4878	Acidobacteria	Acidobacteria_Gp10	Acidobacteria_Gp10_unclassified	Acidobacteria_Gp10_unclassified	Gp10	0	27	0	0	0	2	0	0	0	0	0	0	18	125	0	6	1	0	3	0	0	0	0	0	4	57	0	6	0	0	0	0	0	0	0	0	0	0	0	1	0	0	0	0
Otu4879	Proteobacteria	Deltaproteobacteria	Myxococcales	Sandaracinaceae	Sandaracinus	0	0	0	0	0	0	0	0	0	0	0	126	0	13	13	0	0	0	0	0	0	0	0	72	0	4	7	0	0	0	0	0	0	0	0	226	0	3	3	0	0	0	0	0
Otu4880	Proteobacteria	Gammaproteobacteria	Chromatiales	Thioalkalispiraceae	Thioprofundum	0	22	9	0	2	0	3	1	0	0	0	0	24	35	3	18	1	3	18	0	0	0	0	0	13	20	3	15	0	3	14	0	0	0	0	0	0	0	0	1	0	0	0	0
Otu4881	Proteobacteria	Gammaproteobacteria	unclassified	unclassified	unclassified	0	0	0	1	0	0	0	0	0	0	0	0	2	8	5	1	0	5	2	0	0	0	0	6	3	35	6	10	0	10	4	0	0	0	0	0	1	5	2	0	0	0	0	0
Otu4882	unclassified	unclassified	unclassified	unclassified	unclassified	0	0	0	0	0	0	0	0	0	0	0	0	0	5	0	0	0	0	0	0	0	0	0	0	1	8	0	0	0	0	0	0	0	0	0	0	0	0	0	0	0	0	0	0
Otu4883	Proteobacteria	Gammaproteobacteria	Gammaproteobacteria_incertae_sedis	Gammaproteobacteria_incertae_sedis_unclassified	unclassified	9	0	0	0	0	0	0	0	0	0	0	24	0	8	26	0	0	0	1	0	0	0	0	16	0	22	120	0	0	0	0	0	0	0	0	11	0	4	16	0	0	0	0	0
Otu4884	Chlamydiae	Chlamydiia	Chlamydiales	Parachlamydiaceae	unclassified	0	0	0	0	2	0	0	2	0	0	0	0	9	0	4	0	2	12	2	0	0	0	0	0	7	0	5	6	0	34	7	0	0	0	0	0	0	0	153	33	0	15	1	0
Otu4885	Proteobacteria	Gammaproteobacteria	Xanthomonadales	Sinobacteraceae	Steroidobacter	78	2	0	0	0	0	0	0	0	0	0	59	1	0	1	0	0	0	1	0	0	0	0	99	0	5	1	0	0	0	0	0	0	0	0	25	2	0	3	0	0	0	0	0
Otu4886	Proteobacteria	Gammaproteobacteria	Enterobacteriales	Enterobacteriaceae	Serratia	0	0	150	8	0	0	1	9	0	0	0	0	0	0	0	0	2	6	4	0	0	0	0	0	0	2	0	0	34	0	1	0	0	0	0	0	0	0	0	0	1	0	9	0
Otu4887	Proteobacteria	Gammaproteobacteria	unclassified	unclassified	unclassified	0	0	0	0	0	0	0	0	0	0	0	0	0	3	44	0	0	0	0	0	0	0	0	0	0	0	99	0	0	0	0	0	0	0	0	0	0	0	11	0	0	0	0	0
Otu4888	Acidobacteria	Acidobacteria_Gp10	Acidobacteria_Gp10_unclassified	Acidobacteria_Gp10_unclassified	Gp10	26	71	11	2	1	0	0	1	0	0	0	3	50	50	0	23	39	0	7	0	0	0	0	1	23	36	1	20	31	1	1	0	0	0	0	0	0	0	0	0	0	0	0	0
Otu4889	Proteobacteria	Gammaproteobacteria	Chromatiales	Chromatiaceae	Rheinheimera	0	0	0	0	0	0	0	0	0	0	0	85	0	0	0	0	0	0	0	0	0	0	0	113	0	0	0	0	0	0	0	0	0	0	0	11	0	0	0	0	0	0	0	0
Otu4890	Proteobacteria	Gammaproteobacteria	unclassified	unclassified	unclassified	2	0	0	0	0	0	0	0	0	0	0	4	29	1	2	1	0	0	0	0	0	0	0	4	116	1	14	6	1	0	0	0	0	0	0	0	0	0	0	0	0	0	0	0
Otu4891	Acidobacteria	Acidobacteria_Gp10	Acidobacteria_Gp10_unclassified	Acidobacteria_Gp10_unclassified	Gp10	159	0	0	0	0	0	0	0	0	0	0	0	10	11	0	0	1	0	0	0	0	0	0	0	0	3	0	0	0	0	0	0	0	0	0	0	0	0	0	0	0	0	0	0
Otu4892	Proteobacteria	Deltaproteobacteria	Myxococcales	Polyangiaceae	unclassified	0	3	0	0	0	0	0	0	0	0	0	0	1	2	33	1	1	1	3	0	0	0	0	0	1	5	34	2	0	0	0	0	0	0	0	0	0	0	33	0	0	0	0	0
Otu4893	Proteobacteria	Gammaproteobacteria	Oceanospirillales	unclassified	unclassified	0	1	0	0	0	0	0	0	0	0	0	1	4	0	66	0	0	0	0	0	0	0	0	2	3	0	56	1	0	0	0	0	0	0	0	6	5	0	18	0	0	0	0	0
Otu4894	Verrucomicrobia	Subdivision3	Subdivision3_unclassified	Subdivision3_unclassified	Subdivision3_genera_incertae_sedis	0	0	2	19	3	0	12	0	0	0	0	0	0	1	1	0	0	0	0	0	0	0	0	0	0	0	0	0	0	0	0	0	0	0	0	0	0	0	0	0	0	0	0	0
Otu4895	Proteobacteria	Gammaproteobacteria	Chromatiales	unclassified	unclassified	19	71	49	6	8	16	0	0	0	0	0	0	8	60	20	14	2	16	18	0	0	0	0	0	2	79	10	23	0	0	14	0	0	0	0	0	0	0	0	0	0	0	0	0
Otu4896	Verrucomicrobia	Subdivision3	Subdivision3_unclassified	Subdivision3_unclassified	Subdivision3_genera_incertae_sedis	0	0	11	0	0	0	0	0	0	0	0	0	0	2	20	0	1	0	0	0	0	0	0	0	0	3	11	0	1	0	0	0	0	0	0	0	0	0	0	0	0	0	0	0
Otu4897	Proteobacteria	Betaproteobacteria	Rhodocyclales	Rhodocyclaceae	Dechloromonas	0	1	0	1	0	0	0	0	0	0	0	0	0	0	69	0	0	0	0	0	0	0	0	0	0	8	22	4	0	0	0	0	0	0	0	0	0	0	34	0	0	0	1	0
Otu4898	Proteobacteria	Gammaproteobacteria	Xanthomonadales	Xanthomonadaceae	Thermomonas	14	0	0	0	0	0	0	0	0	0	0	53	11	0	0	0	0	0	0	0	0	0	0	46	0	0	0	0	0	0	0	0	0	0	0	12	0	0	0	0	0	0	0	0
Otu4899	Acidobacteria	Acidobacteria_Gp10	Acidobacteria_Gp10_unclassified	Acidobacteria_Gp10_unclassified	Gp10	201	35	37	1	0	0	0	2	0	0	0	0	45	51	38	14	2	21	16	0	0	0	0	1	53	15	5	28	0	1	10	0	0	0	0	0	0	0	0	0	0	0	0	0
Otu4900	Acidobacteria	Acidobacteria_Gp10	Acidobacteria_Gp10_unclassified	Acidobacteria_Gp10_unclassified	Gp10	124	1	0	0	0	0	0	0	0	0	0	3	0	0	0	0	0	0	0	0	0	0	0	0	0	0	0	0	0	0	0	0	0	0	0	0	0	0	0	0	0	0	0	0
Otu4901	Proteobacteria	Gammaproteobacteria	Oceanospirillales	Oceanospirillales_incertae_sedis	Pseudohongiella	0	0	0	0	0	0	0	0	0	0	0	0	5	0	0	1	0	0	0	0	0	0	0	0	8	117	2	2	0	3	0	0	0	0	0	0	0	7	1	0	0	0	0	0
Otu4902	Proteobacteria	Betaproteobacteria	Burkholderiales	Comamonadaceae	Pelomonas	5	1	33	1	0	0	0	0	0	0	0	0	1	0	1	0	0	0	0	0	0	0	0	3	0	2	3	0	0	0	0	0	0	0	0	0	0	0	0	0	0	0	0	0
Otu4903	Proteobacteria	Gammaproteobacteria	Gammaproteobacteria_incertae_sedis	Gammaproteobacteria_incertae_sedis_unclassified	Gilvimarinus	0	0	1	1	0	0	0	0	0	0	0	0	0	2	1	0	0	0	0	0	0	0	0	0	0	3	0	0	0	0	0	0	0	0	0	0	0	0	0	0	0	0	0	0
Otu4904	Proteobacteria	Gammaproteobacteria	Chromatiales	unclassified	unclassified	96	0	3	0	35	7	5	11	0	0	0	16	2	7	0	4	9	1	9	0	0	0	0	4	0	5	0	4	0	0	5	0	0	0	0	1	0	0	0	0	0	0	0	0
Otu4905	Verrucomicrobia	Verrucomicrobiae	Verrucomicrobiales	Verrucomicrobiaceae	Roseibacillus	2	0	0	0	0	0	0	0	0	0	0	0	0	5	0	1	0	0	0	0	0	0	0	0	0	29	3	3	0	0	0	0	0	0	0	0	0	75	0	0	0	0	0	0
Otu4906	Chlamydiae	Chlamydiia	Chlamydiales	Simkaniaceae	Simkania	1	0	0	0	0	0	0	0	0	0	0	0	1	28	7	0	1	6	0	0	0	0	0	0	0	15	2	3	0	8	0	0	0	0	0	0	0	0	0	0	0	0	0	0
Otu4907	Proteobacteria	Gammaproteobacteria	Xanthomonadales	Xanthomonadaceae	unclassified	2	0	0	0	0	0	0	0	0	0	0	0	66	0	0	0	0	0	0	0	0	0	0	1	38	0	0	0	0	0	0	0	0	0	0	0	1	0	0	0	0	0	0	0
Otu4908	Proteobacteria	Gammaproteobacteria	Xanthomonadales	Xanthomonadaceae	Arenimonas	0	0	0	0	0	0	0	0	0	0	0	34	1	6	0	0	0	0	0	0	0	0	0	65	0	0	0	0	0	0	0	0	0	0	0	14	0	0	0	0	1	0	0	0
Otu4909	Proteobacteria	Gammaproteobacteria	Chromatiales	unclassified	unclassified	3	18	10	0	0	0	0	0	0	0	0	0	20	28	2	0	4	1	1	0	0	0	0	0	8	25	1	4	2	0	0	0	0	0	0	0	0	0	0	0	0	0	0	0
Otu4910	Proteobacteria	Gammaproteobacteria	Chromatiales	Ectothiorhodospiraceae	unclassified	3	0	8	0	47	100	5	36	0	0	0	0	1	2	1	10	6	6	13	0	0	0	0	0	1	2	0	35	3	7	12	0	0	0	0	0	0	0	0	1	0	0	0	0
Otu4911	Proteobacteria	Gammaproteobacteria	Chromatiales	Ectothiorhodospiraceae	Thiohalomonas	86	1	8	0	0	0	0	0	0	0	0	1	1	5	1	1	7	0	0	0	0	0	0	0	0	5	0	0	3	0	0	0	0	0	0	0	0	0	0	0	0	0	0	0
Otu4912	Chlamydiae	Chlamydiia	Chlamydiales	Parachlamydiaceae	Neochlamydia	0	0	7	1	1	0	5	2	0	0	0	0	0	40	1	12	0	0	1	0	0	0	0	0	0	38	6	40	0	0	0	0	0	0	0	0	0	0	0	15	0	0	0	0
Otu4913	Proteobacteria	Gammaproteobacteria	Gammaproteobacteria_incertae_sedis	Gammaproteobacteria_incertae_sedis_unclassified	Sedimenticola	0	0	0	0	0	0	0	0	0	0	0	0	0	1	52	0	1	1	0	0	0	0	0	0	0	0	15	0	0	0	0	0	0	0	0	0	0	0	31	0	0	0	0	0
Otu4914	Proteobacteria	Gammaproteobacteria	Chromatiales	unclassified	unclassified	94	0	0	0	0	0	0	0	0	0	0	0	0	0	5	0	0	0	0	0	0	0	0	0	0	0	0	0	0	0	0	0	0	0	0	0	0	0	0	0	0	0	0	0
Otu4915	Proteobacteria	Gammaproteobacteria	Chromatiales	unclassified	unclassified	0	8	0	0	0	0	0	0	0	0	0	0	42	0	0	0	0	0	0	0	0	0	0	1	37	0	0	0	0	0	0	0	0	0	0	0	0	0	0	0	0	0	0	0
Otu4916	Proteobacteria	Gammaproteobacteria	Oceanospirillales	Halomonadaceae	Halomonas	12	44	17	53	2	0	12	53	0	0	0	0	66	11	7	0	0	2	0	0	0	0	0	0	31	7	5	0	0	0	0	0	0	0	0	0	0	0	0	0	0	0	0	0
Otu4917	Proteobacteria	Gammaproteobacteria	Alteromonadales	Alteromonadaceae	Microbulbifer	0	3	0	1	0	0	0	0	0	0	0	0	0	0	0	2	6	1	0	0	0	0	0	0	0	0	0	0	18	10	0	0	0	0	0	0	0	0	0	0	1	88	0	0
Otu4918	Planctomycetes	Planctomycetia	unclassified	unclassified	unclassified	16	11	0	0	9	11	5	9	0	0	0	0	18	5	4	12	25	9	34	0	0	0	0	0	8	8	1	12	14	5	6	0	0	0	0	0	0	0	0	4	0	0	0	0
Otu4919	Proteobacteria	Gammaproteobacteria	Enterobacteriales	Enterobacteriaceae	Citrobacter	6	0	82	47	7	0	2	0	0	0	0	0	1	1	1	0	0	0	1	0	0	0	0	11	4	10	5	6	1	0	1	0	0	0	0	1	0	0	1	0	0	0	1	0
Otu4920	Actinobacteria	Thermoleophilia	Thermoleophilales	Thermoleophilaceae	Thermoleophilum	8	0	0	2	0	0	1	0	0	0	0	84	0	6	1	0	3	0	0	0	0	0	0	21	4	3	0	7	1	0	0	0	0	0	0	0	0	0	0	0	0	0	0	0
Otu4921	unclassified	unclassified	unclassified	unclassified	unclassified	0	1	1	0	0	0	0	0	0	0	0	0	0	5	2	0	0	0	0	0	0	0	0	0	0	1	1	3	0	0	0	0	0	0	0	0	2	8	39	0	0	1	0	0
Otu4922	Proteobacteria	Gammaproteobacteria	unclassified	unclassified	unclassified	0	0	0	0	0	0	0	0	0	0	0	0	1	0	3	2	0	8	2	0	0	0	0	0	0	0	8	1	2	6	1	0	0	0	0	0	0	0	50	0	1	2	0	0
Otu4923	Proteobacteria	Gammaproteobacteria	Gammaproteobacteria_incertae_sedis	Gammaproteobacteria_incertae_sedis_unclassified	Litorivivens	41	0	15	34	2	0	0	1	0	0	0	0	1	2	20	1	0	4	0	0	0	0	0	0	0	0	6	0	0	1	0	0	0	0	0	0	0	0	0	0	0	0	0	0
Otu4924	Proteobacteria	Gammaproteobacteria	Chromatiales	unclassified	unclassified	0	79	0	0	0	0	0	0	0	0	0	0	29	0	0	1	0	1	0	0	0	0	0	0	7	0	0	0	2	0	0	0	0	0	0	0	0	0	0	0	0	0	0	0
Otu4925	Verrucomicrobia	Verrucomicrobiae	Verrucomicrobiales	Verrucomicrobiaceae	Haloferula	0	0	0	0	0	0	0	1	0	0	0	80	1	0	0	2	1	1	1	0	0	0	0	21	1	1	0	3	0	0	0	0	0	0	0	39	0	0	0	0	0	0	0	0
Otu4926	Proteobacteria	Gammaproteobacteria	Xanthomonadales	Xanthomonadaceae	Pseudofulvimonas	0	0	0	0	0	0	0	0	0	0	0	23	0	0	0	0	0	0	1	0	0	0	0	55	4	1	0	0	0	0	0	0	0	0	0	3	0	0	0	0	0	0	0	0
Otu4927	Proteobacteria	Gammaproteobacteria	Chromatiales	unclassified	unclassified	0	77	0	0	0	0	0	0	0	0	0	0	12	0	0	0	2	0	0	0	0	0	0	0	4	0	0	1	13	0	0	0	0	0	0	0	0	0	0	0	0	0	0	0
Otu4928	Chlamydiae	Chlamydiia	Chlamydiales	Parachlamydiaceae	Neochlamydia	2	0	0	0	0	0	0	0	0	0	0	0	4	1	2	0	0	0	0	0	0	0	0	0	71	0	2	0	0	0	0	0	0	0	0	0	4	0	0	0	0	0	0	0
Otu4929	Proteobacteria	Gammaproteobacteria	Chromatiales	unclassified	unclassified	0	12	15	9	7	12	24	6	0	0	0	12	4	7	8	1	7	3	5	0	0	0	0	0	2	2	4	0	2	1	1	0	0	0	0	0	0	0	0	0	0	0	0	0
Otu4930	Acidobacteria	Acidobacteria_Gp17	Acidobacteria_Gp17_unclassified	Acidobacteria_Gp17_unclassified	Gp17	4	8	14	0	0	0	0	2	0	0	0	0	1	4	9	2	4	1	3	0	0	0	0	0	1	3	3	16	6	1	2	0	0	0	0	0	0	0	0	0	0	0	0	0
Otu4931	Proteobacteria	Betaproteobacteria	Burkholderiales	Comamonadaceae	Delftia	1	0	72	7	0	0	1	0	0	0	0	0	0	0	0	0	1	3	0	0	0	0	0	0	0	2	1	0	7	2	1	0	0	0	0	0	0	0	0	0	0	0	3	0
Otu4932	Verrucomicrobia	Subdivision3	Subdivision3_unclassified	Subdivision3_unclassified	unclassified	0	0	0	0	0	0	0	0	0	0	0	0	0	0	0	0	0	0	0	0	0	0	0	0	0	0	0	0	0	0	0	0	0	0	0	0	0	0	0	0	0	0	0	0
Otu4933	Proteobacteria	Gammaproteobacteria	Chromatiales	Thioalkalispiraceae	unclassified	42	0	4	0	0	0	0	0	0	0	0	0	0	2	0	0	0	0	0	0	0	0	0	0	0	1	0	0	0	0	0	0	0	0	0	0	0	0	0	0	0	0	0	0
Otu4934	Chlamydiae	Chlamydiia	Chlamydiales	Simkaniaceae	Simkania	0	0	1	0	0	0	0	0	0	0	0	0	0	18	0	0	0	0	0	0	0	0	0	0	0	13	0	0	0	0	0	0	0	0	0	0	0	1	0	0	0	0	0	0
Otu4935	Acidobacteria	Acidobacteria_Gp10	Acidobacteria_Gp10_unclassified	Acidobacteria_Gp10_unclassified	Gp10	5	46	4	3	0	2	0	0	0	0	0	0	8	8	3	0	6	0	0	0	0	0	0	0	4	3	1	1	3	0	1	0	0	0	0	0	0	0	0	0	0	0	0	0
Otu4936	Proteobacteria	Gammaproteobacteria	Gammaproteobacteria_incertae_sedis	Gammaproteobacteria_incertae_sedis_unclassified	Litorivivens	2	0	0	0	0	0	0	0	0	0	0	0	0	1	3	7	2	0	10	0	0	0	0	0	1	2	9	14	0	0	46	0	0	0	0	0	0	1	0	1	0	0	0	0
Otu4937	Firmicutes	Bacilli	Bacillales	Bacillaceae 1	Bacillus	5	3	0	1	0	0	1	1	0	0	0	83	4	0	22	11	21	0	13	0	0	0	0	61	4	1	0	8	7	0	4	0	0	0	0	1	0	0	2	0	0	0	0	0
Otu4938	Acidobacteria	Acidobacteria_Gp10	Acidobacteria_Gp10_unclassified	Acidobacteria_Gp10_unclassified	Gp10	0	0	20	3	0	4	28	3	0	0	0	0	0	16	39	9	5	0	3	0	0	0	0	0	0	5	15	8	14	0	1	0	0	0	0	0	0	0	4	0	0	0	0	0
Otu4939	Proteobacteria	Gammaproteobacteria	Chromatiales	Ectothiorhodospiraceae	unclassified	0	1	2	0	1	0	1	5	0	0	0	0	0	1	0	39	7	5	20	0	0	0	0	0	0	51	0	54	1	7	6	0	0	0	0	0	0	0	1	0	0	0	0	0
Otu4940	Proteobacteria	Gammaproteobacteria	unclassified	unclassified	unclassified	0	0	0	0	2	2	2	0	0	0	0	0	1	0	0	1	1	1	0	0	0	0	0	0	0	0	0	1	1	0	0	0	0	0	0	0	0	0	0	0	0	0	0	0
Otu4941	Proteobacteria	Gammaproteobacteria	Oceanospirillales	Halomonadaceae	Halomonas	2	0	0	4	18	15	34	21	0	0	0	4	11	0	2	23	5	10	9	0	0	0	0	7	8	0	1	28	0	1	3	0	0	0	0	0	0	0	0	0	0	0	0	0
Otu4942	Proteobacteria	Gammaproteobacteria	Xanthomonadales	Xanthomonadaceae	unclassified	5	1	0	0	0	0	0	1	0	0	0	76	10	2	1	2	8	1	0	0	0	0	0	50	2	0	0	4	1	0	0	0	0	0	0	1	0	0	0	0	0	0	0	0
Otu4943	Proteobacteria	Gammaproteobacteria	Oceanospirillales	Alcanivoracaceae	Alcanivorax	0	0	0	0	0	1	0	2	0	0	0	0	6	14	0	8	3	22	8	0	0	0	0	0	59	33	21	37	0	67	13	0	0	0	0	0	0	0	7	21	0	12	0	0
Otu4944	Actinobacteria	Actinobacteria	Solirubrobacterales	Conexibacteraceae	Conexibacter	46	78	15	0	14	11	19	55	0	0	0	1	9	42	3	20	2	8	31	0	0	0	0	0	2	16	0	38	6	1	11	0	0	0	0	0	0	0	0	0	0	0	1	0
Otu4945	Acidobacteria	Acidobacteria_Gp10	Acidobacteria_Gp10_unclassified	Acidobacteria_Gp10_unclassified	Gp10	61	0	4	0	0	0	0	0	0	0	0	0	12	0	0	6	4	25	4	0	0	0	0	0	8	0	0	8	4	15	0	0	0	0	0	0	0	0	0	1	0	0	0	0
Otu4946	Proteobacteria	Gammaproteobacteria	Pseudomonadales	Pseudomonadaceae	Rhizobacter	1	0	1	0	0	0	1	0	0	0	0	62	0	0	0	0	0	0	0	0	0	0	0	47	0	0	0	0	0	0	0	0	0	0	0	14	0	0	0	0	0	0	0	0
Otu4947	Proteobacteria	Gammaproteobacteria	Pseudomonadales	Pseudomonadaceae	Pseudomonas	7	12	0	14	0	0	0	0	0	0	0	0	0	0	6	1	0	0	0	0	0	0	0	35	1	0	5	0	0	0	1	0	0	0	0	3	5	0	60	0	0	0	0	0
Otu4948	Proteobacteria	Gammaproteobacteria	Salinisphaerales	Salinisphaeraceae	Salinisphaera	0	14	3	2	29	8	1	9	0	0	0	0	1	0	0	2	1	1	2	0	0	0	0	0	0	0	2	2	0	0	0	0	0	0	0	0	0	0	0	3	0	0	0	0
Otu4949	Planctomycetes	Planctomycetia	unclassified	unclassified	unclassified	5	6	0	0	0	1	0	1	0	0	0	1	8	18	3	0	4	0	5	0	0	0	0	1	10	12	1	3	6	0	4	0	0	0	0	0	0	0	0	0	0	0	0	0
Otu4950	Proteobacteria	Gammaproteobacteria	Chromatiales	Thioalkalispiraceae	Thioprofundum	12	12	15	0	0	3	16	0	0	0	0	0	2	16	14	8	13	14	9	0	0	0	0	0	1	18	6	20	10	2	3	0	0	0	0	0	0	0	1	0	0	0	0	0
Otu4951	Actinobacteria	Actinobacteria	Solirubrobacterales	Conexibacteraceae	Conexibacter	4	46	0	1	1	1	0	2	0	0	0	49	8	0	0	0	0	0	1	0	0	0	0	15	0	0	0	0	2	0	1	0	0	0	0	1	1	0	0	0	0	0	0	0
Otu4952	Verrucomicrobia	Verrucomicrobiae	Verrucomicrobiales	Verrucomicrobiaceae	Luteolibacter	0	0	0	0	0	0	0	0	0	0	0	31	1	0	0	0	0	0	0	0	0	0	0	25	0	0	0	0	0	0	0	0	0	0	0	6	0	0	0	0	0	0	0	0
Otu4953	Proteobacteria	Gammaproteobacteria	Pseudomonadales	Pseudomonadaceae	Pseudomonas	8	1	92	3	0	0	0	0	0	0	0	1	0	0	1	0	0	0	0	0	0	0	0	7	3	8	4	1	0	0	1	0	0	0	0	0	1	0	0	1	0	0	0	0
Otu4954	Proteobacteria	Gammaproteobacteria	Chromatiales	Thioalkalispiraceae	unclassified	1	0	0	0	0	0	0	1	0	0	0	0	0	38	0	0	0	0	0	0	0	0	0	0	0	19	0	0	0	0	0	0	0	0	0	0	0	0	0	0	0	0	0	0
Otu4955	Proteobacteria	Gammaproteobacteria	Xanthomonadales	Xanthomonadaceae	unclassified	6	0	0	0	0	0	0	0	0	0	0	41	0	0	0	2	0	0	1	0	0	0	0	16	1	0	0	0	0	0	0	0	0	0	0	5	0	0	0	0	0	0	0	0
Otu4956	Chlamydiae	Chlamydiia	Chlamydiales	Simkaniaceae	Simkania	0	0	0	0	0	0	0	0	0	0	0	0	0	5	1	0	0	0	0	0	0	0	0	0	0	1	5	0	1	0	0	0	0	0	0	0	0	0	0	0	0	0	0	0
Otu4957	Proteobacteria	Gammaproteobacteria	unclassified	unclassified	unclassified	13	6	0	0	0	0	0	0	0	0	0	0	28	17	4	6	15	5	0	0	0	0	0	0	10	5	1	6	10	1	1	0	0	0	0	0	0	0	0	0	1	0	0	0
Otu4958	Proteobacteria	Gammaproteobacteria	Enterobacteriales	Enterobacteriaceae	unclassified	0	0	4	91	1	0	0	0	0	0	0	0	0	0	0	0	0	0	0	0	0	0	0	0	0	0	0	0	0	0	0	0	0	0	0	0	0	0	0	0	0	0	0	0
Otu4959	Proteobacteria	Gammaproteobacteria	Chromatiales	Ectothiorhodospiraceae	Acidiferrobacter	0	0	15	0	0	0	0	0	0	0	0	0	0	4	2	0	0	0	0	0	0	0	0	0	0	4	7	0	0	0	0	0	0	0	0	0	0	0	0	0	0	0	0	0
Otu4960	Proteobacteria	Gammaproteobacteria	Chromatiales	Chromatiaceae	unclassified	6	25	24	0	2	5	2	4	0	0	0	0	23	8	2	19	9	4	6	0	0	0	0	0	27	7	1	19	9	4	3	0	0	0	0	0	6	0	0	0	0	0	0	0
Otu4961	Proteobacteria	Gammaproteobacteria	Pseudomonadales	Pseudomonadaceae	Cellvibrio	0	0	0	0	0	0	0	0	0	0	0	23	3	0	0	0	0	0	0	0	0	0	0	51	1	0	0	0	0	0	0	0	0	0	0	0	0	0	0	0	0	0	0	0
Otu4962	Proteobacteria	Gammaproteobacteria	Oceanospirillales	Oceanospirillales_incertae_sedis	Pseudohongiella	0	0	0	0	1	5	0	3	0	0	0	2	0	0	0	3	1	0	0	0	0	0	0	0	0	0	0	0	2	0	1	0	0	0	0	0	0	0	0	0	0	0	0	0
Otu4963	Proteobacteria	Betaproteobacteria	Burkholderiales	Comamonadaceae	Comamonas	0	0	7	0	0	0	0	0	0	0	0	0	0	0	0	0	0	0	0	0	0	0	0	0	0	0	0	63	1	0	0	0	0	0	0	0	0	0	0	0	0	0	0	0
Otu4964	Proteobacteria	Gammaproteobacteria	Chromatiales	Ectothiorhodospiraceae	Thioalkalispira	5	0	0	0	0	0	0	0	0	0	0	0	0	4	43	0	0	1	0	0	0	0	0	0	0	0	15	0	1	0	2	0	0	0	0	0	0	0	2	0	0	0	0	0
Otu4965	Firmicutes	Bacilli	Bacillales	Bacillaceae 1	Bacillus	4	0	0	0	0	0	2	11	0	0	0	42	4	11	2	5	6	2	6	0	0	0	0	18	4	0	0	3	2	0	3	0	0	0	0	2	0	0	0	0	0	0	0	0
Otu4966	Proteobacteria	Gammaproteobacteria	Chromatiales	Ectothiorhodospiraceae	unclassified	0	1	3	4	4	2	4	0	0	0	0	0	0	1	4	0	2	1	0	0	0	0	0	0	0	0	0	0	0	2	0	0	0	0	0	0	0	0	0	0	0	0	0	0
Otu4967	Proteobacteria	Gammaproteobacteria	Xanthomonadales	Xanthomonadaceae	unclassified	51	0	0	0	0	0	0	0	0	0	0	2	0	0	0	0	0	0	0	0	0	0	0	0	0	0	0	0	0	0	0	0	0	0	0	0	0	0	0	0	0	0	0	0
Otu4968	Proteobacteria	Gammaproteobacteria	Chromatiales	Thioalkalispiraceae	Thioprofundum	1	0	0	0	0	0	0	0	0	0	0	0	0	11	0	5	6	1	13	0	0	0	0	0	0	15	1	7	7	0	5	0	0	0	0	0	0	0	0	0	0	0	0	0
Otu4969	Proteobacteria	Gammaproteobacteria	Chromatiales	unclassified	unclassified	8	62	9	3	14	1	7	1	0	0	0	0	2	9	6	5	6	6	1	0	0	0	0	0	0	8	1	24	8	5	3	0	0	0	0	0	0	0	0	0	0	0	0	0
Otu4970	Acidobacteria	Acidobacteria_Gp10	Acidobacteria_Gp10_unclassified	Acidobacteria_Gp10_unclassified	Gp10	48	0	0	0	0	0	0	1	0	0	0	0	0	1	1	0	0	0	1	0	0	0	0	0	0	0	0	0	2	0	0	0	0	0	0	0	0	0	0	0	0	0	0	0
Otu4971	Proteobacteria	Gammaproteobacteria	Chromatiales	Thioalkalispiraceae	Thioprofundum	0	2	5	1	3	3	1	0	0	0	0	0	1	0	6	38	14	0	0	0	0	0	0	0	0	24	4	1	14	0	0	0	0	0	0	0	0	0	4	0	0	0	0	0
Otu4972	Firmicutes	Bacilli	Lactobacillales	Streptococcaceae	Streptococcus	1	0	0	0	0	0	0	0	0	0	0	3	0	0	0	0	0	0	0	0	0	0	0	0	0	0	43	0	0	0	0	0	0	0	0	4	0	0	0	0	0	0	0	0
Otu4973	Proteobacteria	Gammaproteobacteria	Oceanospirillales	Alcanivoracaceae	Alcanivorax	0	0	0	0	2	0	0	0	0	0	0	0	5	18	1	3	3	6	4	0	0	0	0	0	3	41	0	2	0	0	0	0	0	0	0	0	0	8	0	0	0	0	0	0
Otu4974	Proteobacteria	Gammaproteobacteria	unclassified	unclassified	unclassified	0	0	0	0	0	0	0	1	0	0	0	29	0	0	1	1	0	0	0	0	0	0	0	14	1	0	0	0	0	0	0	0	0	0	0	3	0	0	0	0	0	0	0	0
Otu4975	Proteobacteria	Gammaproteobacteria	Legionellales	Coxiellaceae	Coxiella	31	0	0	0	0	0	0	0	0	0	0	0	0	0	7	0	0	0	0	0	0	0	0	0	0	0	4	0	0	0	0	0	0	0	0	0	0	0	28	0	0	0	0	0
Otu4976	Proteobacteria	Gammaproteobacteria	Alteromonadales	Alteromonadaceae	Microbulbifer	0	0	0	0	0	0	0	0	0	0	0	0	0	0	0	0	23	0	0	0	0	0	0	0	0	0	0	0	47	0	0	0	0	0	0	0	0	0	0	0	0	0	0	0
Otu4977	Actinobacteria	Actinobacteria	Solirubrobacterales	Conexibacteraceae	Conexibacter	0	0	0	0	0	0	0	0	0	0	0	0	0	23	0	0	0	0	0	0	0	0	0	0	0	21	0	0	0	0	0	0	0	0	0	0	0	0	0	0	0	0	0	0
Otu4978	Proteobacteria	Gammaproteobacteria	Chromatiales	unclassified	unclassified	0	0	0	0	0	0	0	0	0	0	0	0	12	0	8	0	2	0	0	0	0	0	0	0	32	0	11	7	1	0	0	0	0	0	0	0	0	0	0	0	0	0	0	0
Otu4979	Proteobacteria	Gammaproteobacteria	Chromatiales	unclassified	unclassified	33	1	0	2	4	7	6	0	0	0	0	0	0	31	14	28	19	10	0	0	0	0	0	0	0	20	12	37	16	6	11	0	0	0	0	0	0	0	0	1	0	0	0	0
Otu4980	Proteobacteria	Gammaproteobacteria	unclassified	unclassified	unclassified	0	16	13	4	2	29	13	1	0	0	0	2	35	24	17	3	30	2	48	0	0	0	0	0	4	13	0	19	33	47	25	0	0	0	0	0	3	0	0	0	23	1	0	0
Otu4981	unclassified	unclassified	unclassified	unclassified	unclassified	0	42	0	0	0	0	0	0	0	0	0	0	0	0	0	0	0	0	0	0	0	0	0	0	0	0	0	0	0	0	0	0	0	0	0	0	0	0	0	0	0	0	0	0
Otu4982	Proteobacteria	Gammaproteobacteria	Oceanospirillales	Oceanospirillales_incertae_sedis	Pseudohongiella	0	0	0	0	4	7	32	9	0	0	0	0	0	15	4	0	0	1	2	0	0	0	0	0	0	16	3	1	0	0	0	0	0	0	0	0	0	0	0	0	0	0	0	0
Otu4983	Proteobacteria	Gammaproteobacteria	Chromatiales	unclassified	unclassified	8	1	19	4	59	46	7	33	0	0	0	0	1	0	0	3	2	5	11	0	0	0	0	0	0	0	1	13	0	5	3	0	0	0	0	0	0	0	0	0	1	0	0	0
Otu4984	Chlamydiae	Chlamydiia	Chlamydiales	Parachlamydiaceae	Neochlamydia	0	0	0	0	0	43	0	6	0	0	0	0	0	0	0	0	0	0	0	0	0	0	0	0	0	0	0	0	5	0	0	0	0	0	0	0	0	0	0	0	0	0	0	0
Otu4985	Proteobacteria	Gammaproteobacteria	Chromatiales	Ectothiorhodospiraceae	Aquisalimonas	0	0	5	40	0	0	19	0	0	0	0	0	1	0	0	0	0	0	2	0	0	0	0	0	0	0	0	0	1	0	0	0	0	0	0	0	0	0	0	0	0	0	0	0
Otu4986	Proteobacteria	Gammaproteobacteria	Oceanospirillales	Halomonadaceae	Halomonas	0	1	13	2	1	15	14	5	0	0	0	2	8	7	0	44	16	4	7	0	0	0	0	1	3	2	0	46	6	3	5	0	0	0	0	0	0	0	0	0	0	0	0	0
Otu4987	Proteobacteria	Gammaproteobacteria	Alteromonadales	Alteromonadaceae	Marinimicrobium	0	0	0	1	12	43	1	1	0	0	0	0	0	6	0	2	3	1	0	0	0	0	0	0	0	0	6	4	2	0	0	0	0	0	0	0	0	0	0	0	0	0	0	0
Otu4988	Firmicutes	Bacilli	Lactobacillales	Lactobacillaceae	Lactobacillus	0	0	0	0	0	7	11	0	0	0	0	0	1	0	0	2	16	4	0	0	0	0	0	0	0	3	0	44	1	4	6	0	0	0	0	0	0	0	0	4	2	2	4	0
Otu4989	Proteobacteria	Gammaproteobacteria	unclassified	unclassified	unclassified	42	0	0	0	0	0	0	0	0	0	0	0	0	0	0	0	0	0	1	0	0	0	0	0	0	0	0	0	0	0	0	0	0	0	0	0	0	0	0	0	0	0	0	0
Otu4990	Proteobacteria	Gammaproteobacteria	Aeromonadales	Aeromonadaceae	Aeromonas	0	0	6	78	0	0	0	0	0	0	0	0	0	0	0	0	0	0	0	0	0	0	0	0	0	0	0	0	0	0	0	0	0	0	0	0	0	0	0	0	0	0	0	0
Otu4991	unclassified	unclassified	unclassified	unclassified	unclassified	0	0	0	0	0	0	0	0	0	0	0	0	0	0	0	0	0	0	0	0	0	0	0	0	0	0	0	0	0	0	0	0	0	0	0	0	0	0	0	0	0	0	0	0
Otu4992	Proteobacteria	Gammaproteobacteria	Alteromonadales	Alteromonadaceae	Marinobacter	0	0	0	40	0	0	0	0	0	0	0	0	0	0	0	0	0	0	0	0	0	0	0	0	0	0	0	0	0	0	0	0	0	0	0	0	0	0	0	0	0	0	0	0
Otu4993	unclassified	unclassified	unclassified	unclassified	unclassified	1	3	3	0	6	3	0	0	0	0	0	0	4	0	4	3	0	10	2	0	0	0	0	0	1	1	3	0	0	10	0	0	0	0	0	0	0	0	1	0	0	1	0	0
Otu4994	Proteobacteria	Gammaproteobacteria	Oceanospirillales	unclassified	unclassified	0	0	0	3	0	0	0	0	0	0	0	0	0	0	0	0	0	0	0	0	0	0	0	0	0	0	0	0	0	0	0	0	0	0	0	0	0	0	0	0	0	0	0	0
Otu4995	Proteobacteria	Gammaproteobacteria	Gammaproteobacteria_incertae_sedis	Gammaproteobacteria_incertae_sedis_unclassified	Porticoccus	26	0	0	0	16	17	2	8	0	0	0	0	0	0	4	4	0	0	2	0	0	0	0	0	1	0	1	1	0	1	0	0	0	0	0	0	0	0	0	0	0	0	0	0
Otu4996	Proteobacteria	Deltaproteobacteria	Myxococcales	Cystobacteraceae	Cystobacter	2	0	0	0	0	0	0	4	0	0	0	0	0	0	0	29	5	2	6	0	0	0	0	0	0	0	0	0	13	0	2	0	0	0	0	0	0	0	0	0	0	0	0	0
Otu4997	Acidobacteria	Acidobacteria_Gp10	Acidobacteria_Gp10_unclassified	Acidobacteria_Gp10_unclassified	Gp10	0	36	0	0	0	0	0	0	0	0	0	0	10	0	0	0	0	0	0	0	0	0	0	0	5	0	0	0	0	0	0	0	0	0	0	0	0	0	0	0	0	0	0	0
Otu4998	Hydrogenedentes	Hydrogenedentes_unclassified	Hydrogenedentes_unclassified	Hydrogenedentes_unclassified	Candidatus Hydrogenedens	0	26	0	0	0	0	1	0	0	0	0	0	2	1	3	6	0	0	0	0	0	0	0	0	3	0	0	6	1	0	0	0	0	0	0	0	0	0	0	0	0	0	0	0
Otu4999	Proteobacteria	Deltaproteobacteria	unclassified	unclassified	unclassified	2	0	0	1	0	0	1	0	0	0	0	0	0	2	7	0	0	0	1	0	0	0	0	0	0	5	2	1	0	0	1	0	0	0	0	0	0	0	0	0	0	0	0	0
Otu5000	Proteobacteria	Gammaproteobacteria	Gammaproteobacteria_incertae_sedis	Gammaproteobacteria_incertae_sedis_unclassified	Gilvimarinus	0	0	0	0	0	0	3	1	0	0	0	0	1	0	0	0	0	1	1	0	0	0	0	0	0	0	1	0	0	0	0	0	0	0	0	0	0	0	0	0	0	0	0	0
Otu5001	Proteobacteria	Gammaproteobacteria	Gammaproteobacteria_incertae_sedis	Gammaproteobacteria_incertae_sedis_unclassified	Methylohalomonas	3	1	10	2	0	0	0	0	0	0	0	0	0	0	1	0	0	0	0	0	0	0	0	0	0	1	1	0	0	0	0	0	0	0	0	0	0	0	0	0	0	0	0	0
Otu5002	unclassified	unclassified	unclassified	unclassified	unclassified	0	10	0	0	0	0	1	0	0	0	0	0	0	13	4	3	6	0	9	0	0	0	0	0	1	8	0	10	4	1	2	0	0	0	0	0	0	0	0	0	0	0	0	0
Otu5003	Actinobacteria	Actinobacteria	Solirubrobacterales	Conexibacteraceae	Conexibacter	2	0	0	0	17	4	1	41	0	0	0	0	0	0	0	7	0	5	2	0	0	0	0	0	0	0	0	9	0	2	8	0	0	0	0	0	0	0	0	0	0	0	0	0
Otu5004	Actinobacteria	Actinobacteria	Solirubrobacterales	unclassified	unclassified	1	4	0	0	0	0	1	0	0	0	0	0	0	22	14	3	48	0	13	0	0	0	0	2	0	3	3	11	38	0	17	0	0	0	0	0	3	0	1	16	0	0	0	0
Otu5005	Proteobacteria	Gammaproteobacteria	Chromatiales	unclassified	unclassified	9	50	5	2	2	0	16	3	0	0	0	4	3	0	0	3	6	1	2	0	0	0	0	3	2	1	0	0	0	0	2	0	0	0	0	0	0	0	0	0	0	0	0	0
Otu5006	Verrucomicrobia	Verrucomicrobiae	Verrucomicrobiales	Verrucomicrobiaceae	Haloferula	0	0	0	0	0	0	0	0	0	0	0	22	0	0	0	0	0	0	0	0	0	0	0	12	0	0	0	0	0	0	0	0	0	0	0	3	0	0	0	0	0	0	0	0
Otu5007	Proteobacteria	Gammaproteobacteria	Oceanospirillales	Halomonadaceae	Halomonas	0	1	10	4	0	0	0	0	0	0	0	0	0	18	5	0	3	0	0	0	0	0	0	0	0	8	0	0	0	0	0	0	0	0	0	0	0	0	0	0	0	0	0	0
Otu5008	Proteobacteria	Gammaproteobacteria	Alteromonadales	Alteromonadaceae	Microbulbifer	0	0	0	0	0	0	0	0	0	0	0	0	0	3	1	0	0	2	0	0	0	0	0	0	0	0	0	38	0	1	0	0	0	0	0	0	0	0	10	1	0	0	0	0
Otu5009	Proteobacteria	Gammaproteobacteria	Chromatiales	Thioalkalispiraceae	Thioprofundum	28	0	0	0	0	0	0	0	0	0	0	0	0	9	10	1	2	0	1	0	0	0	0	0	0	6	4	3	5	0	0	0	0	0	0	0	0	3	16	0	0	0	0	0
Otu5010	Proteobacteria	Deltaproteobacteria	Myxococcales	unclassified	unclassified	2	0	0	0	0	0	0	0	0	0	0	32	3	0	0	0	0	0	0	0	0	0	0	8	1	0	0	0	0	0	0	0	0	0	0	7	0	0	0	0	0	0	0	0
Otu5011	Acidobacteria	Acidobacteria_Gp10	Acidobacteria_Gp10_unclassified	Acidobacteria_Gp10_unclassified	Gp10	0	6	25	0	0	0	0	0	0	0	0	0	2	19	2	0	0	0	0	0	0	0	0	0	0	9	0	0	1	0	0	0	0	0	0	0	0	0	0	0	0	0	0	0
Otu5012	Proteobacteria	Gammaproteobacteria	Xanthomonadales	Xanthomonadaceae	unclassified	0	0	0	0	0	0	0	0	0	0	0	9	0	0	0	0	0	0	0	0	0	0	0	34	0	0	0	1	0	0	0	0	0	0	0	3	0	0	0	0	0	0	0	0
Otu5013	Proteobacteria	Gammaproteobacteria	Alteromonadales	Alteromonadaceae	Bowmanella	0	19	3	0	0	0	0	0	0	0	0	1	3	12	3	0	0	2	17	0	0	0	0	0	2	19	0	0	0	0	10	0	0	0	0	0	0	0	0	0	0	0	0	0
Otu5014	Proteobacteria	Gammaproteobacteria	unclassified	unclassified	unclassified	0	0	0	0	3	0	0	1	0	0	0	0	0	10	6	1	0	1	30	0	0	0	0	0	0	14	8	4	0	12	71	0	0	0	0	0	0	10	1	0	0	0	0	0
Otu5015	Proteobacteria	Gammaproteobacteria	Oceanospirillales	Halomonadaceae	Halomonas	15	0	17	6	7	2	41	5	0	0	0	0	4	15	13	1	7	0	3	0	0	0	0	0	0	13	2	1	9	0	0	0	0	0	0	0	0	0	0	0	0	0	0	0
Otu5016	Proteobacteria	Betaproteobacteria	Burkholderiales	unclassified	unclassified	23	0	1	1	0	0	0	0	0	0	0	9	0	12	0	0	0	0	0	0	0	0	0	3	0	13	0	0	0	0	0	0	0	0	0	0	0	0	0	0	0	0	0	0
Otu5017	Verrucomicrobia	Verrucomicrobiae	Verrucomicrobiales	Rubritaleaceae	Rubritalea	0	0	0	0	0	0	0	0	0	0	0	0	0	7	33	0	0	0	0	0	0	0	0	0	0	0	13	0	0	0	0	0	0	0	0	0	0	0	3	0	0	0	0	0
Otu5018	Proteobacteria	Betaproteobacteria	Methylophilales	Methylophilaceae	unclassified	0	0	0	0	0	0	0	0	0	0	0	18	0	0	0	0	0	0	0	0	0	0	0	22	0	0	0	0	0	0	0	0	0	0	0	0	0	0	0	0	0	0	0	0
Otu5019	Proteobacteria	Deltaproteobacteria	Desulfuromonadales	Geobacteraceae	unclassified	0	9	0	0	1	0	0	0	0	0	0	0	0	25	0	0	1	0	3	0	0	0	0	0	0	20	0	0	0	0	0	0	0	0	0	0	0	0	0	0	0	0	0	0
Otu5020	unclassified	unclassified	unclassified	unclassified	unclassified	0	0	1	0	0	0	0	0	0	0	0	0	0	2	1	0	1	0	0	0	0	0	0	0	0	0	0	0	0	0	0	0	0	0	0	0	0	0	0	0	0	0	0	0
Otu5021	Proteobacteria	Gammaproteobacteria	Alteromonadales	Alteromonadales_incertae_sedis	Teredinibacter	0	0	0	0	1	1	37	3	0	0	0	0	1	0	0	0	1	0	0	0	0	0	0	0	0	0	0	0	0	0	0	0	0	0	0	0	0	0	0	0	0	0	0	0
Otu5022	Proteobacteria	Gammaproteobacteria	Chromatiales	unclassified	unclassified	34	2	3	1	2	17	0	16	0	0	0	25	16	2	2	4	0	1	3	0	0	0	0	13	8	6	1	12	0	0	3	0	0	0	0	0	1	0	0	0	0	0	0	0
Otu5023	Proteobacteria	Gammaproteobacteria	Alteromonadales	Alteromonadaceae	Microbulbifer	0	0	1	0	0	0	0	0	0	0	0	4	0	0	0	2	0	1	13	0	0	0	0	9	1	0	0	0	0	0	3	0	0	0	0	32	0	0	0	0	0	0	0	0
Otu5024	unclassified	unclassified	unclassified	unclassified	unclassified	0	0	0	0	0	0	0	0	0	0	0	0	0	2	0	0	0	0	0	0	0	0	0	0	0	1	0	0	0	0	0	0	0	0	0	0	0	0	0	0	0	0	0	0
Otu5025	Acidobacteria	Acidobacteria_Gp10	Acidobacteria_Gp10_unclassified	Acidobacteria_Gp10_unclassified	Gp10	12	0	2	0	5	3	0	7	0	0	0	0	0	20	15	37	6	0	7	0	0	0	0	0	2	17	4	25	13	0	11	0	0	0	0	0	0	0	3	4	1	0	0	0
Otu5026	Proteobacteria	Gammaproteobacteria	unclassified	unclassified	unclassified	0	0	25	0	0	0	0	0	0	0	0	0	0	2	0	0	0	0	0	0	0	0	0	0	0	0	0	0	0	0	0	0	0	0	0	0	0	0	0	0	0	0	0	0
Otu5027	Chlamydiae	Chlamydiia	Chlamydiales	Parachlamydiaceae	Neochlamydia	0	0	0	0	0	0	0	0	0	0	0	0	0	0	0	0	0	0	0	0	0	0	0	0	0	0	0	0	0	0	0	0	0	0	0	0	0	0	0	0	0	0	0	0
Otu5028	Proteobacteria	Gammaproteobacteria	Chromatiales	Ectothiorhodospiraceae	unclassified	0	0	10	0	1	0	0	0	0	0	0	1	0	14	1	0	1	0	0	0	0	0	0	0	0	13	0	0	2	0	0	0	0	0	0	0	0	0	0	0	0	0	0	0
Otu5029	Firmicutes	Bacilli	Lactobacillales	Lactobacillaceae	Lactobacillus	0	0	0	0	0	0	0	0	0	0	0	0	0	0	0	0	0	0	0	0	0	0	0	0	0	0	0	2	0	2	0	0	0	0	0	0	0	0	0	0	0	0	0	0
Otu5030	Proteobacteria	Gammaproteobacteria	Oceanospirillales	Alcanivoracaceae	Kangiella	1	1	0	0	0	0	2	0	0	0	0	0	14	4	3	0	1	5	0	0	0	0	0	0	10	4	3	0	1	1	0	0	0	0	0	0	0	0	0	0	0	0	0	0
Otu5031	Proteobacteria	Betaproteobacteria	Rhodocyclales	Rhodocyclaceae	Azoarcus	0	0	0	0	0	0	0	0	0	0	0	31	2	0	0	0	0	0	0	0	0	0	0	0	0	0	0	0	0	0	0	0	0	0	0	0	0	0	0	0	0	0	0	0
Otu5032	Firmicutes	Bacilli	Bacillales	Planococcaceae	Jeotgalibacillus	1	0	0	2	1	4	3	2	0	0	0	6	0	0	3	2	1	0	3	0	0	0	0	2	1	4	2	5	1	0	2	0	0	0	0	0	0	0	0	0	0	0	0	0
Otu5033	Proteobacteria	Gammaproteobacteria	Alteromonadales	Alteromonadaceae	Haliea	29	0	0	0	0	0	0	0	0	0	0	0	0	0	0	0	0	0	0	0	0	0	0	0	0	0	0	0	0	0	0	0	0	0	0	0	0	0	0	0	0	0	0	0
Otu5034	Verrucomicrobia	Opitutae	Opitutales	Opitutaceae	Alterococcus	0	0	26	15	5	3	14	0	0	0	0	0	0	1	11	16	51	3	2	0	0	0	0	0	0	0	8	22	32	7	0	0	0	0	0	0	0	0	2	0	0	0	0	0
Otu5035	Acidobacteria	Acidobacteria_Gp17	Acidobacteria_Gp17_unclassified	Acidobacteria_Gp17_unclassified	Gp17	0	0	0	0	0	0	2	0	0	0	0	0	1	5	6	0	2	0	1	0	0	0	0	0	0	14	3	0	1	0	0	0	0	0	0	0	0	0	7	0	0	0	0	0
Otu5036	Actinobacteria	Actinobacteria	Acidimicrobiales	unclassified	unclassified	4	83	18	142	90	84	90	60	0	0	0	0	8	9	26	37	19	22	39	0	0	0	0	0	0	1	6	11	8	0	10	0	0	0	0	0	0	0	0	0	0	0	0	0
Otu5037	Proteobacteria	Deltaproteobacteria	unclassified	unclassified	unclassified	2	0	0	3	0	0	0	0	0	0	0	4	0	25	0	0	8	0	1	0	0	0	0	1	0	8	0	6	2	0	0	0	0	0	0	0	0	0	0	0	0	0	0	0
Otu5038	Proteobacteria	Gammaproteobacteria	Xanthomonadales	Xanthomonadaceae	Luteimonas	6	19	0	9	0	0	0	0	0	0	0	0	0	0	0	0	0	0	0	0	0	0	0	0	0	0	0	0	0	0	0	0	0	0	0	1	1	0	0	0	0	0	0	0
Otu5039	Proteobacteria	Deltaproteobacteria	Desulfobacterales	Desulfobacteraceae	Desulfatiglans	0	0	0	0	0	0	0	0	0	0	0	0	0	25	1	0	0	0	0	0	0	0	0	0	0	2	0	0	0	0	0	0	0	0	0	0	0	0	0	0	0	0	0	0
Otu5040	Proteobacteria	Betaproteobacteria	Rhodocyclales	Rhodocyclaceae	Zoogloea	0	0	0	0	0	0	0	0	0	0	0	0	0	0	0	0	0	0	0	0	0	0	0	0	0	0	0	37	0	0	0	0	0	0	0	0	0	0	0	0	0	0	0	0
Otu5041	Proteobacteria	Gammaproteobacteria	Chromatiales	unclassified	unclassified	0	0	0	3	1	7	5	0	0	0	0	25	0	1	0	13	20	1	22	0	0	0	0	9	0	3	2	33	1	4	0	0	0	0	0	1	0	0	0	0	0	0	0	0
Otu5042	Chlamydiae	Chlamydiia	Chlamydiales	Parachlamydiaceae	Neochlamydia	0	0	0	0	0	0	0	0	0	0	0	0	0	0	0	0	0	33	1	0	0	0	0	0	0	0	0	0	0	17	0	0	0	0	0	0	0	0	0	0	0	0	0	0
Otu5043	Proteobacteria	Gammaproteobacteria	Oceanospirillales	Halomonadaceae	Halomonas	2	0	11	0	1	0	34	11	0	0	0	0	0	30	6	5	6	21	10	0	0	0	0	0	19	0	1	8	2	4	1	0	0	0	0	0	2	0	0	0	0	0	0	0
Otu5044	Proteobacteria	Gammaproteobacteria	unclassified	unclassified	unclassified	0	0	0	0	0	0	0	0	0	0	0	1	0	0	0	0	1	0	0	0	0	0	0	0	0	0	27	0	0	0	0	0	0	0	0	0	0	0	0	0	0	0	0	0
Otu5045	Proteobacteria	Gammaproteobacteria	Gammaproteobacteria_incertae_sedis	Gammaproteobacteria_incertae_sedis_unclassified	unclassified	5	1	24	0	0	1	0	3	0	0	0	0	0	0	2	2	0	0	2	0	0	0	0	0	0	1	5	1	0	1	1	0	0	0	0	0	0	0	1	0	0	0	0	0
Otu5046	Acidobacteria	Acidobacteria_Gp10	Acidobacteria_Gp10_unclassified	Acidobacteria_Gp10_unclassified	Gp10	4	0	0	0	0	0	0	0	0	0	0	22	6	0	0	0	0	0	0	0	0	0	0	2	2	0	0	0	0	0	0	0	0	0	0	0	0	0	0	0	0	0	0	0
Otu5047	Proteobacteria	Gammaproteobacteria	unclassified	unclassified	unclassified	3	0	1	0	0	0	0	0	0	0	0	0	0	14	0	0	1	0	0	0	0	0	0	0	0	30	0	10	1	1	0	0	0	0	0	0	0	0	0	0	0	0	0	0
Otu5048	Acidobacteria	Acidobacteria_Gp10	Acidobacteria_Gp10_unclassified	Acidobacteria_Gp10_unclassified	Gp10	0	0	2	4	2	0	0	7	0	0	0	11	0	12	0	7	20	0	3	0	0	0	0	0	1	1	1	14	6	0	2	0	0	0	0	0	0	0	0	0	0	0	0	0
Otu5049	unclassified	unclassified	unclassified	unclassified	unclassified	0	0	0	0	0	0	0	0	0	0	0	0	1	0	0	0	0	0	0	0	0	0	0	0	2	0	0	0	0	0	0	0	0	0	0	0	0	0	0	0	0	0	0	0
Otu5050	Proteobacteria	Gammaproteobacteria	Alteromonadales	Idiomarinaceae	Idiomarina	0	0	0	0	0	0	0	0	0	0	0	0	0	0	0	0	0	0	0	0	0	0	0	0	0	0	0	0	0	0	0	0	0	0	0	0	0	0	0	0	0	0	0	0
Otu5051	Proteobacteria	Gammaproteobacteria	Oceanospirillales	Oceanospirillales_incertae_sedis	Pseudohongiella	1	0	0	0	31	38	1	2	0	0	0	1	0	2	0	3	13	0	0	0	0	0	0	0	1	3	0	4	3	0	0	0	0	0	0	0	0	0	0	0	0	0	0	0
Otu5052	Proteobacteria	Gammaproteobacteria	Chromatiales	Ectothiorhodospiraceae	unclassified	3	14	8	2	14	7	8	6	0	0	0	0	1	5	8	8	5	30	26	0	0	0	0	2	0	2	5	12	6	9	5	0	0	0	0	0	0	0	0	0	0	0	1	0
Otu5053	Chlamydiae	Chlamydiia	Chlamydiales	Simkaniaceae	Simkania	0	0	0	0	13	0	27	2	0	0	0	0	0	0	0	0	0	2	1	0	0	0	0	0	0	0	0	0	0	1	0	0	0	0	0	0	0	0	0	0	1	0	0	0
Otu5054	Proteobacteria	Deltaproteobacteria	Myxococcales	Phaselicystidaceae	Phaselicystis	2	19	0	0	0	1	0	0	0	0	0	3	25	9	4	0	0	0	10	0	0	0	0	2	22	3	2	0	0	0	2	0	0	0	0	0	0	0	0	0	0	0	0	0
Otu5055	Proteobacteria	Gammaproteobacteria	Alteromonadales	Alteromonadaceae	Marinobacter	0	0	0	13	0	2	0	0	0	0	0	4	0	0	0	0	0	0	0	0	0	0	0	1	0	0	0	0	0	0	0	0	0	0	0	0	0	0	0	0	0	0	0	0
Otu5056	Actinobacteria	Actinobacteria	Solirubrobacterales	Conexibacteraceae	Conexibacter	26	0	0	0	0	0	0	0	0	0	0	0	0	3	0	0	0	0	0	0	0	0	0	0	0	4	0	0	0	0	0	0	0	0	0	0	0	0	0	0	0	0	0	0
Otu5057	Verrucomicrobia	Opitutae	Opitutales	Opitutaceae	Alterococcus	42	54	32	4	18	18	27	11	0	0	0	4	14	38	2	12	39	24	7	0	0	0	0	1	4	26	3	45	16	14	3	0	0	0	0	0	0	0	2	1	0	0	0	0
Otu5058	Proteobacteria	Gammaproteobacteria	Chromatiales	unclassified	unclassified	1	0	1	0	0	10	0	0	0	0	0	0	0	0	1	3	0	0	1	0	0	0	0	0	0	0	0	12	0	0	0	0	0	0	0	0	1	0	0	1	0	0	0	0
Otu5059	Proteobacteria	Gammaproteobacteria	unclassified	unclassified	unclassified	0	0	2	0	0	0	0	0	0	0	0	0	0	1	0	0	0	0	0	0	0	0	0	0	0	1	0	0	0	0	0	0	0	0	0	0	0	0	0	0	0	0	0	0
Otu5060	Proteobacteria	Gammaproteobacteria	Alteromonadales	Alteromonadaceae	Marinobacter	0	0	0	1	0	2	7	0	0	0	0	0	0	0	3	2	1	13	0	0	0	0	0	0	0	0	6	0	0	1	0	0	0	0	0	0	0	0	0	0	0	0	0	0
Otu5061	Acidobacteria	Acidobacteria_Gp10	Acidobacteria_Gp10_unclassified	Acidobacteria_Gp10_unclassified	Gp10	0	1	0	0	0	0	0	0	0	0	0	0	0	14	0	0	5	0	3	0	0	0	0	0	0	16	0	1	8	0	6	0	0	0	0	0	0	0	0	0	0	0	0	0
Otu5062	Proteobacteria	Gammaproteobacteria	unclassified	unclassified	unclassified	0	0	1	23	37	11	13	9	0	0	0	0	0	1	1	2	0	1	2	0	0	0	0	0	0	0	1	3	0	0	2	0	0	0	0	0	0	0	0	0	0	0	0	0
Otu5063	Actinobacteria	Thermoleophilia	Thermoleophilales	Thermoleophilaceae	Thermoleophilum	0	0	8	0	1	4	31	5	0	0	0	0	0	1	3	2	10	0	3	0	0	0	0	0	0	0	2	0	4	1	2	0	0	0	0	0	0	0	0	0	0	0	0	0
Otu5064	Proteobacteria	Gammaproteobacteria	Chromatiales	Thioalkalispiraceae	Thioprofundum	0	27	0	0	0	0	0	0	0	0	0	0	24	0	0	0	0	0	0	0	0	0	0	0	8	0	0	0	0	0	0	0	0	0	0	0	0	0	0	0	0	0	0	0
Otu5065	Proteobacteria	Gammaproteobacteria	Oceanospirillales	Oceanospirillaceae	unclassified	0	0	0	0	0	0	0	0	0	0	0	0	0	2	1	3	0	0	0	0	0	0	0	0	0	36	0	14	0	0	0	0	0	0	0	0	0	0	0	0	0	0	0	0
Otu5066	unclassified	unclassified	unclassified	unclassified	unclassified	25	0	2	0	0	0	0	0	0	0	0	0	0	0	0	0	0	0	0	0	0	0	0	0	0	0	0	0	0	0	0	0	0	0	0	0	0	0	0	0	0	0	0	0
Otu5067	Acidobacteria	Acidobacteria_Gp10	Acidobacteria_Gp10_unclassified	Acidobacteria_Gp10_unclassified	Gp10	1	0	0	0	0	0	0	0	0	0	0	0	14	0	0	1	0	0	0	0	0	0	0	0	10	0	0	0	2	0	0	0	0	0	0	0	0	0	0	0	1	0	0	0
Otu5068	Proteobacteria	Betaproteobacteria	Rhodocyclales	Rhodocyclaceae	unclassified	2	0	0	0	0	0	0	0	0	0	0	27	6	0	0	1	0	0	0	0	0	0	0	20	1	0	0	1	0	0	0	0	0	0	0	0	0	0	0	0	0	0	0	0
Otu5069	unclassified	unclassified	unclassified	unclassified	unclassified	0	0	0	2	0	0	0	0	0	0	0	0	0	0	0	0	0	0	0	0	0	0	0	0	0	0	0	0	0	0	0	0	0	0	0	0	0	0	0	0	0	0	0	0
Otu5070	Proteobacteria	Gammaproteobacteria	Pseudomonadales	Pseudomonadaceae	Cellvibrio	1	0	0	1	1	2	4	1	0	0	0	0	0	4	3	0	7	2	0	0	0	0	0	0	0	0	9	0	0	0	0	0	0	0	0	0	0	0	0	0	0	0	0	0
Otu5071	Firmicutes	Bacilli	Lactobacillales	Lactobacillaceae	Lactobacillus	0	0	0	0	0	0	0	0	0	0	0	0	0	0	0	0	0	0	0	0	0	0	0	0	0	0	0	0	0	0	0	0	0	0	0	0	0	0	0	0	0	0	0	0
Otu5072	Proteobacteria	Gammaproteobacteria	Alteromonadales	Alteromonadales_incertae_sedis	Teredinibacter	0	0	0	0	32	0	0	0	0	0	0	0	2	0	0	3	0	2	0	0	0	0	0	0	0	0	0	0	0	0	0	0	0	0	0	0	0	0	0	0	0	0	0	0
Otu5073	Proteobacteria	Gammaproteobacteria	Legionellales	Coxiellaceae	Coxiella	0	0	0	0	0	0	0	0	0	0	0	0	0	4	0	0	0	0	0	0	0	0	0	0	0	4	0	0	0	0	0	0	0	0	0	0	0	23	0	0	0	0	0	0
Otu5074	Proteobacteria	Gammaproteobacteria	unclassified	unclassified	unclassified	0	0	0	0	0	0	0	0	0	0	0	9	0	0	0	0	0	0	0	0	0	0	0	31	0	0	2	0	0	0	0	0	0	0	0	15	0	0	0	0	0	0	0	0
Otu5075	Proteobacteria	Gammaproteobacteria	Oceanospirillales	Saccharospirillaceae	Saccharospirillum	0	0	0	0	0	0	0	0	0	0	0	0	0	4	0	0	0	0	0	0	0	0	0	0	0	19	0	0	0	0	0	0	0	0	0	0	0	25	0	0	0	0	0	0
Otu5076	Actinobacteria	Actinobacteria	Solirubrobacterales	Conexibacteraceae	Conexibacter	16	3	8	1	9	7	19	18	0	0	0	0	4	23	4	7	3	2	7	0	0	0	0	0	0	15	1	12	2	4	9	0	0	0	0	0	0	0	0	0	0	0	0	0
Otu5077	Proteobacteria	Gammaproteobacteria	Oceanospirillales	Halomonadaceae	Halomonas	0	0	0	0	0	0	0	1	0	0	0	0	0	7	1	0	0	0	0	0	0	0	0	0	0	15	0	0	0	0	0	0	0	0	0	0	0	0	0	0	0	0	0	0
Otu5078	Proteobacteria	Deltaproteobacteria	Desulfovibrionales	Desulfohalobiaceae	unclassified	0	0	0	0	0	0	0	0	0	0	0	0	0	3	2	1	1	1	0	0	0	0	0	0	0	3	0	5	3	0	2	0	0	0	0	0	0	0	0	0	0	0	0	0
Otu5079	Proteobacteria	Gammaproteobacteria	Oceanospirillales	Halomonadaceae	Halomonas	0	3	0	0	0	0	0	0	0	0	0	0	6	10	0	0	0	0	0	0	0	0	0	0	1	0	0	0	0	0	0	0	0	0	0	0	0	0	0	0	0	0	0	0
Otu5080	Proteobacteria	Gammaproteobacteria	Chromatiales	Ectothiorhodospiraceae	Nitrococcus	1	0	6	3	5	2	0	3	0	0	0	0	0	0	0	1	1	0	1	0	0	0	0	0	0	0	0	0	0	0	0	0	0	0	0	0	0	0	0	0	0	0	0	0
Otu5081	Proteobacteria	Gammaproteobacteria	Chromatiales	Ectothiorhodospiraceae	unclassified	0	1	1	1	7	4	2	1	0	0	0	0	1	0	4	0	0	0	1	0	0	0	0	0	0	0	2	0	0	0	0	0	0	0	0	0	0	0	0	0	0	0	0	0
Otu5082	Proteobacteria	Gammaproteobacteria	Oceanospirillales	unclassified	unclassified	0	0	0	0	0	0	0	0	0	0	0	0	0	0	0	0	0	0	0	0	0	0	0	2	0	0	0	0	0	0	0	0	0	0	0	0	0	0	0	0	0	0	0	0
Otu5083	Proteobacteria	Gammaproteobacteria	Chromatiales	Ectothiorhodospiraceae	unclassified	0	0	15	7	0	0	0	0	0	0	0	0	0	0	0	0	0	0	0	0	0	0	0	0	0	0	0	0	0	0	0	0	0	0	0	0	0	0	0	0	0	0	0	0
Otu5084	Acidobacteria	Acidobacteria_Gp7	Acidobacteria_Gp7_unclassified	Acidobacteria_Gp7_unclassified	Gp7	2	0	0	1	1	1	0	9	0	0	0	0	0	0	0	4	0	0	5	0	0	0	0	1	0	0	0	25	1	0	3	0	0	0	0	0	0	0	0	0	0	0	0	0
Otu5085	Proteobacteria	Gammaproteobacteria	Chromatiales	unclassified	unclassified	0	0	17	1	0	0	0	0	0	0	0	0	0	10	5	0	0	0	0	0	0	0	0	0	0	16	3	0	0	0	0	0	0	0	0	0	0	0	0	0	0	0	0	0
Otu5086	Proteobacteria	Gammaproteobacteria	Oceanospirillales	Oceanospirillales_incertae_sedis	Pseudohongiella	8	19	22	5	22	11	16	7	0	0	0	0	4	14	7	3	5	43	18	0	0	0	0	0	0	1	1	24	6	37	16	0	0	0	0	0	0	0	0	0	0	0	0	0
Otu5087	Acidobacteria	Acidobacteria_Gp10	Acidobacteria_Gp10_unclassified	Acidobacteria_Gp10_unclassified	Gp10	0	0	0	0	0	0	0	0	0	0	0	0	0	1	12	0	0	0	0	0	0	0	0	0	0	0	9	0	0	0	0	0	0	0	0	0	0	0	22	0	0	0	0	0
Otu5088	Proteobacteria	Gammaproteobacteria	unclassified	unclassified	unclassified	0	18	0	0	0	1	2	0	0	0	0	2	15	0	0	0	5	7	0	0	0	0	0	0	34	0	0	1	0	0	3	0	0	0	0	0	4	0	0	0	0	0	0	0
Otu5089	unclassified	unclassified	unclassified	unclassified	unclassified	0	0	0	0	0	0	0	0	0	0	0	27	0	0	0	0	0	0	0	0	0	0	0	23	0	0	0	0	0	0	0	0	0	0	0	1	0	0	0	0	0	0	0	0
Otu5090	Hydrogenedentes	Hydrogenedentes_unclassified	Hydrogenedentes_unclassified	Hydrogenedentes_unclassified	Candidatus Hydrogenedens	0	1	1	2	18	11	2	4	0	0	0	0	0	1	7	2	0	1	0	0	0	0	0	0	0	1	3	5	0	0	0	0	0	0	0	0	0	0	0	1	0	0	0	0
Otu5091	Proteobacteria	Gammaproteobacteria	unclassified	unclassified	unclassified	0	0	2	3	1	2	6	1	0	0	0	11	0	1	7	0	7	3	0	0	0	0	0	0	0	2	4	0	1	0	0	0	0	0	0	0	0	0	0	0	0	0	0	0
Otu5092	Proteobacteria	Gammaproteobacteria	Chromatiales	unclassified	unclassified	0	0	0	3	0	1	0	0	0	0	0	0	0	0	21	0	0	0	0	0	0	0	0	0	0	6	3	0	1	0	1	0	0	0	0	0	0	0	0	0	0	0	0	0
Otu5093	Proteobacteria	Deltaproteobacteria	Myxococcales	Sandaracinaceae	Sandaracinus	0	0	0	0	0	0	0	0	0	0	0	22	1	0	0	0	0	0	0	0	0	0	0	17	0	0	0	0	0	0	0	0	0	0	0	5	0	0	0	0	0	0	0	0
Otu5094	Proteobacteria	Betaproteobacteria	Rhodocyclales	Rhodocyclaceae	Thauera	0	0	5	0	0	0	0	0	0	0	0	0	0	0	0	0	0	1	0	0	0	0	0	0	0	37	0	0	0	0	0	0	0	0	0	1	0	0	0	0	0	0	0	0
Otu5095	Proteobacteria	Deltaproteobacteria	Myxococcales	Phaselicystidaceae	Phaselicystis	4	1	18	0	20	28	10	7	0	0	0	0	0	2	6	1	0	2	1	0	0	0	0	0	0	5	2	3	0	1	1	0	0	0	0	0	0	0	0	0	0	0	0	0
Otu5096	Proteobacteria	Betaproteobacteria	Burkholderiales	unclassified	unclassified	21	1	0	0	0	0	0	1	0	0	0	0	1	0	0	0	2	0	1	0	0	0	0	0	0	0	0	0	4	0	0	0	0	0	0	0	0	0	0	0	0	0	0	0
Otu5097	Verrucomicrobia	Subdivision3	Subdivision3_unclassified	Subdivision3_unclassified	Subdivision3_genera_incertae_sedis	12	9	2	0	0	0	0	0	0	0	0	0	1	2	8	0	0	0	1	0	0	0	0	0	1	0	4	0	0	0	1	0	0	0	0	0	0	0	0	0	0	0	0	0
Otu5098	Proteobacteria	Betaproteobacteria	Burkholderiales	Oxalobacteraceae	Massilia	2	0	2	0	0	0	2	0	0	0	0	17	2	0	0	0	0	0	0	0	0	0	0	27	2	6	1	4	0	1	0	0	0	0	0	2	25	3	0	0	0	0	1	0
Otu5099	Proteobacteria	Gammaproteobacteria	Oceanospirillales	unclassified	unclassified	0	0	0	0	0	0	0	0	0	0	0	0	0	0	0	0	0	0	0	0	0	0	0	0	0	0	0	0	0	0	0	0	0	0	0	0	0	0	0	0	0	0	0	0
Otu5100	unclassified	unclassified	unclassified	unclassified	unclassified	0	0	0	0	0	0	0	0	0	0	0	0	0	4	3	0	0	0	0	0	0	0	0	0	0	5	3	2	2	0	0	0	0	0	0	0	0	2	1	1	0	0	0	0
Otu5101	Proteobacteria	Gammaproteobacteria	Legionellales	Coxiellaceae	Aquicella	13	0	0	0	0	0	0	0	0	0	0	0	0	0	0	0	0	0	0	0	0	0	0	0	0	0	0	0	0	0	0	0	0	0	0	0	0	0	2	0	0	0	0	0
Otu5102	Proteobacteria	Gammaproteobacteria	Oceanospirillales	unclassified	unclassified	0	0	0	0	1	0	1	0	0	0	0	0	0	0	1	0	0	0	0	0	0	0	0	0	0	0	0	0	0	0	0	0	0	0	0	0	0	0	0	0	0	0	0	0
Otu5103	Proteobacteria	Gammaproteobacteria	unclassified	unclassified	unclassified	2	0	6	0	11	2	0	11	0	0	0	0	2	23	2	47	7	2	5	0	0	0	0	0	0	5	1	3	4	2	0	0	0	0	0	0	0	0	0	0	0	0	0	0
Otu5104	Chlamydiae	Chlamydiia	Chlamydiales	Simkaniaceae	Simkania	0	0	0	0	0	0	0	0	0	0	0	4	0	6	0	0	0	0	0	0	0	0	0	13	0	3	0	0	0	0	0	0	0	0	0	0	0	3	0	0	0	0	0	0
Otu5105	unclassified	unclassified	unclassified	unclassified	unclassified	0	0	0	0	0	0	0	0	0	0	0	0	0	6	0	1	2	0	0	0	0	0	0	0	0	20	0	0	2	1	0	0	0	0	0	0	0	0	0	0	0	0	0	0
Otu5106	Proteobacteria	Gammaproteobacteria	Oceanospirillales	Saccharospirillaceae	Saccharospirillum	0	0	0	5	6	0	10	0	0	0	0	0	0	0	0	1	0	0	0	0	0	0	0	0	0	0	0	0	0	0	0	0	0	0	0	0	0	0	0	0	0	0	0	0
Otu5107	Actinobacteria	Actinobacteria	Solirubrobacterales	Solirubrobacteraceae	Solirubrobacter	0	0	0	0	0	0	0	0	0	0	0	0	0	0	0	18	0	4	1	0	0	0	0	0	0	0	0	25	0	5	0	0	0	0	0	0	0	0	0	1	0	0	0	0
Otu5108	Acidobacteria	Acidobacteria_Gp10	Acidobacteria_Gp10_unclassified	Acidobacteria_Gp10_unclassified	Gp10	0	8	1	7	0	10	3	19	0	0	0	4	3	0	0	33	16	2	13	0	0	0	0	0	1	0	0	30	9	1	7	0	0	0	0	0	0	0	0	0	0	0	0	0
Otu5109	Proteobacteria	Gammaproteobacteria	Alteromonadales	Alteromonadaceae	Haliea	0	0	0	0	0	0	1	0	0	0	0	0	0	5	3	31	1	0	0	0	0	0	0	0	0	9	8	24	3	0	0	0	0	0	0	0	0	1	0	4	0	0	0	0
Otu5110	Chlamydiae	Chlamydiia	Chlamydiales	Parachlamydiaceae	Neochlamydia	0	0	0	0	0	0	0	0	0	0	0	0	0	0	0	0	0	0	4	0	0	0	0	0	0	0	0	0	0	0	26	0	0	0	0	0	0	0	0	0	0	0	0	0
Otu5111	Proteobacteria	Gammaproteobacteria	unclassified	unclassified	unclassified	1	0	5	0	0	24	0	5	0	0	0	5	1	0	0	0	1	2	6	0	0	0	0	4	0	0	0	1	0	2	1	0	0	0	0	0	0	0	0	0	0	0	0	0
Otu5112	Proteobacteria	Gammaproteobacteria	Pseudomonadales	Pseudomonadaceae	Pseudomonas	0	0	0	0	23	2	32	5	0	0	0	0	0	0	0	3	0	2	0	0	0	0	0	0	0	0	0	0	1	0	0	0	0	0	0	0	0	0	0	0	0	0	0	0
Otu5113	Acidobacteria	Acidobacteria_Gp10	Acidobacteria_Gp10_unclassified	Acidobacteria_Gp10_unclassified	Gp10	0	0	0	0	0	0	0	0	0	0	0	0	0	11	0	0	0	0	0	0	0	0	0	0	0	20	0	0	0	0	0	0	0	0	0	0	0	0	0	0	0	0	0	0
Otu5114	Acidobacteria	Acidobacteria_Gp10	Acidobacteria_Gp10_unclassified	Acidobacteria_Gp10_unclassified	Gp10	7	21	0	0	2	5	2	18	0	0	0	0	2	0	2	2	3	4	6	0	0	0	0	0	1	0	1	2	0	1	0	0	0	0	0	0	0	0	0	0	0	0	0	0
Otu5115	Proteobacteria	Gammaproteobacteria	Alteromonadales	Alteromonadaceae	Haliea	0	0	0	0	0	0	0	0	0	0	0	0	0	10	0	0	0	0	0	0	0	0	0	0	0	9	0	0	0	0	0	0	0	0	0	0	0	0	0	0	0	0	0	0
Otu5116	Proteobacteria	Gammaproteobacteria	unclassified	unclassified	unclassified	0	19	0	0	0	0	0	0	0	0	0	0	2	0	0	0	1	0	0	0	0	0	0	0	0	1	0	0	1	5	0	0	0	0	0	0	0	0	0	0	0	0	0	0
Otu5117	Proteobacteria	Gammaproteobacteria	Gammaproteobacteria_incertae_sedis	Gammaproteobacteria_incertae_sedis_unclassified	Methylohalomonas	25	4	0	0	61	0	0	0	0	0	0	7	19	0	0	0	0	0	0	0	0	0	0	7	11	0	0	16	0	0	0	0	0	0	0	0	0	0	0	0	0	0	0	0
Otu5118	unclassified	unclassified	unclassified	unclassified	unclassified	17	3	5	0	0	0	0	0	0	0	0	0	1	0	0	1	0	0	2	0	0	0	0	0	2	0	0	0	0	0	1	0	0	0	0	0	0	0	0	0	0	0	0	0
Otu5119	Proteobacteria	Deltaproteobacteria	Myxococcales	unclassified	unclassified	0	0	10	0	6	2	0	3	0	0	0	2	13	16	12	6	5	11	5	0	0	0	0	2	2	8	10	4	0	0	2	0	0	0	0	0	0	0	0	0	0	0	0	0
Otu5120	Verrucomicrobia	Verrucomicrobiae	Verrucomicrobiales	Verrucomicrobiaceae	Luteolibacter	20	0	0	0	0	5	1	1	0	0	0	0	0	0	0	0	0	0	4	0	0	0	0	0	0	0	0	0	0	1	0	0	0	0	0	0	0	0	0	0	0	0	0	0
Otu5121	Proteobacteria	Gammaproteobacteria	Chromatiales	unclassified	unclassified	0	0	5	1	0	0	0	1	0	0	0	21	0	6	5	0	0	0	0	0	0	0	0	15	0	0	5	0	0	0	0	0	0	0	0	0	0	0	0	0	0	0	0	0
Otu5122	Proteobacteria	Gammaproteobacteria	Chromatiales	Thioalkalispiraceae	unclassified	2	0	0	0	0	0	0	0	0	0	0	0	1	0	0	0	0	0	1	0	0	0	0	0	2	0	0	0	0	0	0	0	0	0	0	0	0	0	0	0	0	0	0	0
Otu5123	Chlamydiae	Chlamydiia	Chlamydiales	Simkaniaceae	Simkania	0	0	0	0	0	0	0	0	0	0	0	0	0	3	2	0	0	0	0	0	0	0	0	0	0	1	3	0	0	0	0	0	0	0	0	0	0	0	0	0	1	0	0	0
Otu5124	unclassified	unclassified	unclassified	unclassified	unclassified	0	0	0	0	0	0	0	0	0	0	0	0	0	0	0	0	0	0	0	0	0	0	0	0	0	0	0	0	0	0	0	0	0	0	0	0	0	0	0	0	0	0	0	0
Otu5125	Proteobacteria	Betaproteobacteria	Hydrogenophilales	Hydrogenophilaceae	Thiobacillus	0	0	0	0	0	0	0	0	0	0	0	0	0	0	0	0	0	0	0	0	0	0	0	0	0	0	0	0	0	0	0	0	0	0	0	0	0	0	0	0	0	0	0	0
Otu5126	Proteobacteria	Gammaproteobacteria	Pseudomonadales	Pseudomonadaceae	Pseudomonas	0	0	0	0	1	0	0	0	0	0	0	0	0	3	3	0	0	0	0	0	0	0	0	1	0	0	0	0	0	0	0	0	0	0	0	0	0	0	0	0	0	0	0	0
Otu5127	Proteobacteria	Gammaproteobacteria	unclassified	unclassified	unclassified	0	0	0	0	0	0	0	0	0	0	0	0	5	3	0	0	0	0	0	0	0	0	0	0	6	0	0	0	0	0	0	0	0	0	0	0	0	0	0	0	0	0	0	0
Otu5128	Proteobacteria	Gammaproteobacteria	unclassified	unclassified	unclassified	0	0	0	0	0	0	0	0	0	0	0	0	0	0	0	2	0	0	1	0	0	0	0	0	2	0	1	19	0	1	8	0	0	0	0	0	0	0	7	3	0	0	0	0
Otu5129	Proteobacteria	Deltaproteobacteria	Desulfovibrionales	Desulfohalobiaceae	unclassified	20	0	0	0	0	0	0	0	0	0	0	0	0	0	0	0	0	0	0	0	0	0	0	0	0	0	0	1	0	0	0	0	0	0	0	0	0	0	4	0	0	0	0	0
Otu5130	Acidobacteria	Acidobacteria_Gp10	Acidobacteria_Gp10_unclassified	Acidobacteria_Gp10_unclassified	Gp10	19	7	0	0	0	0	0	0	0	0	0	0	10	6	0	0	0	0	1	0	0	0	0	0	7	0	0	0	1	0	0	0	0	0	0	0	0	0	0	0	0	0	0	0
Otu5131	Spirochaetes	Spirochaetia	Spirochaetales	Spirochaetaceae	Salinispira	0	0	0	0	0	0	0	0	0	0	0	0	4	0	7	0	0	0	0	0	0	0	0	0	3	1	11	0	0	0	0	0	0	0	0	0	0	0	21	0	0	0	0	0
Otu5132	Proteobacteria	Gammaproteobacteria	unclassified	unclassified	unclassified	0	23	0	0	0	0	0	0	0	0	0	0	0	0	0	0	0	0	0	0	0	0	0	0	0	0	0	0	0	0	0	0	0	0	0	0	0	0	0	0	0	0	0	0
Otu5133	Acidobacteria	Acidobacteria_Gp17	Acidobacteria_Gp17_unclassified	Acidobacteria_Gp17_unclassified	Gp17	4	0	1	0	2	0	0	0	0	0	0	0	0	1	2	1	3	2	7	0	0	0	0	0	0	0	1	1	4	0	2	0	0	0	0	0	0	0	1	0	0	0	0	0
Otu5134	Proteobacteria	Betaproteobacteria	Neisseriales	Neisseriaceae	Neisseria	0	0	0	0	0	0	0	0	0	0	0	0	0	0	0	0	0	0	0	0	0	0	0	0	0	0	0	0	0	5	0	0	0	0	0	0	0	0	0	0	0	0	0	0
Otu5135	Proteobacteria	Gammaproteobacteria	Alteromonadales	Alteromonadaceae	Microbulbifer	0	0	0	0	0	0	0	0	0	0	0	0	0	19	0	0	8	0	0	0	0	0	0	0	0	0	0	0	11	0	0	0	0	0	0	0	0	0	0	0	3	0	0	0
Otu5136	Proteobacteria	Gammaproteobacteria	unclassified	unclassified	unclassified	1	14	0	0	0	0	0	0	0	0	0	0	17	3	1	0	0	0	0	0	0	0	0	0	4	1	0	0	0	0	0	0	0	0	0	0	0	0	0	0	0	0	0	0
Otu5137	Proteobacteria	Gammaproteobacteria	Gammaproteobacteria_incertae_sedis	Gammaproteobacteria_incertae_sedis_unclassified	unclassified	0	0	18	0	4	0	0	0	0	0	0	0	0	3	0	0	0	0	0	0	0	0	0	0	0	0	0	0	0	0	0	0	0	0	0	0	0	0	0	0	0	0	0	0
Otu5138	Chlamydiae	Chlamydiia	Chlamydiales	unclassified	unclassified	0	0	0	0	0	0	0	0	0	0	0	0	5	0	2	0	0	0	0	0	0	0	0	0	17	0	6	0	0	0	0	0	0	0	0	0	2	0	11	0	0	0	0	0
Otu5139	Acidobacteria	Acidobacteria_Gp10	Acidobacteria_Gp10_unclassified	Acidobacteria_Gp10_unclassified	Gp10	0	18	0	0	0	0	0	0	0	0	0	0	0	0	0	0	0	0	0	0	0	0	0	0	0	0	0	0	0	0	0	0	0	0	0	0	0	0	0	0	0	0	0	0
Otu5140	Proteobacteria	Gammaproteobacteria	Vibrionales	Vibrionaceae	Vibrio	3	0	0	0	0	0	0	0	0	0	0	5	1	19	0	0	0	3	0	0	0	0	0	1	4	2	0	0	0	0	0	0	0	0	0	0	0	0	0	0	0	0	0	0
Otu5141	Proteobacteria	Gammaproteobacteria	Chromatiales	unclassified	unclassified	0	0	0	0	0	0	0	0	0	0	0	0	13	0	0	0	0	0	0	0	0	0	0	0	4	0	0	0	0	0	0	0	0	0	0	0	0	0	0	0	0	0	0	0
Otu5142	Proteobacteria	Gammaproteobacteria	Pseudomonadales	Pseudomonadales_incertae_sedis	Dasania	0	0	0	0	0	0	0	0	0	0	0	0	0	0	19	0	0	0	0	0	0	0	0	0	0	0	4	0	0	0	0	0	0	0	0	0	0	0	0	0	0	0	0	0
Otu5143	Actinobacteria	Thermoleophilia	Thermoleophilales	Thermoleophilaceae	Thermoleophilum	0	0	0	0	3	1	0	0	0	0	0	0	0	0	0	0	0	1	0	0	0	0	0	0	0	0	0	0	0	0	0	0	0	0	0	0	0	0	1	0	0	0	0	0
Otu5144	Firmicutes	Bacilli	Lactobacillales	Lactobacillaceae	Lactobacillus	1	0	0	0	0	0	2	0	0	0	0	0	0	0	0	1	0	0	0	0	0	0	0	0	0	7	0	0	0	0	0	0	0	0	0	0	0	0	0	1	0	2	1	0
Otu5145	Verrucomicrobia	Subdivision3	Subdivision3_unclassified	Subdivision3_unclassified	Subdivision3_genera_incertae_sedis	0	0	6	0	0	0	0	0	0	0	0	0	0	11	2	0	0	0	0	0	0	0	0	0	0	3	0	0	0	0	0	0	0	0	0	0	0	0	0	0	0	0	0	0
Otu5146	Proteobacteria	Gammaproteobacteria	Chromatiales	unclassified	unclassified	0	0	11	0	0	0	0	1	0	0	0	0	0	2	12	4	3	3	0	0	0	0	0	0	0	1	8	0	2	1	0	0	0	0	0	0	0	0	0	0	0	0	0	0
Otu5147	unclassified	unclassified	unclassified	unclassified	unclassified	0	0	0	7	12	9	19	8	0	0	0	0	0	0	1	0	0	0	0	0	0	0	0	0	0	0	0	0	1	0	0	0	0	0	0	0	0	0	0	0	0	0	0	0
Otu5148	Verrucomicrobia	Spartobacteria	Spartobacteria_unclassified	Spartobacteria_unclassified	Spartobacteria_genera_incertae_sedis	0	0	0	0	0	0	0	0	0	0	0	0	0	0	0	2	0	0	0	0	0	0	0	0	0	0	0	17	1	0	0	0	0	0	0	0	0	0	0	0	0	0	0	0
Otu5149	unclassified	unclassified	unclassified	unclassified	unclassified	0	0	0	0	17	0	0	0	0	0	0	0	0	0	0	0	0	0	0	0	0	0	0	0	0	0	0	0	0	0	0	0	0	0	0	0	0	0	0	0	0	0	0	0
Otu5150	Proteobacteria	Gammaproteobacteria	Xanthomonadales	Xanthomonadaceae	Chiayiivirga	4	0	0	0	0	0	0	0	0	0	0	17	2	1	0	0	0	0	0	0	0	0	0	8	4	0	1	2	0	0	0	0	0	0	0	0	0	0	0	0	0	0	0	0
Otu5151	Acidobacteria	Acidobacteria_Gp7	Acidobacteria_Gp7_unclassified	Acidobacteria_Gp7_unclassified	Gp7	0	0	0	0	0	0	0	0	0	0	0	16	0	0	0	0	0	0	0	0	0	0	0	6	0	0	0	0	0	0	0	0	0	0	0	0	0	0	0	0	0	0	0	0
Otu5152	Firmicutes	Bacilli	Lactobacillales	Carnobacteriaceae	Carnobacterium	0	0	0	0	0	0	0	0	0	0	0	1	0	0	0	0	0	0	0	0	0	0	0	0	0	17	1	0	0	0	0	0	0	0	0	0	0	0	0	0	0	0	0	0
Otu5153	Firmicutes	Bacilli	Bacillales	Bacillaceae 1	Bacillus	0	17	0	0	0	1	5	8	0	0	0	9	1	0	1	0	3	1	2	0	0	0	0	5	1	0	0	3	2	0	1	0	0	0	0	2	1	0	1	0	0	0	0	0
Otu5154	Verrucomicrobia	Subdivision3	Subdivision3_unclassified	Subdivision3_unclassified	Subdivision3_genera_incertae_sedis	0	0	4	0	0	0	0	2	0	0	0	0	0	2	0	0	0	0	1	0	0	0	0	0	0	0	0	1	1	0	0	0	0	0	0	0	0	0	0	0	0	0	0	0
Otu5155	Chlamydiae	Chlamydiia	Chlamydiales	Parachlamydiaceae	unclassified	0	0	0	0	0	0	0	0	0	0	0	0	0	7	0	0	0	0	0	0	0	0	0	0	1	0	0	0	0	0	0	0	0	0	0	0	0	6	0	0	0	0	0	0
Otu5156	Proteobacteria	Gammaproteobacteria	Xanthomonadales	Xanthomonadaceae	unclassified	0	0	0	0	0	0	0	0	0	0	0	0	0	0	0	0	0	0	0	0	0	0	0	0	0	0	0	0	0	0	0	0	0	0	0	0	0	0	0	0	0	0	0	0
Otu5157	Proteobacteria	Betaproteobacteria	Burkholderiales	Alcaligenaceae	Achromobacter	1	1	0	0	0	0	0	0	0	0	0	0	0	0	0	0	0	0	0	0	0	0	0	1	0	0	0	2	0	0	0	0	0	0	0	0	0	0	0	0	1	0	0	0
Otu5158	Proteobacteria	unclassified	unclassified	unclassified	unclassified	0	0	0	0	0	0	0	0	0	0	0	0	0	2	0	0	0	0	0	0	0	0	0	0	0	0	1	0	0	0	0	0	0	0	0	0	0	0	0	0	0	0	0	0
Otu5159	Hydrogenedentes	Hydrogenedentes_unclassified	Hydrogenedentes_unclassified	Hydrogenedentes_unclassified	Candidatus Hydrogenedens	0	0	0	0	0	0	0	0	0	0	0	0	0	0	1	0	0	0	0	0	0	0	0	0	0	0	1	0	0	0	0	0	0	0	0	0	0	0	0	0	0	0	0	0
Otu5160	Proteobacteria	Gammaproteobacteria	Chromatiales	unclassified	unclassified	0	0	0	0	1	0	0	0	0	0	0	0	2	1	7	0	0	0	0	0	0	0	0	0	0	0	0	0	0	0	0	0	0	0	0	0	0	0	2	0	0	0	0	0
Otu5161	Proteobacteria	Gammaproteobacteria	Thiotrichales	unclassified	unclassified	0	0	0	0	0	0	0	0	0	0	0	0	0	0	0	0	0	0	0	0	0	0	0	0	0	0	0	0	0	0	0	0	0	0	0	0	0	0	0	0	0	0	0	0
Otu5162	Proteobacteria	Gammaproteobacteria	Chromatiales	unclassified	unclassified	0	0	0	0	20	8	2	11	0	0	0	0	0	0	0	1	0	1	3	0	0	0	0	0	0	3	2	3	0	0	2	0	0	0	0	0	0	0	0	0	0	0	0	0
Otu5163	Proteobacteria	Gammaproteobacteria	unclassified	unclassified	unclassified	0	0	4	0	6	2	18	4	0	0	0	0	0	4	0	0	1	2	5	0	0	0	0	0	0	2	0	3	1	1	4	0	0	0	0	0	0	0	0	0	0	0	0	0
Otu5164	Proteobacteria	Gammaproteobacteria	Chromatiales	unclassified	unclassified	0	0	0	0	18	2	2	16	0	0	0	0	0	0	0	2	1	0	0	0	0	0	0	0	0	0	0	13	0	0	2	0	0	0	0	0	0	0	0	0	0	0	0	0
Otu5165	Proteobacteria	Gammaproteobacteria	Chromatiales	unclassified	unclassified	0	15	0	0	0	0	1	0	0	0	0	0	0	0	2	0	0	0	0	0	0	0	0	0	0	0	1	0	0	1	0	0	0	0	0	0	0	0	0	0	0	0	0	0
Otu5166	Verrucomicrobia	Subdivision3	Subdivision3_unclassified	Subdivision3_unclassified	Subdivision3_genera_incertae_sedis	15	0	0	0	0	0	0	0	0	0	0	0	0	0	0	0	0	0	0	0	0	0	0	0	0	0	0	0	0	0	0	0	0	0	0	0	0	0	0	0	0	0	0	0
Otu5167	Proteobacteria	Gammaproteobacteria	unclassified	unclassified	unclassified	0	0	0	0	0	0	0	0	0	0	0	0	0	0	7	0	0	0	0	0	0	0	0	0	0	0	4	0	0	0	0	0	0	0	0	0	0	0	4	0	0	0	0	0
Otu5168	Proteobacteria	Deltaproteobacteria	unclassified	unclassified	unclassified	0	0	3	0	0	0	0	0	0	0	0	0	0	15	0	0	2	0	0	0	0	0	0	0	0	2	0	0	0	0	0	0	0	0	0	0	0	0	0	0	0	0	0	0
Otu5169	Proteobacteria	Gammaproteobacteria	Aeromonadales	Aeromonadaceae	Aeromonas	0	0	0	32	0	0	0	0	0	0	0	0	0	0	0	0	0	0	0	0	0	0	0	0	0	0	0	0	0	0	0	0	0	0	0	0	0	0	0	0	0	0	0	0
Otu5170	Chlamydiae	Chlamydiia	Chlamydiales	unclassified	unclassified	1	15	0	0	0	0	0	0	0	0	0	0	2	0	0	0	0	0	0	0	0	0	0	0	0	0	0	0	0	0	0	0	0	0	0	0	0	0	0	0	0	0	0	0
Otu5171	Proteobacteria	Gammaproteobacteria	Enterobacteriales	Enterobacteriaceae	unclassified	0	0	0	23	0	0	0	0	0	0	0	0	0	0	0	0	0	0	0	0	0	0	0	0	0	0	0	0	0	0	0	0	0	0	0	0	0	0	0	0	0	0	0	0
Otu5172	Acidobacteria	Acidobacteria_Gp10	Acidobacteria_Gp10_unclassified	Acidobacteria_Gp10_unclassified	Gp10	0	0	0	0	0	0	0	0	0	0	0	0	0	0	0	0	0	0	0	0	0	0	0	0	0	0	0	0	0	0	0	0	0	0	0	0	0	0	0	0	0	0	0	0
Otu5173	Chlamydiae	Chlamydiia	Chlamydiales	Parachlamydiaceae	Parachlamydia	0	0	0	0	0	0	0	0	0	0	0	0	0	0	0	0	0	0	0	0	0	0	0	0	0	1	0	0	0	0	0	0	0	0	0	0	0	0	0	0	0	0	0	0
Otu5174	Acidobacteria	Acidobacteria_Gp10	Acidobacteria_Gp10_unclassified	Acidobacteria_Gp10_unclassified	Gp10	0	0	26	4	10	19	0	0	0	0	0	0	0	0	1	0	0	0	3	0	0	0	0	0	0	0	0	1	0	0	0	0	0	0	0	0	0	0	0	0	0	0	0	0
Otu5175	Firmicutes	Bacilli	Bacillales	Bacillaceae 1	Bacillus	2	0	2	0	3	2	1	15	0	0	0	0	0	0	0	3	0	8	3	0	0	0	0	0	2	1	0	6	0	2	1	0	0	0	0	0	0	0	0	0	0	0	0	0
Otu5176	Proteobacteria	Gammaproteobacteria	Oceanospirillales	Oceanospirillales_incertae_sedis	Pseudohongiella	15	0	0	0	0	0	0	0	0	0	0	0	0	0	0	0	0	0	0	0	0	0	0	0	0	0	0	0	0	0	0	0	0	0	0	0	0	0	0	0	0	0	0	0
Otu5177	Acidobacteria	Acidobacteria_Gp10	Acidobacteria_Gp10_unclassified	Acidobacteria_Gp10_unclassified	Gp10	0	14	0	0	0	0	0	0	0	0	0	0	0	0	0	0	0	0	0	0	0	0	0	0	1	0	0	0	0	0	0	0	0	0	0	0	0	0	0	0	0	0	0	0
Otu5178	Proteobacteria	Deltaproteobacteria	Myxococcales	Haliangiaceae	Haliangium	14	0	0	0	0	0	0	0	0	0	0	0	0	0	0	0	0	0	0	0	0	0	0	0	0	0	0	0	0	0	0	0	0	0	0	0	0	0	0	0	0	0	0	0
Otu5179	Proteobacteria	Gammaproteobacteria	Chromatiales	unclassified	unclassified	2	0	2	1	0	3	0	2	0	0	0	15	0	4	5	0	1	0	6	0	0	0	0	10	0	3	1	4	0	0	1	0	0	0	0	0	0	0	0	0	0	0	0	0
Otu5180	Proteobacteria	Gammaproteobacteria	Pseudomonadales	Pseudomonadales_incertae_sedis	Dasania	0	0	14	0	5	2	0	5	0	0	0	0	0	1	0	0	0	0	6	0	0	0	0	0	0	0	0	0	0	0	0	0	0	0	0	0	0	0	0	0	0	0	0	0
Otu5181	Proteobacteria	Betaproteobacteria	Rhodocyclales	Rhodocyclaceae	Azoarcus	0	0	0	0	0	0	0	0	0	0	0	0	0	0	14	0	0	0	0	0	0	0	0	0	0	0	5	0	0	0	0	0	0	0	0	0	0	0	5	0	0	0	0	0
Otu5182	unclassified	unclassified	unclassified	unclassified	unclassified	14	0	3	0	0	0	0	0	0	0	0	0	0	0	0	0	0	0	0	0	0	0	0	0	0	0	0	0	0	0	0	0	0	0	0	0	0	0	0	0	0	0	0	0
Otu5183	Proteobacteria	Gammaproteobacteria	Alteromonadales	Shewanellaceae	Shewanella	0	0	0	27	0	0	0	0	0	0	0	0	0	0	0	0	0	0	0	0	0	0	0	0	0	0	0	0	0	0	0	0	0	0	0	0	0	0	0	0	0	0	0	0
Otu5184	Proteobacteria	Gammaproteobacteria	unclassified	unclassified	unclassified	0	5	3	0	0	0	0	0	0	0	0	2	1	0	0	19	9	0	1	0	0	0	0	2	8	0	1	10	1	0	1	0	0	0	0	0	0	0	0	1	0	0	0	0
Otu5185	Proteobacteria	Gammaproteobacteria	Oceanospirillales	unclassified	unclassified	0	0	0	0	2	2	2	3	0	0	0	7	1	0	0	4	1	10	5	0	0	0	0	1	0	0	0	5	0	16	0	0	0	0	0	0	0	0	0	0	0	0	0	0
Otu5186	Spirochaetes	Spirochaetia	Spirochaetales	Spirochaetaceae	Salinispira	0	0	0	0	0	0	0	0	0	0	0	0	0	0	0	0	0	0	0	0	0	0	0	0	0	0	0	0	0	0	0	0	0	0	0	0	0	0	0	0	0	0	0	0
Otu5187	Proteobacteria	Gammaproteobacteria	Alteromonadales	Alteromonadaceae	Catenovulum	7	0	5	0	0	0	0	0	0	0	0	0	0	0	0	0	0	0	0	0	0	0	0	0	0	0	0	0	0	0	0	0	0	0	0	0	0	0	0	0	0	0	0	0
Otu5188	Proteobacteria	Gammaproteobacteria	Oceanospirillales	unclassified	unclassified	0	0	0	0	0	0	0	0	0	0	0	0	0	0	0	0	0	0	0	0	0	0	0	0	0	0	0	0	0	0	0	0	0	0	0	0	0	0	0	0	0	0	0	0
Otu5189	unclassified	unclassified	unclassified	unclassified	unclassified	0	0	0	0	0	0	0	0	0	0	0	0	0	0	0	0	0	0	0	0	0	0	0	0	0	0	0	0	0	0	0	0	0	0	0	0	0	0	0	0	0	0	0	0
Otu5190	Proteobacteria	Gammaproteobacteria	Alteromonadales	Alteromonadaceae	Microbulbifer	0	0	0	0	0	0	0	0	0	0	0	0	0	0	0	0	1	0	0	0	0	0	0	0	0	0	0	0	0	0	0	0	0	0	0	0	0	0	0	0	0	0	0	0
Otu5191	Actinobacteria	Thermoleophilia	Thermoleophilales	Thermoleophilaceae	Thermoleophilum	13	0	1	6	6	1	12	6	0	0	0	0	0	0	3	0	0	0	0	0	0	0	0	0	0	1	0	0	0	0	0	0	0	0	0	0	0	0	0	0	0	0	0	0
Otu5192	Chlamydiae	Chlamydiia	Chlamydiales	Parachlamydiaceae	Neochlamydia	0	0	0	0	2	0	0	1	0	0	0	0	0	0	0	0	3	0	16	0	0	0	0	0	0	0	0	0	0	0	6	0	0	0	0	0	0	0	0	0	0	0	0	0
Otu5193	Actinobacteria	Thermoleophilia	Thermoleophilales	Thermoleophilaceae	Thermoleophilum	0	0	0	0	0	7	17	17	0	0	0	8	7	3	4	10	2	12	1	0	0	0	0	1	3	3	1	20	5	3	3	0	0	0	0	0	0	0	0	1	0	0	0	0
Otu5194	Proteobacteria	Gammaproteobacteria	Pseudomonadales	Pseudomonadaceae	Cellvibrio	0	0	0	0	15	6	1	4	0	0	0	0	0	0	0	7	0	0	1	0	0	0	0	0	0	0	0	6	0	0	0	0	0	0	0	0	0	0	0	0	0	0	0	0
Otu5195	Acidobacteria	Acidobacteria_Gp10	Acidobacteria_Gp10_unclassified	Acidobacteria_Gp10_unclassified	Gp10	4	13	0	0	0	0	0	0	0	0	0	0	1	0	0	0	0	0	0	0	0	0	0	0	0	0	1	0	0	0	0	0	0	0	0	0	0	0	1	0	0	0	0	0
Otu5196	Proteobacteria	Gammaproteobacteria	unclassified	unclassified	unclassified	0	0	0	0	0	0	0	0	0	0	0	0	0	0	0	0	0	0	0	0	0	0	0	13	0	0	0	0	0	0	0	0	0	0	0	0	0	0	0	0	0	0	0	0
Otu5197	Proteobacteria	Deltaproteobacteria	Bdellovibrionales	Bacteriovoracaceae	Halobacteriovorax	0	0	0	0	0	0	0	0	0	0	0	6	0	0	0	0	0	0	0	0	0	0	0	14	0	0	0	0	0	0	0	0	0	0	0	1	0	0	0	0	0	0	0	0
Otu5198	Proteobacteria	Gammaproteobacteria	Oceanospirillales	Halomonadaceae	Kushneria	0	0	0	0	0	0	0	0	0	0	0	0	0	0	0	0	0	0	0	0	0	0	0	0	0	14	0	0	0	0	0	0	0	0	0	0	0	0	0	0	0	0	0	0
Otu5199	Chlamydiae	Chlamydiia	Chlamydiales	Parachlamydiaceae	Parachlamydia	1	0	0	0	0	0	0	0	0	0	0	13	0	0	0	0	0	0	0	0	0	0	0	13	0	0	0	0	0	0	0	0	0	0	0	7	0	0	0	0	0	0	0	0
Otu5200	Acidobacteria	Acidobacteria_Gp10	Acidobacteria_Gp10_unclassified	Acidobacteria_Gp10_unclassified	Gp10	0	0	0	0	0	0	0	0	0	0	0	17	3	0	0	1	0	3	1	0	0	0	0	5	0	0	0	1	0	0	0	0	0	0	0	1	0	0	0	0	0	0	0	0
Otu5201	Proteobacteria	Gammaproteobacteria	Chromatiales	unclassified	unclassified	0	13	0	0	0	0	0	0	0	0	0	6	2	1	0	0	0	0	0	0	0	0	0	0	0	0	0	0	0	0	0	0	0	0	0	0	1	0	0	0	0	0	0	0
Otu5202	Proteobacteria	Gammaproteobacteria	Pseudomonadales	Pseudomonadaceae	Pseudomonas	4	0	15	1	0	0	0	0	0	0	0	4	0	0	1	1	0	0	0	0	0	0	0	8	0	2	0	0	0	0	0	0	0	0	0	0	0	0	0	0	0	0	0	0
Otu5203	Proteobacteria	Gammaproteobacteria	Oceanospirillales	Saccharospirillaceae	Saccharospirillum	0	0	0	19	0	0	0	0	0	0	0	0	0	0	0	0	0	0	0	0	0	0	0	0	0	0	0	0	0	0	0	0	0	0	0	0	0	0	0	0	0	0	0	0
Otu5204	Proteobacteria	Gammaproteobacteria	Chromatiales	Ectothiorhodospiraceae	Thiohalomonas	0	0	0	0	0	0	0	0	0	0	0	0	0	0	0	0	0	0	0	0	0	0	0	0	0	0	0	0	0	0	0	0	0	0	0	0	0	0	0	0	0	0	0	0
Otu5205	Chlamydiae	Chlamydiia	Chlamydiales	Simkaniaceae	Simkania	0	0	0	0	0	0	0	0	0	0	0	0	0	1	0	0	0	0	0	0	0	0	0	0	0	1	0	0	0	0	0	0	0	0	0	0	0	0	0	0	0	0	0	0
Otu5206	Proteobacteria	Gammaproteobacteria	Chromatiales	Ectothiorhodospiraceae	unclassified	1	0	0	1	0	0	0	0	0	0	0	0	0	0	0	0	0	0	0	0	0	0	0	0	0	0	0	0	0	0	0	0	0	0	0	0	0	0	0	0	0	0	0	0
Otu5207	Proteobacteria	Deltaproteobacteria	unclassified	unclassified	unclassified	0	0	0	0	2	0	0	0	0	0	0	0	0	0	0	6	2	5	0	0	0	0	0	0	0	0	0	10	0	8	0	0	0	0	0	0	0	0	0	1	0	0	0	0
Otu5208	Chlamydiae	Chlamydiia	Chlamydiales	Parachlamydiaceae	Parachlamydia	2	0	5	0	12	16	0	3	0	0	0	0	0	0	2	1	0	2	0	0	0	0	0	0	0	0	3	3	1	1	0	0	0	0	0	0	0	0	0	0	0	0	0	0
Otu5209	Chlamydiae	Chlamydiia	Chlamydiales	Waddliaceae	Waddlia	0	0	0	0	0	0	0	0	0	0	0	0	0	0	0	2	0	0	0	0	0	0	0	0	0	0	0	6	0	0	5	0	0	0	0	0	0	0	0	14	0	0	0	0
Otu5210	Proteobacteria	Gammaproteobacteria	Legionellales	Coxiellaceae	Coxiella	0	1	0	0	0	0	0	1	0	0	0	0	2	0	0	8	0	0	0	0	0	0	0	0	0	1	0	15	0	7	3	0	0	0	0	0	0	0	0	0	0	0	0	0
Otu5211	Proteobacteria	Gammaproteobacteria	unclassified	unclassified	unclassified	2	3	2	0	22	6	1	3	0	0	0	0	0	3	1	0	0	4	14	0	0	0	0	0	6	2	6	1	0	0	8	0	0	0	0	0	0	0	0	0	0	0	0	0
Otu5212	Acidobacteria	Acidobacteria_Gp10	Acidobacteria_Gp10_unclassified	Acidobacteria_Gp10_unclassified	Gp10	53	0	8	2	13	5	6	44	0	0	0	0	0	1	6	1	0	0	2	0	0	0	0	0	0	0	1	1	0	1	0	0	0	0	0	0	0	0	0	0	0	0	0	0
Otu5213	unclassified	unclassified	unclassified	unclassified	unclassified	0	0	0	0	13	5	10	7	0	0	0	0	0	0	0	1	0	0	2	0	0	0	0	0	0	0	0	0	1	0	0	0	0	0	0	0	0	0	0	0	0	0	0	0
Otu5214	Proteobacteria	Gammaproteobacteria	Xanthomonadales	Sinobacteraceae	Povalibacter	1	3	0	0	0	2	0	0	0	0	0	0	4	5	0	14	5	0	10	0	0	0	0	0	5	2	0	11	8	0	5	0	0	0	0	2	0	0	0	10	0	0	0	0
Otu5215	Proteobacteria	Gammaproteobacteria	Chromatiales	Chromatiaceae	Nitrosococcus	0	0	2	1	7	2	1	1	0	0	0	0	2	3	0	0	5	0	0	0	0	0	0	0	0	0	0	0	2	0	0	0	0	0	0	0	0	0	0	0	0	0	0	0
Otu5216	Proteobacteria	Gammaproteobacteria	Alteromonadales	Pseudoalteromonadaceae	Pseudoalteromonas	1	0	0	0	0	0	0	0	0	0	0	0	0	0	0	0	0	1	0	0	0	0	0	0	0	12	0	0	0	0	0	0	0	0	0	0	0	0	0	0	0	0	0	0
Otu5217	Proteobacteria	Gammaproteobacteria	Gammaproteobacteria_incertae_sedis	Gammaproteobacteria_incertae_sedis_unclassified	Litorivivens	2	10	0	0	3	1	3	3	0	0	0	0	3	2	0	1	3	14	7	0	0	0	0	0	2	0	0	3	4	4	7	0	0	0	0	0	0	0	0	0	0	0	0	0
Otu5218	Proteobacteria	Betaproteobacteria	Burkholderiales	Burkholderiaceae	Lautropia	0	0	0	0	0	0	0	0	0	0	0	7	1	0	0	0	0	0	0	0	0	0	0	12	0	0	0	0	0	0	0	0	0	0	0	2	0	0	0	0	0	0	0	0
Otu5219	Proteobacteria	Gammaproteobacteria	Oceanospirillales	Oceanospirillaceae	Motiliproteus	0	0	0	0	0	0	0	0	0	0	0	0	0	2	13	0	0	0	0	0	0	0	0	0	0	0	2	0	0	0	1	0	0	0	0	0	0	0	0	0	0	0	0	0
Otu5220	Proteobacteria	Gammaproteobacteria	Chromatiales	Ectothiorhodospiraceae	unclassified	0	21	2	0	0	0	0	0	0	0	0	0	1	0	0	0	0	0	0	0	0	0	0	0	1	0	0	1	0	0	0	0	0	0	0	0	0	0	0	0	0	0	0	0
Otu5221	Acidobacteria	Acidobacteria_Gp10	Acidobacteria_Gp10_unclassified	Acidobacteria_Gp10_unclassified	Gp10	0	12	0	0	0	0	0	0	0	0	0	0	4	0	0	0	0	0	0	0	0	0	0	0	0	0	0	0	0	0	0	0	0	0	0	0	0	0	0	0	0	0	0	0
Otu5222	unclassified	unclassified	unclassified	unclassified	unclassified	1	0	0	0	0	0	0	0	0	0	0	10	1	0	0	0	0	0	0	0	0	0	0	13	4	0	0	0	0	0	0	0	0	0	0	0	0	0	0	0	0	0	0	0
Otu5223	Proteobacteria	Gammaproteobacteria	Xanthomonadales	Xanthomonadaceae	unclassified	0	0	0	0	0	0	0	0	0	0	0	18	1	0	0	0	0	0	0	0	0	0	0	5	0	0	0	0	0	0	0	0	0	0	0	6	0	0	0	0	0	0	0	0
Otu5224	unclassified	unclassified	unclassified	unclassified	unclassified	0	7	0	0	0	0	0	0	0	0	0	0	3	0	0	0	0	0	0	0	0	0	0	0	2	0	0	0	0	0	0	0	0	0	0	0	0	0	0	0	0	0	0	0
Otu5225	Planctomycetes	Planctomycetia	unclassified	unclassified	unclassified	0	2	0	0	0	0	0	0	0	0	0	0	0	0	0	0	1	0	0	0	0	0	0	0	0	0	1	0	3	0	0	0	0	0	0	0	0	0	0	0	0	0	0	0
Otu5226	unclassified	unclassified	unclassified	unclassified	unclassified	0	0	0	0	0	0	0	0	0	0	0	0	0	0	1	0	0	0	0	0	0	0	0	0	0	0	2	0	0	0	0	0	0	0	0	0	0	0	1	0	0	0	0	0
Otu5227	Acidobacteria	Acidobacteria_Gp6	Acidobacteria_Gp6_unclassified	Acidobacteria_Gp6_unclassified	Gp6	0	0	0	0	0	0	0	0	0	0	0	0	0	0	0	0	0	0	0	0	0	0	0	0	0	0	0	0	0	0	0	0	0	0	0	0	0	0	0	0	0	0	0	0
Otu5228	Proteobacteria	Betaproteobacteria	Burkholderiales	Burkholderiaceae	Ralstonia	0	0	5	0	0	2	1	0	0	0	0	0	0	0	0	0	1	0	0	0	0	0	0	0	0	1	0	5	0	0	2	0	0	0	0	0	0	0	0	0	0	0	0	0
Otu5229	Proteobacteria	Gammaproteobacteria	unclassified	unclassified	unclassified	0	0	0	1	0	0	0	0	0	0	0	0	0	0	0	0	0	0	0	0	0	0	0	0	0	0	0	0	0	0	0	0	0	0	0	0	0	0	0	0	0	0	0	0
Otu5230	Firmicutes	Bacilli	Lactobacillales	Streptococcaceae	Lactococcus	1	0	2	1	0	0	0	0	0	0	0	0	0	1	1	0	1	0	1	0	0	0	0	0	0	1	1	6	0	0	4	0	0	0	0	0	0	0	0	1	0	0	0	0
Otu5231	Proteobacteria	Gammaproteobacteria	Alteromonadales	Alteromonadaceae	Haliea	0	1	0	0	0	0	0	0	0	0	0	0	1	0	0	0	0	0	0	0	0	0	0	0	0	0	0	0	0	0	0	0	0	0	0	0	0	0	0	0	0	0	0	0
Otu5232	Proteobacteria	Gammaproteobacteria	unclassified	unclassified	unclassified	0	0	0	0	0	0	0	0	0	0	0	0	0	0	0	0	0	0	0	0	0	0	0	0	0	0	0	0	0	0	0	0	0	0	0	0	0	0	0	0	0	0	0	0
Otu5233	Actinobacteria	Actinobacteria	Solirubrobacterales	Conexibacteraceae	Conexibacter	0	0	0	0	1	0	6	0	0	0	0	0	1	0	0	1	0	1	0	0	0	0	0	0	0	0	0	0	0	0	2	0	0	0	0	0	0	0	0	0	0	0	0	0
Otu5234	Proteobacteria	Betaproteobacteria	Burkholderiales	Comamonadaceae	Comamonas	0	0	0	0	0	0	0	0	0	0	0	0	0	0	0	0	0	0	0	0	0	0	0	0	0	0	0	0	0	0	0	0	0	0	0	0	0	0	0	0	0	0	0	0
Otu5235	Proteobacteria	Gammaproteobacteria	Alteromonadales	Alteromonadaceae	Haliea	1	0	0	0	0	0	0	0	0	0	0	0	1	0	0	2	23	0	0	0	0	0	0	0	12	0	0	6	16	0	0	0	0	0	0	0	0	0	0	0	0	0	0	0
Otu5236	Verrucomicrobia	Verrucomicrobiae	Verrucomicrobiales	Verrucomicrobiaceae	Roseibacillus	0	0	0	0	0	0	0	0	0	0	0	0	0	2	0	0	0	0	0	0	0	0	0	0	0	0	0	12	0	0	0	0	0	0	0	0	0	2	0	0	0	0	0	0
Otu5237	unclassified	unclassified	unclassified	unclassified	unclassified	6	0	2	0	2	15	14	0	0	0	0	0	0	1	2	7	2	14	3	0	0	0	0	0	0	0	0	4	1	6	0	0	0	0	0	0	0	0	0	0	0	0	0	0
Otu5238	Chlamydiae	Chlamydiia	Chlamydiales	Parachlamydiaceae	Parachlamydia	0	0	0	0	0	0	0	0	0	0	0	0	0	0	0	0	0	0	0	0	0	0	0	0	11	0	0	0	0	0	0	0	0	0	0	0	0	0	0	0	0	0	0	0
Otu5239	Proteobacteria	Gammaproteobacteria	Alteromonadales	Alteromonadaceae	Marinobacter	0	0	0	0	0	0	0	0	0	0	0	0	0	11	0	0	0	0	0	0	0	0	0	0	0	8	0	0	0	0	0	0	0	0	0	0	0	0	0	0	0	0	0	0
Otu5240	Acidobacteria	Acidobacteria_Gp7	Acidobacteria_Gp7_unclassified	Acidobacteria_Gp7_unclassified	Gp7	0	0	5	0	0	1	0	2	0	0	0	0	0	5	0	2	1	1	4	0	0	0	0	0	0	1	0	7	1	0	0	0	0	0	0	0	0	0	0	0	0	0	0	0
Otu5241	Hydrogenedentes	Hydrogenedentes_unclassified	Hydrogenedentes_unclassified	Hydrogenedentes_unclassified	Candidatus Hydrogenedens	0	1	0	0	1	0	0	0	0	0	0	11	0	0	0	1	0	0	1	0	0	0	0	2	0	0	0	5	0	0	1	0	0	0	0	0	0	0	0	0	0	0	0	0
Otu5242	Spirochaetes	Spirochaetia	Spirochaetales	Spirochaetaceae	Spirochaeta	0	0	0	0	0	0	0	0	0	0	0	0	0	0	4	0	0	0	0	0	0	0	0	0	0	0	11	0	0	0	0	0	0	0	0	0	0	0	4	0	0	0	0	0
Otu5243	Actinobacteria	Thermoleophilia	Thermoleophilales	Thermoleophilaceae	Thermoleophilum	10	0	0	0	2	0	0	1	0	0	0	3	0	11	0	0	0	0	3	0	0	0	0	0	0	5	0	2	3	0	1	0	0	0	0	0	0	0	0	0	0	0	0	0
Otu5244	Actinobacteria	Actinobacteria	unclassified	unclassified	unclassified	2	9	0	0	0	3	3	1	0	0	0	36	14	0	0	0	2	27	3	0	0	0	0	17	12	0	0	0	2	14	4	0	0	0	0	0	0	0	0	0	0	0	0	0
Otu5245	Proteobacteria	Betaproteobacteria	Neisseriales	Neisseriaceae	Neisseria	0	0	7	0	0	0	0	0	0	0	0	0	0	0	0	0	0	0	0	0	0	0	0	0	0	0	0	0	0	0	0	0	0	0	0	0	0	0	0	0	0	0	0	0
Otu5246	Proteobacteria	Betaproteobacteria	Burkholderiales	unclassified	unclassified	0	0	0	0	0	0	0	0	0	0	0	0	0	0	0	0	0	0	0	0	0	0	0	0	0	0	0	0	0	0	0	0	0	0	0	0	0	0	0	0	0	0	0	0
Otu5247	Proteobacteria	Gammaproteobacteria	unclassified	unclassified	unclassified	0	0	0	0	0	0	0	0	0	0	0	0	0	1	4	1	0	0	0	0	0	0	0	0	0	0	6	0	0	0	0	0	0	0	0	0	0	1	1	0	0	0	0	0
Otu5248	Proteobacteria	Gammaproteobacteria	Chromatiales	Thioalkalispiraceae	Thioprofundum	0	55	30	0	0	9	22	2	0	0	0	0	0	0	3	2	2	1	2	0	0	0	0	1	0	2	0	6	0	0	0	0	0	0	0	6	0	0	6	0	0	0	0	0
Otu5249	Proteobacteria	Gammaproteobacteria	Chromatiales	Ectothiorhodospiraceae	unclassified	0	0	0	0	0	0	0	0	0	0	0	0	0	5	0	0	2	0	1	0	0	0	0	0	0	4	0	0	2	0	0	0	0	0	0	0	0	0	0	0	0	0	0	0
Otu5250	Proteobacteria	Gammaproteobacteria	Legionellales	Coxiellaceae	Coxiella	0	0	0	0	0	0	0	0	0	0	0	0	0	0	0	0	0	0	0	0	0	0	0	0	0	0	0	0	0	0	0	0	0	0	0	0	0	0	0	0	0	0	0	0
Otu5251	unclassified	unclassified	unclassified	unclassified	unclassified	0	0	0	0	0	0	0	0	0	0	0	0	0	1	0	0	0	0	0	0	0	0	0	0	0	0	0	0	0	0	0	0	0	0	0	0	0	0	0	0	0	0	0	0
Otu5252	Proteobacteria	Gammaproteobacteria	unclassified	unclassified	unclassified	0	0	0	0	0	0	0	0	0	0	0	0	0	0	0	1	3	0	1	0	0	0	0	0	0	0	0	2	11	3	0	0	0	0	0	0	0	0	0	1	0	0	0	0
Otu5253	Firmicutes	Bacilli	Bacillales	Bacillaceae 1	Bacillus	0	0	5	0	3	0	0	12	0	0	0	0	1	0	0	0	1	1	1	0	0	0	0	0	0	0	0	0	0	0	0	0	0	0	0	1	0	9	0	0	0	0	0	0
Otu5254	Proteobacteria	Gammaproteobacteria	Oceanospirillales	Alcanivoracaceae	Kangiella	0	4	7	2	2	0	0	5	0	0	0	0	8	0	3	1	5	13	13	0	0	0	0	0	2	2	0	0	2	5	11	0	0	0	0	0	0	0	0	0	0	0	0	0
Otu5255	Acidobacteria	Acidobacteria_Gp10	Acidobacteria_Gp10_unclassified	Acidobacteria_Gp10_unclassified	Gp10	0	0	0	0	0	0	0	0	0	0	0	0	0	0	0	12	15	0	7	0	0	0	0	3	0	0	10	8	2	0	14	0	0	0	0	0	0	0	0	1	2	0	0	0
Otu5256	Firmicutes	Negativicutes	Selenomonadales	Veillonellaceae	Veillonella	0	0	0	0	0	0	0	0	0	0	0	0	0	0	0	0	0	0	0	0	0	0	0	0	0	0	0	12	1	0	0	0	0	0	0	0	0	0	0	0	0	0	0	0
Otu5257	Verrucomicrobia	Verrucomicrobiae	Verrucomicrobiales	Verrucomicrobiaceae	unclassified	11	0	0	0	0	0	0	1	0	0	0	1	1	0	1	3	3	0	5	0	0	0	0	1	1	0	1	0	2	0	3	0	0	0	0	0	0	0	0	0	0	0	0	0
Otu5258	Acidobacteria	Acidobacteria_Gp10	Acidobacteria_Gp10_unclassified	Acidobacteria_Gp10_unclassified	Gp10	2	3	0	0	0	0	0	0	0	0	0	0	6	4	0	0	0	0	0	0	0	0	0	0	1	0	0	0	0	0	0	0	0	0	0	0	0	0	0	0	0	0	0	0
Otu5259	Acidobacteria	Acidobacteria_Gp10	Acidobacteria_Gp10_unclassified	Acidobacteria_Gp10_unclassified	Gp10	0	0	0	2	0	0	0	0	0	0	0	0	0	1	11	0	1	3	0	0	0	0	0	0	0	0	2	0	0	0	0	0	0	0	0	0	0	0	0	0	0	0	0	0
Otu5260	Proteobacteria	Deltaproteobacteria	Myxococcales	unclassified	unclassified	3	3	0	0	0	1	1	8	0	0	0	2	0	0	3	0	0	0	1	0	0	0	0	0	0	0	8	0	0	0	0	0	0	0	0	1	0	0	7	0	0	0	0	0
Otu5261	Hydrogenedentes	Hydrogenedentes_unclassified	Hydrogenedentes_unclassified	Hydrogenedentes_unclassified	Candidatus Hydrogenedens	20	1	0	0	0	0	1	1	0	0	0	0	0	2	0	2	0	0	1	0	0	0	0	0	0	10	0	4	0	0	0	0	0	0	0	0	0	0	0	0	0	0	0	0
Otu5262	Proteobacteria	Gammaproteobacteria	Chromatiales	Ectothiorhodospiraceae	unclassified	0	10	0	0	0	0	0	0	0	0	0	0	4	0	0	0	0	0	0	0	0	0	0	0	0	0	0	0	0	0	0	0	0	0	0	0	0	0	0	0	0	0	0	0
Otu5263	Chlamydiae	Chlamydiia	Chlamydiales	Parachlamydiaceae	Parachlamydia	10	0	0	0	0	0	0	0	0	0	0	0	0	0	0	0	0	0	0	0	0	0	0	0	0	1	0	0	0	0	0	0	0	0	0	0	0	0	0	0	0	0	0	0
Otu5264	Planctomycetes	unclassified	unclassified	unclassified	unclassified	0	0	0	0	0	0	0	0	0	0	0	0	0	12	2	0	0	0	0	0	0	0	0	0	0	9	0	0	2	0	0	0	0	0	0	0	0	0	0	0	0	0	0	0
Otu5265	Proteobacteria	Gammaproteobacteria	Thiotrichales	Piscirickettsiaceae	Methylophaga	3	0	0	0	1	0	6	0	0	0	0	0	9	17	3	3	1	1	2	0	0	0	0	0	1	7	5	2	0	0	2	0	0	0	0	0	0	0	0	0	0	0	0	0
Otu5266	Acidobacteria	Acidobacteria_Gp7	Acidobacteria_Gp7_unclassified	Acidobacteria_Gp7_unclassified	Gp7	6	0	0	0	0	0	0	0	0	0	0	12	13	0	0	0	0	0	0	0	0	0	0	2	3	0	0	0	0	0	0	0	0	0	0	0	0	0	0	0	0	0	0	0
Otu5267	Proteobacteria	Betaproteobacteria	Nitrosomonadales	Nitrosomonadaceae	Nitrosomonas	1	1	0	0	0	0	0	0	0	0	0	0	10	1	1	0	0	0	0	0	0	0	0	0	6	0	3	2	0	0	0	0	0	0	0	0	0	0	0	0	0	0	0	0
Otu5268	Proteobacteria	Gammaproteobacteria	Chromatiales	Ectothiorhodospiraceae	Thioalkalispira	0	0	0	0	0	0	0	0	0	0	0	0	0	0	12	0	0	0	0	0	0	0	0	0	0	1	0	0	0	0	0	0	0	0	0	0	0	0	0	0	0	0	0	0
Otu5269	Proteobacteria	Deltaproteobacteria	unclassified	unclassified	unclassified	0	0	2	0	0	0	0	0	0	0	0	0	0	9	8	0	0	0	0	0	0	0	0	0	0	5	1	0	0	0	0	0	0	0	0	0	0	0	0	0	0	0	0	0
Otu5270	Hydrogenedentes	Hydrogenedentes_unclassified	Hydrogenedentes_unclassified	Hydrogenedentes_unclassified	Candidatus Hydrogenedens	0	0	0	0	0	0	0	0	0	0	0	0	1	1	1	0	0	0	0	0	0	0	0	0	2	0	0	0	0	0	0	0	0	0	0	0	0	0	0	0	0	0	0	0
Otu5271	Proteobacteria	Gammaproteobacteria	Alteromonadales	Alteromonadaceae	Marinobacter	0	0	0	0	0	0	0	0	0	0	0	0	0	0	0	0	0	0	0	0	0	0	0	0	0	0	0	0	0	0	0	0	0	0	0	0	0	0	0	0	0	0	0	0
Otu5272	Hydrogenedentes	Hydrogenedentes_unclassified	Hydrogenedentes_unclassified	Hydrogenedentes_unclassified	Candidatus Hydrogenedens	0	0	0	0	0	0	0	1	0	0	0	0	0	0	1	0	0	0	1	0	0	0	0	0	0	1	1	0	0	0	0	0	0	0	0	0	0	0	0	0	0	0	0	0
Otu5273	Proteobacteria	Gammaproteobacteria	unclassified	unclassified	unclassified	0	0	0	3	0	7	0	0	0	0	0	0	0	0	1	0	0	1	0	0	0	0	0	0	0	2	0	0	0	0	0	0	0	0	0	0	0	0	0	0	0	0	0	0
Otu5274	Proteobacteria	Gammaproteobacteria	unclassified	unclassified	unclassified	0	0	0	0	0	0	0	0	0	0	0	0	0	0	0	1	0	0	0	0	0	0	0	0	0	0	0	5	0	0	1	0	0	0	0	0	0	0	0	0	0	0	0	0
Otu5275	Proteobacteria	Gammaproteobacteria	Chromatiales	Ectothiorhodospiraceae	unclassified	0	0	0	0	0	0	0	0	0	0	0	0	0	0	0	0	0	0	1	0	0	0	0	0	0	0	0	3	0	0	0	0	0	0	0	0	0	0	0	0	0	0	0	0
Otu5276	Proteobacteria	Gammaproteobacteria	Alteromonadales	Alteromonadales_incertae_sedis	Teredinibacter	0	0	0	0	8	0	0	1	0	0	0	0	0	0	0	7	0	12	3	0	0	0	0	0	0	0	0	0	0	0	0	0	0	0	0	0	0	0	0	0	0	0	0	0
Otu5277	Verrucomicrobia	Verrucomicrobiae	Verrucomicrobiales	Verrucomicrobiaceae	Haloferula	0	0	0	0	0	2	0	14	0	0	0	0	0	0	0	0	0	0	0	0	0	0	0	0	0	0	0	3	0	0	0	0	0	0	0	0	0	0	0	0	0	0	0	0
Otu5278	Proteobacteria	Gammaproteobacteria	Xanthomonadales	Sinobacteraceae	Steroidobacter	3	0	0	0	0	0	0	0	0	0	0	0	0	0	0	12	0	0	5	0	0	0	0	1	0	0	1	0	0	0	10	0	0	0	0	3	0	0	0	3	0	0	0	0
Otu5279	Proteobacteria	Gammaproteobacteria	Oceanospirillales	Halomonadaceae	Cobetia	0	0	0	0	0	0	0	1	0	0	0	0	0	0	0	0	0	0	0	0	0	0	0	0	0	11	0	0	0	0	0	0	0	0	0	0	0	0	0	0	0	0	0	0
Otu5280	Proteobacteria	Gammaproteobacteria	Legionellales	Coxiellaceae	Coxiella	0	0	0	0	0	0	0	0	0	0	0	8	0	0	0	0	0	0	0	0	0	0	0	9	0	0	0	0	0	0	0	0	0	0	0	1	0	0	0	0	0	0	0	0
Otu5281	Verrucomicrobia	Verrucomicrobiae	Verrucomicrobiales	Verrucomicrobiaceae	unclassified	0	0	0	0	0	0	0	0	0	0	0	9	0	0	0	0	0	0	0	0	0	0	0	1	0	0	0	0	0	0	0	0	0	0	0	0	0	0	0	0	0	0	0	0
Otu5282	Proteobacteria	Gammaproteobacteria	Legionellales	Coxiellaceae	unclassified	0	0	0	0	0	0	0	0	0	0	0	0	0	0	1	0	0	0	0	0	0	0	0	0	0	0	9	0	0	0	0	0	0	0	0	0	0	1	2	0	0	0	0	0
Otu5283	Acidobacteria	Acidobacteria_Gp10	Acidobacteria_Gp10_unclassified	Acidobacteria_Gp10_unclassified	Gp10	0	14	3	1	0	0	0	0	0	0	0	0	2	0	0	0	0	0	0	0	0	0	0	0	0	0	0	0	0	0	0	0	0	0	0	0	0	0	0	0	0	0	0	0
Otu5284	Chloroflexi	unclassified	unclassified	unclassified	unclassified	9	1	1	0	2	0	0	1	0	0	0	0	0	0	0	0	0	0	1	0	0	0	0	0	0	0	1	0	0	0	0	0	0	0	0	0	0	0	0	0	0	0	0	0
Otu5285	Proteobacteria	Gammaproteobacteria	Alteromonadales	Alteromonadaceae	Haliea	0	0	0	0	0	0	0	0	0	0	0	8	0	0	0	0	0	0	0	0	0	0	0	0	0	0	9	0	0	7	0	0	0	0	0	0	0	0	0	0	0	0	0	0
Otu5286	Proteobacteria	Gammaproteobacteria	unclassified	unclassified	unclassified	0	0	3	3	0	3	2	0	0	0	0	0	0	1	9	0	0	1	2	0	0	0	0	0	0	0	2	0	0	0	0	0	0	0	0	0	0	0	0	0	0	0	0	0
Otu5287	Verrucomicrobia	Opitutae	Opitutales	Opitutaceae	Opitutus	0	2	0	0	0	0	0	0	0	0	0	0	9	0	0	0	0	0	0	0	0	0	0	0	1	0	0	0	0	0	0	0	0	0	0	0	0	0	0	0	0	0	0	0
Otu5288	Proteobacteria	Deltaproteobacteria	unclassified	unclassified	unclassified	0	0	9	0	0	0	0	0	0	0	0	0	0	0	0	0	0	0	0	0	0	0	0	0	0	0	0	0	0	0	0	0	0	0	0	0	0	0	0	0	0	0	0	0
Otu5289	Firmicutes	Erysipelotrichia	Erysipelotrichales	Erysipelotrichaceae	Turicibacter	0	0	0	9	0	0	0	0	0	0	0	0	0	0	0	0	0	0	0	0	0	0	0	0	0	0	0	0	0	0	0	0	0	0	0	0	0	0	0	0	0	0	0	0
Otu5290	Proteobacteria	Deltaproteobacteria	unclassified	unclassified	unclassified	0	0	0	0	1	0	0	0	0	0	0	0	0	0	0	0	0	0	0	0	0	0	0	0	0	0	0	0	0	0	0	0	0	0	0	0	0	0	0	0	0	0	0	0
Otu5291	Hydrogenedentes	Hydrogenedentes_unclassified	Hydrogenedentes_unclassified	Hydrogenedentes_unclassified	Candidatus Hydrogenedens	1	0	0	0	0	0	0	0	0	0	0	0	0	0	0	0	0	0	0	0	0	0	0	0	0	1	0	0	0	0	0	0	0	0	0	0	0	0	0	0	0	0	0	0
Otu5292	Proteobacteria	Gammaproteobacteria	unclassified	unclassified	unclassified	0	2	0	0	0	0	2	0	0	0	0	0	3	0	0	0	0	0	1	0	0	0	0	0	1	0	0	4	0	0	0	0	0	0	0	0	0	0	0	0	0	0	0	0
Otu5293	Proteobacteria	Gammaproteobacteria	unclassified	unclassified	unclassified	0	0	0	0	0	0	0	0	0	0	0	0	0	0	1	0	0	0	0	0	0	0	0	0	0	0	0	0	0	0	0	0	0	0	0	0	0	0	0	0	0	0	0	0
Otu5294	Proteobacteria	Deltaproteobacteria	Bdellovibrionales	Bacteriovoracaceae	Halobacteriovorax	0	0	0	0	0	0	0	0	0	0	0	0	0	0	0	0	0	0	0	0	0	0	0	0	0	0	0	0	0	0	0	0	0	0	0	0	0	0	0	0	0	0	0	0
Otu5295	Chlamydiae	Chlamydiia	Chlamydiales	unclassified	unclassified	0	0	0	0	0	0	0	0	0	0	0	0	0	0	0	0	0	0	0	0	0	0	0	0	0	0	0	0	0	0	0	0	0	0	0	0	0	0	0	0	0	0	0	0
Otu5296	Chlamydiae	Chlamydiia	Chlamydiales	Parachlamydiaceae	Parachlamydia	0	0	0	0	0	0	0	0	0	0	0	0	0	0	0	0	0	0	0	0	0	0	0	1	0	0	0	0	0	0	0	0	0	0	0	0	0	0	0	0	0	0	0	0
Otu5297	Proteobacteria	Deltaproteobacteria	unclassified	unclassified	unclassified	0	1	0	0	9	0	2	0	0	0	0	0	0	0	0	0	1	0	0	0	0	0	0	0	0	0	0	0	0	0	0	0	0	0	0	0	0	0	0	0	0	0	0	0
Otu5298	Proteobacteria	Gammaproteobacteria	Oceanospirillales	Halomonadaceae	Halomonas	1	1	3	0	1	0	17	1	0	0	0	5	10	0	2	2	3	4	4	0	0	0	0	2	1	0	0	11	0	4	2	0	0	0	0	1	0	0	0	0	0	0	0	0
Otu5299	Proteobacteria	Gammaproteobacteria	unclassified	unclassified	unclassified	0	0	0	0	0	4	4	2	0	0	0	0	0	5	8	10	7	6	1	0	0	0	0	1	0	9	2	0	6	4	0	0	0	0	0	0	0	0	0	0	0	0	0	0
Otu5300	Proteobacteria	Gammaproteobacteria	Chromatiales	Ectothiorhodospiraceae	unclassified	2	0	0	0	0	9	0	0	0	0	0	0	0	0	0	0	0	0	3	0	0	0	0	0	3	0	0	0	0	0	0	0	0	0	0	0	0	0	0	0	0	0	0	0
Otu5301	Proteobacteria	Gammaproteobacteria	unclassified	unclassified	unclassified	6	1	0	3	0	6	10	1	0	0	0	0	6	0	6	5	0	9	5	0	0	0	0	0	0	0	2	0	1	9	1	0	0	0	0	0	0	0	0	0	0	0	0	0
Otu5302	Proteobacteria	Gammaproteobacteria	Alteromonadales	Alteromonadales_incertae_sedis	Teredinibacter	0	0	0	0	2	5	9	6	0	0	0	0	1	2	0	1	6	0	0	0	0	0	0	0	0	0	0	2	0	0	0	0	0	0	0	0	0	0	0	0	0	0	0	0
Otu5303	Proteobacteria	Deltaproteobacteria	Myxococcales	Polyangiaceae	unclassified	0	0	0	0	9	1	5	0	0	0	0	0	0	0	0	0	0	0	1	0	0	0	0	0	0	0	0	0	0	0	0	0	0	0	0	0	0	0	0	0	0	0	0	0
Otu5304	Proteobacteria	Gammaproteobacteria	Oceanospirillales	unclassified	unclassified	0	0	0	0	11	8	0	6	0	0	0	0	0	0	0	3	0	0	5	0	0	0	0	0	0	0	0	4	0	0	0	0	0	0	0	0	0	0	0	0	0	0	0	0
Otu5305	Proteobacteria	Gammaproteobacteria	unclassified	unclassified	unclassified	0	0	0	9	0	0	0	0	0	0	0	0	0	0	0	0	0	0	0	0	0	0	0	0	0	0	0	0	0	0	0	0	0	0	0	0	0	0	0	0	0	0	0	0
Otu5306	Chlamydiae	Chlamydiia	Chlamydiales	Parachlamydiaceae	Neochlamydia	0	0	0	0	0	0	0	0	0	0	0	0	1	8	0	0	0	0	0	0	0	0	0	0	0	2	0	0	0	0	0	0	0	0	0	0	0	0	0	0	0	0	0	0
Otu5307	Proteobacteria	Gammaproteobacteria	Gammaproteobacteria_incertae_sedis	Gammaproteobacteria_incertae_sedis_unclassified	Porticoccus	0	0	0	0	0	0	0	0	0	0	0	0	0	0	8	1	0	0	0	0	0	0	0	0	1	0	4	2	0	0	0	0	0	0	0	0	0	0	0	0	0	0	0	0
Otu5308	unclassified	unclassified	unclassified	unclassified	unclassified	0	8	0	0	0	0	0	0	0	0	0	0	0	0	0	0	0	0	0	0	0	0	0	0	1	0	0	0	0	0	0	0	0	0	0	0	0	0	0	0	0	0	0	0
Otu5309	Proteobacteria	Deltaproteobacteria	unclassified	unclassified	unclassified	0	0	0	0	0	0	0	0	0	0	0	0	0	8	0	0	0	0	0	0	0	0	0	0	0	5	0	0	0	0	0	0	0	0	0	0	0	0	0	0	0	0	0	0
Otu5310	Proteobacteria	Gammaproteobacteria	unclassified	unclassified	unclassified	0	0	2	0	7	13	8	3	0	0	0	0	0	4	0	5	6	7	0	0	0	0	0	0	0	10	0	0	0	1	2	0	0	0	0	0	0	0	0	0	0	0	0	0
Otu5311	Proteobacteria	Gammaproteobacteria	Alteromonadales	Alteromonadaceae	Marinimicrobium	0	0	1	0	0	0	0	0	0	0	0	0	1	0	8	0	0	0	0	0	0	0	0	0	1	2	0	0	0	0	0	0	0	0	0	0	0	0	0	0	0	0	0	0
Otu5312	unclassified	unclassified	unclassified	unclassified	unclassified	0	0	0	0	0	0	0	0	0	0	0	0	0	1	0	0	0	0	0	0	0	0	0	0	0	4	0	0	0	0	0	0	0	0	0	0	0	8	0	0	0	0	0	0
Otu5313	Proteobacteria	Gammaproteobacteria	Alteromonadales	Alteromonadaceae	Microbulbifer	0	1	0	0	0	0	0	0	0	0	0	0	8	0	0	0	0	0	0	0	0	0	0	0	0	0	6	0	0	0	0	0	0	0	0	0	1	0	0	0	0	0	0	0
Otu5314	Chlamydiae	Chlamydiia	Chlamydiales	Parachlamydiaceae	Parachlamydia	0	0	0	0	0	0	0	0	0	0	0	0	0	8	0	0	0	0	0	0	0	0	0	0	0	6	0	0	0	0	0	0	0	0	0	0	0	0	0	0	0	0	0	0
Otu5315	Acidobacteria	Acidobacteria_Gp10	Acidobacteria_Gp10_unclassified	Acidobacteria_Gp10_unclassified	Gp10	8	0	0	0	0	0	0	0	0	0	0	0	0	0	0	0	0	0	0	0	0	0	0	0	0	0	0	0	0	0	0	0	0	0	0	0	0	0	0	0	0	0	0	0
Otu5316	Proteobacteria	Gammaproteobacteria	Chromatiales	unclassified	unclassified	0	0	2	0	0	0	0	0	0	0	0	0	0	8	0	0	5	0	0	0	0	0	0	0	0	8	0	0	0	0	2	0	0	0	0	0	0	0	0	0	0	0	0	0
Otu5317	Chlamydiae	Chlamydiia	Chlamydiales	unclassified	unclassified	0	1	0	0	1	0	0	0	0	0	0	0	8	0	0	0	0	0	0	0	0	0	0	0	3	0	0	0	0	0	0	0	0	0	0	0	0	0	0	0	0	0	0	0
Otu5318	Proteobacteria	Gammaproteobacteria	unclassified	unclassified	unclassified	8	0	0	0	0	0	0	0	0	0	0	0	0	0	0	0	0	0	0	0	0	0	0	0	0	0	0	0	0	0	0	0	0	0	0	0	0	0	0	0	0	0	0	0
Otu5319	Proteobacteria	Gammaproteobacteria	Chromatiales	unclassified	unclassified	0	0	0	0	0	0	0	0	0	0	0	0	2	0	0	0	0	0	0	0	0	0	0	0	0	0	0	0	0	0	0	0	0	0	0	0	0	0	0	0	0	0	0	0
Otu5320	Proteobacteria	Betaproteobacteria	Burkholderiales	Comamonadaceae	Simplicispira	0	0	0	0	0	0	0	0	0	0	0	0	0	0	0	0	0	0	0	0	0	0	0	0	0	10	0	0	0	0	0	0	0	0	0	0	0	0	0	0	0	0	0	0
Otu5321	Proteobacteria	Gammaproteobacteria	Oceanospirillales	unclassified	unclassified	0	0	0	0	0	0	0	0	0	0	0	0	0	0	2	0	0	0	0	0	0	0	0	0	0	0	8	0	0	0	0	0	0	0	0	0	0	0	0	0	0	0	0	0
Otu5322	Chlamydiae	Chlamydiia	Chlamydiales	unclassified	unclassified	0	0	0	0	0	0	0	0	0	0	0	0	0	1	4	0	0	0	1	0	0	0	0	0	0	0	1	0	0	0	8	0	0	0	0	0	0	4	0	0	0	0	0	0
Otu5323	Chlamydiae	Chlamydiia	Chlamydiales	Parachlamydiaceae	Parachlamydia	0	0	0	0	0	0	0	0	0	0	0	0	0	6	3	0	0	0	0	0	0	0	0	0	0	2	8	0	0	0	0	0	0	0	0	0	0	0	0	0	0	0	0	0
Otu5324	Actinobacteria	Thermoleophilia	Thermoleophilales	Thermoleophilaceae	Thermoleophilum	0	0	8	3	0	4	4	0	0	0	0	0	0	0	1	0	0	1	1	0	0	0	0	0	0	0	0	1	0	0	2	0	0	0	0	0	0	0	0	0	0	0	0	0
Otu5325	Chlamydiae	Chlamydiia	Chlamydiales	Parachlamydiaceae	Parachlamydia	0	0	0	0	0	0	0	0	0	0	0	0	0	0	3	0	0	0	0	0	0	0	0	0	0	2	8	0	0	0	0	0	0	0	0	0	0	0	6	0	0	0	0	0
Otu5326	Proteobacteria	Gammaproteobacteria	Xanthomonadales	Sinobacteraceae	Povalibacter	0	0	0	0	0	0	0	0	0	0	0	8	0	0	0	0	0	0	0	0	0	0	0	3	0	0	0	0	0	0	0	0	0	0	0	0	0	0	0	0	0	0	0	0
Otu5327	unclassified	unclassified	unclassified	unclassified	unclassified	0	0	8	0	3	1	0	1	0	0	0	0	0	0	0	0	0	0	0	0	0	0	0	0	0	0	0	0	0	0	0	0	0	0	0	0	0	0	0	0	0	0	0	0
Otu5328	Proteobacteria	Gammaproteobacteria	unclassified	unclassified	unclassified	0	0	0	10	0	0	0	0	0	0	0	0	0	0	0	0	0	0	0	0	0	0	0	0	0	0	0	0	0	0	0	0	0	0	0	0	0	0	0	0	0	0	0	0
Otu5329	Proteobacteria	Deltaproteobacteria	Myxococcales	Phaselicystidaceae	Phaselicystis	8	21	6	4	0	1	0	1	0	0	0	0	3	22	8	0	0	0	0	0	0	0	0	0	3	12	1	0	0	1	0	0	0	0	0	0	0	0	0	0	0	0	0	0
Otu5330	Proteobacteria	Gammaproteobacteria	Oceanospirillales	Oceanospirillales_incertae_sedis	Pseudohongiella	0	0	0	0	7	7	1	4	0	0	0	10	2	0	0	1	2	0	5	0	0	0	0	4	0	0	0	0	3	0	0	0	0	0	0	0	0	0	0	0	0	0	0	0
Otu5331	Proteobacteria	Betaproteobacteria	Nitrosomonadales	Nitrosomonadaceae	Nitrosomonas	1	0	0	0	0	0	0	0	0	0	0	4	0	0	0	0	0	0	0	0	0	0	0	4	0	0	0	0	0	0	0	0	0	0	0	0	0	0	0	0	0	0	0	0
Otu5332	Proteobacteria	Gammaproteobacteria	Thiotrichales	Piscirickettsiaceae	Methylophaga	0	0	1	2	0	0	3	2	0	0	0	0	0	0	2	0	0	0	0	0	0	0	0	0	0	0	0	0	1	0	0	0	0	0	0	0	0	0	0	0	0	0	0	0
Otu5333	Firmicutes	Bacilli	Bacillales	Bacillaceae 2	unclassified	0	0	0	0	0	0	0	0	0	0	0	0	0	0	0	0	0	0	0	0	0	0	0	0	0	0	0	0	0	0	0	0	0	0	0	0	0	0	0	0	0	0	0	0
Otu5334	Proteobacteria	Gammaproteobacteria	Gammaproteobacteria_incertae_sedis	Gammaproteobacteria_incertae_sedis_unclassified	unclassified	0	0	2	0	6	6	1	1	0	0	0	0	0	0	0	2	0	2	0	0	0	0	0	0	0	0	0	0	0	0	0	0	0	0	0	0	0	0	0	1	0	0	0	0
Otu5335	Chlamydiae	Chlamydiia	Chlamydiales	Parachlamydiaceae	Neochlamydia	0	0	3	0	0	0	0	0	0	0	0	0	0	0	1	0	0	0	0	0	0	0	0	0	0	0	1	0	0	0	0	0	0	0	0	0	0	0	0	0	0	0	0	0
Otu5336	Proteobacteria	Deltaproteobacteria	unclassified	unclassified	unclassified	0	0	2	0	5	2	2	2	0	0	0	0	0	1	0	0	0	0	0	0	0	0	0	0	0	0	0	0	1	0	0	0	0	0	0	0	0	0	0	0	0	0	0	0
Otu5337	unclassified	unclassified	unclassified	unclassified	unclassified	0	0	0	0	0	0	0	0	0	0	0	0	1	0	0	0	1	0	0	0	0	0	0	0	2	0	0	2	0	0	0	0	0	0	0	0	0	0	0	0	0	0	0	0
Otu5338	Proteobacteria	Gammaproteobacteria	Alteromonadales	Alteromonadaceae	Marinimicrobium	0	0	0	0	0	0	0	0	0	0	0	0	0	0	0	0	0	0	0	0	0	0	0	0	0	0	0	0	0	0	0	0	0	0	0	0	0	0	0	0	0	0	0	0
Otu5339	Proteobacteria	Gammaproteobacteria	Oceanospirillales	unclassified	unclassified	0	0	0	2	0	0	1	0	0	0	0	0	0	0	0	0	0	0	0	0	0	0	0	0	0	0	0	0	0	0	0	0	0	0	0	0	0	0	0	0	0	0	0	0
Otu5340	Proteobacteria	Betaproteobacteria	Burkholderiales	Burkholderiales_incertae_sedis	Thiobacter	1	0	0	0	0	0	0	0	0	0	0	0	0	6	0	0	0	0	0	0	0	0	0	0	0	3	0	0	10	1	0	0	0	0	0	0	0	0	0	0	0	0	0	0
Otu5341	Proteobacteria	Gammaproteobacteria	Xanthomonadales	Xanthomonadaceae	Lysobacter	0	0	0	0	2	2	9	0	0	0	0	0	1	0	0	2	0	0	0	0	0	0	0	0	0	0	0	0	0	0	0	0	0	0	0	0	0	0	0	0	0	0	0	0
Otu5342	Proteobacteria	Gammaproteobacteria	unclassified	unclassified	unclassified	0	0	0	0	0	0	0	1	0	0	0	4	2	0	0	0	0	0	2	0	0	0	0	4	0	0	0	8	0	0	0	0	0	0	0	0	0	0	0	0	0	0	0	0
Otu5343	Proteobacteria	Gammaproteobacteria	Alteromonadales	Alteromonadales_incertae_sedis	Teredinibacter	0	0	0	0	2	0	1	0	0	0	0	0	0	0	0	1	4	0	0	0	0	0	0	0	0	0	0	9	6	4	0	0	0	0	0	0	0	0	0	0	1	0	0	0
Otu5344	Proteobacteria	unclassified	unclassified	unclassified	unclassified	0	0	0	0	0	0	0	0	0	0	0	0	0	2	0	0	0	0	0	0	0	0	0	0	0	0	0	0	0	0	0	0	0	0	0	0	0	7	0	0	0	0	0	0
Otu5345	Actinobacteria	Actinobacteria	Solirubrobacterales	Conexibacteraceae	Conexibacter	8	0	0	0	8	5	1	1	0	0	0	0	0	0	0	0	0	2	2	0	0	0	0	0	0	0	0	1	0	0	0	0	0	0	0	0	0	0	0	0	0	0	0	0
Otu5346	Proteobacteria	Gammaproteobacteria	unclassified	unclassified	unclassified	0	0	0	0	0	0	0	0	0	0	0	0	0	0	7	0	0	0	0	0	0	0	0	0	0	0	0	0	0	0	0	0	0	0	0	0	0	0	0	0	0	0	0	0
Otu5347	Hydrogenedentes	Hydrogenedentes_unclassified	Hydrogenedentes_unclassified	Hydrogenedentes_unclassified	Candidatus Hydrogenedens	0	0	0	0	0	0	0	0	0	0	0	0	0	1	0	0	0	0	0	0	0	0	0	0	0	7	0	0	0	0	0	0	0	0	0	0	0	0	0	0	0	0	0	0
Otu5348	Proteobacteria	Gammaproteobacteria	Oceanospirillales	unclassified	unclassified	7	0	0	0	0	0	0	0	0	0	0	0	0	0	0	0	0	0	0	0	0	0	0	0	0	0	0	0	0	0	0	0	0	0	0	0	0	0	0	0	0	0	0	0
Otu5349	Acidobacteria	Acidobacteria_Gp10	Acidobacteria_Gp10_unclassified	Acidobacteria_Gp10_unclassified	Gp10	0	0	0	0	0	0	0	0	0	0	0	7	0	0	0	0	0	0	0	0	0	0	0	0	0	0	0	0	0	0	0	0	0	0	0	0	0	0	0	0	0	0	0	0
Otu5350	Proteobacteria	Gammaproteobacteria	unclassified	unclassified	unclassified	0	0	0	0	0	0	0	0	0	0	0	0	0	0	3	0	0	0	0	0	0	0	0	0	0	0	3	0	0	0	0	0	0	0	0	0	0	0	8	0	0	0	0	0
Otu5351	Proteobacteria	Gammaproteobacteria	Xanthomonadales	Xanthomonadaceae	Luteimonas	0	0	0	0	0	0	0	0	0	0	0	6	0	0	1	0	0	0	0	0	0	0	0	7	0	0	2	0	0	0	0	0	0	0	0	0	0	0	0	0	0	0	0	0
Otu5352	Chlamydiae	Chlamydiia	Chlamydiales	Parachlamydiaceae	Parachlamydia	0	0	0	0	0	0	0	0	0	0	0	0	0	0	1	0	0	0	0	0	0	0	0	0	0	0	7	0	0	0	0	0	0	0	0	0	0	0	1	0	0	0	0	0
Otu5353	unclassified	unclassified	unclassified	unclassified	unclassified	2	8	0	0	0	0	0	0	0	0	0	0	1	0	0	0	0	0	0	0	0	0	0	0	0	0	0	0	0	0	0	0	0	0	0	0	0	0	0	0	0	0	0	0
Otu5354	unclassified	unclassified	unclassified	unclassified	unclassified	0	0	0	0	0	0	0	0	0	0	0	0	0	0	0	0	0	0	0	0	0	0	0	0	0	0	0	0	0	0	0	0	0	0	0	0	7	0	0	0	0	0	0	0
Otu5355	Proteobacteria	Betaproteobacteria	Burkholderiales	Comamonadaceae	Curvibacter	0	0	10	1	0	0	0	0	0	0	0	0	0	1	0	0	0	0	0	0	0	0	0	0	0	0	0	0	0	0	0	0	0	0	0	0	0	0	0	0	0	0	0	0
Otu5356	Chlamydiae	Chlamydiia	Chlamydiales	unclassified	unclassified	0	7	0	0	0	0	0	0	0	0	0	0	0	0	0	0	0	0	0	0	0	0	0	0	0	0	0	0	0	0	0	0	0	0	0	0	0	0	0	0	0	0	0	0
Otu5357	unclassified	unclassified	unclassified	unclassified	unclassified	7	0	0	1	0	6	0	3	0	0	0	0	1	0	0	2	0	0	1	0	0	0	0	0	0	0	0	0	0	0	3	0	0	0	0	0	0	0	0	0	0	0	0	0
Otu5358	Verrucomicrobia	Subdivision3	Subdivision3_unclassified	Subdivision3_unclassified	Subdivision3_genera_incertae_sedis	0	0	5	0	0	0	0	0	0	0	0	0	0	0	7	0	2	1	1	0	0	0	0	0	0	0	4	0	0	0	0	0	0	0	0	0	0	0	0	0	0	0	0	0
Otu5359	Actinobacteria	Thermoleophilia	Thermoleophilales	Thermoleophilaceae	Thermoleophilum	0	9	2	2	0	0	0	0	0	0	0	0	0	2	2	0	0	1	1	0	0	0	0	0	0	1	0	0	2	0	5	0	0	0	0	0	0	0	0	1	0	0	0	0
Otu5360	Proteobacteria	Gammaproteobacteria	Chromatiales	Ectothiorhodospiraceae	unclassified	0	1	0	0	0	0	0	0	0	0	0	0	0	0	5	0	0	0	0	0	0	0	0	0	0	0	2	0	0	0	0	0	0	0	0	0	0	0	0	0	0	0	0	0
Otu5361	Acidobacteria	Acidobacteria_Gp10	Acidobacteria_Gp10_unclassified	Acidobacteria_Gp10_unclassified	Gp10	0	0	3	0	0	0	0	0	0	0	0	0	0	0	3	0	0	0	0	0	0	0	0	0	0	0	3	0	0	0	0	0	0	0	0	0	0	0	0	0	0	0	0	0
Otu5362	Verrucomicrobia	Subdivision3	Subdivision3_unclassified	Subdivision3_unclassified	Limisphaera	0	2	7	0	0	0	0	0	0	0	0	0	0	1	1	0	0	0	0	0	0	0	0	0	0	1	1	0	0	0	1	0	0	0	0	0	0	0	0	0	0	0	0	0
Otu5363	Verrucomicrobia	Subdivision3	Subdivision3_unclassified	Subdivision3_unclassified	Subdivision3_genera_incertae_sedis	1	7	0	0	0	0	0	0	0	0	0	0	1	0	0	0	0	0	0	0	0	0	0	0	0	0	0	0	0	0	0	0	0	0	0	0	0	0	0	0	0	0	0	0
Otu5364	Proteobacteria	Deltaproteobacteria	Desulfovibrionales	unclassified	unclassified	7	0	0	0	0	0	0	0	0	0	0	0	0	0	1	0	0	0	0	0	0	0	0	0	0	0	0	0	0	0	0	0	0	0	0	0	0	0	0	0	0	0	0	0
Otu5365	unclassified	unclassified	unclassified	unclassified	unclassified	0	0	0	0	0	0	0	0	0	0	0	0	0	0	0	0	0	0	0	0	0	0	0	1	0	0	0	0	0	0	0	0	0	0	0	6	0	0	0	0	0	0	0	0
Otu5366	Chlamydiae	Chlamydiia	Chlamydiales	Simkaniaceae	Simkania	0	0	0	0	0	0	0	0	0	0	0	0	0	0	0	0	0	0	1	0	0	0	0	0	1	0	0	3	0	0	2	0	0	0	0	0	0	0	0	0	0	0	0	0
Otu5367	Verrucomicrobia	unclassified	unclassified	unclassified	unclassified	1	0	0	0	0	0	0	0	0	0	0	0	0	0	1	0	0	0	0	0	0	0	0	0	0	0	0	0	0	0	0	0	0	0	0	0	0	0	0	0	0	0	0	0
Otu5368	Proteobacteria	Betaproteobacteria	Rhodocyclales	Rhodocyclaceae	Methyloversatilis	0	0	9	2	0	0	0	0	0	0	0	0	0	0	0	0	0	0	0	0	0	0	0	0	0	1	0	0	0	0	0	0	0	0	0	0	0	0	0	0	0	0	0	0
Otu5369	unclassified	unclassified	unclassified	unclassified	unclassified	3	1	0	0	0	0	0	0	0	0	0	0	0	1	0	0	0	0	0	0	0	0	0	0	1	1	0	0	0	0	0	0	0	0	0	0	0	0	0	0	0	0	0	0
Otu5370	Proteobacteria	Gammaproteobacteria	Chromatiales	Ectothiorhodospiraceae	unclassified	0	0	0	1	1	0	0	0	0	0	0	0	0	0	0	0	0	1	0	0	0	0	0	0	0	0	0	0	0	0	0	0	0	0	0	0	0	0	0	0	0	0	0	0
Otu5371	Proteobacteria	Gammaproteobacteria	Chromatiales	Chromatiaceae	Rheinheimera	0	0	0	0	0	0	0	0	0	0	0	0	0	0	0	0	0	0	0	0	0	0	0	0	0	0	0	0	0	0	0	0	0	0	0	0	0	0	0	0	0	0	0	0
Otu5372	Proteobacteria	Gammaproteobacteria	Chromatiales	Chromatiaceae	Nitrosococcus	0	0	0	0	0	0	0	0	0	0	0	0	0	0	0	0	1	0	0	0	0	0	0	0	0	0	0	0	0	0	0	0	0	0	0	0	0	0	0	0	0	0	0	0
Otu5373	Proteobacteria	Gammaproteobacteria	Chromatiales	Thioalkalispiraceae	Thioprofundum	0	0	0	0	0	1	2	0	0	0	0	0	0	1	1	0	2	11	0	0	0	0	0	0	0	0	0	0	0	3	0	0	0	0	0	0	0	0	0	0	0	0	0	0
Otu5374	Proteobacteria	Gammaproteobacteria	Alteromonadales	Alteromonadales_incertae_sedis	Teredinibacter	0	0	2	0	1	0	1	0	0	0	0	0	0	0	0	0	0	0	1	0	0	0	0	0	0	0	0	0	0	0	0	0	0	0	0	0	0	0	0	0	0	0	0	0
Otu5375	Proteobacteria	Gammaproteobacteria	Oceanospirillales	unclassified	unclassified	0	0	0	0	0	0	0	0	0	0	0	0	2	0	0	2	0	0	0	0	0	0	0	0	1	0	0	0	0	0	0	0	0	0	0	0	0	0	0	0	0	0	0	0
Otu5376	Firmicutes	Bacilli	Bacillales	Planococcaceae	Planomicrobium	0	0	4	2	18	17	67	308	0	0	0	0	0	2	66	24	23	16	14	0	0	0	0	0	17	7	20	12	8	7	0	0	0	0	0	0	0	0	1	0	0	0	0	0
Otu5377	Proteobacteria	Betaproteobacteria	Rhodocyclales	Rhodocyclaceae	unclassified	0	0	0	0	0	0	0	0	0	0	0	0	0	2	4	0	0	0	0	0	0	0	0	0	0	0	0	0	0	0	0	0	0	0	0	0	0	0	0	0	0	0	0	0
Otu5378	Proteobacteria	Gammaproteobacteria	Oceanospirillales	unclassified	unclassified	0	0	0	0	0	0	0	0	0	0	0	0	0	0	0	0	0	0	0	0	0	0	0	0	0	0	0	0	0	0	0	0	0	0	0	0	0	0	0	0	0	0	0	0
Otu5379	Firmicutes	Bacilli	Lactobacillales	Lactobacillaceae	Lactobacillus	0	0	0	0	0	1	0	0	0	0	0	0	0	1	0	0	1	0	1	0	0	0	0	0	0	1	0	4	1	2	4	0	0	0	0	0	0	0	0	0	1	0	0	0
Otu5380	Proteobacteria	Deltaproteobacteria	Myxococcales	Sandaracinaceae	Sandaracinus	0	0	0	0	0	0	0	0	0	0	0	4	1	3	0	0	0	0	0	0	0	0	0	5	3	1	0	0	0	0	0	0	0	0	0	2	0	0	0	0	0	0	0	0
Otu5381	Proteobacteria	Gammaproteobacteria	Oceanospirillales	Oceanospirillaceae	Marinobacterium	0	0	0	0	0	0	0	0	0	0	0	0	0	0	0	0	0	0	0	0	0	0	0	0	0	0	0	0	0	0	0	0	0	0	0	0	0	0	0	0	0	0	0	0
Otu5382	Proteobacteria	Gammaproteobacteria	Oceanospirillales	Hahellaceae	Halospina	0	0	2	1	0	0	0	0	0	0	0	0	0	1	0	0	0	0	0	0	0	0	0	0	0	0	0	0	0	0	0	0	0	0	0	0	0	0	0	0	0	0	0	0
Otu5383	unclassified	unclassified	unclassified	unclassified	unclassified	0	0	0	0	4	0	0	7	0	0	0	0	0	0	0	0	0	0	2	0	0	0	0	0	0	0	0	1	0	0	0	0	0	0	0	0	0	0	0	0	0	0	0	0
Otu5384	Hydrogenedentes	Hydrogenedentes_unclassified	Hydrogenedentes_unclassified	Hydrogenedentes_unclassified	Candidatus Hydrogenedens	5	4	0	0	7	1	0	1	0	0	0	0	1	0	0	0	0	0	1	0	0	0	0	0	0	1	0	0	0	0	0	0	0	0	0	0	0	0	0	0	0	0	0	0
Otu5385	Proteobacteria	Gammaproteobacteria	Oceanospirillales	Oceanospirillales_incertae_sedis	unclassified	0	0	0	0	1	1	5	0	0	0	0	0	0	0	0	0	0	0	2	0	0	0	0	1	0	0	0	3	1	0	0	0	0	0	0	0	0	0	0	0	0	0	0	0
Otu5386	Proteobacteria	Betaproteobacteria	Burkholderiales	unclassified	unclassified	0	0	1	0	0	0	0	0	0	0	0	0	0	0	0	0	0	0	0	0	0	0	0	0	0	1	0	10	0	0	0	0	0	0	0	0	0	0	0	0	0	0	0	0
Otu5387	Verrucomicrobia	Verrucomicrobiae	Verrucomicrobiales	Verrucomicrobiaceae	Roseibacillus	0	0	0	0	0	0	0	0	0	0	0	0	0	0	0	0	0	1	0	0	0	0	0	0	0	0	0	0	0	3	0	0	0	0	0	0	0	0	0	8	0	0	0	0
Otu5388	Proteobacteria	Gammaproteobacteria	Pseudomonadales	Pseudomonadaceae	Pseudomonas	5	0	4	1	0	0	1	0	0	0	0	0	1	3	1	0	0	0	0	0	0	0	0	6	0	6	3	7	0	0	0	0	0	0	0	6	0	0	0	0	0	0	0	0
Otu5389	Proteobacteria	Gammaproteobacteria	Oceanospirillales	unclassified	unclassified	0	0	0	0	0	0	0	0	0	0	0	0	0	0	0	0	0	0	0	0	0	0	0	0	0	0	0	9	0	0	0	0	0	0	0	0	0	0	0	0	0	0	0	0
Otu5390	Proteobacteria	Gammaproteobacteria	Oceanospirillales	Oceanospirillales_incertae_sedis	Pseudohongiella	0	0	3	1	10	5	6	8	0	0	0	0	0	0	4	0	2	0	1	0	0	0	0	0	0	0	0	0	0	0	1	0	0	0	0	0	0	0	0	0	0	0	0	0
Otu5391	Firmicutes	unclassified	unclassified	unclassified	unclassified	0	0	0	0	0	0	8	1	0	0	0	0	0	0	0	1	0	1	1	0	0	0	0	0	0	0	0	0	0	0	0	0	0	0	0	0	0	0	0	0	0	0	0	0
Otu5392	Proteobacteria	Gammaproteobacteria	Alteromonadales	Alteromonadaceae	Microbulbifer	0	0	0	0	0	0	0	0	0	0	0	0	0	0	0	1	0	0	13	0	0	0	0	0	0	0	0	0	0	2	3	0	0	0	0	0	0	0	0	0	0	0	0	0
Otu5393	Proteobacteria	Gammaproteobacteria	Alteromonadales	Alteromonadaceae	Microbulbifer	0	0	0	0	0	0	0	0	0	0	0	0	0	0	0	2	5	4	3	0	0	0	0	0	0	0	0	7	0	4	4	0	0	0	0	0	0	0	0	0	2	0	0	0
Otu5394	unclassified	unclassified	unclassified	unclassified	unclassified	0	0	0	0	1	0	0	0	0	0	0	0	0	0	0	1	0	0	1	0	0	0	0	0	0	0	0	7	0	0	4	0	0	0	0	0	0	0	0	1	0	0	0	0
Otu5395	Firmicutes	Bacilli	Bacillales	Planococcaceae	unclassified	0	0	0	0	0	0	0	7	0	0	0	6	0	0	0	0	1	0	1	0	0	0	0	1	0	0	0	0	0	0	0	0	0	0	0	0	0	0	0	0	0	0	0	0
Otu5396	Proteobacteria	Gammaproteobacteria	Alteromonadales	Alteromonadaceae	Haliea	0	0	0	0	0	1	1	1	0	0	0	0	0	0	0	9	1	8	4	0	0	0	0	0	0	0	3	2	72	9	2	0	0	0	0	1	0	0	0	0	0	0	0	0
Otu5397	Proteobacteria	Gammaproteobacteria	unclassified	unclassified	unclassified	0	0	0	0	0	0	0	0	0	0	0	0	0	0	3	0	0	0	0	0	0	0	0	0	0	1	5	0	0	0	0	0	0	0	0	0	0	0	6	0	0	0	0	0
Otu5398	Verrucomicrobia	Verrucomicrobiae	Verrucomicrobiales	Verrucomicrobiaceae	unclassified	0	0	0	0	0	1	0	0	0	0	0	0	0	5	0	0	0	0	0	0	0	0	0	0	0	1	0	0	0	0	0	0	0	0	0	0	0	0	0	0	0	0	0	0
Otu5399	Acidobacteria	Acidobacteria_Gp10	Acidobacteria_Gp10_unclassified	Acidobacteria_Gp10_unclassified	Gp10	0	6	0	0	0	0	0	0	0	0	0	0	0	0	0	0	0	0	0	0	0	0	0	0	0	0	0	0	0	0	0	0	0	0	0	0	0	0	0	0	0	0	0	0
Otu5400	Actinobacteria	Actinobacteria	Solirubrobacterales	Conexibacteraceae	Conexibacter	3	0	0	0	0	0	0	0	0	0	0	0	6	0	0	0	1	0	0	0	0	0	0	0	5	0	0	0	0	0	0	0	0	0	0	0	0	0	0	0	0	0	0	0
Otu5401	Proteobacteria	Deltaproteobacteria	Myxococcales	Sandaracinaceae	Sandaracinus	7	0	0	0	0	6	0	0	0	0	0	0	0	0	0	0	0	0	0	0	0	0	0	0	0	0	0	0	0	0	0	0	0	0	0	0	0	0	0	0	0	0	0	0
Otu5402	Actinobacteria	Thermoleophilia	Thermoleophilales	Thermoleophilaceae	Thermoleophilum	0	6	0	0	0	0	0	0	0	0	0	0	0	0	0	0	0	0	0	0	0	0	0	0	1	0	0	0	0	0	0	0	0	0	0	0	0	0	0	0	0	0	0	0
Otu5403	Proteobacteria	Gammaproteobacteria	Alteromonadales	Alteromonadales_incertae_sedis	Teredinibacter	0	2	0	0	0	0	0	0	0	0	0	0	1	0	0	0	0	1	1	0	0	0	0	0	0	2	3	0	0	5	1	0	0	0	0	0	0	0	0	0	0	0	0	0
Otu5404	Chlamydiae	Chlamydiia	Chlamydiales	unclassified	unclassified	1	0	6	0	0	0	1	1	0	0	0	0	0	0	0	0	0	0	0	0	0	0	0	0	0	0	0	0	0	0	0	0	0	0	0	0	0	0	0	0	0	0	0	0
Otu5405	Proteobacteria	Gammaproteobacteria	Aeromonadales	Aeromonadaceae	Aeromonas	0	0	1	6	0	0	0	0	0	0	0	0	0	0	0	0	0	0	0	0	0	0	0	0	0	0	0	0	0	0	0	0	0	0	0	0	0	0	0	0	0	0	0	0
Otu5406	unclassified	unclassified	unclassified	unclassified	unclassified	0	0	0	0	0	0	0	0	0	0	0	0	0	6	0	0	2	0	0	0	0	0	0	0	0	0	0	0	0	0	0	0	0	0	0	0	0	0	0	0	0	0	0	0
Otu5407	Proteobacteria	Gammaproteobacteria	Chromatiales	Ectothiorhodospiraceae	unclassified	0	3	3	0	1	6	1	1	0	0	0	0	1	1	1	0	0	3	0	0	0	0	0	0	0	1	2	0	0	0	1	0	0	0	0	0	0	0	0	0	0	0	0	0
Otu5408	unclassified	unclassified	unclassified	unclassified	unclassified	0	0	0	0	0	0	0	0	0	0	0	0	0	0	0	0	0	0	0	0	0	0	0	0	0	6	0	0	0	0	0	0	0	0	0	0	0	0	0	0	0	0	0	0
Otu5409	Proteobacteria	unclassified	unclassified	unclassified	unclassified	0	0	0	0	0	0	0	0	0	0	0	0	3	0	0	0	0	0	0	0	0	0	0	0	0	0	0	0	0	0	0	0	0	0	0	0	6	0	0	0	0	0	0	0
Otu5410	Proteobacteria	Gammaproteobacteria	unclassified	unclassified	unclassified	2	0	0	0	0	0	0	0	0	0	0	0	0	0	6	0	0	0	0	0	0	0	0	0	0	1	0	0	0	0	0	0	0	0	0	0	0	0	0	0	0	0	0	0
Otu5411	Actinobacteria	Thermoleophilia	Thermoleophilales	Thermoleophilaceae	Thermoleophilum	0	0	6	0	0	0	0	0	0	0	0	0	0	0	0	0	0	0	0	0	0	0	0	0	0	0	0	0	0	0	0	0	0	0	0	0	0	0	0	0	0	0	0	0
Otu5412	Proteobacteria	Gammaproteobacteria	Chromatiales	Thioalkalispiraceae	Thioprofundum	6	0	0	0	0	0	0	0	0	0	0	0	0	1	0	0	0	0	0	0	0	0	0	0	0	1	0	1	0	0	0	0	0	0	0	0	0	0	0	0	0	0	0	0
Otu5413	Proteobacteria	Gammaproteobacteria	Xanthomonadales	Sinobacteraceae	Steroidobacter	1	0	0	0	0	0	0	0	0	0	0	0	0	0	0	0	0	0	0	0	0	0	0	6	0	0	0	0	0	0	0	0	0	0	0	0	0	0	0	0	0	0	0	0
Otu5414	unclassified	unclassified	unclassified	unclassified	unclassified	0	0	6	0	0	0	1	0	0	0	0	0	0	0	0	0	0	0	1	0	0	0	0	0	0	0	0	0	0	0	0	0	0	0	0	0	0	0	0	0	0	0	0	0
Otu5415	Proteobacteria	Gammaproteobacteria	Legionellales	Coxiellaceae	Coxiella	6	0	0	0	0	0	0	0	0	0	0	0	0	0	0	0	0	0	0	0	0	0	0	0	0	0	0	0	0	0	0	0	0	0	0	0	0	0	0	0	0	0	0	0
Otu5416	Proteobacteria	Deltaproteobacteria	Myxococcales	Haliangiaceae	Haliangium	5	6	0	0	3	1	0	3	0	0	0	0	6	3	0	1	1	0	0	0	0	0	0	0	1	2	0	0	1	0	0	0	0	0	0	0	0	0	0	0	0	0	0	0
Otu5417	Proteobacteria	Gammaproteobacteria	Pseudomonadales	Pseudomonadaceae	Pseudomonas	0	0	0	0	1	1	0	0	0	0	0	6	0	2	0	0	1	0	0	0	0	0	0	1	0	2	0	0	0	3	0	0	0	0	0	0	0	0	0	0	0	0	0	0
Otu5418	Proteobacteria	Gammaproteobacteria	Chromatiales	Thioalkalispiraceae	Thioprofundum	12	0	0	0	0	6	0	0	0	0	0	0	0	0	0	1	0	0	1	0	0	0	0	0	0	0	0	0	0	0	0	0	0	0	0	0	0	0	0	0	0	0	0	0
Otu5419	Actinobacteria	Thermoleophilia	Thermoleophilales	Thermoleophilaceae	Thermoleophilum	5	0	0	0	0	1	4	4	0	0	0	0	0	7	0	0	0	0	1	0	0	0	0	0	0	6	0	2	1	0	3	0	0	0	0	0	0	0	0	0	0	0	0	0
Otu5420	Proteobacteria	Gammaproteobacteria	unclassified	unclassified	unclassified	7	0	0	0	0	0	0	0	0	0	0	0	0	0	0	0	0	0	0	0	0	0	0	0	0	0	0	0	0	0	0	0	0	0	0	0	0	0	0	0	0	0	0	0
Otu5421	Chlamydiae	Chlamydiia	Chlamydiales	Simkaniaceae	Simkania	0	0	0	0	0	0	0	0	0	0	0	0	0	0	0	0	0	0	0	0	0	0	0	0	0	1	0	0	1	0	0	0	0	0	0	0	0	0	0	0	0	0	0	0
Otu5422	Proteobacteria	Betaproteobacteria	Rhodocyclales	Rhodocyclaceae	unclassified	0	0	0	0	0	0	0	0	0	0	0	0	0	0	0	0	0	0	0	0	0	0	0	0	0	0	0	0	0	0	0	0	0	0	0	0	0	0	0	0	0	0	0	0
Otu5423	Proteobacteria	Deltaproteobacteria	unclassified	unclassified	unclassified	0	0	0	0	0	0	0	0	0	0	0	0	0	0	0	1	0	0	1	0	0	0	0	0	0	0	0	0	0	0	0	0	0	0	0	0	0	0	0	0	0	0	0	0
Otu5424	unclassified	unclassified	unclassified	unclassified	unclassified	0	0	0	0	0	0	0	0	0	0	0	0	0	0	1	2	1	1	2	0	0	0	0	0	1	0	1	0	1	3	2	0	0	0	0	0	1	0	5	0	2	0	0	0
Otu5425	Actinobacteria	Actinobacteria	unclassified	unclassified	unclassified	0	0	0	0	0	0	4	0	0	0	0	0	0	0	0	0	0	0	0	0	0	0	0	0	0	0	0	0	0	0	0	0	0	0	0	0	0	0	0	0	0	0	0	0
Otu5426	Proteobacteria	Gammaproteobacteria	unclassified	unclassified	unclassified	0	1	0	0	0	0	0	0	0	0	0	0	0	0	0	0	0	0	0	0	0	0	0	0	0	0	0	0	0	0	0	0	0	0	0	0	0	0	0	0	0	0	0	0
Otu5427	Proteobacteria	Gammaproteobacteria	Pseudomonadales	Moraxellaceae	Psychrobacter	0	0	0	0	0	0	0	0	0	0	0	0	0	0	0	0	0	0	0	0	0	0	0	0	0	5	1	0	0	0	0	0	0	0	0	0	0	0	0	0	0	0	0	0
Otu5428	Hydrogenedentes	Hydrogenedentes_unclassified	Hydrogenedentes_unclassified	Hydrogenedentes_unclassified	Candidatus Hydrogenedens	2	0	2	0	0	0	1	0	0	0	0	0	0	0	0	0	0	0	1	0	0	0	0	0	0	0	0	0	0	0	0	0	0	0	0	0	0	0	0	0	0	0	0	0
Otu5429	Planctomycetes	Planctomycetia	Planctomycetales	Planctomycetaceae	unclassified	0	0	0	0	0	0	0	0	0	0	0	0	0	0	0	0	0	0	0	0	0	0	0	0	0	0	0	0	0	0	0	0	0	0	0	0	0	0	0	0	0	0	0	0
Otu5430	Proteobacteria	Gammaproteobacteria	Chromatiales	Chromatiaceae	unclassified	0	0	0	0	0	0	0	0	0	0	0	0	0	0	0	0	0	0	0	0	0	0	0	0	0	0	0	0	0	0	0	0	0	0	0	0	0	0	0	0	0	0	0	0
Otu5431	unclassified	unclassified	unclassified	unclassified	unclassified	0	0	0	0	0	0	0	0	0	0	0	0	0	0	0	0	0	0	0	0	0	0	0	0	0	0	0	0	0	0	0	0	0	0	0	0	0	0	0	0	0	0	0	0
Otu5432	unclassified	unclassified	unclassified	unclassified	unclassified	0	0	2	0	0	0	0	0	0	0	0	0	0	2	0	0	1	0	1	0	0	0	0	0	0	0	1	0	1	0	0	0	0	0	0	0	0	0	0	0	0	0	0	0
Otu5433	unclassified	unclassified	unclassified	unclassified	unclassified	0	0	0	0	0	0	0	0	0	0	0	0	0	0	0	0	0	0	0	0	0	0	0	0	0	0	0	0	0	0	0	0	0	0	0	0	0	0	0	0	0	0	0	0
Otu5434	Proteobacteria	Gammaproteobacteria	unclassified	unclassified	unclassified	0	0	0	0	0	0	0	0	0	0	0	0	0	0	0	0	0	0	0	0	0	0	0	0	0	0	0	0	0	0	0	0	0	0	0	0	0	0	0	0	0	0	0	0
Otu5435	Acidobacteria	Acidobacteria_Gp7	Acidobacteria_Gp7_unclassified	Acidobacteria_Gp7_unclassified	Gp7	0	0	0	0	0	0	0	0	0	0	0	0	0	0	0	0	0	0	0	0	0	0	0	0	0	0	0	0	0	0	0	0	0	0	0	0	0	0	0	0	0	0	0	0
Otu5436	Verrucomicrobia	Spartobacteria	Spartobacteria_unclassified	Spartobacteria_unclassified	Spartobacteria_genera_incertae_sedis	1	0	0	0	0	0	0	0	0	0	0	5	1	0	0	0	0	0	1	0	0	0	0	0	0	0	0	8	0	0	0	0	0	0	0	0	0	0	0	0	0	0	0	0
Otu5437	unclassified	unclassified	unclassified	unclassified	unclassified	4	0	1	0	0	0	0	1	0	0	0	0	0	0	0	1	0	0	2	0	0	0	0	0	0	0	0	6	0	0	2	0	0	0	0	0	0	0	0	0	0	0	0	0
Otu5438	Proteobacteria	Gammaproteobacteria	unclassified	unclassified	unclassified	3	0	0	0	5	6	2	1	0	0	0	0	0	0	0	0	0	0	1	0	0	0	0	0	0	0	0	10	0	0	0	0	0	0	0	0	0	0	0	0	0	0	0	0
Otu5439	Actinobacteria	Actinobacteria	Solirubrobacterales	unclassified	unclassified	4	0	2	0	0	0	0	0	0	0	0	1	0	0	0	0	0	0	7	0	0	0	0	0	1	0	0	0	0	0	1	0	0	0	0	0	0	0	0	0	0	0	0	0
Otu5440	Actinobacteria	Thermoleophilia	Thermoleophilales	Thermoleophilaceae	Thermoleophilum	0	1	0	0	3	0	0	6	0	0	0	0	0	0	0	0	0	1	0	0	0	0	0	0	0	0	0	0	0	0	0	0	0	0	0	0	0	0	0	0	0	0	0	0
Otu5441	Proteobacteria	Deltaproteobacteria	Myxococcales	Haliangiaceae	Haliangium	0	0	0	0	2	3	0	7	0	0	0	0	0	0	0	1	0	0	0	0	0	0	0	0	0	0	0	0	0	0	0	0	0	0	0	0	0	0	0	0	0	0	0	0
Otu5442	Proteobacteria	Gammaproteobacteria	Chromatiales	Ectothiorhodospiraceae	unclassified	0	0	0	0	0	0	0	0	0	0	0	0	4	2	1	3	6	0	1	0	0	0	0	0	0	3	2	17	9	0	2	0	0	0	0	0	0	0	0	0	0	0	0	0
Otu5443	Actinobacteria	Thermoleophilia	Thermoleophilales	Thermoleophilaceae	Thermoleophilum	0	2	0	0	2	2	6	1	0	0	0	2	0	6	2	1	4	0	5	0	0	0	0	0	1	9	0	2	1	0	3	0	0	0	0	0	0	0	0	0	0	0	0	0
Otu5444	Proteobacteria	Gammaproteobacteria	unclassified	unclassified	unclassified	0	3	4	5	10	3	6	6	0	0	0	1	3	0	2	1	0	0	0	0	0	0	0	0	0	2	0	3	1	0	0	0	0	0	0	0	0	0	0	0	0	0	0	0
Otu5445	Proteobacteria	Gammaproteobacteria	Chromatiales	Thioalkalispiraceae	Thioprofundum	0	0	5	0	11	0	12	1	0	0	0	0	0	0	1	13	0	1	8	0	0	0	0	0	0	0	4	5	0	0	8	0	0	0	0	0	0	0	0	0	0	0	0	0
Otu5446	Proteobacteria	Gammaproteobacteria	Gammaproteobacteria_incertae_sedis	Gammaproteobacteria_incertae_sedis_unclassified	Porticoccus	0	0	0	0	3	0	0	0	0	0	0	0	0	0	0	4	1	4	0	0	0	0	0	0	0	0	0	1	2	6	0	0	0	0	0	0	0	0	0	0	0	0	0	0
Otu5447	Proteobacteria	Gammaproteobacteria	Alteromonadales	unclassified	unclassified	0	0	0	0	0	6	1	1	0	0	0	0	0	0	0	4	5	0	0	0	0	0	0	0	0	0	0	2	0	0	0	0	0	0	0	0	0	0	0	0	0	0	0	0
Otu5448	Acidobacteria	Acidobacteria_Gp6	Acidobacteria_Gp6_unclassified	Acidobacteria_Gp6_unclassified	Gp6	0	0	0	0	0	0	0	0	0	0	0	0	0	0	0	0	0	0	0	0	0	0	0	0	0	0	0	9	0	0	0	0	0	0	0	0	0	0	0	0	0	0	0	0
Otu5449	Actinobacteria	unclassified	unclassified	unclassified	unclassified	1	0	3	0	0	0	15	4	0	0	0	0	0	0	0	1	0	0	1	0	0	0	0	0	0	0	0	6	0	0	1	0	0	0	0	0	0	0	0	0	0	0	0	0
Otu5450	Proteobacteria	Gammaproteobacteria	Oceanospirillales	Oceanospirillales_incertae_sedis	Pseudohongiella	0	0	0	0	1	3	1	7	0	0	0	0	0	0	0	0	0	0	0	0	0	0	0	0	0	0	0	0	0	0	0	0	0	0	0	0	0	0	0	0	0	0	0	0
Otu5451	Proteobacteria	Gammaproteobacteria	unclassified	unclassified	unclassified	0	0	0	0	0	0	0	0	0	0	0	0	0	0	0	0	0	1	0	0	0	0	0	0	0	0	0	6	1	7	1	0	0	0	0	0	0	0	0	1	0	0	0	0
Otu5452	Firmicutes	Bacilli	Bacillales	Planococcaceae	Sporosarcina	0	0	0	0	1	0	0	9	0	0	0	0	1	0	0	0	0	0	0	0	0	0	0	0	0	0	0	0	0	0	0	0	0	0	0	0	0	0	0	0	0	0	0	0
Otu5453	Acidobacteria	Acidobacteria_Gp10	Acidobacteria_Gp10_unclassified	Acidobacteria_Gp10_unclassified	Gp10	0	0	0	0	0	0	0	6	0	0	0	0	0	0	0	0	0	0	0	0	0	0	0	0	0	0	0	0	0	0	0	0	0	0	0	0	0	0	0	0	0	0	0	0
Otu5454	Firmicutes	Bacilli	Bacillales	Planococcaceae	Planococcus	0	0	0	0	0	0	1	7	0	0	0	0	1	0	38	0	0	0	0	0	0	0	0	0	0	0	0	0	1	0	0	0	0	0	0	0	0	0	0	0	0	0	0	0
Otu5455	Proteobacteria	Gammaproteobacteria	Thiotrichales	Piscirickettsiaceae	Methylophaga	0	1	0	0	0	0	0	0	0	0	0	0	3	2	3	0	2	0	4	0	0	0	0	0	2	1	0	0	0	0	3	0	0	0	0	0	0	6	0	0	0	0	0	0
Otu5456	Proteobacteria	Gammaproteobacteria	Xanthomonadales	Xanthomonadaceae	Luteimonas	0	0	0	0	0	0	0	0	0	0	0	0	1	6	0	0	0	0	0	0	0	0	0	0	0	0	0	0	0	0	2	0	0	0	0	0	0	0	0	0	0	0	0	0
Otu5457	Proteobacteria	Gammaproteobacteria	Chromatiales	Ectothiorhodospiraceae	unclassified	0	0	5	0	0	0	0	0	0	0	0	0	0	1	0	0	0	0	0	0	0	0	0	0	0	2	0	0	0	0	0	0	0	0	0	0	0	0	0	0	0	0	0	0
Otu5458	Verrucomicrobia	Verrucomicrobiae	Verrucomicrobiales	Verrucomicrobiaceae	Brevifollis	0	0	0	0	1	0	0	0	0	0	0	0	0	0	0	0	1	0	0	0	0	0	0	0	0	6	0	0	0	0	0	0	0	0	0	0	0	0	0	0	0	0	0	0
Otu5459	Proteobacteria	Gammaproteobacteria	unclassified	unclassified	unclassified	0	0	0	0	0	0	0	0	0	0	0	1	5	0	0	1	1	2	1	0	0	0	0	2	0	0	0	0	0	0	0	0	0	0	0	0	0	0	0	0	0	0	0	0
Otu5460	Proteobacteria	Gammaproteobacteria	Oceanospirillales	Alcanivoracaceae	Alcanivorax	0	0	0	5	0	0	0	0	0	0	0	0	0	0	2	0	0	0	0	0	0	0	0	0	0	0	0	0	0	0	0	0	0	0	0	0	0	0	0	0	0	0	0	0
Otu5461	Proteobacteria	Gammaproteobacteria	Chromatiales	Thioalkalispiraceae	Thioprofundum	0	3	8	0	0	0	0	0	0	0	0	0	0	0	5	0	0	0	0	0	0	0	0	0	1	0	1	0	0	0	0	0	0	0	0	0	0	0	0	0	0	0	0	0
Otu5462	Actinobacteria	Actinobacteria	Solirubrobacterales	Conexibacteraceae	Conexibacter	0	0	0	0	0	0	0	0	0	0	0	5	0	0	1	0	0	1	3	0	0	0	0	1	1	1	0	0	2	0	0	0	0	0	0	0	0	0	0	0	2	0	0	0
Otu5463	Proteobacteria	Betaproteobacteria	Burkholderiales	Oxalobacteraceae	Herbaspirillum	0	0	0	0	0	0	0	0	0	0	0	4	5	0	0	0	0	0	0	0	0	0	0	3	0	0	0	0	1	0	0	0	0	0	0	0	0	0	0	0	0	0	0	0
Otu5464	Proteobacteria	Gammaproteobacteria	Chromatiales	unclassified	unclassified	5	0	0	0	0	0	0	0	0	0	0	0	0	0	0	0	0	0	0	0	0	0	0	0	0	0	0	0	0	0	0	0	0	0	0	0	0	0	0	0	0	0	0	0
Otu5465	Proteobacteria	Gammaproteobacteria	unclassified	unclassified	unclassified	7	0	1	0	0	0	0	0	0	0	0	0	0	1	0	0	0	0	1	0	0	0	0	0	0	0	0	0	0	0	0	0	0	0	0	0	0	0	0	0	0	0	0	0
Otu5466	Proteobacteria	Gammaproteobacteria	Oceanospirillales	Oceanospirillales_incertae_sedis	Pseudohongiella	0	0	0	0	0	0	0	0	0	0	0	1	0	0	0	0	0	0	0	0	0	0	0	5	0	0	0	0	0	0	0	0	0	0	0	0	0	0	0	0	0	0	0	0
Otu5467	Proteobacteria	Gammaproteobacteria	unclassified	unclassified	unclassified	0	0	0	0	0	0	0	0	0	0	0	0	0	0	0	0	0	0	0	0	0	0	0	2	0	0	0	0	0	0	0	0	0	0	0	3	0	0	0	0	0	0	0	0
[truncated: 10,185 more rows]
[truncated: 22 more columns]
