# Supplementary material for: Differed Growth Stage Dynamics of Root-Associated Bacterial and Fungal Community Structure Associated with Halophytic Plant Lycium ruthenicum
Source: Microorganisms. 2022 Aug 15;10(8):1644. doi: 10.3390/microorganisms10081644 (PMC9414475; doi:10.3390/microorganisms10081644)
Supplement: Supplementary file 1 [file microorganisms-10-01644-s001.zip › Table S5. 18S rDNA OTU abundance and taxonomy in each sample.xls]

## Sheet: Table S5 18S rDNA OTU abundance
Table S5 18S rDNA OTU abundance and taxonomy in each sample
Otu_num	phylum	class	order	family	genus	species	MB1	MB2	MB3	MB4	MR1	MR2	MR3	MR4	ME1	ME2	ME3	ME4	AB1	AB2	AB3	AB4	AE1	AE2	AE3	AE4	AR1	AR2	AR3	AR4	JB1	JB2	JB3	JB5	JE1	JE3	JE4	JE5	JR1	JR2	JR3	JR4	OB1	OB2	OB3	OE1	OE2	OE3	OR1
Otu3	unclassified	unclassified	unclassified	unclassified	unclassified	unclassified	0	0	0	0	0	0	0	0	0	0	0	0	0	0	0	0	0	0	0	0	0	10	0	0	0	0	0	0	0	0	0	0	0	0	0	0	0	0	0	0	0	0	0
Otu5	unclassified	unclassified	unclassified	unclassified	unclassified	unclassified	0	0	0	0	0	0	0	0	0	0	0	0	0	0	0	0	0	0	0	0	0	6	0	0	0	0	0	0	0	0	0	0	0	0	0	0	0	0	0	0	0	0	0
Otu10	unclassified	unclassified	unclassified	unclassified	unclassified	unclassified	0	0	0	0	0	0	0	0	0	0	0	0	29	0	0	0	0	0	0	0	0	0	0	0	0	0	0	0	0	0	0	0	0	0	0	0	0	0	0	0	0	0	0
Otu11	unclassified	unclassified	unclassified	unclassified	unclassified	unclassified	0	0	0	0	0	0	0	0	0	0	0	0	0	0	0	19	0	0	0	0	0	0	0	1	0	0	0	0	0	0	0	0	0	0	0	0	0	0	0	0	0	0	0
Otu12	unclassified	unclassified	unclassified	unclassified	unclassified	unclassified	0	0	0	0	0	0	0	0	0	0	0	0	0	8	0	0	0	0	0	0	0	0	0	0	0	0	0	0	0	0	0	0	0	0	0	0	0	0	0	0	0	0	0
Otu16	unclassified	unclassified	unclassified	unclassified	unclassified	unclassified	0	0	0	0	0	0	0	0	0	0	0	0	0	0	0	40	0	0	0	0	0	0	0	0	0	0	0	0	0	0	0	0	0	0	0	0	0	0	0	0	0	0	0
Otu18	unclassified	unclassified	unclassified	unclassified	unclassified	unclassified	0	0	0	0	0	0	0	0	0	0	0	0	0	0	0	0	0	0	0	0	0	6	0	0	0	0	0	0	0	0	0	0	0	0	0	0	0	0	0	0	0	0	0
Otu21	unclassified	unclassified	unclassified	unclassified	unclassified	unclassified	0	0	0	0	0	0	0	0	0	0	0	0	15	0	0	0	0	0	0	0	0	0	0	0	0	0	0	0	0	0	0	0	0	0	0	0	0	0	0	0	0	0	0
Otu30	unclassified	unclassified	unclassified	unclassified	unclassified	unclassified	0	0	0	0	0	0	0	0	0	0	0	0	0	0	0	0	0	0	0	0	0	19	0	0	0	0	0	0	0	0	0	0	0	0	0	0	0	0	0	0	0	0	0
Otu33	unclassified	unclassified	unclassified	unclassified	unclassified	unclassified	0	0	0	0	0	0	0	0	0	0	0	0	0	0	0	0	0	0	0	0	0	0	0	0	0	0	0	0	0	0	0	0	0	0	0	0	0	0	0	0	10	0	0
Otu37	unclassified	unclassified	unclassified	unclassified	unclassified	unclassified	0	0	0	0	0	0	0	0	0	0	0	0	0	0	0	0	0	0	0	0	0	0	0	0	3	0	0	0	0	0	0	0	0	0	0	3	0	0	0	0	0	0	0
Otu38	unclassified	unclassified	unclassified	unclassified	unclassified	unclassified	0	0	0	0	0	0	0	0	0	0	0	0	0	0	0	0	0	0	0	0	13	28	0	0	0	0	0	0	0	0	0	0	0	0	0	0	0	0	1	0	0	0	0
Otu39	Ascomycota	Saccharomycetes	Saccharomycetales	Saccharomycetaceae	Saccharomyces	Saccharomyces_cerevisiae	24	3	7	7	6	6	7	5	8	6	3	18	40	52	251	158	0	2	0	0	0	0	0	0	10	0	0	14	1	0	0	3	0	0	5	2	0	0	0	12	1	0	0
Otu40	unclassified	unclassified	unclassified	unclassified	unclassified	unclassified	0	0	0	0	0	0	0	0	0	0	0	0	0	0	0	0	0	0	0	0	0	0	0	0	0	0	0	0	9	2	1	0	0	0	0	0	0	0	0	0	0	0	0
Otu53	unclassified	unclassified	unclassified	unclassified	unclassified	unclassified	0	0	0	0	0	0	0	0	0	0	0	0	0	0	0	0	0	0	0	0	0	0	0	0	9	0	0	0	0	0	0	0	0	0	0	0	0	0	0	0	0	0	0
Otu54	unclassified	unclassified	unclassified	unclassified	unclassified	unclassified	0	0	0	0	0	0	0	0	0	0	0	0	0	0	0	0	0	0	0	0	0	0	0	0	0	0	0	0	0	0	0	0	0	0	0	0	0	16	0	0	0	0	0
Otu55	unclassified	unclassified	unclassified	unclassified	unclassified	unclassified	0	0	0	0	0	0	0	0	0	0	0	0	0	0	0	0	0	0	0	0	0	0	0	0	0	0	0	0	0	0	0	0	0	0	0	0	0	0	0	0	5	0	0
Otu62	unclassified	unclassified	unclassified	unclassified	unclassified	unclassified	0	0	0	0	0	0	0	0	0	0	0	0	0	0	0	0	0	0	0	0	0	0	0	0	1	0	24	0	0	0	0	0	1	0	0	0	0	122	0	0	0	0	0
Otu65	unclassified	unclassified	unclassified	unclassified	unclassified	unclassified	0	0	0	0	0	0	0	0	0	0	0	0	0	0	0	0	0	0	0	0	4	346	0	0	0	0	0	0	0	0	0	0	0	0	0	0	0	0	0	0	0	0	0
Otu66	unclassified	unclassified	unclassified	unclassified	unclassified	unclassified	0	0	0	0	0	0	0	0	0	0	0	0	0	0	0	0	0	0	0	0	0	0	0	0	0	0	0	0	0	0	0	0	6	0	0	0	0	0	0	0	0	0	12
Otu67	unclassified	unclassified	unclassified	unclassified	unclassified	unclassified	0	0	0	0	0	0	0	0	0	0	0	0	0	6	0	0	0	0	0	0	0	0	0	0	0	0	0	0	0	0	0	0	0	0	0	0	0	0	0	0	0	0	0
Otu80	unclassified	unclassified	unclassified	unclassified	unclassified	unclassified	2	0	0	0	0	0	0	0	0	0	0	0	0	0	0	0	0	0	0	0	0	0	0	0	0	0	0	6	0	0	0	0	0	0	0	0	0	0	0	0	0	0	0
Otu87	unclassified	unclassified	unclassified	unclassified	unclassified	unclassified	0	0	0	0	0	0	0	0	0	0	0	0	0	0	0	0	0	0	0	0	0	0	0	0	0	0	0	0	0	0	0	0	0	16	0	0	0	0	0	0	0	0	0
Otu88	unclassified	unclassified	unclassified	unclassified	unclassified	unclassified	0	0	0	0	0	0	0	0	0	0	0	0	0	0	0	0	0	0	0	0	0	0	0	0	0	0	0	0	0	0	0	0	0	0	0	0	0	0	0	4	0	7	0
Otu92	unclassified	unclassified	unclassified	unclassified	unclassified	unclassified	0	1	0	0	0	0	0	0	0	0	0	0	0	0	0	0	0	0	0	0	0	0	0	0	0	0	8	0	0	0	0	0	0	0	0	0	0	9	0	0	0	0	0
Otu99	unclassified	unclassified	unclassified	unclassified	unclassified	unclassified	0	0	0	0	0	0	0	0	0	0	0	0	0	0	0	0	0	0	0	0	0	0	0	0	39	11	30	11	5	4	23	88	5	27	23	8	0	0	0	0	0	0	0
Otu102	unclassified	unclassified	unclassified	unclassified	unclassified	unclassified	0	0	0	0	0	0	0	0	0	0	0	0	0	4	0	0	0	0	0	0	0	0	1	0	0	0	0	0	0	0	0	0	0	0	0	0	0	0	0	0	0	0	0
Otu109	unclassified	unclassified	unclassified	unclassified	unclassified	unclassified	0	0	0	0	0	0	0	1	0	0	0	0	0	0	0	0	0	0	0	0	0	0	12	0	0	0	0	0	0	0	0	0	0	0	0	0	0	0	0	0	0	0	0
Otu119	unclassified	unclassified	unclassified	unclassified	unclassified	unclassified	0	0	0	0	0	0	0	0	0	0	0	0	0	0	0	55	0	0	0	0	0	0	0	0	0	0	0	0	0	0	0	0	0	0	0	0	0	0	0	0	0	0	0
Otu120	unclassified	unclassified	unclassified	unclassified	unclassified	unclassified	0	0	0	0	0	0	0	0	0	0	0	0	0	0	0	0	0	0	0	0	0	0	0	0	3	0	0	0	0	0	0	0	0	0	0	0	0	27	0	0	0	0	0
Otu131	unclassified	unclassified	unclassified	unclassified	unclassified	unclassified	0	0	0	0	0	0	0	0	0	0	0	0	0	0	0	0	0	0	0	0	0	0	0	0	0	0	0	0	0	0	0	0	0	0	0	0	0	0	0	10	0	0	7
Otu136	unclassified	unclassified	unclassified	unclassified	unclassified	unclassified	0	0	0	0	0	0	0	0	0	0	0	0	0	0	0	0	0	0	0	0	0	0	0	0	7	0	0	0	0	0	0	0	0	0	0	0	0	0	0	0	0	0	0
Otu141	Cercozoa	unclassified_Cercozoa	unclassified_Cercozoa	unclassified_Cercozoa	unclassified_Cercozoa	Cercozoa_sp	0	0	0	0	0	0	0	0	0	0	0	0	87	0	0	0	0	1	0	0	0	77	0	0	0	0	0	0	0	0	0	0	101	0	4	8	0	0	0	0	0	0	2
Otu150	Chytridiomycota	Spizellomycetes	Spizellomycetales	unclassified_Spizellomycetales	unclassified_Spizellomycetales	Spizellomycetales_sp	0	0	0	0	0	0	0	0	0	0	0	0	0	0	0	0	0	0	0	0	0	0	0	0	0	0	0	0	0	0	0	0	0	0	0	0	0	0	1	85	59	70	0
Otu151	Cercozoa	unclassified_Cercozoa	unclassified_Cercozoa	unclassified_Cercozoa	unclassified_Cercozoa	Cercozoa_sp	0	0	0	0	0	0	0	0	0	0	0	0	0	0	0	0	0	0	0	0	0	0	0	0	0	0	0	0	0	0	0	0	0	0	0	0	0	0	0	0	3	10	0
Otu161	unclassified	unclassified	unclassified	unclassified	unclassified	unclassified	0	0	0	0	0	0	0	0	0	0	0	0	0	0	0	0	0	0	0	0	0	0	1	0	16	4	11	0	0	0	0	0	3	0	0	0	0	176	1	0	0	0	4
Otu162	unclassified	unclassified	unclassified	unclassified	unclassified	unclassified	0	1	0	0	0	0	0	0	0	0	0	0	0	0	0	0	0	0	0	0	0	0	0	0	0	0	0	0	0	0	0	0	0	0	0	10	0	49	0	0	0	0	2
Otu167	unclassified	unclassified	unclassified	unclassified	unclassified	unclassified	0	2	2	0	0	0	2	0	0	0	0	0	0	0	0	0	0	0	0	0	0	0	0	0	0	0	0	0	0	0	0	0	0	0	0	0	0	0	0	0	0	0	0
Otu186	unclassified	unclassified	unclassified	unclassified	unclassified	unclassified	0	0	0	0	0	0	0	0	0	0	0	0	0	0	0	106	0	0	0	0	0	0	0	0	0	0	0	0	0	0	0	0	0	0	0	0	0	0	0	0	0	0	0
Otu197	unclassified	unclassified	unclassified	unclassified	unclassified	unclassified	0	0	0	0	0	0	0	0	0	0	0	0	0	0	0	0	0	0	0	0	0	0	0	0	11	0	6	0	0	4	0	5	0	0	0	0	0	0	0	0	0	0	0
Otu198	unclassified	unclassified	unclassified	unclassified	unclassified	unclassified	0	0	0	0	0	0	0	0	0	0	0	0	0	26	0	0	0	0	0	0	0	1	0	4	7	3	0	0	0	0	0	0	0	0	0	0	0	0	0	0	0	0	2
Otu217	unclassified	unclassified	unclassified	unclassified	unclassified	unclassified	0	0	0	0	0	0	0	0	0	0	0	0	1	0	0	0	0	0	0	0	0	961	0	2	0	0	0	0	0	0	0	0	0	0	0	0	0	0	0	0	0	0	0
Otu231	unclassified	unclassified	unclassified	unclassified	unclassified	unclassified	0	0	0	0	0	0	0	0	0	0	0	0	201	0	0	0	0	0	0	0	2	0	0	0	0	0	0	0	0	0	0	0	0	0	0	0	0	0	0	0	0	0	0
Otu269	unclassified	unclassified	unclassified	unclassified	unclassified	unclassified	0	0	0	0	0	0	0	0	0	0	0	0	0	0	0	22	0	0	0	0	0	0	0	0	0	0	0	0	0	0	0	0	0	0	0	0	0	0	0	0	0	0	0
Otu270	unclassified	unclassified	unclassified	unclassified	unclassified	unclassified	0	0	0	0	0	0	0	0	0	0	0	0	0	0	0	0	0	0	0	0	0	0	0	0	10	11	0	0	0	0	0	0	2	0	0	0	0	49	0	0	0	0	5
Otu271	Ascomycota	Dothideomycetes	Venturiales	Sympoventuriaceae	Ochroconis	Ochroconis_tshawytschae	0	0	0	0	0	0	0	0	0	0	0	0	0	0	0	0	0	0	0	0	0	2	0	0	0	0	0	0	0	0	0	0	0	0	0	0	0	0	0	0	0	0	8
Otu272	unclassified	unclassified	unclassified	unclassified	unclassified	unclassified	0	0	0	0	0	0	0	0	0	0	0	0	0	0	0	0	0	0	0	0	0	0	0	0	3	0	0	0	0	0	0	0	0	0	5	1	0	0	0	0	0	0	5
Otu274	unclassified	unclassified	unclassified	unclassified	unclassified	unclassified	0	0	0	0	0	0	0	0	0	0	0	0	0	0	0	0	0	0	0	0	0	1	0	0	0	0	0	0	0	0	0	0	2	0	0	0	0	0	0	0	0	0	2
Otu297	unclassified	unclassified	unclassified	unclassified	unclassified	unclassified	0	0	1	0	0	0	0	0	0	0	0	0	0	0	0	0	0	0	0	0	0	0	1	0	12	0	0	0	0	0	0	0	0	0	0	0	0	0	0	0	0	0	0
Otu304	unclassified	unclassified	unclassified	unclassified	unclassified	unclassified	0	0	0	0	0	0	0	0	0	0	0	0	0	0	0	0	0	0	0	0	0	0	0	0	0	0	0	0	0	0	0	0	1	0	0	0	0	5	0	0	0	0	0
Otu314	unclassified	unclassified	unclassified	unclassified	unclassified	unclassified	0	0	0	0	0	0	0	0	0	0	0	0	0	0	0	0	0	0	1	0	0	0	0	0	0	0	0	0	0	0	0	34	0	0	0	0	0	0	0	0	0	0	0
Otu322	Cercozoa	unclassified_Cercozoa	unclassified_Cercozoa	unclassified_Cercozoa	unclassified_Cercozoa	Cercozoa_sp	0	0	0	0	0	0	0	0	0	0	0	0	0	0	0	0	0	0	0	0	0	0	0	0	0	0	0	0	0	0	0	15	0	0	0	0	0	0	0	0	0	0	0
Otu323	unclassified	unclassified	unclassified	unclassified	unclassified	unclassified	0	0	0	0	0	0	0	0	0	0	0	0	0	0	0	0	0	0	0	0	0	0	0	0	0	0	0	0	0	0	0	0	0	0	0	0	0	0	0	0	0	5	0
Otu339	unclassified	unclassified	unclassified	unclassified	unclassified	unclassified	0	0	0	0	0	0	0	0	0	0	0	0	0	0	0	0	0	0	0	0	0	0	0	0	0	0	0	0	0	0	0	0	0	0	33	0	0	0	0	0	0	0	0
Otu340	unclassified	unclassified	unclassified	unclassified	unclassified	unclassified	0	0	0	6	0	0	0	0	0	0	0	0	0	0	0	0	0	0	0	0	0	0	0	0	0	0	0	16	0	0	0	0	0	0	0	0	0	0	0	0	0	0	0
Otu349	unclassified	unclassified	unclassified	unclassified	unclassified	unclassified	0	0	0	0	0	0	0	0	0	0	0	0	0	0	0	0	0	0	0	0	0	12	0	0	0	0	0	0	0	0	0	0	0	0	0	0	0	0	0	0	0	0	0
Otu350	unclassified	unclassified	unclassified	unclassified	unclassified	unclassified	0	0	0	0	0	0	0	0	0	0	0	0	0	0	0	0	0	0	0	0	0	0	0	0	0	0	0	6	0	0	0	0	0	0	0	0	0	0	0	0	0	0	0
Otu373	unclassified	unclassified	unclassified	unclassified	unclassified	unclassified	0	0	0	0	0	0	0	0	0	0	0	0	0	0	0	0	0	0	0	0	0	0	0	0	13	0	0	0	0	0	0	0	0	0	0	0	0	22	0	0	0	0	0
Otu382	unclassified	unclassified	unclassified	unclassified	unclassified	unclassified	0	0	0	0	0	0	0	0	0	0	0	0	0	5	0	0	0	0	0	0	0	0	0	0	0	0	0	0	0	0	0	0	2	0	5	0	0	0	0	0	0	0	0
Otu388	unclassified	unclassified	unclassified	unclassified	unclassified	unclassified	0	0	0	0	0	0	0	0	0	0	0	0	0	0	0	0	0	0	4	0	0	0	0	0	0	0	0	0	0	0	0	38	0	0	0	0	0	0	0	0	4	0	0
Otu389	unclassified_Fungi	unclassified_Fungi	unclassified_Fungi	unclassified_Fungi	unclassified_Fungi	Fungi_sp	0	0	0	0	0	0	0	0	0	0	0	0	0	0	0	0	0	0	0	0	0	0	0	0	0	0	0	0	8	0	0	0	0	0	0	0	0	0	0	0	0	0	0
Otu390	unclassified	unclassified	unclassified	unclassified	unclassified	unclassified	0	0	0	0	0	0	0	0	0	0	0	0	0	5	0	0	0	0	0	0	0	0	0	0	0	0	0	0	0	0	0	0	0	0	0	0	0	0	0	0	0	0	0
Otu391	unclassified	unclassified	unclassified	unclassified	unclassified	unclassified	0	0	0	0	0	0	0	0	0	0	0	0	0	0	0	0	0	0	0	0	0	0	0	0	0	0	0	0	0	0	0	0	9	0	0	0	0	0	0	0	0	0	0
Otu406	unclassified	unclassified	unclassified	unclassified	unclassified	unclassified	0	0	0	0	0	0	0	0	0	0	0	0	0	0	0	0	0	0	0	0	0	10	0	0	0	0	0	0	0	0	0	0	0	0	0	0	0	0	0	0	0	0	0
Otu415	unclassified	unclassified	unclassified	unclassified	unclassified	unclassified	0	0	0	0	0	0	0	0	0	0	0	0	0	0	0	0	0	0	0	0	0	0	0	0	0	0	29	0	0	0	5	0	0	0	0	0	0	0	0	0	0	0	0
Otu428	unclassified	unclassified	unclassified	unclassified	unclassified	unclassified	0	0	0	0	0	0	0	0	0	0	0	0	0	0	0	0	0	0	0	0	0	11	0	0	0	0	0	0	0	0	0	0	0	0	0	0	0	0	0	0	0	0	0
Otu429	unclassified	unclassified	unclassified	unclassified	unclassified	unclassified	0	0	0	0	0	0	0	0	0	0	0	0	0	0	0	0	0	0	7	0	0	0	0	0	0	0	0	0	0	0	0	0	0	0	0	0	0	0	0	0	0	0	0
Otu441	unclassified_Fungi	unclassified_Fungi	unclassified_Fungi	unclassified_Fungi	unclassified_Fungi	Fungi_sp	0	0	0	0	0	0	0	0	0	0	0	0	0	0	0	0	0	0	0	0	0	0	0	0	0	0	0	0	0	0	0	0	0	0	0	0	0	0	0	9	0	0	0
Otu447	unclassified	unclassified	unclassified	unclassified	unclassified	unclassified	0	0	0	0	0	0	0	0	0	0	0	0	41	0	0	0	0	0	0	0	0	0	0	0	0	0	0	0	0	0	0	0	0	0	0	0	0	0	0	0	0	0	0
Otu448	unclassified	unclassified	unclassified	unclassified	unclassified	unclassified	0	0	0	0	0	0	0	0	0	0	0	0	0	2	0	0	0	0	0	0	0	0	0	0	3	2	0	0	0	0	0	0	0	0	0	0	0	0	0	0	0	0	0
Otu456	unclassified	unclassified	unclassified	unclassified	unclassified	unclassified	0	0	0	0	0	0	0	0	0	0	0	0	0	0	0	0	0	0	0	0	0	0	0	0	7	0	0	0	0	0	0	0	0	0	0	0	0	0	0	0	0	0	0
Otu457	unclassified	unclassified	unclassified	unclassified	unclassified	unclassified	0	0	0	0	0	0	0	0	0	0	0	0	0	0	0	0	0	0	0	0	0	0	0	0	0	0	0	0	0	0	0	0	4	0	0	1	0	0	0	0	0	0	4
Otu464	unclassified	unclassified	unclassified	unclassified	unclassified	unclassified	0	0	0	0	0	0	0	0	0	0	0	0	0	0	0	0	295	0	0	0	3	0	0	0	0	0	0	0	0	0	0	0	0	0	0	0	0	0	0	0	0	0	0
Otu471	Cercozoa	unclassified_Cercozoa	unclassified_Cercozoa	unclassified_Cercozoa	unclassified_Cercozoa	Cercozoa_sp	0	0	0	0	0	0	0	0	0	0	0	0	0	0	0	0	0	0	0	0	0	0	0	0	0	0	0	0	0	0	0	0	0	0	0	0	0	0	0	17	4	8	0
Otu472	unclassified	unclassified	unclassified	unclassified	unclassified	unclassified	0	0	0	0	0	0	0	0	0	0	0	0	0	0	0	0	0	0	0	0	0	0	0	0	0	0	0	11	0	0	0	0	0	0	0	0	0	0	0	0	6	5	0
Otu473	unclassified_Fungi	unclassified_Fungi	unclassified_Fungi	unclassified_Fungi	unclassified_Fungi	Fungi_sp	0	0	0	0	0	0	0	0	0	0	0	0	0	0	0	0	0	0	0	0	0	0	0	0	0	0	0	0	0	0	0	0	0	0	0	0	0	0	0	23	0	0	0
Otu474	Cercozoa	unclassified_Cercozoa	unclassified_Cercozoa	unclassified_Cercozoa	unclassified_Cercozoa	Cercozoa_sp	0	0	0	0	0	0	0	0	0	0	0	0	0	0	0	0	0	0	0	0	0	0	0	0	0	0	0	0	0	0	0	0	0	0	0	0	0	0	0	0	0	5	0
Otu481	unclassified	unclassified	unclassified	unclassified	unclassified	unclassified	0	0	0	0	0	0	0	0	0	0	0	0	0	0	0	0	0	0	0	0	0	0	0	0	0	0	0	0	0	0	0	24	0	0	0	0	0	0	0	0	0	0	0
Otu482	unclassified	unclassified	unclassified	unclassified	unclassified	unclassified	0	0	0	0	0	0	0	0	0	0	0	0	0	0	0	0	0	0	0	0	0	0	0	0	0	0	0	0	0	0	0	0	0	0	7	0	0	0	0	0	0	0	0
Otu483	unclassified	unclassified	unclassified	unclassified	unclassified	unclassified	0	0	0	0	0	0	0	0	0	0	0	0	0	0	0	0	0	0	0	0	0	0	0	0	0	0	0	0	0	0	0	0	0	0	0	0	0	0	0	0	4	1	0
Otu496	unclassified	unclassified	unclassified	unclassified	unclassified	unclassified	0	0	1	0	0	0	0	0	0	0	0	0	0	0	0	0	0	0	0	0	0	0	0	0	427	0	0	0	0	0	0	0	1	0	0	13	0	0	0	0	0	0	7
Otu497	unclassified	unclassified	unclassified	unclassified	unclassified	unclassified	0	1	0	0	0	0	0	0	0	0	0	0	0	0	0	0	0	0	0	0	0	0	0	2	4	0	3	0	0	0	0	0	0	0	0	3	0	29	0	0	0	0	6
Otu502	unclassified	unclassified	unclassified	unclassified	unclassified	unclassified	0	0	0	0	0	0	0	0	0	0	0	0	0	0	0	8	0	0	0	0	0	0	0	0	0	0	0	0	0	0	0	0	0	0	0	0	0	0	0	0	0	0	0
Otu503	unclassified	unclassified	unclassified	unclassified	unclassified	unclassified	0	0	0	0	0	0	0	0	0	0	0	0	0	0	0	0	0	0	0	0	0	0	0	0	0	0	0	0	0	0	0	0	0	0	0	0	0	0	0	0	6	6	0
Otu528	unclassified	unclassified	unclassified	unclassified	unclassified	unclassified	0	0	0	0	0	0	0	0	0	0	0	0	0	0	0	0	29	0	0	0	7	0	0	0	0	0	0	0	0	0	0	0	0	0	0	0	0	0	0	0	0	0	0
Otu529	unclassified	unclassified	unclassified	unclassified	unclassified	unclassified	0	0	0	0	0	0	0	0	0	0	0	0	0	0	0	0	0	0	0	0	0	0	0	0	29	0	0	0	0	0	0	0	0	0	0	0	0	0	0	0	0	0	0
Otu530	unclassified	unclassified	unclassified	unclassified	unclassified	unclassified	0	0	0	0	0	0	0	0	0	0	0	0	0	0	0	0	352	0	0	0	0	0	0	0	0	0	0	0	0	0	0	0	0	0	0	0	0	0	0	0	0	0	0
Otu531	unclassified	unclassified	unclassified	unclassified	unclassified	unclassified	0	0	0	5	0	0	0	0	0	0	0	0	0	0	0	0	0	0	0	0	0	0	0	0	0	0	0	0	0	0	0	0	0	0	0	0	0	0	0	0	0	0	0
Otu549	unclassified	unclassified	unclassified	unclassified	unclassified	unclassified	0	0	0	0	0	0	0	0	0	0	0	0	0	0	0	0	0	0	5	0	0	0	0	0	0	0	0	0	0	0	0	97	0	0	0	0	0	0	0	0	0	0	0
Otu550	Cercozoa	unclassified_Cercozoa	unclassified_Cercozoa	unclassified_Cercozoa	unclassified_Cercozoa	Cercozoa_sp	0	0	0	0	0	0	0	0	0	0	0	0	0	0	0	0	0	0	0	0	0	0	0	0	0	0	0	0	0	0	0	0	0	0	0	0	0	0	3	67	46	14	0
Otu551	unclassified	unclassified	unclassified	unclassified	unclassified	unclassified	0	0	0	0	0	0	0	0	0	0	0	0	0	0	0	0	0	0	0	0	0	0	0	0	0	0	0	0	0	0	0	0	0	0	0	0	0	168	0	0	0	0	0
Otu552	Cercozoa	unclassified_Cercozoa	unclassified_Cercozoa	unclassified_Cercozoa	unclassified_Cercozoa	Cercozoa_sp	0	0	0	0	0	0	0	0	0	0	0	0	0	0	0	0	0	0	0	0	0	0	0	0	0	0	0	0	0	0	0	0	0	0	0	0	0	0	0	0	7	0	0
Otu553	unclassified	unclassified	unclassified	unclassified	unclassified	unclassified	0	0	0	0	0	0	0	0	0	0	0	0	0	0	0	0	0	0	0	0	0	0	0	0	0	0	0	7	0	0	0	0	0	0	0	0	0	0	0	0	0	0	0
Otu565	unclassified	unclassified	unclassified	unclassified	unclassified	unclassified	0	0	0	0	0	0	0	0	0	0	0	0	0	0	0	0	0	0	6	1	0	0	0	0	0	0	0	0	1	0	2	81	0	0	0	0	0	0	0	0	0	0	2
Otu566	unclassified	unclassified	unclassified	unclassified	unclassified	unclassified	0	0	0	0	0	0	0	0	0	0	0	0	0	0	0	0	0	0	0	0	0	0	0	0	0	0	0	0	0	0	0	40	0	0	0	0	0	0	0	0	0	0	0
Otu567	unclassified	unclassified	unclassified	unclassified	unclassified	unclassified	0	0	0	0	0	0	0	0	0	0	0	0	0	0	0	0	0	0	0	0	0	0	0	0	0	0	0	0	0	0	0	0	0	0	0	0	0	0	0	23	19	0	0
Otu568	unclassified	unclassified	unclassified	unclassified	unclassified	unclassified	0	0	0	0	0	0	0	0	0	0	0	0	0	0	0	0	0	0	1	0	0	0	0	0	0	0	0	0	0	0	0	6	0	0	0	0	0	0	0	0	0	0	0
Otu569	unclassified	unclassified	unclassified	unclassified	unclassified	unclassified	0	0	0	0	0	0	0	0	0	0	0	0	0	0	0	0	0	0	0	0	0	0	0	0	0	0	0	0	0	0	0	0	0	0	0	0	0	0	0	44	0	0	0
Otu570	unclassified	unclassified	unclassified	unclassified	unclassified	unclassified	0	0	0	0	0	0	0	0	0	0	0	0	0	0	0	0	0	0	2	0	0	0	0	0	0	0	0	0	0	0	0	5	0	0	0	0	0	0	0	0	0	0	0
Otu571	unclassified	unclassified	unclassified	unclassified	unclassified	unclassified	0	0	0	0	0	0	0	0	0	0	0	0	0	0	0	0	0	0	0	0	0	0	0	0	0	0	0	0	0	0	0	5	0	0	0	0	0	0	0	0	0	0	0
Otu572	unclassified	unclassified	unclassified	unclassified	unclassified	unclassified	0	0	0	0	0	0	0	0	0	0	0	0	0	0	0	0	0	0	1	0	0	0	0	0	0	0	0	0	0	0	0	7	0	0	0	0	0	0	0	0	0	0	0
Otu585	Cercozoa	unclassified_Cercozoa	unclassified_Cercozoa	unclassified_Cercozoa	unclassified_Cercozoa	Cercozoa_sp	0	0	0	0	0	0	0	0	0	0	0	0	0	0	0	0	0	0	0	0	0	0	0	0	0	0	0	0	0	0	0	0	0	0	0	0	0	0	0	0	0	12	0
Otu586	unclassified	unclassified	unclassified	unclassified	unclassified	unclassified	0	0	0	0	0	0	0	0	0	0	0	0	0	0	0	0	0	0	0	0	0	0	0	0	0	0	0	0	0	0	0	5	0	0	0	0	0	0	0	0	0	0	0
Otu594	unclassified	unclassified	unclassified	unclassified	unclassified	unclassified	0	0	0	0	0	0	0	0	0	0	0	0	0	0	0	0	0	0	0	0	0	0	0	0	0	0	0	0	0	0	0	8	0	0	0	0	0	0	0	0	0	0	0
Otu595	unclassified	unclassified	unclassified	unclassified	unclassified	unclassified	0	0	0	0	0	0	0	0	0	0	0	0	0	0	0	0	0	0	0	0	0	0	0	0	0	0	0	6	0	0	0	0	0	0	0	0	0	0	0	0	0	0	0
Otu596	unclassified	unclassified	unclassified	unclassified	unclassified	unclassified	0	0	0	0	0	0	0	0	0	0	0	0	0	0	0	0	0	0	0	0	0	0	0	0	0	0	0	0	0	0	0	6	0	0	0	0	0	0	0	0	0	0	0
Otu597	unclassified	unclassified	unclassified	unclassified	unclassified	unclassified	0	0	0	0	0	0	0	0	0	0	0	0	0	0	0	0	0	0	3	0	0	0	0	0	0	0	0	0	0	0	0	6	0	0	0	0	0	0	0	0	0	0	0
Otu608	Basidiomycota	Agaricomycetes	Geastrales	unclassified_Geastrales	unclassified_Geastrales	Geastrales_sp	0	0	0	0	0	0	0	0	0	0	0	0	0	0	0	0	22	0	0	0	4	0	0	0	0	0	0	0	0	0	0	0	0	0	0	0	0	0	0	0	0	0	0
Otu609	unclassified	unclassified	unclassified	unclassified	unclassified	unclassified	0	0	0	0	0	0	0	0	0	0	0	0	0	0	0	0	0	0	0	0	0	0	0	0	0	0	0	0	0	0	0	0	0	0	0	0	0	0	0	18	13	7	0
Otu631	unclassified	unclassified	unclassified	unclassified	unclassified	unclassified	0	0	0	0	0	0	0	0	0	0	0	0	0	0	0	0	0	0	0	0	0	0	0	0	2	16	12	9	11	1	0	0	3	0	5	0	0	0	0	0	0	0	0
Otu633	unclassified	unclassified	unclassified	unclassified	unclassified	unclassified	0	0	0	0	0	0	0	0	0	0	0	0	0	0	0	0	0	0	0	0	0	0	0	0	0	0	0	0	0	0	0	0	0	0	0	0	0	0	0	0	0	0	5
Otu647	unclassified	unclassified	unclassified	unclassified	unclassified	unclassified	0	0	0	0	0	0	0	0	0	0	0	0	242	0	0	0	0	0	0	0	0	0	0	0	0	0	0	0	0	0	0	0	0	0	0	1	0	0	0	0	0	0	0
Otu655	unclassified	unclassified	unclassified	unclassified	unclassified	unclassified	0	0	0	0	0	0	0	0	0	0	0	0	0	0	0	0	0	0	0	0	0	0	0	0	0	0	0	0	30	0	0	0	0	0	0	0	0	0	0	0	0	0	0
Otu656	unclassified	unclassified	unclassified	unclassified	unclassified	unclassified	0	0	0	0	0	0	0	0	0	0	0	0	0	0	0	0	0	0	0	0	0	0	0	0	0	0	0	0	0	0	0	0	0	0	10	0	0	0	0	0	0	0	0
Otu657	unclassified	unclassified	unclassified	unclassified	unclassified	unclassified	0	0	0	0	0	0	0	0	0	0	0	0	0	0	0	0	0	0	0	0	0	0	0	0	2	0	0	5	0	0	0	0	0	0	7	0	0	0	0	0	0	0	0
Otu667	unclassified	unclassified	unclassified	unclassified	unclassified	unclassified	0	0	0	0	0	0	0	0	0	0	0	0	0	0	0	0	74	0	0	0	2	0	0	0	0	0	0	0	0	0	0	0	0	0	0	0	0	0	0	0	0	0	0
Otu668	unclassified	unclassified	unclassified	unclassified	unclassified	unclassified	0	0	0	0	0	0	0	0	0	0	0	0	0	0	0	0	0	0	0	0	0	0	0	0	0	0	0	0	0	0	0	0	0	0	0	0	0	111	0	0	0	0	0
Otu669	unclassified	unclassified	unclassified	unclassified	unclassified	unclassified	0	0	0	0	0	0	0	0	0	0	0	0	0	0	0	0	0	3	1	0	0	0	0	0	0	0	0	0	1	0	0	1	0	0	0	2	0	0	0	3	0	0	0
Otu674	unclassified	unclassified	unclassified	unclassified	unclassified	unclassified	0	0	0	0	0	0	0	0	0	0	0	0	0	0	0	0	10	1	0	0	0	0	0	0	0	0	0	0	0	0	0	0	0	0	0	0	0	0	0	0	0	0	0
Otu685	unclassified	unclassified	unclassified	unclassified	unclassified	unclassified	0	0	0	0	0	0	0	0	0	0	0	0	55	0	0	0	0	0	0	0	0	0	0	1	0	0	0	0	0	0	0	0	0	0	0	0	0	0	0	0	0	0	0
Otu686	unclassified	unclassified	unclassified	unclassified	unclassified	unclassified	0	0	0	0	0	0	0	0	0	0	0	0	0	0	0	0	0	0	0	0	0	0	0	0	0	0	0	0	0	0	0	0	0	0	0	0	0	0	0	0	30	13	0
Otu698	unclassified	unclassified	unclassified	unclassified	unclassified	unclassified	0	0	0	0	0	0	0	0	0	0	0	0	0	0	0	0	0	0	0	0	0	0	0	0	0	0	0	0	0	0	0	0	0	0	0	9	0	0	0	0	0	0	0
Otu699	unclassified	unclassified	unclassified	unclassified	unclassified	unclassified	0	0	0	0	0	0	0	0	0	0	0	0	0	0	0	0	0	0	0	0	0	0	0	0	7	0	0	0	0	0	0	0	0	0	0	0	0	0	0	0	0	0	0
Otu700	unclassified	unclassified	unclassified	unclassified	unclassified	unclassified	0	0	0	0	0	0	0	0	0	0	0	0	0	0	0	0	0	0	0	0	0	0	6	0	0	0	0	0	0	0	0	0	0	0	0	0	0	0	0	0	0	0	0
Otu710	unclassified	unclassified	unclassified	unclassified	unclassified	unclassified	0	0	0	0	0	0	0	0	0	0	0	0	0	0	0	0	0	0	0	0	0	0	0	0	0	0	0	0	0	0	0	0	0	0	0	0	0	63	0	0	0	0	0
Otu711	unclassified	unclassified	unclassified	unclassified	unclassified	unclassified	0	0	0	0	0	0	0	0	0	0	0	0	0	0	0	0	0	0	0	0	0	0	0	0	0	0	0	7	0	0	0	0	0	0	0	0	0	0	0	0	0	0	0
Otu712	unclassified	unclassified	unclassified	unclassified	unclassified	unclassified	0	0	0	0	0	0	0	0	0	0	0	0	0	0	0	0	0	0	0	0	0	0	0	0	0	0	0	0	0	0	0	0	0	0	0	5	0	0	0	0	0	0	0
Otu728	unclassified	unclassified	unclassified	unclassified	unclassified	unclassified	0	0	0	0	0	0	0	0	0	0	0	0	0	0	0	0	0	0	0	0	0	0	0	0	0	0	40	0	0	0	0	0	0	0	0	0	0	341	0	0	0	0	0
Otu729	unclassified	unclassified	unclassified	unclassified	unclassified	unclassified	0	0	0	0	0	0	0	0	0	0	0	0	0	0	0	0	0	0	0	0	0	0	0	0	0	0	0	0	0	0	0	0	0	0	0	0	0	0	0	27	9	0	0
Otu730	unclassified	unclassified	unclassified	unclassified	unclassified	unclassified	0	0	0	0	0	0	0	0	0	0	0	0	0	0	0	0	0	0	0	0	0	0	0	0	0	0	0	0	0	0	0	0	0	0	0	0	0	0	0	13	0	0	0
Otu731	unclassified	unclassified	unclassified	unclassified	unclassified	unclassified	0	0	0	0	0	0	0	0	0	0	0	0	0	0	0	0	0	0	0	0	0	9	0	0	0	0	0	0	0	0	0	0	0	0	0	0	0	0	0	0	0	0	0
Otu732	unclassified	unclassified	unclassified	unclassified	unclassified	unclassified	0	0	0	0	0	0	0	0	0	0	0	0	0	0	0	0	0	0	0	0	0	0	0	0	0	0	0	0	0	0	0	7	0	0	0	0	0	0	0	0	0	0	0
Otu746	unclassified	unclassified	unclassified	unclassified	unclassified	unclassified	0	0	0	0	0	0	0	0	0	0	0	0	0	0	0	196	0	0	0	0	0	0	0	0	0	0	0	0	0	0	0	0	0	0	0	0	0	0	0	0	0	0	0
Otu747	Ascomycota	Saccharomycetes	Saccharomycetales	Saccharomycetaceae	Torulaspora	Torulaspora_delbrueckii	0	0	0	0	0	1	0	1	1	0	0	0	0	0	0	0	0	0	0	0	0	0	0	0	0	0	0	0	0	0	0	0	0	33	0	0	0	0	0	0	0	0	0
Otu748	unclassified	unclassified	unclassified	unclassified	unclassified	unclassified	0	0	0	0	0	0	0	0	0	0	0	0	0	0	0	0	0	0	0	0	0	0	0	0	0	0	0	0	0	0	0	0	0	0	0	0	0	0	0	12	29	8	0
Otu749	unclassified	unclassified	unclassified	unclassified	unclassified	unclassified	0	0	0	0	0	0	0	0	0	0	0	0	0	0	0	0	0	0	0	0	0	0	0	0	46	0	8	0	0	0	0	0	0	0	0	0	0	49	0	0	0	0	0
Otu750	Cercozoa	unclassified_Cercozoa	unclassified_Cercozoa	unclassified_Cercozoa	unclassified_Cercozoa	Cercozoa_sp	0	0	0	0	0	0	0	0	0	0	0	0	0	0	0	0	0	0	0	0	0	0	0	0	0	0	0	0	6	0	0	0	0	0	0	0	0	0	0	0	0	0	0
Otu751	unclassified	unclassified	unclassified	unclassified	unclassified	unclassified	0	0	0	0	0	0	0	0	0	0	0	0	0	0	0	0	0	0	0	0	0	0	0	0	0	0	0	0	0	0	0	0	5	0	0	0	0	0	0	0	0	0	0
Otu766	Cercozoa	unclassified_Cercozoa	unclassified_Cercozoa	unclassified_Cercozoa	unclassified_Cercozoa	Cercozoa_sp	0	0	0	0	0	0	0	0	0	0	0	0	0	0	0	0	0	0	0	0	0	0	0	0	0	0	0	0	0	0	0	0	0	0	0	0	0	0	0	19	0	1	0
Otu767	unclassified	unclassified	unclassified	unclassified	unclassified	unclassified	0	1	1	2	0	0	10	1	0	0	0	0	0	0	0	0	0	0	0	0	0	0	0	0	0	0	0	0	0	0	0	0	0	0	0	0	0	0	0	2	22	0	0
Otu768	Basidiomycota	Agaricomycetes	Agaricales	Agaricaceae	Agaricus	Agaricus_lanipes	0	0	2	0	0	0	0	0	0	0	0	3	0	0	0	0	0	0	0	0	0	0	0	0	0	0	0	0	0	0	0	0	0	0	0	0	0	0	0	0	0	0	2
Otu776	unclassified	unclassified	unclassified	unclassified	unclassified	unclassified	0	0	0	0	0	0	0	0	0	0	0	0	0	0	0	0	0	0	0	0	0	0	0	0	0	0	0	0	0	0	0	0	0	0	0	2	0	7	0	0	0	0	0
Otu777	unclassified	unclassified	unclassified	unclassified	unclassified	unclassified	0	0	0	0	0	0	0	0	0	0	0	0	0	89	0	0	0	0	0	0	0	0	0	0	0	0	0	0	0	0	0	0	0	0	0	0	0	0	0	0	0	0	0
Otu778	unclassified	unclassified	unclassified	unclassified	unclassified	unclassified	0	0	0	0	0	0	0	0	0	0	0	0	0	0	0	0	0	0	0	0	0	0	0	0	0	0	0	0	0	0	0	0	0	0	0	7	0	0	0	0	0	0	0
Otu781	unclassified	unclassified	unclassified	unclassified	unclassified	unclassified	0	0	0	0	0	0	0	0	0	0	0	0	0	0	0	0	0	0	0	0	0	0	0	0	0	0	1	0	0	0	0	0	0	0	0	0	0	50	0	0	0	0	0
Otu802	unclassified	unclassified	unclassified	unclassified	unclassified	unclassified	0	0	0	0	0	0	0	0	0	0	0	0	0	0	0	0	0	0	0	0	0	0	0	0	0	79	0	0	0	0	0	0	0	0	0	0	0	0	0	0	0	0	0
Otu803	unclassified	unclassified	unclassified	unclassified	unclassified	unclassified	0	0	0	0	0	0	0	0	0	0	0	0	0	0	0	0	0	0	0	0	0	0	0	0	12	0	0	0	0	0	0	0	0	0	0	0	0	0	0	0	0	0	0
Otu804	unclassified	unclassified	unclassified	unclassified	unclassified	unclassified	0	0	0	0	0	0	0	0	0	0	0	0	0	0	0	0	0	0	0	0	0	0	0	0	0	0	0	0	0	0	0	0	0	0	0	0	0	0	0	0	5	12	0
Otu805	unclassified	unclassified	unclassified	unclassified	unclassified	unclassified	0	0	0	0	0	0	0	0	0	0	0	0	0	0	0	0	0	0	0	0	0	0	0	0	8	0	0	0	0	0	0	0	0	0	0	0	0	34	0	0	0	0	0
Otu821	unclassified	unclassified	unclassified	unclassified	unclassified	unclassified	0	0	0	0	0	0	0	0	0	0	0	0	0	0	0	0	0	0	0	0	0	0	0	0	0	0	0	0	0	0	0	0	0	0	0	0	0	5	0	0	0	0	0
Otu826	Chytridiomycota	Spizellomycetes	Spizellomycetales	Powellomycetaceae	Powellomyces	Powellomyces_sp	0	0	0	0	0	0	0	0	0	0	0	0	0	0	0	0	0	0	0	0	0	0	0	0	0	0	0	6	0	0	0	0	0	0	0	0	0	192	0	140	57	83	0
Otu827	Basidiomycota	Agaricomycetes	Agaricales	Agaricaceae	Agaricus	Agaricus_bisporus	0	0	0	0	0	0	0	0	0	0	0	0	0	0	0	0	0	0	0	0	0	0	0	0	0	0	0	0	7	1	23	31	41	0	0	0	0	0	0	0	0	0	0
Otu828	unclassified	unclassified	unclassified	unclassified	unclassified	unclassified	0	0	0	0	0	0	0	0	0	0	0	0	0	0	0	0	0	0	0	0	0	0	5	0	0	0	0	0	0	0	0	0	0	0	0	0	0	0	0	0	0	0	0
Otu829	unclassified	unclassified	unclassified	unclassified	unclassified	unclassified	0	0	0	0	0	0	0	0	0	0	0	0	0	0	0	0	0	0	0	0	0	0	0	0	5	0	0	0	0	0	0	0	0	0	0	0	0	0	0	0	0	0	0
Otu842	unclassified	unclassified	unclassified	unclassified	unclassified	unclassified	0	0	0	0	0	0	0	0	0	0	0	0	0	0	0	0	0	0	0	0	0	0	0	0	0	0	0	0	0	0	0	0	0	0	0	0	0	0	0	25	21	29	0
Otu843	unclassified	unclassified	unclassified	unclassified	unclassified	unclassified	0	0	0	0	0	0	0	0	0	0	0	0	0	23	0	0	0	0	0	0	0	0	0	0	0	0	0	0	0	0	0	0	0	0	0	0	0	0	0	0	0	0	0
Otu844	unclassified	unclassified	unclassified	unclassified	unclassified	unclassified	0	0	0	0	0	0	0	0	0	0	0	0	0	21	0	0	0	0	0	0	0	0	0	0	0	0	0	0	0	0	0	0	0	0	0	0	0	0	0	0	0	0	0
Otu849	unclassified	unclassified	unclassified	unclassified	unclassified	unclassified	0	0	0	0	0	0	0	0	0	0	0	0	0	0	0	0	0	0	0	0	0	0	0	0	0	0	0	0	0	0	0	0	0	0	0	0	0	5	0	0	0	0	0
Otu856	unclassified	unclassified	unclassified	unclassified	unclassified	unclassified	0	0	0	0	0	0	0	0	0	0	0	0	0	0	0	0	0	0	0	0	0	0	0	0	0	0	0	0	0	0	0	0	0	0	0	0	0	0	0	0	0	14	0
Otu857	Cercozoa	unclassified_Cercozoa	unclassified_Cercozoa	unclassified_Cercozoa	unclassified_Cercozoa	Cercozoa_sp	0	0	0	0	0	0	0	0	0	0	0	0	0	0	0	0	0	0	0	0	0	0	0	0	0	0	0	0	0	0	0	0	5	0	0	0	0	0	0	0	0	0	0
Otu865	unclassified	unclassified	unclassified	unclassified	unclassified	unclassified	0	0	0	0	0	0	0	0	0	0	0	0	0	0	0	0	0	0	0	0	0	0	0	0	0	0	0	0	0	0	0	0	0	0	0	0	0	0	0	0	0	9	0
Otu866	unclassified	unclassified	unclassified	unclassified	unclassified	unclassified	0	0	0	0	0	0	0	0	0	0	0	0	0	80	0	0	0	0	0	0	0	0	0	0	0	0	0	0	0	0	0	0	0	0	0	0	0	0	0	0	0	0	0
Otu867	unclassified	unclassified	unclassified	unclassified	unclassified	unclassified	0	0	0	0	0	0	0	0	0	0	0	0	0	0	0	0	0	0	0	0	0	0	0	0	0	0	0	0	0	0	0	0	0	0	0	0	0	0	0	0	0	9	0
Otu868	unclassified	unclassified	unclassified	unclassified	unclassified	unclassified	0	0	0	0	0	0	0	0	0	0	0	0	0	0	0	0	0	0	0	0	0	0	0	5	0	0	0	0	0	0	0	0	0	0	0	0	0	0	0	0	0	0	0
Otu869	unclassified	unclassified	unclassified	unclassified	unclassified	unclassified	0	0	0	0	0	0	0	0	0	0	0	0	0	0	0	0	0	0	0	0	0	0	0	0	0	0	0	0	0	0	0	0	5	0	0	0	0	0	0	0	0	0	0
Otu870	unclassified	unclassified	unclassified	unclassified	unclassified	unclassified	0	0	0	0	0	0	0	0	0	0	0	0	0	0	0	0	0	0	0	0	0	0	0	0	0	0	0	0	0	0	0	0	5	0	0	0	0	0	0	0	0	0	0
Otu878	unclassified	unclassified	unclassified	unclassified	unclassified	unclassified	0	0	0	0	0	0	0	0	0	0	0	0	0	0	0	0	0	0	0	0	0	0	0	0	0	0	0	0	0	0	0	0	0	0	0	0	0	0	0	30	0	0	0
Otu879	unclassified	unclassified	unclassified	unclassified	unclassified	unclassified	1	0	0	0	0	0	0	0	0	0	0	0	0	0	0	207	0	0	0	0	0	0	0	0	0	0	0	0	0	3	0	24	0	0	0	0	0	0	0	0	0	0	0
Otu880	unclassified	unclassified	unclassified	unclassified	unclassified	unclassified	0	0	0	0	0	0	0	0	0	0	0	0	0	0	0	0	0	0	0	0	0	0	0	0	0	0	0	0	0	0	0	0	0	0	0	0	0	0	0	13	0	0	0
Otu881	Chytridiomycota	Spizellomycetes	Spizellomycetales	Spizellomycetaceae	unclassified_Spizellomycetaceae	Spizellomycetaceae_sp	0	0	0	0	0	0	0	0	0	0	0	0	0	0	0	0	0	0	0	0	2	10	0	0	0	0	0	0	0	0	0	0	0	0	0	0	0	0	0	0	0	0	0
Otu882	unclassified	unclassified	unclassified	unclassified	unclassified	unclassified	0	0	0	0	0	0	0	0	0	0	0	0	0	0	0	0	0	0	0	0	6	0	0	0	0	0	0	0	0	0	0	0	0	0	0	0	0	0	0	0	0	0	0
Otu890	unclassified	unclassified	unclassified	unclassified	unclassified	unclassified	0	0	0	0	0	0	0	0	0	0	0	0	0	0	0	37	0	0	0	0	0	0	0	0	0	0	0	0	0	0	0	0	0	0	0	0	0	0	0	0	0	0	0
Otu891	Basidiomycota	Agaricomycetes	Agaricales	Phelloriniaceae	Phellorinia	Phellorinia_herculeana	0	0	0	0	0	0	0	0	0	0	0	0	0	0	0	0	0	0	0	0	0	0	0	0	0	0	0	0	0	0	0	0	0	0	0	5	0	0	0	0	0	0	0
Otu901	unclassified	unclassified	unclassified	unclassified	unclassified	unclassified	0	0	0	0	0	0	0	0	0	0	0	0	0	71	0	0	0	0	0	0	0	0	0	0	0	0	0	0	0	0	0	0	0	0	0	0	0	0	0	0	0	0	0
Otu907	unclassified	unclassified	unclassified	unclassified	unclassified	unclassified	0	0	0	0	0	0	0	0	0	0	0	0	0	0	0	0	0	0	0	0	0	0	0	0	11	0	0	9	0	0	0	0	0	0	2	0	0	0	0	0	0	0	0
Otu908	unclassified	unclassified	unclassified	unclassified	unclassified	unclassified	0	0	0	0	0	0	0	0	0	0	0	0	0	0	0	0	0	0	0	0	0	0	0	0	0	0	0	0	0	0	0	0	0	0	0	0	0	0	0	0	0	5	0
Otu914	unclassified	unclassified	unclassified	unclassified	unclassified	unclassified	0	0	0	0	0	0	0	0	0	0	0	0	0	0	0	0	0	0	0	0	0	0	0	19	0	0	0	0	0	0	0	0	0	0	0	0	0	0	0	0	0	0	0
Otu915	unclassified	unclassified	unclassified	unclassified	unclassified	unclassified	0	0	0	0	0	0	0	0	0	0	0	0	0	0	0	0	0	0	0	0	0	0	0	0	0	0	0	0	0	0	0	0	0	0	0	0	0	0	0	0	0	0	12
Otu924	unclassified	unclassified	unclassified	unclassified	unclassified	unclassified	0	0	0	0	0	0	0	0	0	0	0	0	0	0	0	0	0	0	0	0	0	0	0	0	0	0	0	0	0	0	0	0	0	0	0	0	0	0	0	0	0	5	0
Otu925	unclassified_Fungi	unclassified_Fungi	unclassified_Fungi	unclassified_Fungi	unclassified_Fungi	Fungi_sp	0	0	0	0	0	0	0	0	0	0	0	0	0	0	0	0	0	0	0	0	0	0	0	0	0	0	0	0	0	0	0	0	0	0	0	0	0	0	0	0	0	5	0
Otu943	Basidiomycota	Agaricomycetes	Hymenochaetales	Hymenochaetaceae	unclassified_Hymenochaetaceae	Hymenochaetaceae_sp	0	0	0	0	0	0	0	0	0	0	0	0	0	32	0	0	0	0	0	0	0	0	0	0	0	0	0	0	0	0	0	0	0	0	0	0	0	0	0	0	0	0	0
Otu944	unclassified	unclassified	unclassified	unclassified	unclassified	unclassified	0	0	0	0	0	0	0	0	0	0	0	0	0	0	0	0	0	0	0	0	0	0	0	0	0	0	0	0	0	0	0	0	0	0	0	0	0	0	0	25	9	7	0
Otu945	unclassified	unclassified	unclassified	unclassified	unclassified	unclassified	0	0	0	0	0	0	0	0	0	0	0	0	0	0	0	0	0	0	0	0	0	0	0	0	0	0	0	0	0	0	0	0	0	0	0	0	0	0	0	0	9	8	0
Otu969	unclassified	unclassified	unclassified	unclassified	unclassified	unclassified	0	0	0	0	0	0	0	0	0	0	0	0	0	0	0	0	0	0	0	0	0	0	0	0	0	0	0	0	0	0	0	0	0	0	0	0	0	0	0	0	0	7	0
Otu970	unclassified	unclassified	unclassified	unclassified	unclassified	unclassified	0	0	0	0	0	0	0	0	0	0	0	0	0	0	0	0	0	0	0	0	0	0	0	0	0	0	0	0	0	0	0	0	6	0	0	0	0	0	0	0	0	0	0
Otu977	Basidiomycota	Agaricomycetes	unclassified_Agaricomycetes	unclassified_Agaricomycetes	unclassified_Agaricomycetes	Agaricomycetes_sp	0	1	0	0	0	0	1	0	0	0	0	0	0	0	0	0	0	0	0	0	0	0	0	0	0	0	0	0	0	0	0	23	0	0	0	0	0	0	0	0	0	0	0
Otu978	Chytridiomycota	Cladochytriomycetes	Cladochytriales	Endochytriaceae	Endochytrium	Endochytrium_sp	0	0	0	0	0	0	0	0	0	0	0	0	0	0	0	0	0	0	0	0	0	0	0	0	0	0	0	12	0	0	0	0	0	0	0	0	0	0	0	0	0	0	0
Otu979	unclassified	unclassified	unclassified	unclassified	unclassified	unclassified	0	0	0	0	0	0	0	0	0	0	0	0	0	0	0	0	0	0	0	0	0	0	0	0	0	0	0	0	0	0	0	0	0	0	0	0	0	0	1	0	0	8	0
Otu980	unclassified	unclassified	unclassified	unclassified	unclassified	unclassified	0	0	0	0	0	0	0	0	0	0	0	0	0	0	0	0	0	0	0	0	0	0	2	0	0	0	0	0	0	0	0	5	0	0	0	0	0	0	0	0	0	0	0
Otu981	unclassified	unclassified	unclassified	unclassified	unclassified	unclassified	0	0	0	0	0	0	0	0	0	0	0	0	0	0	0	0	0	0	0	0	0	0	0	0	0	0	0	0	0	0	0	0	0	0	0	0	0	8	0	0	0	0	0
Otu982	unclassified	unclassified	unclassified	unclassified	unclassified	unclassified	0	0	0	0	0	0	0	0	0	0	0	0	0	0	0	0	0	0	1	1	0	0	0	0	0	0	0	0	0	0	2	3	0	2	0	1	0	0	0	0	0	0	0
Otu989	unclassified	unclassified	unclassified	unclassified	unclassified	unclassified	0	0	0	0	0	0	0	0	0	0	0	0	0	0	0	0	0	1	4	0	0	0	0	0	0	0	0	0	2	0	0	17	0	0	3	0	0	0	0	0	0	0	0
Otu990	Cercozoa	unclassified_Cercozoa	unclassified_Cercozoa	unclassified_Cercozoa	unclassified_Cercozoa	Cercozoa_sp	0	0	0	0	0	0	0	0	0	0	0	0	0	0	0	0	0	0	0	0	0	0	0	0	0	0	0	0	0	0	0	0	0	0	0	0	0	0	0	7	0	0	0
Otu997	Cercozoa	unclassified_Cercozoa	unclassified_Cercozoa	unclassified_Cercozoa	unclassified_Cercozoa	Cercozoa_sp	0	0	0	0	0	0	0	0	0	0	0	0	0	0	0	0	0	0	0	0	0	0	0	0	0	0	0	0	0	0	0	0	0	0	0	0	0	0	0	0	0	0	0
Otu998	unclassified	unclassified	unclassified	unclassified	unclassified	unclassified	0	0	0	0	0	0	0	0	0	0	0	0	0	0	0	0	0	0	0	0	0	0	0	0	0	0	0	12	0	0	0	0	0	0	0	0	0	0	0	0	0	0	0
Otu1003	Kickxellomycota	Kickxellomycetes	Kickxellales	Kickxellaceae	Ramicandelaber	Ramicandelaber_taiwanensis	0	0	0	0	0	0	0	0	0	0	0	0	0	0	0	0	0	0	0	0	0	0	0	0	0	0	0	0	0	0	0	0	0	0	0	0	0	0	0	0	11	9	0
Otu1010	Cercozoa	unclassified_Cercozoa	unclassified_Cercozoa	unclassified_Cercozoa	unclassified_Cercozoa	Cercozoa_sp	0	0	0	0	0	0	0	0	0	0	0	0	0	0	0	0	0	0	0	0	0	0	0	0	0	0	0	0	0	0	0	0	0	0	0	0	0	0	0	0	13	0	0
Otu1021	unclassified	unclassified	unclassified	unclassified	unclassified	unclassified	0	0	0	0	0	0	0	0	0	0	0	0	0	0	0	0	60	26	221	36	0	0	12	0	0	0	0	0	32	35	39	160	0	25	0	1	0	0	0	5	4	8	0
Otu1022	unclassified_Fungi	unclassified_Fungi	unclassified_Fungi	unclassified_Fungi	unclassified_Fungi	Fungi_sp	0	0	0	0	0	0	0	0	0	0	0	0	0	0	0	0	0	0	0	0	0	0	0	0	0	0	0	0	0	0	0	0	5	0	0	0	0	0	0	0	0	0	0
Otu1024	unclassified	unclassified	unclassified	unclassified	unclassified	unclassified	0	0	0	0	0	0	0	0	0	0	0	0	0	0	0	0	0	0	1	2	0	0	0	0	0	0	0	0	0	3	0	0	0	0	0	0	0	0	0	0	0	0	0
Otu1028	Basidiomycota	Agaricomycetes	Agaricales	Inocybaceae	Inocybe	Inocybe_sp	0	0	0	0	0	0	0	0	0	0	0	0	0	0	0	0	0	0	0	0	0	0	0	0	0	15	0	0	0	0	0	0	0	0	0	0	0	0	0	0	0	0	0
Otu1029	Basidiomycota	Agaricomycetes	Agaricales	Agaricaceae	Tulostoma	Tulostoma_sp	0	0	0	0	0	0	0	0	0	0	0	0	0	0	0	0	0	0	0	0	0	0	0	0	0	0	0	0	0	0	0	0	0	0	0	13	0	0	0	0	0	0	0
Otu1030	Basidiomycota	Agaricomycetes	Agaricales	Bolbitiaceae	Galerella	Galerella_nigeriensis	0	0	0	0	0	0	0	0	0	0	0	0	0	0	0	0	0	0	0	0	0	0	0	0	0	0	0	0	0	0	0	0	0	0	0	0	0	0	0	0	11	0	0
Otu1031	unclassified	unclassified	unclassified	unclassified	unclassified	unclassified	0	0	0	0	0	0	0	0	0	0	0	0	0	0	0	0	0	0	0	0	0	0	0	0	0	0	0	0	0	0	0	0	0	0	0	0	0	0	0	0	7	0	0
Otu1035	Basidiomycota	Agaricomycetes	Agaricales	Physalacriaceae	Cryptomarasmius	Cryptomarasmius_crescentiae	0	0	0	0	0	0	0	0	0	0	0	0	0	60	0	0	0	0	0	0	0	0	0	0	0	0	0	0	0	0	0	0	0	0	0	0	0	0	0	0	0	0	0
Otu1036	Basidiomycota	Agaricomycetes	Agaricales	Crepidotaceae	Crepidotus	Crepidotus_sp	0	0	0	0	0	0	0	0	0	0	0	0	0	0	0	0	0	0	0	0	0	0	0	0	0	0	0	0	0	0	0	0	0	0	0	25	0	0	1	0	13	0	0
Otu1037	unclassified	unclassified	unclassified	unclassified	unclassified	unclassified	0	0	0	0	0	0	0	0	0	0	0	0	0	0	0	0	0	0	0	0	0	0	0	0	0	0	0	0	0	0	0	0	0	0	0	0	0	0	0	0	0	8	0
Otu1045	Basidiomycota	Agaricomycetes	Agaricales	Inocybaceae	Inocybe	Inocybe_dulcamara	0	0	1	0	0	0	0	0	0	0	0	7	0	0	0	0	0	0	0	0	0	0	0	0	0	0	0	0	7	0	0	0	0	31	29	0	0	0	0	0	0	0	0
Otu1046	unclassified	unclassified	unclassified	unclassified	unclassified	unclassified	0	0	0	0	0	0	0	0	0	0	0	0	0	0	0	0	0	0	0	0	0	0	0	0	0	0	0	20	0	0	0	0	0	66	0	16	0	0	0	0	0	0	0
Otu1059	Basidiomycota	Agaricomycetes	Agaricales	Agaricaceae	Lepiota	Lepiota_sp	0	0	0	0	0	0	0	0	0	0	0	0	0	0	0	0	0	0	0	0	0	0	0	0	0	0	0	0	0	0	0	0	0	0	0	0	0	0	0	44	0	0	0
Otu1060	unclassified	unclassified	unclassified	unclassified	unclassified	unclassified	0	0	0	0	0	0	1	0	0	0	0	0	0	0	0	0	0	0	0	0	0	0	0	0	0	0	0	10	0	0	0	0	0	0	0	0	0	0	0	0	0	0	0
Otu1067	unclassified	unclassified	unclassified	unclassified	unclassified	unclassified	0	0	0	0	0	0	0	0	0	0	0	0	0	25	0	0	0	0	0	0	0	0	0	0	0	0	0	0	0	0	0	0	0	0	0	0	0	0	0	0	0	0	0
Otu1068	Basidiomycota	Malasseziomycetes	Malasseziales	Malasseziaceae	Malassezia	Malassezia_globosa	0	0	0	0	0	0	0	0	0	0	0	0	0	0	0	0	0	0	0	0	0	0	0	0	0	0	0	0	0	0	0	0	0	0	0	0	0	9	0	0	0	0	0
Otu1069	Cercozoa	unclassified_Cercozoa	unclassified_Cercozoa	unclassified_Cercozoa	unclassified_Cercozoa	Cercozoa_sp	0	0	0	0	0	0	0	0	0	0	0	0	0	0	0	0	0	0	0	0	0	0	0	0	0	0	0	0	0	0	0	0	8	0	0	2	0	0	0	0	0	0	0
Otu1076	unclassified	unclassified	unclassified	unclassified	unclassified	unclassified	0	0	0	0	0	0	0	0	0	0	0	0	0	0	0	0	0	0	0	0	0	0	0	0	0	0	0	0	0	0	0	0	0	0	0	0	0	0	0	14	0	0	0
Otu1077	unclassified	unclassified	unclassified	unclassified	unclassified	unclassified	0	0	0	0	0	0	0	0	0	0	0	0	0	0	0	0	0	0	0	0	0	0	0	0	0	0	0	0	0	0	0	0	0	0	0	0	0	0	0	0	13	0	0
Otu1078	unclassified	unclassified	unclassified	unclassified	unclassified	unclassified	0	0	0	0	0	0	0	0	0	0	0	0	0	0	0	0	0	0	9	0	0	0	0	2	0	0	0	0	0	0	0	0	0	0	0	0	0	0	0	0	0	0	0
Otu1087	Basidiomycota	Agaricomycetes	Agaricales	Crepidotaceae	Simocybe	Simocybe_sumptuosa	0	0	0	0	4	0	0	0	0	0	0	0	0	0	0	0	0	0	519	0	0	0	49	0	0	0	0	0	0	0	0	0	0	0	0	159	2	0	37	0	0	9	0
Otu1088	Cercozoa	unclassified_Cercozoa	unclassified_Cercozoa	unclassified_Cercozoa	unclassified_Cercozoa	Cercozoa_sp	0	0	0	0	0	0	0	0	0	0	0	0	0	0	0	0	0	0	0	0	0	0	0	0	0	0	0	0	0	0	0	0	0	0	0	0	0	0	0	21	0	0	0
Otu1089	Ascomycota	Dothideomycetes	Pleosporales	unclassified_Pleosporales	unclassified_Pleosporales	Pleosporales_sp	0	0	0	0	0	0	0	0	0	0	0	0	0	0	0	0	0	0	0	0	0	0	0	0	0	0	0	0	0	0	0	0	0	0	0	0	0	0	0	0	0	11	0
Otu1090	Cercozoa	unclassified_Cercozoa	unclassified_Cercozoa	unclassified_Cercozoa	unclassified_Cercozoa	Cercozoa_sp	0	0	0	0	0	0	0	1	0	0	0	0	0	0	0	0	50	0	0	0	52	2	1	0	0	0	0	0	0	0	0	0	10	0	0	0	0	0	0	0	0	0	8
Otu1091	Cercozoa	unclassified_Cercozoa	unclassified_Cercozoa	unclassified_Cercozoa	unclassified_Cercozoa	Cercozoa_sp	0	0	0	0	0	0	0	0	0	0	0	0	0	0	0	0	0	0	0	0	0	0	0	0	0	0	0	0	0	0	0	0	0	0	0	0	0	0	0	0	0	5	0
Otu1097	unclassified	unclassified	unclassified	unclassified	unclassified	unclassified	0	0	0	0	0	0	0	0	0	0	0	0	0	0	0	0	0	0	0	0	0	0	0	0	0	0	0	0	0	0	0	0	0	0	0	0	0	0	0	12	0	0	0
Otu1107	unclassified	unclassified	unclassified	unclassified	unclassified	unclassified	0	0	0	0	0	0	0	0	0	0	0	0	0	0	0	0	0	0	0	0	0	0	0	0	0	0	0	0	0	0	0	0	0	0	0	0	0	0	0	0	0	0	0
Otu1108	unclassified	unclassified	unclassified	unclassified	unclassified	unclassified	0	0	0	0	0	0	0	0	0	0	0	0	0	0	0	0	0	0	0	0	0	0	0	0	10	0	0	21	14	0	0	73	0	240	23	2	0	0	0	0	0	0	0
Otu1109	unclassified	unclassified	unclassified	unclassified	unclassified	unclassified	0	0	0	0	0	0	0	0	0	0	0	0	0	17	0	0	0	0	0	0	0	0	0	0	0	0	0	0	0	0	0	0	0	0	0	0	0	0	0	0	0	0	0
Otu1110	unclassified	unclassified	unclassified	unclassified	unclassified	unclassified	0	0	0	0	0	0	0	0	0	0	0	0	0	0	0	0	0	0	0	0	0	0	0	0	0	0	0	0	0	0	0	0	0	0	29	0	0	0	0	0	0	0	0
Otu1111	Ascomycota	Saccharomycetes	Saccharomycetales	Saccharomycetaceae	Zygosaccharomyces	Zygosaccharomyces_bailii	1	0	0	0	0	0	0	0	2	0	0	4	0	0	0	0	0	0	0	0	0	0	0	0	0	0	0	0	0	0	0	0	0	0	0	0	0	0	0	0	0	0	0
Otu1114	Basidiomycota	Agaricomycetes	Agaricales	Inocybaceae	Inocybe	Inocybe_sp	0	0	0	0	0	0	0	0	0	0	0	0	0	0	0	0	0	0	0	0	0	0	0	0	1	1	0	7	0	0	0	0	0	0	0	0	0	0	0	0	0	0	0
Otu1119	Cercozoa	unclassified_Cercozoa	unclassified_Cercozoa	unclassified_Cercozoa	unclassified_Cercozoa	Cercozoa_sp	0	0	0	0	0	0	0	0	0	0	0	0	0	0	0	0	0	0	0	0	0	0	0	0	0	0	0	0	0	0	0	0	0	0	0	0	0	269	0	0	0	0	0
Otu1120	unclassified	unclassified	unclassified	unclassified	unclassified	unclassified	0	0	0	0	0	0	0	0	0	0	0	0	0	0	0	0	0	0	0	0	0	0	0	0	6	0	0	0	0	0	0	0	0	0	0	0	0	0	0	0	0	0	0
Otu1121	unclassified	unclassified	unclassified	unclassified	unclassified	unclassified	0	0	0	0	0	0	0	0	0	0	0	0	0	5	0	0	0	0	0	0	0	0	0	0	0	0	0	0	0	0	0	0	0	0	0	0	0	0	0	0	0	0	0
Otu1133	unclassified	unclassified	unclassified	unclassified	unclassified	unclassified	0	0	0	0	0	0	0	0	0	0	0	0	0	0	0	0	0	0	0	0	0	0	0	0	0	0	0	0	0	0	0	37	0	60	0	20	0	0	0	0	0	0	0
Otu1134	unclassified	unclassified	unclassified	unclassified	unclassified	unclassified	0	0	0	0	0	0	0	0	0	0	0	0	0	0	0	0	0	0	0	0	0	0	0	0	0	0	0	0	0	0	0	0	0	57	0	0	0	0	0	0	0	0	0
Otu1135	Basidiomycota	Agaricomycetes	Agaricales	Marasmiaceae	Marasmius	Marasmius_rotalis	0	0	0	0	0	0	0	0	0	0	0	0	0	0	0	0	0	0	0	0	0	0	0	0	0	0	0	0	0	0	0	0	0	0	0	0	0	0	0	22	8	0	0
Otu1136	Cercozoa	unclassified_Cercozoa	unclassified_Cercozoa	unclassified_Cercozoa	unclassified_Cercozoa	Cercozoa_sp	0	0	0	0	0	0	0	0	0	0	0	0	0	0	0	0	0	0	0	0	0	0	0	0	0	0	0	0	0	0	0	0	0	0	0	0	0	0	0	0	16	0	0
Otu1137	Cercozoa	unclassified_Cercozoa	unclassified_Cercozoa	unclassified_Cercozoa	unclassified_Cercozoa	Cercozoa_sp	0	0	3	0	0	0	0	0	0	0	0	0	0	0	0	0	0	0	0	0	0	0	0	0	0	17	0	0	0	0	0	0	0	0	0	0	0	0	0	0	0	0	0
Otu1138	unclassified	unclassified	unclassified	unclassified	unclassified	unclassified	0	0	0	0	0	0	0	0	0	0	0	0	0	0	0	0	0	0	0	0	0	0	0	0	5	0	0	0	0	0	0	0	0	0	0	0	0	0	0	0	0	0	0
Otu1139	Basidiomycota	Agaricomycetes	Agaricales	Nidulariaceae	Cyathus	Cyathus_sp	0	0	0	0	0	0	0	0	0	0	0	0	0	0	0	0	0	0	0	0	0	0	0	0	0	0	0	0	0	0	6	0	0	0	0	0	0	0	0	0	0	0	0
Otu1149	Basidiomycota	Agaricomycetes	Agaricales	Bolbitiaceae	Conocybe	Conocybe_dunensis	0	0	0	0	0	0	0	0	0	0	0	0	587	38	0	0	129	0	0	0	4035	45	0	0	0	0	0	0	0	0	0	0	0	0	0	0	0	0	0	0	0	0	0
Otu1150	Cercozoa	unclassified_Cercozoa	unclassified_Cercozoa	unclassified_Cercozoa	unclassified_Cercozoa	Cercozoa_sp	0	0	0	0	0	0	0	0	0	0	0	0	0	0	0	0	0	0	0	0	0	0	0	0	0	0	0	0	0	0	0	0	0	0	0	0	0	0	0	0	0	28	0
Otu1151	unclassified	unclassified	unclassified	unclassified	unclassified	unclassified	0	0	0	0	0	0	0	0	0	0	0	0	0	0	0	0	0	0	0	0	0	0	0	0	0	0	0	0	0	0	0	0	0	0	0	33	0	8	0	0	0	0	0
Otu1152	unclassified	unclassified	unclassified	unclassified	unclassified	unclassified	0	0	0	0	0	0	0	0	0	0	0	0	0	0	0	0	0	0	0	0	0	0	0	0	0	0	0	0	22	0	0	0	0	0	0	0	0	0	0	0	0	0	0
Otu1153	Basidiomycota	Agaricomycetes	Agaricales	Bolbitiaceae	Conocybe	Conocybe_fuscimarginata	3	1	8	1	6	7	15	6	4	8	3	15	0	0	0	0	0	0	0	0	0	0	0	0	0	0	0	0	0	0	0	0	0	0	0	0	0	0	0	0	0	0	0
Otu1154	unclassified	unclassified	unclassified	unclassified	unclassified	unclassified	0	0	0	0	0	0	0	0	0	0	0	0	0	0	0	0	0	0	0	0	0	0	0	0	0	0	0	13	0	0	0	0	0	0	0	0	0	0	0	0	0	0	0
Otu1155	Cercozoa	unclassified_Cercozoa	unclassified_Cercozoa	unclassified_Cercozoa	unclassified_Cercozoa	Cercozoa_sp	0	0	0	0	0	0	0	0	0	0	0	0	0	0	0	0	0	0	0	0	0	0	0	0	0	0	0	0	0	0	0	0	0	0	0	0	0	5	0	0	0	0	0
Otu1165	Ascomycota	Saccharomycetes	Saccharomycetales	Saccharomycetaceae	Kazachstania	Kazachstania_sp	0	0	0	0	0	0	0	0	0	0	0	0	0	0	0	0	0	0	0	0	0	0	0	0	0	0	0	0	0	0	0	0	0	0	0	0	0	0	0	5	844	0	0
Otu1166	Cercozoa	unclassified_Cercozoa	unclassified_Cercozoa	unclassified_Cercozoa	unclassified_Cercozoa	Cercozoa_sp	0	0	0	0	0	0	0	0	0	0	0	0	0	0	0	0	0	0	0	0	0	24	0	0	0	0	0	0	0	0	0	0	0	0	0	0	0	0	0	0	0	0	0
Otu1167	Cercozoa	unclassified_Cercozoa	unclassified_Cercozoa	unclassified_Cercozoa	unclassified_Cercozoa	Cercozoa_sp	0	0	0	0	0	0	0	0	0	0	0	0	0	0	0	0	0	0	0	0	0	0	0	0	0	0	0	0	0	0	0	0	0	0	0	0	0	0	2	0	20	6	0
Otu1168	unclassified	unclassified	unclassified	unclassified	unclassified	unclassified	0	0	0	0	0	0	0	0	0	0	0	0	0	0	0	0	0	0	0	0	0	0	0	0	0	0	0	19	0	0	0	14	0	1	0	0	0	0	0	0	0	0	0
Otu1169	Ascomycota	unclassified_Ascomycota	unclassified_Ascomycota	unclassified_Ascomycota	unclassified_Ascomycota	Ascomycota_sp	0	0	0	0	0	0	0	0	0	0	0	0	0	0	0	0	0	0	0	0	0	0	0	0	0	0	0	0	0	0	0	0	0	0	0	0	0	0	0	0	0	0	0
Otu1170	unclassified	unclassified	unclassified	unclassified	unclassified	unclassified	0	0	0	0	0	0	0	0	0	0	0	0	0	0	0	0	0	0	0	0	0	0	0	0	0	0	0	0	0	0	0	0	0	13	0	0	0	0	0	0	0	0	0
Otu1183	unclassified	unclassified	unclassified	unclassified	unclassified	unclassified	0	0	0	0	0	0	0	0	0	0	0	0	0	0	0	0	0	0	0	0	0	0	0	0	0	43	0	0	0	0	0	0	0	0	0	0	0	0	0	0	0	0	0
Otu1184	unclassified	unclassified	unclassified	unclassified	unclassified	unclassified	0	0	0	0	0	0	0	0	0	0	0	0	0	0	0	0	0	0	0	0	0	0	0	0	16	0	0	0	0	0	0	0	3	0	0	26	0	0	0	0	0	0	0
Otu1185	unclassified_Fungi	unclassified_Fungi	unclassified_Fungi	unclassified_Fungi	unclassified_Fungi	Fungi_sp	0	0	0	1	0	0	0	0	0	0	0	0	15	0	0	0	0	0	0	0	0	0	0	0	0	0	0	0	0	0	0	0	0	0	0	0	0	0	0	0	0	0	0
Otu1186	Basidiomycota	Agaricomycetes	Agaricales	Amanitaceae	Limacella	Limacella_delicata	0	0	0	0	0	0	0	0	0	0	0	0	0	0	0	0	0	0	0	0	0	0	0	0	8	0	0	0	9	0	12	0	9	1	0	1	0	0	0	0	0	0	0
Otu1187	unclassified	unclassified	unclassified	unclassified	unclassified	unclassified	0	0	0	0	0	0	0	0	0	0	0	0	0	0	0	0	0	0	0	0	0	0	0	2	0	0	0	0	0	0	0	0	0	0	0	0	0	0	0	0	0	0	0
Otu1195	unclassified	unclassified	unclassified	unclassified	unclassified	unclassified	0	0	0	0	0	0	0	0	0	0	0	0	0	0	0	0	0	0	0	0	0	0	0	0	0	0	40	0	0	0	0	0	0	0	0	0	0	0	0	0	0	0	0
Otu1196	unclassified	unclassified	unclassified	unclassified	unclassified	unclassified	0	0	0	0	0	0	0	0	0	0	0	0	0	0	0	0	0	0	0	0	0	0	0	0	0	0	0	0	0	0	0	0	0	0	0	0	0	0	0	23	0	0	0
Otu1197	Basidiomycota	Agaricomycetes	Agaricales	Bolbitiaceae	Conocybe	Conocybe_apala	0	0	0	0	0	0	0	0	0	0	0	0	0	0	0	0	0	0	0	0	0	0	0	0	0	0	0	0	0	0	0	18	0	0	0	0	0	0	0	0	0	0	0
Otu1198	Chytridiomycota	unclassified_Chytridiomycota	unclassified_Chytridiomycota	unclassified_Chytridiomycota	unclassified_Chytridiomycota	Chytridiomycota_sp	0	0	0	0	0	0	0	0	0	0	0	0	0	0	0	0	0	0	0	0	0	0	0	0	0	0	0	0	0	0	0	0	0	0	0	0	0	0	2	0	12	0	0
Otu1205	unclassified	unclassified	unclassified	unclassified	unclassified	unclassified	0	0	0	0	0	0	0	3	1	3	19	3	0	0	0	0	3111	2599	1167	4703	4	18	736	16	0	0	0	0	2455	14442	1602	4249	106	61	96	120	0	0	5	840	842	2936	130
Otu1206	unclassified	unclassified	unclassified	unclassified	unclassified	unclassified	0	0	0	0	0	0	0	0	0	0	0	0	0	0	0	0	0	0	0	0	0	0	0	0	0	0	0	0	0	0	53	93	0	0	0	3	0	0	0	0	0	0	0
Otu1207	Ascomycota	Dothideomycetes	Venturiales	Sympoventuriaceae	Scolecobasidium	Scolecobasidium_terreum	0	0	0	0	0	0	0	0	0	0	0	0	0	0	0	0	0	0	0	0	0	0	0	0	0	0	0	0	0	0	0	0	0	0	0	0	0	0	0	0	0	14	0
Otu1208	Basidiomycota	Agaricomycetes	Agaricales	Inocybaceae	Inocybe	Inocybe_substraminea	0	0	0	0	0	0	1	0	0	0	0	0	0	0	0	0	0	0	0	0	0	0	0	0	0	0	0	9	0	0	0	0	1	0	0	0	0	0	0	0	0	0	0
Otu1209	Chytridiomycota	unclassified_Chytridiomycota	unclassified_Chytridiomycota	unclassified_Chytridiomycota	unclassified_Chytridiomycota	Chytridiomycota_sp	0	0	0	0	0	0	0	0	0	0	0	0	0	0	0	0	0	0	0	0	0	0	0	0	0	0	0	0	0	0	0	0	0	0	0	0	0	0	0	0	9	1	0
Otu1210	unclassified	unclassified	unclassified	unclassified	unclassified	unclassified	0	0	0	0	0	0	0	0	0	0	0	0	0	0	0	0	0	0	0	0	0	0	0	0	8	0	0	0	0	0	0	0	0	0	0	0	0	0	0	0	0	0	0
Otu1211	unclassified	unclassified	unclassified	unclassified	unclassified	unclassified	0	0	0	0	0	0	0	0	0	0	0	0	0	0	0	0	0	0	0	0	0	0	0	0	0	0	0	0	0	0	0	0	8	0	0	0	0	0	0	0	0	0	0
Otu1212	unclassified	unclassified	unclassified	unclassified	unclassified	unclassified	0	0	0	0	0	0	0	0	0	0	0	0	0	0	0	0	0	0	0	0	0	0	0	0	0	0	0	0	0	0	0	0	0	0	0	0	0	0	0	0	0	7	0
Otu1213	unclassified	unclassified	unclassified	unclassified	unclassified	unclassified	0	0	0	0	0	0	0	0	0	0	0	0	0	0	0	0	0	0	0	0	0	6	0	0	0	0	0	0	0	0	0	0	0	0	0	0	0	0	0	0	0	0	0
Otu1221	Cercozoa	unclassified_Cercozoa	unclassified_Cercozoa	unclassified_Cercozoa	unclassified_Cercozoa	Cercozoa_sp	0	0	0	0	0	0	0	0	0	0	0	0	0	0	0	0	0	0	0	0	0	0	0	0	0	0	0	0	0	0	0	0	0	0	0	0	0	0	0	0	17	0	0
Otu1222	Ascomycota	Dothideomycetes	Venturiales	Sympoventuriaceae	Scolecobasidium	Scolecobasidium_sp	0	0	0	0	0	0	0	0	0	0	0	0	0	0	0	0	0	0	0	0	0	0	0	0	0	0	0	16	0	0	0	0	0	0	0	0	0	0	0	0	0	0	0
Otu1223	unclassified_Fungi	unclassified_Fungi	unclassified_Fungi	unclassified_Fungi	unclassified_Fungi	Fungi_sp	0	0	0	0	0	0	0	0	0	0	0	0	0	0	0	0	0	0	0	0	0	6	0	0	0	0	0	0	0	0	0	0	0	0	0	0	0	0	0	0	0	0	0
Otu1231	Cercozoa	unclassified_Cercozoa	unclassified_Cercozoa	unclassified_Cercozoa	unclassified_Cercozoa	Cercozoa_sp	0	0	0	0	0	0	0	0	0	0	0	0	0	0	0	0	0	0	0	0	0	0	0	0	0	0	0	0	0	0	0	0	0	0	0	0	1	0	0	0	44	17	0
Otu1232	unclassified	unclassified	unclassified	unclassified	unclassified	unclassified	0	0	0	0	0	0	0	0	0	0	0	0	0	0	0	0	0	0	0	0	0	0	0	0	0	32	0	0	0	0	0	0	0	0	0	0	0	0	0	0	0	0	0
Otu1233	Basidiomycota	Agaricomycetes	Agaricales	Bolbitiaceae	Conocybe	Conocybe_ammophila	0	0	0	0	0	0	6	0	0	0	0	0	0	0	0	0	0	0	0	517	0	0	0	1069	0	0	0	0	0	0	0	0	0	0	0	0	0	0	0	0	0	0	0
Otu1236	unclassified	unclassified	unclassified	unclassified	unclassified	unclassified	0	1	3	0	0	0	0	1	0	0	0	5	0	0	0	0	0	0	0	0	0	0	0	0	0	0	0	0	0	3	0	0	0	0	0	0	0	0	0	0	0	0	0
Otu1246	unclassified	unclassified	unclassified	unclassified	unclassified	unclassified	0	0	0	0	0	0	0	0	0	0	0	0	0	0	0	92	0	0	0	0	0	0	0	0	0	0	0	0	0	0	0	0	0	0	0	0	0	0	0	0	0	0	0
Otu1247	Basidiomycota	Malasseziomycetes	Malasseziales	Malasseziaceae	Malassezia	Malassezia_globosa	0	0	0	0	0	0	0	0	0	0	0	0	0	0	0	0	0	0	0	0	0	0	0	0	0	0	0	0	0	0	0	0	0	17	0	0	0	0	0	0	0	0	0
Otu1248	Mucoromycota	Mucoromycetes	Mucorales	Mucoraceae	Actinomucor	Actinomucor_elegans	0	0	0	0	0	0	0	0	0	0	0	0	0	0	0	0	0	0	0	0	0	0	0	0	0	0	0	0	0	0	0	0	0	0	0	0	0	0	0	0	13	0	0
Otu1250	Ascomycota	Sordariomycetes	unclassified_Sordariomycetes	unclassified_Sordariomycetes	unclassified_Sordariomycetes	Sordariomycetes_sp	0	0	0	0	0	0	13	0	0	0	0	0	692	213	0	0	0	0	0	0	0	206	68	0	46	0	0	0	0	0	0	0	9	0	0	0	0	100	2	0	0	0	0
Otu1261	Ascomycota	Eurotiomycetes	Chaetothyriales	unclassified_Chaetothyriales	unclassified_Chaetothyriales	Chaetothyriales_sp	0	0	0	0	0	0	0	0	0	0	0	0	0	0	0	0	0	0	0	0	0	0	0	0	0	0	0	0	0	0	0	0	0	0	61	0	0	0	0	0	0	0	0
Otu1262	unclassified	unclassified	unclassified	unclassified	unclassified	unclassified	0	0	0	0	0	0	0	0	0	0	0	0	0	25	0	0	0	0	0	0	0	8	0	0	0	0	0	0	0	0	0	0	0	0	0	0	0	0	0	0	0	0	0
Otu1263	Basidiomycota	Agaricomycetes	Agaricales	Psathyrellaceae	Parasola	Parasola_kuehneri	0	0	0	0	0	0	0	0	0	0	0	0	0	0	0	0	0	0	0	0	0	0	0	0	0	0	0	0	0	0	0	0	0	0	0	0	0	0	0	33	27	3	0
Otu1264	Basidiomycota	Agaricomycetes	Agaricales	Pleurotaceae	unclassified_Pleurotaceae	Pleurotaceae_sp	0	0	0	0	0	0	0	0	0	0	0	0	0	0	0	0	0	14	0	0	0	0	0	0	0	0	0	0	0	0	27	0	0	0	0	0	0	0	0	0	0	0	0
Otu1265	unclassified	unclassified	unclassified	unclassified	unclassified	unclassified	0	0	0	0	0	0	0	0	0	0	0	0	0	0	0	0	0	0	0	0	0	0	0	0	0	0	0	0	0	0	0	0	0	0	0	0	0	0	0	26	43	21	0
Otu1266	unclassified	unclassified	unclassified	unclassified	unclassified	unclassified	0	0	0	0	0	0	0	0	0	0	0	0	0	0	0	0	0	0	0	0	0	0	0	0	0	0	0	0	0	0	0	0	0	0	0	0	0	0	0	17	0	0	0
Otu1267	unclassified	unclassified	unclassified	unclassified	unclassified	unclassified	0	0	0	0	0	0	0	0	0	0	0	0	0	0	0	0	0	0	0	0	0	0	0	0	0	0	0	0	0	0	0	0	0	0	0	0	0	0	0	0	14	0	0
Otu1268	unclassified	unclassified	unclassified	unclassified	unclassified	unclassified	0	0	0	0	0	0	0	0	0	0	0	0	0	0	0	0	0	0	0	0	0	0	0	0	0	0	0	0	0	0	0	0	0	0	0	6	0	0	0	0	0	0	0
Otu1269	unclassified	unclassified	unclassified	unclassified	unclassified	unclassified	0	0	0	0	0	0	0	0	0	0	0	0	0	0	0	0	0	0	0	0	0	2	0	0	2	0	4	0	0	0	0	0	0	0	0	0	0	0	0	0	0	0	0
Otu1270	Ascomycota	Orbiliomycetes	Orbiliales	unclassified_Orbiliales	unclassified_Orbiliales	Orbiliales_sp	0	0	0	0	0	0	0	0	0	0	0	0	0	0	0	0	0	0	0	0	0	0	0	0	0	0	0	0	0	0	0	0	0	0	0	0	0	0	0	0	0	7	0
Otu1273	unclassified	unclassified	unclassified	unclassified	unclassified	unclassified	0	0	0	0	0	0	0	1	0	0	0	0	0	0	0	0	0	0	0	0	0	0	0	0	0	0	0	0	0	0	0	0	0	0	0	0	0	0	0	0	6	0	0
Otu1282	unclassified	unclassified	unclassified	unclassified	unclassified	unclassified	0	0	0	0	0	0	0	0	0	0	0	0	0	0	0	0	0	0	0	0	0	0	0	0	0	0	0	0	0	0	0	0	0	43	0	0	0	0	0	0	0	0	0
Otu1283	Ascomycota	Dothideomycetes	Venturiales	Sympoventuriaceae	Ochroconis	Ochroconis_minima	0	0	0	0	0	0	0	0	0	0	0	0	0	0	0	0	0	0	0	0	0	0	0	0	0	0	0	0	0	0	0	0	0	0	0	0	0	0	2	0	0	38	0
Otu1284	Basidiomycota	Agaricomycetes	Agaricales	Inocybaceae	Inocybe	Inocybe_leptocystis	0	0	0	0	0	0	0	0	0	0	0	0	0	0	0	0	0	0	0	0	0	0	0	0	0	0	0	0	0	0	0	31	0	0	0	0	0	0	0	0	0	0	0
Otu1285	unclassified	unclassified	unclassified	unclassified	unclassified	unclassified	0	0	0	0	0	0	0	0	0	0	0	0	0	0	0	0	0	0	0	0	0	0	0	0	0	12	0	0	0	0	0	0	0	0	2	0	0	0	0	0	0	0	0
Otu1304	Ascomycota	Eurotiomycetes	Chaetothyriales	unclassified_Chaetothyriales	unclassified_Chaetothyriales	Chaetothyriales_sp	0	0	0	0	0	0	0	0	0	0	0	0	0	0	0	0	0	0	0	0	0	0	0	0	0	0	0	0	0	0	0	0	0	0	0	0	0	0	11	102	200	195	0
Otu1305	Basidiomycota	Agaricomycetes	Polyporales	Podoscyphaceae	Podoscypha	Podoscypha_sp	0	0	0	0	0	0	0	0	0	0	0	0	0	0	0	0	0	0	0	0	0	0	0	0	0	0	0	0	0	0	0	0	0	0	0	0	0	0	2	0	17	3	0
Otu1306	unclassified	unclassified	unclassified	unclassified	unclassified	unclassified	0	0	0	0	0	0	0	0	0	0	0	0	0	0	0	0	0	0	0	0	0	0	0	0	0	0	0	0	0	0	0	0	0	0	0	0	0	0	2	16	8	15	0
Otu1307	Basidiomycota	Agaricomycetes	Agaricales	unclassified_Agaricales	unclassified_Agaricales	Agaricales_sp	0	0	0	0	0	0	0	0	0	0	0	0	0	0	0	0	0	0	0	0	0	0	0	0	0	0	0	0	0	0	0	0	0	0	0	0	0	0	2	12	0	1	0
Otu1308	unclassified	unclassified	unclassified	unclassified	unclassified	unclassified	0	0	0	0	0	0	0	0	0	0	0	0	0	0	0	0	0	0	0	0	0	0	0	0	0	0	0	0	0	0	0	0	0	0	11	0	0	0	0	0	0	0	0
Otu1314	unclassified	unclassified	unclassified	unclassified	unclassified	unclassified	0	0	0	0	0	0	0	0	0	0	0	0	0	0	0	0	0	0	0	0	0	0	0	0	0	0	0	0	0	0	0	0	0	0	0	0	0	220	2	0	18	26	0
Otu1315	Ascomycota	Dothideomycetes	Pleosporales	unclassified_Pleosporales	unclassified_Pleosporales	Pleosporales_sp	0	0	0	0	0	0	0	0	0	0	0	0	0	0	0	0	0	0	0	0	0	0	0	0	0	0	0	0	0	0	0	0	0	0	0	0	1	0	0	0	54	40	0
Otu1316	unclassified_Eukaryota_kgd_Incertae_sedis	unclassified_Eukaryota_kgd_Incertae_sedis	unclassified_Eukaryota_kgd_Incertae_sedis	unclassified_Eukaryota_kgd_Incertae_sedis	unclassified_Eukaryota_kgd_Incertae_sedis	Eukaryota_kgd_Incertae_sedis_sp	0	0	0	0	0	0	0	0	0	0	0	0	0	3427	0	0	0	0	0	0	0	5	0	151	0	0	0	0	0	0	0	0	0	0	43	0	0	0	0	0	0	0	0
Otu1317	Ascomycota	Eurotiomycetes	Chaetothyriales	unclassified_Chaetothyriales	unclassified_Chaetothyriales	Chaetothyriales_sp	0	0	0	0	0	0	0	0	0	0	0	0	0	0	0	0	0	0	0	0	0	0	0	0	0	25	0	0	0	0	0	0	0	0	0	0	0	0	0	0	0	0	0
Otu1318	unclassified	unclassified	unclassified	unclassified	unclassified	unclassified	0	0	0	0	0	0	0	0	0	0	0	0	0	0	0	0	0	0	0	0	0	0	0	0	0	0	0	0	0	0	0	0	0	0	0	0	0	0	1	0	17	6	0
Otu1319	unclassified	unclassified	unclassified	unclassified	unclassified	unclassified	0	0	0	0	0	0	0	0	0	0	0	0	0	0	0	0	0	0	0	0	0	0	0	0	0	0	0	0	0	0	0	0	14	0	0	0	0	0	0	0	0	0	0
Otu1328	Basidiomycota	Tremellomycetes	Cystofilobasidiales	Mrakiaceae	Udeniomyces	Udeniomyces_megalosporus	0	0	0	0	0	0	0	0	0	0	0	0	0	0	0	0	0	5	0	0	0	0	0	2	0	0	0	1	0	0	0	0	0	0	0	0	0	0	0	0	0	0	0
Otu1340	unclassified	unclassified	unclassified	unclassified	unclassified	unclassified	0	0	0	0	0	0	0	0	0	0	0	0	0	0	0	0	0	0	0	0	0	0	0	0	0	0	0	0	0	0	0	0	0	0	0	0	0	0	2	0	0	13	0
Otu1341	unclassified	unclassified	unclassified	unclassified	unclassified	unclassified	0	0	0	0	0	0	0	0	0	0	0	0	0	0	0	0	0	0	0	0	0	0	0	0	0	0	0	0	0	0	0	0	0	0	0	0	0	0	0	0	9	5	0
Otu1342	unclassified	unclassified	unclassified	unclassified	unclassified	unclassified	0	0	0	0	0	0	0	0	0	0	0	0	0	0	0	0	0	0	0	0	0	0	0	0	0	0	0	0	0	0	0	0	0	0	0	0	0	0	0	0	0	5	0
Otu1344	unclassified	unclassified	unclassified	unclassified	unclassified	unclassified	0	0	0	0	0	0	0	0	0	0	0	0	0	0	0	0	0	0	0	0	0	4	0	0	0	0	0	0	0	0	0	0	4	0	0	0	0	0	0	0	0	0	0
Otu1346	Basidiomycota	Agaricomycetes	Agaricales	Psathyrellaceae	Coprinopsis	Coprinopsis_sp	0	0	0	0	3	0	1	1	0	1	0	3	0	0	0	0	0	0	0	0	0	0	0	0	0	0	0	0	0	0	0	0	0	0	0	0	0	0	2	0	0	0	0
Otu1365	unclassified	unclassified	unclassified	unclassified	unclassified	unclassified	0	0	0	0	0	0	0	0	0	0	0	0	0	0	0	0	0	0	0	0	0	0	0	0	0	0	0	0	0	0	0	0	0	0	0	0	0	81	0	0	0	0	0
Otu1366	unclassified	unclassified	unclassified	unclassified	unclassified	unclassified	0	0	0	0	0	0	0	0	0	0	0	0	0	0	0	0	0	0	0	0	0	0	0	0	0	0	0	0	0	0	0	59	0	0	0	0	0	0	0	0	0	0	0
Otu1367	Basidiomycota	Agaricomycetes	Geastrales	Geastraceae	unclassified_Geastraceae	Geastraceae_sp	1	0	0	0	0	0	0	1	0	0	0	0	0	0	0	0	0	0	0	0	0	0	0	0	0	0	0	0	0	0	0	0	4	0	0	0	0	0	0	46	0	2	0
Otu1368	Basidiomycota	Agaricomycetes	Agaricales	Agaricaceae	Agaricus	Agaricus_subsubensis	0	0	0	0	0	0	0	0	0	0	0	0	0	0	0	0	0	0	0	0	0	0	0	0	0	0	0	0	0	0	0	0	0	39	0	0	0	0	0	0	0	0	0
Otu1369	Basidiomycota	Agaricomycetes	Agaricales	unclassified_Agaricales	unclassified_Agaricales	Agaricales_sp	0	0	0	0	0	0	0	0	0	0	0	0	0	0	0	0	0	0	26	0	0	0	0	0	0	0	0	0	0	0	0	0	0	0	0	0	0	0	0	0	0	0	0
Otu1370	unclassified	unclassified	unclassified	unclassified	unclassified	unclassified	0	0	0	0	0	0	0	0	0	0	0	0	0	0	0	0	0	0	0	0	0	0	0	0	0	0	16	0	19	0	0	0	0	0	0	0	0	0	0	0	0	0	0
Otu1371	Basidiomycota	Agaricomycetes	Agaricales	Bolbitiaceae	Conocybe	Conocybe_karinae	0	0	0	0	0	0	0	0	0	0	0	0	0	0	0	0	0	0	0	0	0	0	0	0	0	0	0	0	16	2	0	0	5	0	0	0	0	0	0	0	0	0	0
Otu1372	unclassified	unclassified	unclassified	unclassified	unclassified	unclassified	0	0	0	0	0	0	0	0	0	0	0	0	0	0	0	0	0	0	0	0	0	0	0	0	0	0	0	0	0	0	13	0	0	0	0	0	0	0	0	0	0	0	0
Otu1373	unclassified	unclassified	unclassified	unclassified	unclassified	unclassified	0	0	0	0	0	0	0	0	0	0	0	0	0	0	0	0	0	0	0	0	0	0	0	0	0	0	0	0	0	11	0	0	0	0	0	0	0	0	0	0	0	2	0
Otu1374	unclassified	unclassified	unclassified	unclassified	unclassified	unclassified	0	0	0	0	0	0	0	0	0	0	0	0	0	0	0	0	0	0	0	0	0	0	0	0	0	0	0	0	0	0	0	0	0	0	0	0	0	0	0	0	0	9	0
Otu1375	unclassified	unclassified	unclassified	unclassified	unclassified	unclassified	0	0	0	0	0	0	0	0	0	0	0	0	0	0	0	0	0	0	0	0	0	0	0	0	0	0	0	0	0	0	0	0	0	0	0	0	0	1	0	0	0	3	8
Otu1388	unclassified_Fungi	unclassified_Fungi	unclassified_Fungi	unclassified_Fungi	unclassified_Fungi	Fungi_sp	0	0	0	0	0	0	0	0	0	0	0	0	0	0	0	0	0	0	0	0	0	0	0	0	0	0	0	0	0	0	0	0	0	0	0	0	0	0	2	162	98	84	0
Otu1389	unclassified	unclassified	unclassified	unclassified	unclassified	unclassified	0	0	0	0	0	0	0	0	0	0	0	0	0	0	0	0	0	0	0	0	0	0	14	0	7	0	0	0	0	0	0	0	0	0	0	0	0	0	0	0	0	0	0
Otu1392	unclassified	unclassified	unclassified	unclassified	unclassified	unclassified	2	0	1	2	2	1	1	3	1	0	1	7	0	0	0	0	0	0	0	0	0	0	0	0	0	0	0	0	0	0	0	0	0	0	0	0	0	0	0	0	0	2	0
Otu1399	Basidiomycota	Agaricomycetes	Agaricales	Psathyrellaceae	Coprinopsis	Coprinopsis_clastophylla	0	0	0	0	0	0	0	0	0	0	0	0	0	197	0	0	0	46	0	0	0	301	0	0	0	0	0	0	0	102	0	0	79	0	139	160	26	0	337	0	754	275	170
Otu1400	Basidiomycota	Agaricomycetes	Agaricales	Pleurotaceae	Nematoctonus	Nematoctonus_concurrens	0	0	0	0	0	0	0	0	0	0	0	0	0	0	0	0	0	0	0	0	3	126	0	0	0	0	0	0	0	0	0	0	0	0	0	0	0	0	0	0	0	0	0
Otu1401	unclassified	unclassified	unclassified	unclassified	unclassified	unclassified	3	0	0	11	0	0	1	0	0	0	0	5	0	0	0	0	0	0	0	0	0	0	0	0	0	0	0	38	0	0	0	0	0	0	0	0	0	0	0	0	0	0	0
Otu1402	Basidiomycota	Agaricomycetes	Agaricales	Bolbitiaceae	Bolbitius	Bolbitius_subvolvatus	0	0	0	0	0	0	0	0	0	0	0	0	0	25	0	0	0	0	0	0	0	0	0	0	0	0	0	0	0	0	0	0	0	0	0	0	0	0	0	0	0	0	0
Otu1403	Basidiomycota	Agaricomycetes	Agaricales	Typhulaceae	Typhula	Typhula_sp	0	0	0	1	0	0	0	0	0	0	0	0	0	0	0	0	0	0	0	0	0	0	0	0	0	0	0	0	0	0	0	0	0	0	0	15	0	0	0	0	0	0	0
Otu1404	Ascomycota	Eurotiomycetes	Chaetothyriales	Herpotrichiellaceae	Exophiala	Exophiala_sp	0	0	0	0	0	0	0	0	0	0	0	0	0	0	0	0	0	0	0	10	0	0	0	0	0	0	0	0	0	0	0	0	0	0	0	0	0	0	0	0	0	0	0
Otu1405	unclassified	unclassified	unclassified	unclassified	unclassified	unclassified	0	0	0	0	0	0	0	0	0	0	0	0	0	0	0	0	0	0	0	0	0	0	0	0	0	0	0	0	0	0	0	0	1	0	0	0	0	0	0	0	0	0	8
Otu1415	unclassified	unclassified	unclassified	unclassified	unclassified	unclassified	0	0	0	0	0	0	1	0	0	0	3	1	0	0	0	0	313	157	149	486	0	3	154	1	0	0	0	0	93	468	90	166	3	0	0	8	0	0	0	12	29	273	4
Otu1416	unclassified_Eukaryota_kgd_Incertae_sedis	unclassified_Eukaryota_kgd_Incertae_sedis	unclassified_Eukaryota_kgd_Incertae_sedis	unclassified_Eukaryota_kgd_Incertae_sedis	unclassified_Eukaryota_kgd_Incertae_sedis	Eukaryota_kgd_Incertae_sedis_sp	0	0	0	0	0	0	0	0	0	0	0	0	0	448	0	0	0	0	0	0	0	0	0	0	0	0	0	0	0	0	0	0	0	0	0	0	0	0	0	0	0	0	0
Otu1417	unclassified	unclassified	unclassified	unclassified	unclassified	unclassified	0	0	0	0	0	0	0	0	0	1	2	0	0	0	0	1	399	264	150	723	2	2	79	0	0	0	0	0	0	0	0	0	0	12	0	0	1	0	2	46	42	0	0
Otu1418	unclassified	unclassified	unclassified	unclassified	unclassified	unclassified	0	0	0	0	0	0	0	0	0	0	0	0	0	0	0	0	0	0	0	0	0	0	0	0	0	0	0	0	0	0	0	0	0	0	0	0	0	0	0	0	11	0	0
Otu1419	unclassified	unclassified	unclassified	unclassified	unclassified	unclassified	0	0	0	0	0	0	0	0	0	0	0	0	0	0	0	0	0	0	0	0	0	0	0	0	9	0	0	0	0	0	0	0	0	0	0	0	0	0	0	0	0	0	0
Otu1420	unclassified	unclassified	unclassified	unclassified	unclassified	unclassified	0	0	0	0	0	0	0	0	0	0	0	0	0	0	0	0	0	0	0	0	0	0	0	0	0	0	0	0	0	0	0	0	0	0	0	0	0	0	0	0	0	10	0
Otu1421	unclassified	unclassified	unclassified	unclassified	unclassified	unclassified	0	0	0	0	0	0	0	0	0	0	0	0	0	0	0	0	0	0	0	0	0	0	0	0	0	0	0	0	0	0	0	0	0	0	0	7	0	0	0	0	0	0	0
Otu1422	Chytridiomycota	Spizellomycetes	Spizellomycetales	Powellomycetaceae	Powellomyces	Powellomyces_sp	0	0	0	0	0	0	0	0	0	0	0	0	0	0	0	0	0	0	0	0	6	7	0	0	0	0	0	0	0	0	0	0	0	0	0	0	0	0	0	0	0	0	0
Otu1423	unclassified	unclassified	unclassified	unclassified	unclassified	unclassified	0	0	0	0	0	0	0	0	0	0	0	0	0	0	0	0	0	0	0	0	0	0	0	0	0	0	0	0	0	0	0	0	0	0	0	0	0	0	0	0	0	6	0
Otu1432	unclassified	unclassified	unclassified	unclassified	unclassified	unclassified	0	0	0	0	0	0	0	0	0	0	0	0	0	0	0	0	2	5	0	28	0	0	2	0	0	0	0	0	0	46	2	1	0	0	0	0	0	0	0	0	0	1	0
Otu1434	unclassified	unclassified	unclassified	unclassified	unclassified	unclassified	0	0	0	0	0	0	0	0	0	0	0	0	0	0	0	0	7	23	3	9	0	0	0	0	0	0	0	0	0	38	0	2	0	0	0	0	0	0	0	1	0	1	0
Otu1435	Basidiomycota	Agaricomycetes	Agaricales	Bolbitiaceae	Conocybe	Conocybe_deliquescens	0	0	0	0	0	0	0	0	0	0	0	0	0	0	0	0	0	0	0	0	0	0	0	0	0	0	15	9	0	0	0	0	6	0	0	0	0	0	0	0	0	0	0
Otu1436	Basidiomycota	Agaricomycetes	Agaricales	Strophariaceae	Hypholoma	Hypholoma_tuberosum	0	0	0	0	0	0	0	0	0	0	0	0	0	0	0	0	0	0	0	0	0	0	0	0	0	0	0	0	0	0	0	0	0	0	0	0	0	0	0	0	6	0	0
Otu1437	Basidiomycota	Malasseziomycetes	Malasseziales	Malasseziaceae	Malassezia	Malassezia_globosa	0	0	0	0	0	0	0	0	0	0	0	0	0	0	0	0	0	0	0	0	0	0	0	0	0	0	4	0	1	1	0	2	0	0	0	0	0	4	1	0	0	0	0
Otu1440	unclassified	unclassified	unclassified	unclassified	unclassified	unclassified	0	0	0	0	0	0	0	0	0	0	0	0	0	0	0	0	1	0	0	3	0	0	0	0	0	0	0	0	2	3	0	0	0	0	0	0	0	0	0	0	0	0	0
Otu1444	unclassified	unclassified	unclassified	unclassified	unclassified	unclassified	0	0	0	0	0	0	0	0	0	0	0	0	0	0	0	0	0	0	0	0	0	0	0	0	0	0	0	0	6	8	2	0	0	0	0	0	0	0	0	0	0	0	0
Otu1445	unclassified	unclassified	unclassified	unclassified	unclassified	unclassified	0	0	0	0	0	0	0	0	0	0	0	0	0	0	0	0	0	10	0	0	0	0	0	0	0	0	0	0	0	3	1	0	0	0	0	0	0	0	0	0	0	0	0
Otu1450	unclassified	unclassified	unclassified	unclassified	unclassified	unclassified	0	0	0	0	0	0	0	0	0	0	0	0	0	0	0	0	7	0	0	21	0	0	0	0	0	0	0	0	0	0	1	0	0	0	0	0	0	0	0	0	0	0	0
Otu1470	unclassified	unclassified	unclassified	unclassified	unclassified	unclassified	0	0	0	0	0	0	0	0	0	0	0	0	0	0	0	0	4	0	0	3	0	0	0	0	0	0	0	0	0	0	0	0	0	0	0	0	0	0	0	0	0	1	0
Otu1492	unclassified	unclassified	unclassified	unclassified	unclassified	unclassified	0	0	0	0	0	0	0	0	0	0	0	0	0	0	0	156	0	0	0	7	0	0	0	0	0	0	0	0	0	0	0	0	0	0	0	0	0	0	0	0	0	0	0
Otu1493	unclassified	unclassified	unclassified	unclassified	unclassified	unclassified	0	0	0	0	0	0	0	0	0	0	0	0	0	0	0	0	0	0	0	0	0	0	0	0	31	48	0	0	0	0	0	0	0	0	0	0	0	0	0	0	0	0	0
Otu1494	unclassified	unclassified	unclassified	unclassified	unclassified	unclassified	0	0	0	0	0	0	0	0	0	0	0	0	293	0	0	0	0	0	0	0	1	0	0	0	0	0	0	0	0	0	0	0	15	0	0	0	0	0	0	0	0	0	54
Otu1495	unclassified	unclassified	unclassified	unclassified	unclassified	unclassified	0	0	0	0	0	0	0	0	0	0	0	0	0	0	0	0	0	0	0	0	0	0	97	0	0	0	0	0	0	0	0	0	0	0	0	0	0	0	0	0	0	0	0
Otu1496	unclassified	unclassified	unclassified	unclassified	unclassified	unclassified	0	0	0	0	0	0	0	0	0	0	0	0	0	0	0	0	0	0	0	0	0	0	0	0	0	0	0	0	0	0	0	0	0	0	27	0	0	0	0	0	0	0	0
Otu1497	Basidiomycota	Agaricomycetes	Agaricales	Bolbitiaceae	Conocybe	Conocybe_crispa	0	0	0	0	0	0	0	0	0	0	0	0	0	0	0	0	0	0	0	0	0	0	0	0	0	0	0	0	0	0	0	0	0	0	23	0	0	0	0	0	1	0	0
Otu1498	unclassified	unclassified	unclassified	unclassified	unclassified	unclassified	0	0	0	0	0	0	0	0	0	0	0	0	0	0	0	0	0	0	0	0	0	0	0	0	0	0	0	0	0	0	0	0	0	0	0	0	0	0	0	24	0	0	0
Otu1499	unclassified	unclassified	unclassified	unclassified	unclassified	unclassified	0	0	0	0	0	0	0	0	0	0	0	0	0	13	0	0	0	0	0	0	3	1	0	0	0	0	0	0	0	0	0	0	0	0	0	0	0	0	0	0	0	0	0
Otu1500	unclassified	unclassified	unclassified	unclassified	unclassified	unclassified	0	0	0	0	0	0	0	0	0	0	0	0	0	0	0	0	0	0	0	0	0	0	0	0	0	0	0	0	0	0	0	0	0	0	0	0	0	0	0	0	0	13	0
Otu1501	unclassified	unclassified	unclassified	unclassified	unclassified	unclassified	0	0	0	0	0	0	0	0	0	0	0	0	0	0	0	0	0	0	0	0	0	0	0	0	0	0	0	0	0	0	0	0	0	0	0	0	0	0	0	14	0	0	0
Otu1502	unclassified_Eukaryota_kgd_Incertae_sedis	unclassified_Eukaryota_kgd_Incertae_sedis	unclassified_Eukaryota_kgd_Incertae_sedis	unclassified_Eukaryota_kgd_Incertae_sedis	unclassified_Eukaryota_kgd_Incertae_sedis	Eukaryota_kgd_Incertae_sedis_sp	0	0	0	0	0	0	0	0	0	0	0	0	0	0	0	0	0	0	0	0	0	0	0	11	0	0	0	0	0	0	0	0	0	0	0	0	0	0	0	0	0	0	0
Otu1503	Basidiomycota	Agaricomycetes	Agaricales	Tricholomataceae	Clitocybe	Clitocybe_subditopoda	0	1	0	0	0	0	0	0	0	0	0	0	0	0	0	0	0	0	0	0	0	0	0	0	0	0	0	7	0	0	0	0	0	0	0	0	0	0	0	0	0	0	0
Otu1504	unclassified	unclassified	unclassified	unclassified	unclassified	unclassified	0	0	0	0	0	0	0	0	0	0	0	0	0	0	0	0	0	0	0	0	0	0	0	0	0	0	0	0	0	0	0	0	5	0	0	0	0	0	0	0	0	0	0
Otu1505	unclassified	unclassified	unclassified	unclassified	unclassified	unclassified	0	0	0	0	0	0	0	0	0	0	0	0	0	0	0	0	0	0	2	10	0	0	0	0	0	0	0	0	0	4	0	0	0	0	0	0	0	0	0	0	0	1	0
Otu1525	unclassified	unclassified	unclassified	unclassified	unclassified	unclassified	0	0	0	0	0	0	0	0	0	0	0	0	0	0	0	0	5	5964	17	0	0	831	0	0	0	0	0	0	5012	0	0	40	4157	3750	4585	22567	7224	0	18010	0	8467	17239	75
Otu1526	unclassified	unclassified	unclassified	unclassified	unclassified	unclassified	0	0	0	0	0	0	0	0	0	0	0	0	0	0	0	236	0	0	0	0	0	0	44	0	0	0	0	0	0	0	0	0	0	0	0	0	0	0	0	0	0	0	0
Otu1527	unclassified	unclassified	unclassified	unclassified	unclassified	unclassified	0	0	0	0	0	0	0	0	0	0	0	0	0	0	0	0	0	0	0	0	0	0	0	0	0	0	0	0	0	0	0	0	0	0	0	0	0	0	0	188	56	60	0
Otu1528	unclassified	unclassified	unclassified	unclassified	unclassified	unclassified	4	1	0	20	0	0	2	0	0	0	0	0	0	0	0	0	0	0	0	0	0	0	0	0	0	0	0	35	1	2	0	0	0	0	0	0	0	0	0	0	0	0	0
Otu1529	Basidiomycota	Agaricomycetes	Agaricales	Psathyrellaceae	Coprinellus	Coprinellus_impatiens	12	10	18	6	25	18	23	19	7	12	11	20	0	0	0	0	0	0	0	0	0	0	0	0	0	0	0	0	0	0	0	0	0	0	0	0	0	0	0	0	0	0	0
Otu1530	unclassified	unclassified	unclassified	unclassified	unclassified	unclassified	0	0	0	0	0	0	0	0	0	0	0	0	0	0	0	0	0	0	0	0	0	0	0	0	0	0	0	0	0	0	0	23	0	0	0	0	0	0	0	0	0	0	0
Otu1531	Basidiomycota	Agaricomycetes	unclassified_Agaricomycetes	unclassified_Agaricomycetes	unclassified_Agaricomycetes	Agaricomycetes_sp	0	0	0	0	0	0	0	0	0	0	0	0	0	0	0	0	0	18	0	0	0	0	0	0	0	0	0	0	0	0	0	0	0	0	0	0	0	0	0	0	0	0	0
Otu1532	unclassified	unclassified	unclassified	unclassified	unclassified	unclassified	0	0	0	0	0	0	0	0	0	0	0	0	0	0	0	0	0	0	0	0	0	0	0	0	0	0	0	0	0	0	0	0	0	0	0	0	0	0	0	0	7	0	0
Otu1533	unclassified_Eukaryota_kgd_Incertae_sedis	unclassified_Eukaryota_kgd_Incertae_sedis	unclassified_Eukaryota_kgd_Incertae_sedis	unclassified_Eukaryota_kgd_Incertae_sedis	unclassified_Eukaryota_kgd_Incertae_sedis	Eukaryota_kgd_Incertae_sedis_sp	0	0	0	0	0	0	0	0	0	0	0	0	0	0	0	0	0	0	0	0	0	0	6	0	0	0	0	0	0	0	0	0	0	0	0	0	0	0	0	0	0	0	0
Otu1534	unclassified	unclassified	unclassified	unclassified	unclassified	unclassified	0	0	0	0	0	0	0	0	0	0	0	0	0	0	0	0	0	0	0	0	0	0	0	0	0	0	0	0	0	0	0	0	0	0	0	0	0	0	0	0	0	5	0
Otu1535	unclassified	unclassified	unclassified	unclassified	unclassified	unclassified	0	0	0	0	0	0	0	0	0	0	0	0	0	0	0	0	1	1	0	0	0	0	0	0	0	0	0	0	0	3	0	0	0	0	0	0	0	0	0	0	0	0	0
Otu1539	unclassified	unclassified	unclassified	unclassified	unclassified	unclassified	0	1	0	0	0	0	1	0	0	0	0	0	0	0	0	0	5	0	0	0	0	0	5	10	0	0	0	0	0	0	0	0	0	0	0	0	0	0	0	0	0	0	0
Otu1543	unclassified	unclassified	unclassified	unclassified	unclassified	unclassified	0	0	0	0	0	0	0	0	0	0	0	0	0	0	0	0	0	0	0	0	0	0	0	0	0	0	0	0	0	0	0	0	0	0	0	0	0	0	2	0	25	17	0
Otu1550	unclassified	unclassified	unclassified	unclassified	unclassified	unclassified	0	0	0	0	0	0	0	0	0	0	0	0	0	0	0	0	0	0	0	0	0	0	0	0	0	0	0	0	0	0	0	0	0	0	0	0	0	214	0	0	0	0	0
Otu1551	unclassified	unclassified	unclassified	unclassified	unclassified	unclassified	0	0	0	0	0	0	0	0	0	0	0	0	0	0	0	0	0	0	0	0	0	0	0	0	0	0	0	0	0	0	0	0	0	0	0	0	0	172	0	0	0	0	0
Otu1552	unclassified	unclassified	unclassified	unclassified	unclassified	unclassified	2	1	0	0	0	0	0	0	1	0	0	0	0	0	0	0	0	0	0	0	0	0	0	0	0	0	0	0	0	8	0	68	0	73	0	0	0	0	0	0	0	0	0
Otu1553	Ascomycota	Eurotiomycetes	Onygenales	Arthrodermataceae	Trichophyton	Trichophyton_eboreum	0	0	0	0	0	0	0	0	0	0	0	0	0	0	0	0	0	0	0	0	9	21	0	0	0	0	0	0	0	0	0	0	0	0	0	0	0	0	0	0	0	0	0
Otu1554	Basidiomycota	Agaricomycetes	Agaricales	Psathyrellaceae	Coprinopsis	Coprinopsis_sp	0	0	0	0	0	0	0	0	0	0	0	0	0	0	0	0	0	0	0	0	0	0	0	0	0	0	0	0	10	0	0	0	0	0	0	0	0	0	0	0	0	0	0
Otu1555	Chytridiomycota	Spizellomycetes	Spizellomycetales	Powellomycetaceae	Powellomyces	Powellomyces_sp	0	0	0	0	0	0	0	0	0	0	0	0	0	0	0	0	0	0	0	0	7	1	0	0	0	0	0	0	0	0	0	0	0	0	0	0	0	0	0	0	0	0	0
Otu1556	unclassified	unclassified	unclassified	unclassified	unclassified	unclassified	0	0	0	0	0	0	0	0	0	0	0	0	0	0	0	0	0	0	0	0	0	0	0	0	0	0	0	0	0	0	0	0	0	0	0	0	0	0	0	6	0	0	0
Otu1560	unclassified	unclassified	unclassified	unclassified	unclassified	unclassified	0	0	0	0	2	2	0	2	0	1	0	0	0	0	0	0	0	0	0	0	0	0	0	0	0	0	0	0	0	0	0	0	0	0	0	0	0	0	0	0	0	0	0
Otu1563	unclassified	unclassified	unclassified	unclassified	unclassified	unclassified	0	0	0	0	0	0	1	0	0	1	0	2	0	0	0	0	0	0	0	0	0	0	0	0	0	0	0	0	0	0	0	33	0	0	0	0	0	0	0	0	0	0	0
Otu1564	Basidiomycota	Agaricomycetes	Agaricales	Omphalotaceae	Lentinula	Lentinula_edodes	1	0	0	0	0	0	0	0	0	0	0	0	0	0	0	0	4	106	179	11	0	0	0	0	0	0	0	0	0	0	0	0	0	0	0	0	0	0	0	0	0	0	0
Otu1577	Basidiomycota	Agaricomycetes	Agaricales	Omphalotaceae	Lentinula	Lentinula_edodes	10	8	15	48	2	3	1	3	1	5	2	9	0	0	0	0	0	0	0	0	0	0	0	0	189	346	432	256	330	79	354	492	121	1295	224	53	0	0	6	0	0	0	0
Otu1578	Ascomycota	Dothideomycetes	Pleosporales	Pleosporaceae	unclassified_Pleosporaceae	Pleosporaceae_sp	0	5	0	0	0	1	0	11	0	0	0	0	0	0	0	0	0	0	0	0	0	3054	0	0	42	0	0	0	0	0	0	0	261	168	36	0	15	0	206	0	0	0	0
Otu1579	unclassified	unclassified	unclassified	unclassified	unclassified	unclassified	0	0	0	0	0	0	0	0	0	0	0	0	0	0	0	0	0	0	0	0	0	0	179	0	10	0	0	0	0	0	0	0	0	0	0	0	0	0	0	0	0	0	0
Otu1580	unclassified	unclassified	unclassified	unclassified	unclassified	unclassified	0	0	0	0	0	0	0	0	0	0	0	0	0	0	0	0	0	0	0	0	0	0	0	0	0	0	0	9	0	0	0	0	0	0	0	0	0	0	0	0	0	0	0
Otu1581	unclassified	unclassified	unclassified	unclassified	unclassified	unclassified	0	0	0	0	0	0	0	0	0	0	0	0	0	0	0	0	0	0	0	0	0	0	0	0	0	0	0	0	0	0	0	0	0	8	0	0	0	0	0	0	0	0	0
Otu1582	unclassified	unclassified	unclassified	unclassified	unclassified	unclassified	0	0	0	0	0	0	0	0	0	0	0	0	8	0	0	0	0	0	0	0	0	0	0	0	0	0	0	0	0	0	0	0	0	0	0	0	0	0	0	0	0	0	0
Otu1583	Basidiomycota	Agaricomycetes	Polyporales	Meruliaceae	Uncobasidium	Uncobasidium_sp	0	0	0	0	0	0	0	0	0	6	0	0	0	0	0	0	0	0	0	0	0	0	0	0	0	0	0	0	0	0	0	0	0	0	0	0	0	0	0	0	0	0	0
Otu1592	Basidiomycota	Agaricomycetes	Agaricales	Psathyrellaceae	Coprinellus	Coprinellus_heterosetulosus	0	0	0	1	0	0	0	0	0	0	0	0	973	0	0	0	0	0	0	0	0	0	0	0	0	0	0	0	0	0	0	0	0	0	0	0	0	0	0	0	0	0	0
Otu1609	unclassified	unclassified	unclassified	unclassified	unclassified	unclassified	0	0	0	0	0	0	0	0	0	0	0	0	0	0	0	0	6	52	4	562	0	0	24	0	0	0	0	0	0	255	8	0	1	0	0	0	0	0	0	0	0	0	0
Otu1610	unclassified	unclassified	unclassified	unclassified	unclassified	unclassified	0	0	0	0	0	0	0	0	0	0	0	0	517	0	0	0	0	0	0	0	0	0	0	0	0	0	0	0	0	0	0	0	0	0	0	0	0	0	0	0	0	0	0
Otu1611	Basidiomycota	Agaricomycetes	Cantharellales	Clavulinaceae	Membranomyces	Membranomyces_sp	19	5	4	1	1	1	6	1	3	0	0	0	0	0	0	0	0	0	0	0	0	0	0	0	222	130	159	143	46	5	94	265	40	366	100	30	0	0	1	0	0	0	0
Otu1612	unclassified	unclassified	unclassified	unclassified	unclassified	unclassified	0	0	0	0	0	0	0	0	0	0	0	0	0	0	0	0	0	0	0	0	0	0	0	0	0	0	0	0	0	0	0	57	0	0	0	0	0	0	0	0	0	0	0
Otu1613	Basidiomycota	Agaricomycetes	Agaricales	Cyphellaceae	unclassified_Cyphellaceae	Cyphellaceae_sp	1	3	1	0	0	2	0	0	1	2	0	0	0	0	0	0	0	0	0	0	0	0	0	0	0	54	0	26	0	0	23	0	0	0	0	0	0	0	0	0	0	0	0
Otu1614	unclassified	unclassified	unclassified	unclassified	unclassified	unclassified	0	0	0	0	0	0	0	0	0	0	0	0	0	0	0	0	0	0	0	0	0	0	0	0	0	48	0	0	0	0	0	0	0	0	0	0	0	0	0	0	0	0	0
Otu1615	unclassified	unclassified	unclassified	unclassified	unclassified	unclassified	0	0	0	0	0	0	0	0	0	0	0	0	0	0	0	0	0	0	0	0	0	0	0	0	0	0	0	0	0	0	0	0	0	0	0	0	0	31	0	0	0	0	0
Otu1616	Ascomycota	Sordariomycetes	Microascales	Halosphaeriaceae	Corollospora	Corollospora_maritima	0	0	0	0	0	0	0	0	0	0	0	0	0	209	0	0	0	144	0	0	0	15	0	0	29	0	0	0	0	0	0	0	0	371	248	5	22	0	70	0	118	1248	513
Otu1617	Basidiomycota	Agaricomycetes	Agaricales	Strophariaceae	Stropharia	Stropharia_ambigua	0	0	0	0	0	0	0	0	0	0	0	0	0	0	0	0	0	0	0	0	0	0	0	0	0	0	0	0	0	0	0	0	0	0	0	0	0	0	0	25	0	0	0
Otu1618	unclassified	unclassified	unclassified	unclassified	unclassified	unclassified	0	0	0	0	0	0	0	0	0	0	0	0	0	0	0	0	0	0	0	0	0	0	0	0	0	0	0	13	0	0	0	0	0	0	0	9	0	0	0	0	0	0	0
Otu1619	unclassified	unclassified	unclassified	unclassified	unclassified	unclassified	0	0	0	0	0	0	0	0	0	0	0	0	0	0	0	0	0	0	0	0	0	0	0	0	0	0	0	0	0	0	0	0	0	0	0	0	0	0	0	0	0	15	0
Otu1620	unclassified_Plantae	unclassified_Plantae	unclassified_Plantae	unclassified_Plantae	unclassified_Plantae	Plantae_sp	0	0	0	0	0	0	0	0	0	0	0	0	0	0	0	0	0	0	0	0	0	0	0	0	0	0	0	0	0	4	5	0	0	0	0	0	0	0	0	0	0	6	0
Otu1621	unclassified	unclassified	unclassified	unclassified	unclassified	unclassified	0	0	0	0	0	0	0	0	0	0	0	0	0	0	0	0	0	0	0	8	0	0	0	0	0	0	0	0	0	0	0	0	0	0	0	0	0	0	0	0	0	0	0
Otu1622	unclassified	unclassified	unclassified	unclassified	unclassified	unclassified	0	0	0	0	0	0	0	0	0	0	0	0	0	0	0	0	0	0	0	0	0	0	0	0	0	0	0	0	0	0	0	0	0	0	0	0	0	0	0	0	0	8	0
Otu1623	unclassified	unclassified	unclassified	unclassified	unclassified	unclassified	0	0	0	0	0	0	0	0	0	0	0	0	0	0	0	0	0	0	0	0	0	0	0	0	0	0	0	0	0	0	0	0	0	0	0	0	0	0	0	0	7	4	0
Otu1624	unclassified	unclassified	unclassified	unclassified	unclassified	unclassified	0	0	0	0	0	0	0	0	0	0	0	0	0	0	0	0	0	0	0	0	0	0	0	0	0	0	0	0	0	0	0	0	0	0	0	0	0	0	0	0	0	6	0
Otu1625	unclassified	unclassified	unclassified	unclassified	unclassified	unclassified	0	0	0	0	0	0	0	0	0	0	0	0	0	0	0	0	5	1	0	5	0	0	3	0	0	0	0	0	0	0	0	0	0	0	0	0	0	0	0	0	0	0	0
Otu1628	unclassified	unclassified	unclassified	unclassified	unclassified	unclassified	0	0	0	0	0	0	0	0	0	0	0	0	0	0	0	0	2	3	0	0	0	0	0	0	0	0	0	0	0	1	0	0	0	0	0	0	0	0	0	0	0	0	0
Otu1630	Ascomycota	Pezizomycetes	unclassified_Pezizomycetes	unclassified_Pezizomycetes	unclassified_Pezizomycetes	Pezizomycetes_sp	0	0	0	0	0	0	2	0	0	0	0	0	0	0	3045	0	0	0	0	0	0	0	7	0	0	0	0	0	0	0	0	0	0	0	0	0	0	0	0	0	0	0	0
Otu1671	Ascomycota	Eurotiomycetes	Chaetothyriales	Trichomeriaceae	Knufia	Knufia_mediterranea	0	0	0	0	0	0	0	2	0	0	0	0	0	0	0	0	0	0	0	0	0	0	0	0	0	0	0	0	0	0	0	0	9	0	0	0	0	186	0	0	0	0	12
Otu1672	Basidiomycota	Agaricomycetes	unclassified_Agaricomycetes	unclassified_Agaricomycetes	unclassified_Agaricomycetes	Agaricomycetes_sp	0	0	0	0	0	0	0	0	0	0	0	0	0	0	0	0	0	0	0	0	0	32	31	0	0	0	0	0	0	0	0	0	0	0	0	0	0	0	0	0	0	0	0
Otu1673	unclassified	unclassified	unclassified	unclassified	unclassified	unclassified	0	0	0	0	0	0	0	0	0	0	0	0	0	0	0	0	0	0	0	0	0	0	0	0	0	0	0	0	0	0	0	0	0	0	0	0	0	0	23	26	0	5	0
Otu1674	Basidiomycota	Agaricomycetes	Agaricales	Tricholomataceae	unclassified_Tricholomataceae	Tricholomataceae_sp	0	0	0	0	0	0	0	0	0	0	0	0	0	0	0	0	0	0	0	0	0	0	0	0	0	0	0	0	0	0	0	0	0	0	26	0	0	0	1	0	0	0	0
Otu1675	unclassified	unclassified	unclassified	unclassified	unclassified	unclassified	0	0	1	0	0	0	0	0	0	0	0	0	0	0	0	0	0	0	0	0	0	0	0	0	0	0	0	17	0	0	0	0	0	0	0	0	0	0	0	0	0	0	0
Otu1676	unclassified	unclassified	unclassified	unclassified	unclassified	unclassified	0	0	1	0	0	0	0	0	0	0	0	0	0	0	0	0	0	0	0	0	0	0	0	0	0	0	0	0	0	0	0	0	0	0	0	0	0	16	0	0	0	0	3
Otu1677	unclassified	unclassified	unclassified	unclassified	unclassified	unclassified	0	0	0	0	0	0	0	0	0	0	0	0	0	0	0	0	0	0	0	0	0	0	0	0	20	0	0	0	0	0	0	0	13	0	0	31	0	0	0	0	0	0	0
Otu1678	unclassified	unclassified	unclassified	unclassified	unclassified	unclassified	0	0	0	0	0	0	0	0	0	0	0	0	0	0	0	0	0	0	0	0	0	0	0	0	0	0	0	0	0	0	0	0	0	0	0	0	0	0	0	0	0	10	0
Otu1679	unclassified	unclassified	unclassified	unclassified	unclassified	unclassified	0	0	0	0	0	0	0	0	0	0	0	0	0	0	0	0	0	0	0	0	0	0	0	0	0	0	0	0	0	0	0	0	0	0	0	0	0	0	0	0	12	0	0
Otu1680	unclassified	unclassified	unclassified	unclassified	unclassified	unclassified	0	0	0	0	0	0	0	0	0	0	0	0	0	0	0	0	0	0	0	0	0	0	0	0	0	0	0	0	0	0	0	0	0	0	0	0	0	8	0	0	0	0	0
Otu1681	Basidiomycota	Agaricomycetes	Agaricales	unclassified_Agaricales	unclassified_Agaricales	Agaricales_sp	0	5	0	0	0	0	0	0	0	0	1	0	0	0	0	0	59	2	0	0	0	0	0	0	0	0	0	0	0	0	0	0	0	0	0	0	0	0	3	0	0	2	0
Otu1684	unclassified	unclassified	unclassified	unclassified	unclassified	unclassified	0	0	0	0	0	0	0	0	0	0	0	0	0	0	0	0	0	3	0	1	0	0	0	0	0	0	0	0	0	3	0	0	0	0	0	0	0	0	0	0	0	0	0
Otu1685	unclassified	unclassified	unclassified	unclassified	unclassified	unclassified	0	0	0	0	0	0	0	1	0	0	0	0	0	0	0	0	2	1	0	1	0	0	0	0	0	0	0	0	0	1	0	0	0	0	0	0	0	0	0	0	0	0	0
Otu1702	Basidiomycota	Agaricomycetes	unclassified_Agaricomycetes	unclassified_Agaricomycetes	unclassified_Agaricomycetes	Agaricomycetes_sp	0	0	0	0	0	0	0	0	0	0	0	0	0	42	0	0	0	0	0	0	8	13	0	0	0	0	0	0	0	0	0	0	0	0	0	0	0	0	0	0	0	0	0
Otu1703	unclassified	unclassified	unclassified	unclassified	unclassified	unclassified	0	0	0	0	0	0	0	0	0	0	0	0	0	0	0	0	0	0	0	0	0	0	0	0	12	40	0	0	0	0	0	0	6	0	16	0	0	0	0	0	0	0	0
Otu1704	unclassified	unclassified	unclassified	unclassified	unclassified	unclassified	1	0	0	0	0	0	0	0	0	0	0	0	0	0	0	0	0	0	0	0	0	0	0	0	0	0	0	0	0	0	0	0	0	0	0	0	0	0	0	0	9	8	0
Otu1705	unclassified	unclassified	unclassified	unclassified	unclassified	unclassified	0	0	2	4	0	0	0	0	0	0	0	0	0	0	0	0	0	0	0	0	0	0	0	0	0	0	0	6	0	0	0	0	0	0	0	0	0	0	0	0	0	0	0
Otu1706	Basidiomycota	Agaricomycetes	Agaricales	Strophariaceae	Tubaria	Tubaria_sp	0	0	0	0	0	0	0	0	0	0	0	0	0	0	0	0	0	0	0	0	0	0	0	0	0	0	0	0	0	0	0	0	0	0	0	6	0	0	0	0	0	0	0
Otu1707	unclassified	unclassified	unclassified	unclassified	unclassified	unclassified	0	0	0	0	0	0	0	0	0	0	0	0	0	0	0	0	0	0	0	0	0	0	0	0	0	0	0	0	0	0	0	11	0	0	0	0	0	0	0	0	0	0	0
Otu1718	Ascomycota	Sordariomycetes	Microascales	Halosphaeriaceae	Corollospora	Corollospora_maritima	0	0	0	0	0	0	0	0	0	0	0	0	0	0	0	0	0	0	0	0	0	0	0	0	1	0	0	0	0	0	0	0	0	0	9	0	0	0	0	0	0	0	0
Otu1738	unclassified	unclassified	unclassified	unclassified	unclassified	unclassified	0	0	0	0	0	0	0	0	0	0	1	0	0	0	0	0	105	262	153	681	0	2	134	3	0	0	0	0	230	1342	278	425	11	4	5	26	0	0	2	92	89	142	10
Otu1739	unclassified	unclassified	unclassified	unclassified	unclassified	unclassified	0	0	0	0	1	0	0	0	0	1	3	0	0	0	0	0	654	729	740	1852	2	4	505	14	0	0	0	0	344	1526	505	412	28	0	2	34	1	0	5	84	138	274	15
Otu1740	unclassified	unclassified	unclassified	unclassified	unclassified	unclassified	0	0	0	0	0	0	0	0	0	0	0	0	0	0	0	0	240	233	170	828	0	10	176	10	0	0	0	0	103	506	142	171	11	4	3	12	0	0	0	64	29	80	5
Otu1741	unclassified	unclassified	unclassified	unclassified	unclassified	unclassified	0	0	0	0	0	0	0	0	0	0	0	0	0	0	0	0	0	0	0	0	0	0	0	0	0	0	0	0	90	323	0	151	2	0	0	0	0	0	0	21	21	58	5
Otu1742	unclassified	unclassified	unclassified	unclassified	unclassified	unclassified	0	0	0	0	0	0	0	0	0	0	2	0	0	0	0	0	113	259	121	64	0	0	74	0	0	0	0	0	0	0	0	376	0	9	0	0	0	0	0	32	49	2	5
Otu1743	unclassified	unclassified	unclassified	unclassified	unclassified	unclassified	0	0	0	0	0	0	0	2	0	0	3	0	0	0	0	0	0	6	0	0	0	0	0	0	0	0	0	0	1	126	0	3	0	0	0	0	0	0	0	0	0	81	0
Otu1744	Ascomycota	Sordariomycetes	Hypocreales	Cordycipitaceae	Simplicillium	Simplicillium_lanosoniveum	183	154	100	239	16	0	40	28	19	0	3	13	0	0	0	0	0	0	0	0	0	0	0	0	538	728	650	1190	341	85	607	1109	149	345	12	7	0	0	0	0	0	0	0
Otu1745	unclassified	unclassified	unclassified	unclassified	unclassified	unclassified	0	0	0	0	0	0	0	0	0	1	0	0	0	0	0	0	26	64	266	378	0	0	40	2	0	0	0	0	26	9	92	0	15	0	18	20	0	0	0	25	16	119	0
Otu1746	unclassified_Plantae	unclassified_Plantae	unclassified_Plantae	unclassified_Plantae	unclassified_Plantae	Plantae_sp	0	0	0	0	0	0	0	0	0	0	2	0	0	0	0	0	0	2	0	0	0	0	0	0	0	0	0	0	11	77	0	1	1	0	3	0	0	0	0	15	27	54	0
Otu1747	unclassified	unclassified	unclassified	unclassified	unclassified	unclassified	0	1	0	0	0	0	0	0	0	0	0	0	0	0	0	0	0	0	0	0	0	0	0	0	0	0	0	0	0	0	0	0	0	0	0	0	0	0	1	70	98	79	0
Otu1748	unclassified	unclassified	unclassified	unclassified	unclassified	unclassified	0	0	0	0	0	0	0	0	0	0	0	0	0	0	0	0	0	0	0	0	0	0	0	0	0	0	0	0	0	0	0	0	0	0	0	0	0	0	0	20	0	0	0
Otu1749	Basidiomycota	Agaricomycetes	Agaricales	Psathyrellaceae	Coprinellus	Coprinellus_impatiens	0	0	0	0	0	0	0	0	0	0	0	0	0	0	0	0	0	0	0	0	0	18	0	0	0	0	0	0	0	0	0	0	0	0	0	0	0	0	0	0	0	0	0
Otu1750	unclassified	unclassified	unclassified	unclassified	unclassified	unclassified	0	0	0	0	0	0	0	0	0	0	0	0	0	0	0	0	119	168	52	492	0	0	92	4	0	0	0	0	85	0	62	60	0	5	3	18	0	0	0	0	0	0	0
Otu1751	unclassified	unclassified	unclassified	unclassified	unclassified	unclassified	0	0	0	0	0	0	0	0	0	0	0	0	0	0	0	0	0	0	13	0	0	0	0	0	0	0	0	0	0	0	0	0	0	0	0	0	0	0	0	0	0	0	0
Otu1752	unclassified	unclassified	unclassified	unclassified	unclassified	unclassified	0	0	0	0	0	0	0	0	0	0	0	0	0	0	0	0	0	0	0	0	0	0	0	0	0	0	0	0	0	0	0	0	0	0	0	7	0	0	0	0	0	0	0
Otu1753	Ascomycota	Sordariomycetes	Microascales	Halosphaeriaceae	Corollospora	Corollospora_maritima	0	0	0	0	0	0	0	0	0	0	0	0	0	0	0	0	0	0	0	0	0	0	1	1	0	0	0	0	0	0	0	0	0	7	0	0	1	0	4	0	0	42	22
Otu1754	unclassified_Plantae	unclassified_Plantae	unclassified_Plantae	unclassified_Plantae	unclassified_Plantae	Plantae_sp	0	0	0	0	0	0	0	0	0	0	0	0	0	0	0	0	0	0	0	0	0	0	0	0	0	0	0	0	0	53	0	1	7	0	3	0	0	0	0	0	0	24	0
Otu1755	unclassified	unclassified	unclassified	unclassified	unclassified	unclassified	0	0	0	0	0	0	0	0	0	0	0	0	0	0	0	0	0	0	0	0	0	0	0	0	0	0	0	0	0	0	0	0	0	0	0	0	0	0	0	0	5	0	0
Otu1756	unclassified	unclassified	unclassified	unclassified	unclassified	unclassified	0	0	0	0	0	0	0	0	0	0	0	0	0	0	0	0	0	0	0	0	0	0	0	0	0	0	0	0	0	0	0	0	0	0	0	0	0	0	64	0	0	0	0
Otu1757	Ascomycota	Sordariomycetes	Microascales	Halosphaeriaceae	Corollospora	Corollospora_maritima	0	0	0	0	0	0	0	0	0	0	0	0	0	0	0	0	0	0	0	0	0	1	0	0	0	0	0	0	0	0	0	0	0	3	0	0	0	0	1	0	0	3	16
Otu1758	unclassified	unclassified	unclassified	unclassified	unclassified	unclassified	0	0	0	0	0	0	0	0	0	0	0	0	0	0	0	0	0	87	0	0	0	0	0	0	0	0	0	0	0	103	0	0	0	0	0	1	0	0	0	0	0	16	0
Otu1760	Ascomycota	Sordariomycetes	Microascales	Halosphaeriaceae	Corollospora	Corollospora_maritima	0	0	0	0	0	0	0	0	0	0	0	0	0	0	0	0	0	0	0	0	0	0	0	0	0	0	0	0	0	0	0	0	0	0	0	0	0	0	0	0	0	0	33
Otu1771	Ascomycota	Sordariomycetes	Microascales	Halosphaeriaceae	Corollospora	Corollospora_maritima	0	0	0	0	0	0	0	0	0	0	0	0	0	0	0	0	0	0	0	0	0	0	0	0	0	0	0	0	0	0	0	0	0	1	0	5	0	0	9	0	0	7	2
Otu1774	unclassified	unclassified	unclassified	unclassified	unclassified	unclassified	0	0	0	0	0	0	0	0	0	0	0	0	0	0	0	0	0	0	0	0	0	0	0	0	0	0	0	0	81	0	81	1	11	0	0	0	0	0	0	0	0	0	0
Otu1775	unclassified	unclassified	unclassified	unclassified	unclassified	unclassified	0	0	0	0	0	0	0	0	0	0	0	0	0	0	0	0	0	0	0	0	0	0	0	0	0	0	0	0	0	1	18	0	0	0	0	0	0	0	0	0	0	1	0
Otu1779	Ascomycota	Sordariomycetes	Microascales	Halosphaeriaceae	Corollospora	Corollospora_maritima	0	0	0	0	0	0	0	0	0	0	0	0	0	0	0	0	0	0	0	0	0	0	0	0	0	0	0	0	0	0	0	0	0	8	24	22	0	0	0	0	1	28	9
Otu1781	unclassified	unclassified	unclassified	unclassified	unclassified	unclassified	0	0	0	0	0	0	0	0	0	0	0	0	0	0	0	0	0	2	0	0	0	0	0	0	0	0	0	0	0	0	0	0	0	0	0	0	0	0	0	0	1	2	1
Otu1799	unclassified	unclassified	unclassified	unclassified	unclassified	unclassified	0	0	0	0	0	0	0	0	0	0	0	1	0	0	0	0	362	482	222	550	1	3	90	4	0	0	0	0	251	1043	82	337	7	10	1	8	0	0	0	138	76	326	10
Otu1800	unclassified	unclassified	unclassified	unclassified	unclassified	unclassified	0	0	0	0	0	0	0	0	0	0	0	0	0	0	0	0	0	0	0	0	0	0	0	0	0	0	0	0	0	0	0	0	0	0	0	0	0	669	5	2	0	37	0
Otu1801	Ascomycota	Saccharomycetes	Saccharomycetales	Saccharomycetaceae	Kluyveromyces	Kluyveromyces_marxianus	0	0	0	0	0	0	0	0	0	0	0	0	0	0	0	0	0	0	0	0	0	0	0	0	0	0	0	0	0	0	0	0	0	0	0	0	0	0	0	0	1416	0	0
Otu1802	Ascomycota	Sordariomycetes	Microascales	Halosphaeriaceae	Corollospora	Corollospora_maritima	0	0	0	0	6	10	19	0	1	0	3	282	23	333	0	0	800	0	1	25	0	95	521	1254	138	0	18	0	588	384	0	0	302	43	2035	358	9	520	79	1080	146	77	485
Otu1803	unclassified	unclassified	unclassified	unclassified	unclassified	unclassified	0	0	0	0	0	0	0	0	0	0	0	0	0	0	0	0	0	0	0	0	0	0	0	0	32	55	57	12	0	0	0	0	0	0	0	9	0	0	0	0	0	0	0
Otu1804	unclassified	unclassified	unclassified	unclassified	unclassified	unclassified	2	2	1	28	0	0	3	0	0	0	1	0	0	0	0	0	0	0	0	0	0	0	0	0	0	69	3	62	0	8	13	0	4	80	0	0	0	0	0	0	0	0	0
Otu1805	unclassified	unclassified	unclassified	unclassified	unclassified	unclassified	0	0	0	0	0	0	0	0	0	0	0	5	0	0	0	0	1	1	0	4	0	0	0	0	0	0	0	0	2	62	2	14	0	0	0	0	0	0	0	0	0	0	0
Otu1806	unclassified	unclassified	unclassified	unclassified	unclassified	unclassified	0	0	0	0	0	0	0	0	0	0	0	0	0	0	0	0	9	28	7	54	0	0	8	0	0	0	0	0	0	42	1	3	0	0	0	0	0	0	0	0	0	3	0
Otu1807	unclassified	unclassified	unclassified	unclassified	unclassified	unclassified	0	0	0	0	0	0	0	0	0	0	0	0	0	0	0	0	0	0	0	0	0	0	0	0	0	0	0	0	31	0	0	0	0	0	0	0	0	0	0	0	0	0	0
Otu1808	unclassified	unclassified	unclassified	unclassified	unclassified	unclassified	0	0	0	0	0	0	0	0	0	0	1	0	0	0	0	0	0	0	151	439	0	0	58	12	0	0	0	0	0	51	0	0	6	0	0	0	0	0	0	37	0	1	1
Otu1809	unclassified	unclassified	unclassified	unclassified	unclassified	unclassified	0	0	0	0	0	0	0	0	0	0	0	0	0	0	0	0	0	0	0	0	0	0	0	0	0	0	0	0	1	15	0	0	0	0	0	0	0	0	0	1	0	4	0
Otu1810	Ascomycota	Sordariomycetes	Microascales	Halosphaeriaceae	Corollospora	Corollospora_maritima	0	0	0	0	0	0	0	0	0	0	0	0	0	1	0	0	0	0	0	0	0	0	208	0	0	0	0	0	0	14	0	0	0	7	0	0	0	0	16	0	1	45	40
Otu1811	unclassified	unclassified	unclassified	unclassified	unclassified	unclassified	0	0	0	0	0	0	0	0	0	0	0	0	0	0	0	0	15	0	0	400	0	0	0	0	0	0	0	0	2	27	0	0	0	0	0	0	0	0	0	0	0	1	0
Otu1812	unclassified	unclassified	unclassified	unclassified	unclassified	unclassified	0	0	0	0	0	0	0	0	0	0	0	0	0	0	0	0	0	0	0	0	0	0	0	0	0	0	0	0	0	15	0	0	0	0	0	0	0	0	0	0	0	0	0
Otu1813	Basidiomycota	Ustilaginomycetes	Ustilaginales	Ustilaginaceae	Moesziomyces	Moesziomyces_aphidis	0	0	0	0	0	0	0	0	0	0	0	0	0	0	0	0	0	0	0	0	0	0	0	0	0	0	0	0	0	0	0	0	0	0	0	0	0	0	1	0	1	9	0
Otu1814	unclassified	unclassified	unclassified	unclassified	unclassified	unclassified	0	0	0	0	0	0	0	0	0	0	0	0	0	0	0	0	0	0	0	9	0	0	0	0	0	0	0	0	2	13	9	0	0	0	0	0	0	0	0	1	0	0	0
Otu1815	unclassified	unclassified	unclassified	unclassified	unclassified	unclassified	0	0	0	0	0	0	0	0	0	0	0	0	0	0	0	0	0	0	0	0	0	0	0	0	0	0	0	0	0	0	0	6	0	0	0	0	0	0	0	0	0	0	0
Otu1816	Ascomycota	Sordariomycetes	Microascales	Halosphaeriaceae	Corollospora	Corollospora_maritima	0	0	0	0	0	0	0	0	0	0	0	0	0	5	0	0	0	0	0	0	0	1	0	0	5	0	0	0	0	0	0	0	0	2	0	2	0	0	16	0	25	30	1718
Otu1817	unclassified	unclassified	unclassified	unclassified	unclassified	unclassified	0	0	0	0	0	1	0	0	0	1	1	0	0	0	0	0	337	71	49	396	0	0	65	1	0	0	0	0	0	5	0	5	0	0	0	0	0	0	0	0	0	0	0
Otu1818	unclassified	unclassified	unclassified	unclassified	unclassified	unclassified	0	0	0	0	0	0	0	0	0	0	0	0	0	0	0	0	0	16	0	2	0	0	1	0	0	0	0	0	0	8	0	0	0	0	0	0	0	0	0	0	0	0	0
Otu1819	unclassified	unclassified	unclassified	unclassified	unclassified	unclassified	0	0	0	0	0	0	0	0	0	0	0	0	0	0	0	0	0	0	0	2	0	0	0	0	0	0	0	0	1	7	2	0	0	0	0	0	0	0	0	0	5	0	0
Otu1820	unclassified	unclassified	unclassified	unclassified	unclassified	unclassified	0	0	0	0	0	0	0	0	0	0	0	0	0	0	0	0	0	0	0	0	0	0	0	0	0	0	0	0	0	0	0	0	0	0	0	0	0	0	0	5	0	0	0
Otu1821	unclassified	unclassified	unclassified	unclassified	unclassified	unclassified	0	0	0	0	0	0	0	0	0	0	0	0	0	0	0	0	25	1	10	17	0	0	15	0	0	0	0	0	0	4	0	2	0	0	0	0	0	0	0	0	0	5	0
Otu1822	unclassified	unclassified	unclassified	unclassified	unclassified	unclassified	0	0	0	0	0	0	0	0	0	0	0	0	0	0	0	0	1	0	0	0	0	0	0	0	0	0	0	0	0	6	4	0	0	0	4	0	0	0	0	0	0	0	0
Otu1823	Basidiomycota	Agaricomycetes	Agaricales	Tricholomataceae	unclassified_Tricholomataceae	Tricholomataceae_sp	0	1	3	7	0	0	0	3	0	0	0	0	0	0	0	0	0	0	0	0	0	0	0	0	0	0	0	8	0	6	0	0	0	4	0	0	0	0	0	0	0	0	0
Otu1824	unclassified	unclassified	unclassified	unclassified	unclassified	unclassified	0	0	0	0	0	0	0	0	0	0	0	0	0	0	0	0	0	0	0	0	0	0	0	0	0	0	0	0	0	0	7	0	0	0	0	0	0	0	0	0	0	0	0
Otu1825	unclassified	unclassified	unclassified	unclassified	unclassified	unclassified	0	0	0	0	0	0	0	0	0	0	0	0	0	0	0	0	0	0	0	0	0	0	0	0	0	0	0	0	0	13	0	0	0	0	0	0	0	0	0	0	0	0	0
Otu1826	unclassified	unclassified	unclassified	unclassified	unclassified	unclassified	0	0	0	0	0	0	0	0	0	0	0	0	0	0	0	0	2	0	0	41	0	0	23	0	0	0	0	0	0	17	1	0	0	0	0	0	0	0	0	0	0	0	0
Otu1827	unclassified	unclassified	unclassified	unclassified	unclassified	unclassified	0	0	0	0	0	0	0	0	0	0	0	0	0	0	0	0	0	0	0	61	0	0	0	0	0	0	0	0	0	0	0	1	0	0	0	0	0	0	0	1	0	4	0
Otu1828	unclassified	unclassified	unclassified	unclassified	unclassified	unclassified	0	0	0	0	0	0	0	0	0	0	0	0	0	0	0	0	26	0	0	0	0	0	0	5	0	0	0	0	0	0	0	2	0	0	0	0	0	0	0	3	0	6	0
Otu1829	Ascomycota	Sordariomycetes	Microascales	Halosphaeriaceae	Corollospora	Corollospora_maritima	0	0	0	0	0	0	0	0	0	0	0	0	0	0	0	0	0	0	0	0	0	721	7	0	0	0	0	0	0	0	0	0	0	2	14	0	0	0	9	0	0	35	10
Otu1830	unclassified	unclassified	unclassified	unclassified	unclassified	unclassified	0	0	0	0	0	0	0	0	0	0	0	0	0	0	0	0	0	0	0	0	0	0	0	0	0	0	0	0	0	0	0	0	0	0	0	0	0	0	0	1	0	5	0
Otu1831	unclassified	unclassified	unclassified	unclassified	unclassified	unclassified	0	0	0	0	0	0	0	0	0	0	0	0	0	0	0	0	0	0	0	12	0	0	0	0	0	0	0	0	0	3	0	0	0	0	0	0	0	0	0	0	0	0	0
Otu1833	unclassified	unclassified	unclassified	unclassified	unclassified	unclassified	0	0	0	0	0	0	0	0	0	0	0	0	0	0	0	0	0	0	0	0	0	0	0	0	0	0	0	0	0	11	0	0	2	0	0	0	0	0	0	0	0	0	0
Otu1834	unclassified	unclassified	unclassified	unclassified	unclassified	unclassified	0	0	0	0	0	0	0	0	0	0	0	0	0	0	0	0	2	0	0	0	0	0	0	0	0	0	0	0	0	3	0	0	0	0	0	0	0	0	0	0	0	0	0
Otu1835	unclassified	unclassified	unclassified	unclassified	unclassified	unclassified	0	0	0	0	0	0	0	0	0	0	0	0	0	0	0	0	9	0	0	6	0	0	0	0	0	0	0	0	0	0	0	1	0	0	0	0	0	0	0	3	0	0	0
Otu1837	unclassified	unclassified	unclassified	unclassified	unclassified	unclassified	0	0	0	0	0	0	0	0	0	0	0	0	0	0	0	0	0	0	0	1	0	0	0	0	0	0	0	0	1	0	0	0	2	0	0	0	0	0	0	0	1	2	3
Otu1838	unclassified	unclassified	unclassified	unclassified	unclassified	unclassified	0	0	2	2	0	0	0	0	0	0	0	0	0	0	0	0	0	0	0	0	0	0	0	5	0	0	0	0	0	0	0	0	0	0	0	0	0	0	0	0	0	0	0
Otu1841	unclassified_Plantae	unclassified_Plantae	unclassified_Plantae	unclassified_Plantae	unclassified_Plantae	Plantae_sp	0	0	0	0	0	0	0	0	0	0	0	0	0	0	0	0	0	0	0	0	0	0	0	0	0	0	0	0	0	7	0	0	0	0	0	0	0	0	0	0	0	0	0
Otu1843	unclassified	unclassified	unclassified	unclassified	unclassified	unclassified	0	0	0	0	0	0	0	0	0	0	0	0	0	0	0	0	2	4	0	3	0	0	0	0	0	0	0	0	0	4	0	0	0	0	0	0	0	0	0	0	0	0	0
Otu1844	unclassified	unclassified	unclassified	unclassified	unclassified	unclassified	0	0	0	0	0	0	0	0	0	0	0	0	0	0	0	0	0	0	0	1	0	0	0	0	0	0	0	0	0	4	0	0	0	0	0	0	0	0	0	0	0	0	0
Otu1845	unclassified	unclassified	unclassified	unclassified	unclassified	unclassified	0	0	0	0	0	0	0	0	0	0	0	0	0	0	0	0	1	0	0	71	0	0	0	0	0	0	0	0	0	60	0	0	0	0	0	0	0	0	0	0	0	0	0
Otu1846	unclassified	unclassified	unclassified	unclassified	unclassified	unclassified	0	0	0	0	0	0	0	0	0	0	0	0	0	0	0	0	0	0	0	118	0	0	0	0	0	0	0	0	0	7	0	0	0	0	2	0	0	0	0	0	0	0	0
Otu1848	unclassified	unclassified	unclassified	unclassified	unclassified	unclassified	0	0	0	0	0	0	0	0	0	0	0	0	0	0	0	0	3	0	0	0	0	0	0	0	0	0	0	0	1	3	2	1	0	0	0	0	0	0	0	0	0	1	0
Otu1849	unclassified	unclassified	unclassified	unclassified	unclassified	unclassified	0	0	0	0	0	0	0	0	0	0	0	0	0	0	0	0	0	2	0	0	0	0	0	0	0	0	0	0	0	2	0	0	0	0	0	0	0	0	0	0	0	1	0
Otu1850	unclassified	unclassified	unclassified	unclassified	unclassified	unclassified	0	0	0	0	0	0	0	0	0	0	0	0	0	0	0	0	0	0	4	0	0	0	0	0	0	0	0	0	6	5	0	5	0	0	0	0	0	0	0	1	1	0	0
Otu1851	unclassified	unclassified	unclassified	unclassified	unclassified	unclassified	0	0	0	0	0	0	0	0	0	0	0	0	0	0	0	0	0	0	0	0	0	0	0	0	0	0	0	0	0	2	0	0	0	0	0	0	0	0	0	0	0	3	0
Otu1852	Ascomycota	Sordariomycetes	Microascales	Halosphaeriaceae	Corollospora	Corollospora_maritima	0	0	0	0	0	0	0	0	0	0	0	0	0	0	0	0	0	0	0	0	0	0	0	0	0	0	0	0	0	0	0	0	0	9	0	0	0	0	1	0	2	31	22
Otu1853	Ascomycota	Sordariomycetes	Microascales	Halosphaeriaceae	Corollospora	Corollospora_maritima	0	0	0	0	0	0	0	0	0	0	0	0	0	0	0	0	0	0	0	0	0	1	0	1	0	0	0	0	0	0	0	0	0	0	1	0	0	0	0	0	0	3	1
Otu1854	Ascomycota	Sordariomycetes	Microascales	Halosphaeriaceae	Corollospora	Corollospora_maritima	0	0	0	0	0	0	0	0	0	0	0	0	0	0	0	0	0	0	0	0	0	0	0	0	0	0	0	0	0	0	0	0	0	0	0	0	0	0	0	0	0	2	1
Otu1900	unclassified	unclassified	unclassified	unclassified	unclassified	unclassified	0	0	0	0	0	0	0	0	0	0	0	0	0	0	0	0	0	0	0	0	0	0	0	0	0	0	0	0	1	4	1	0	0	0	0	0	0	0	0	0	0	0	0
Otu1911	unclassified	unclassified	unclassified	unclassified	unclassified	unclassified	0	0	0	0	0	0	0	0	0	0	0	0	0	0	0	0	0	195	0	0	0	0	0	0	0	0	0	0	0	4	7	0	0	0	0	0	0	0	0	0	0	0	0
Otu1924	unclassified	unclassified	unclassified	unclassified	unclassified	unclassified	0	0	0	0	0	0	0	0	0	0	0	0	0	0	0	0	0	0	0	8	0	0	0	0	0	0	0	0	0	2	0	0	0	0	0	0	0	0	0	0	0	0	0
Otu1928	unclassified	unclassified	unclassified	unclassified	unclassified	unclassified	0	0	0	0	0	0	0	0	0	0	0	0	0	0	0	0	15	1	0	4	0	0	0	0	0	0	0	0	0	13	0	0	0	0	0	0	0	0	0	0	0	0	0
Otu1935	unclassified	unclassified	unclassified	unclassified	unclassified	unclassified	0	0	0	0	0	0	0	0	0	0	0	0	0	0	0	0	0	0	0	0	0	0	0	0	0	0	0	0	0	11	0	0	0	0	0	0	1	0	1	0	0	2	0
Otu1941	unclassified	unclassified	unclassified	unclassified	unclassified	unclassified	0	0	0	0	0	0	0	0	0	0	0	0	0	0	0	0	108	78	0	0	0	0	0	0	0	0	0	0	0	1	0	0	0	0	0	0	0	0	0	0	0	1	0
Otu1945	unclassified	unclassified	unclassified	unclassified	unclassified	unclassified	0	0	0	0	0	0	0	0	0	0	0	0	0	0	0	0	0	0	0	17	0	0	0	0	0	0	0	0	0	2	0	0	0	0	0	0	0	0	0	0	0	0	0
Otu1949	unclassified	unclassified	unclassified	unclassified	unclassified	unclassified	0	0	0	0	0	0	0	0	0	0	0	0	0	0	0	0	0	0	0	8	0	0	0	0	0	0	0	0	0	1	0	0	0	0	0	0	0	0	0	0	0	0	0
Otu1971	unclassified	unclassified	unclassified	unclassified	unclassified	unclassified	0	0	0	0	0	0	0	0	0	0	0	0	0	0	0	0	0	0	0	0	0	0	0	0	0	0	0	0	0	19	0	0	0	0	0	0	0	0	0	0	0	0	0
Otu1982	unclassified	unclassified	unclassified	unclassified	unclassified	unclassified	0	0	0	0	0	0	0	0	0	0	0	0	0	0	0	0	0	0	0	0	0	0	0	0	0	0	0	0	0	6	0	0	0	0	0	0	0	0	0	0	0	0	0
Otu1983	unclassified	unclassified	unclassified	unclassified	unclassified	unclassified	0	0	0	0	0	0	0	0	0	0	0	0	0	0	0	0	7	0	0	31	0	0	0	0	0	0	0	0	0	2	0	0	0	0	0	0	0	0	0	0	0	0	0
Otu1984	unclassified	unclassified	unclassified	unclassified	unclassified	unclassified	0	0	0	0	0	0	0	0	0	0	0	0	0	0	0	0	0	0	0	0	0	0	25	0	0	0	0	0	0	10	0	0	0	0	0	0	0	0	0	0	0	1	0
Otu1990	Ascomycota	Sordariomycetes	Microascales	Halosphaeriaceae	Corollospora	Corollospora_maritima	0	0	0	0	0	0	0	0	0	0	0	0	0	0	0	0	0	0	0	0	0	0	0	0	17	0	0	0	0	0	0	0	0	0	0	0	0	0	1	0	0	0	4
Otu1992	Ascomycota	Sordariomycetes	Microascales	Halosphaeriaceae	Corollospora	Corollospora_maritima	0	0	0	0	0	0	0	0	0	0	0	0	0	1	0	0	0	0	0	0	0	0	0	0	0	0	0	0	0	0	0	0	0	0	0	0	0	0	0	0	0	0	4
Otu2049	Ascomycota	Sordariomycetes	Microascales	Halosphaeriaceae	Corollospora	Corollospora_maritima	0	0	0	0	0	0	0	0	0	0	0	0	0	0	0	0	0	0	0	0	0	0	0	0	0	0	0	0	0	0	0	0	0	0	0	0	0	0	0	0	0	1	0
Otu2053	Ascomycota	Sordariomycetes	Microascales	Halosphaeriaceae	Corollospora	Corollospora_maritima	0	0	0	0	0	0	0	0	0	0	0	0	0	0	0	0	0	0	0	0	0	0	0	0	0	0	0	0	0	0	0	0	0	0	0	1	0	0	0	0	0	0	0
Otu2054	Ascomycota	Sordariomycetes	Microascales	Halosphaeriaceae	Corollospora	Corollospora_maritima	0	0	0	0	0	0	0	0	0	0	0	0	0	0	0	0	0	0	0	0	0	1	0	0	0	0	0	0	0	0	0	0	0	0	0	0	0	0	4	0	0	0	0
Otu2061	Ascomycota	Sordariomycetes	Microascales	Halosphaeriaceae	Corollospora	Corollospora_maritima	0	0	0	0	0	0	0	0	0	0	0	0	0	0	0	0	0	0	0	0	0	3	0	0	0	0	0	0	0	0	0	0	0	0	0	0	0	0	0	0	11	3	0
Otu2088	Basidiomycota	Agaricomycetes	Agaricales	Psathyrellaceae	Coprinellus	Coprinellus_sabulicola	0	0	0	0	0	0	0	0	0	0	0	0	996	0	0	0	0	0	0	0	10	0	0	0	0	0	0	0	0	0	0	0	0	0	0	0	0	0	0	0	0	0	0
Otu2089	unclassified	unclassified	unclassified	unclassified	unclassified	unclassified	0	0	0	0	0	0	0	1	0	0	1	4	0	0	0	0	262	300	0	2	1	1	0	0	0	0	0	0	154	808	181	0	12	0	0	21	0	0	0	88	39	163	2
Otu2090	unclassified	unclassified	unclassified	unclassified	unclassified	unclassified	0	0	0	0	0	0	0	0	0	1	0	0	0	0	0	0	0	0	45	383	0	0	47	8	0	0	0	0	0	161	0	155	5	0	9	0	0	0	0	0	0	2	6
Otu2091	Basidiomycota	Agaricomycetes	unclassified_Agaricomycetes	unclassified_Agaricomycetes	unclassified_Agaricomycetes	Agaricomycetes_sp	0	0	0	0	0	0	0	0	0	0	1	0	0	0	0	0	0	0	0	0	14	4	0	8	0	31	0	79	40	0	0	61	30	110	0	0	6	0	10	0	6	0	11
Otu2092	Ascomycota	Saccharomycetes	Saccharomycetales	Saccharomycetaceae	Kazachstania	Kazachstania_humilis	0	0	0	5	0	0	0	0	0	0	0	0	0	0	0	0	0	0	0	0	0	0	0	0	0	0	0	477	0	0	0	0	0	0	0	0	0	506	13	61	0	10	0
Otu2093	Ascomycota	Sordariomycetes	Microascales	Halosphaeriaceae	Corollospora	Corollospora_maritima	0	0	0	0	0	0	0	0	0	0	0	0	0	0	0	0	0	0	0	0	0	2	0	0	0	0	0	0	0	0	0	0	0	36	0	0	3	0	35	0	34	38	51
Otu2094	unclassified	unclassified	unclassified	unclassified	unclassified	unclassified	0	0	0	0	0	0	0	0	0	0	0	0	0	0	0	0	0	1	0	0	0	0	0	0	0	0	0	0	2	21	9	0	1	0	0	6	0	0	0	0	0	0	0
Otu2095	unclassified	unclassified	unclassified	unclassified	unclassified	unclassified	0	0	0	0	0	0	0	0	0	0	0	0	0	0	0	0	21	8	8	1	0	0	0	0	0	0	0	0	8	3	0	7	0	0	0	0	0	0	0	0	0	1	0
Otu2096	unclassified	unclassified	unclassified	unclassified	unclassified	unclassified	0	0	0	0	0	0	0	0	0	0	0	0	0	0	0	0	0	0	0	0	0	0	0	0	0	0	0	0	0	0	8	0	0	0	0	0	0	0	0	0	0	0	0
Otu2097	Ascomycota	Sordariomycetes	Microascales	Halosphaeriaceae	Corollospora	Corollospora_maritima	0	0	0	0	0	0	0	0	0	0	0	0	0	0	0	0	0	0	0	0	0	1	0	0	0	0	0	0	0	0	0	0	0	4	0	0	0	0	2	0	0	5	3
Otu2099	unclassified	unclassified	unclassified	unclassified	unclassified	unclassified	0	0	0	0	0	0	0	0	0	0	0	0	0	0	0	0	0	1	0	3	0	0	0	0	0	0	0	0	0	6	0	0	0	0	0	0	0	0	0	0	0	0	0
Otu2101	unclassified	unclassified	unclassified	unclassified	unclassified	unclassified	0	0	0	0	0	0	0	0	0	0	0	0	0	0	0	0	0	0	0	0	0	0	0	0	0	0	0	0	0	0	0	7	0	0	0	0	0	0	0	0	0	0	0
Otu2104	unclassified	unclassified	unclassified	unclassified	unclassified	unclassified	0	0	0	0	0	0	0	0	0	0	0	0	0	0	0	0	0	0	0	0	3	0	0	0	0	0	0	0	0	0	0	6	0	0	0	0	0	0	0	0	0	0	0
Otu2105	unclassified	unclassified	unclassified	unclassified	unclassified	unclassified	0	0	0	0	0	0	0	0	0	0	0	0	0	0	0	0	0	0	0	4	0	0	0	0	0	0	0	0	0	2	0	0	0	0	0	0	0	0	0	0	0	0	0
Otu2109	Ascomycota	Sordariomycetes	Microascales	Halosphaeriaceae	Corollospora	Corollospora_maritima	0	0	0	0	0	0	0	0	0	0	0	0	0	0	0	0	0	0	0	0	0	0	0	0	0	0	0	0	0	0	0	0	0	1	0	0	0	0	1	0	0	0	0
Otu2110	Ascomycota	Sordariomycetes	Microascales	Halosphaeriaceae	Corollospora	Corollospora_maritima	0	0	0	0	0	0	0	0	0	0	0	0	0	1	0	0	0	0	0	0	0	1	0	0	0	0	0	0	0	2	0	0	0	0	0	0	0	0	0	0	1	11	3
Otu2112	Ascomycota	Sordariomycetes	Microascales	Halosphaeriaceae	Corollospora	Corollospora_maritima	0	0	0	0	0	0	0	0	0	0	0	0	0	0	0	0	0	0	0	0	0	0	0	0	0	0	0	0	0	0	0	0	0	0	0	0	0	0	0	0	3	1	3
Otu2113	Ascomycota	Sordariomycetes	Microascales	Halosphaeriaceae	Corollospora	Corollospora_maritima	0	0	0	0	0	0	0	0	0	0	0	0	0	0	0	0	0	0	0	0	0	1	0	1	1	0	0	0	0	0	0	0	0	0	0	21	0	0	0	0	6	9	10
Otu2114	Ascomycota	Sordariomycetes	Microascales	Halosphaeriaceae	Corollospora	Corollospora_maritima	0	0	0	0	0	0	0	0	0	0	0	0	0	16	0	0	0	0	0	0	0	6	0	0	0	0	0	0	0	0	0	0	0	2	0	0	0	0	0	0	0	3	0
Otu2168	unclassified	unclassified	unclassified	unclassified	unclassified	unclassified	0	0	0	0	0	0	0	0	0	0	0	0	0	0	0	0	0	4	0	0	0	0	0	0	0	0	0	0	0	1	0	0	0	0	0	0	0	0	0	0	0	0	0
Otu2171	unclassified	unclassified	unclassified	unclassified	unclassified	unclassified	0	0	0	0	0	0	0	0	0	0	0	0	0	0	0	0	0	0	1	70	0	0	4	0	0	0	0	0	0	1	0	2	0	0	0	0	0	0	0	0	0	0	0
Otu2173	unclassified	unclassified	unclassified	unclassified	unclassified	unclassified	0	0	0	0	0	0	0	0	0	0	0	0	0	0	0	0	2	0	0	1	0	0	0	0	0	0	0	0	0	1	0	1	0	0	0	0	0	0	0	0	0	0	0
Otu2175	unclassified	unclassified	unclassified	unclassified	unclassified	unclassified	0	0	0	0	0	0	0	0	0	0	0	0	0	0	0	0	0	176	0	439	0	0	0	0	0	0	0	0	0	3	1	0	1	0	0	0	0	0	0	0	0	0	0
Otu2182	unclassified	unclassified	unclassified	unclassified	unclassified	unclassified	0	0	0	0	0	0	0	0	0	0	0	0	0	0	0	0	0	0	0	2	0	0	0	0	0	0	0	0	0	1	0	0	0	0	0	0	0	0	0	1	0	0	0
Otu2215	Ascomycota	Sordariomycetes	Microascales	Halosphaeriaceae	Corollospora	Corollospora_maritima	0	0	0	0	0	0	0	0	0	0	0	0	0	0	0	0	0	0	0	0	0	0	0	1	0	0	0	0	0	0	0	0	0	7	2	0	0	0	0	0	0	1	1
Otu2219	Ascomycota	Sordariomycetes	Microascales	Halosphaeriaceae	Corollospora	Corollospora_maritima	0	0	0	0	0	0	0	0	0	0	0	0	0	0	0	0	0	0	0	0	0	0	0	0	0	0	0	0	0	0	0	0	0	0	0	0	0	0	0	0	0	2	2
Otu2232	Ascomycota	Sordariomycetes	Microascales	Halosphaeriaceae	Corollospora	Corollospora_maritima	0	0	0	0	0	0	0	0	0	0	0	0	0	56	0	0	0	10	0	0	0	0	29	0	0	0	0	0	0	0	0	0	0	0	0	0	0	0	1	0	0	847	2
Otu2233	Ascomycota	Sordariomycetes	Microascales	Halosphaeriaceae	Corollospora	Corollospora_maritima	0	0	0	0	0	0	0	0	0	0	0	0	0	0	0	0	0	0	0	0	0	0	0	0	0	0	0	0	0	0	0	0	0	0	0	0	0	0	0	0	0	0	1
Otu2250	Ascomycota	Sordariomycetes	Microascales	Halosphaeriaceae	Corollospora	Corollospora_maritima	0	0	0	0	0	0	0	0	0	0	0	0	0	0	0	0	0	0	0	0	0	0	0	0	0	0	0	0	0	0	0	0	0	0	0	0	0	0	1	0	0	2	1
Otu2258	Ascomycota	Sordariomycetes	Microascales	Halosphaeriaceae	Corollospora	Corollospora_maritima	0	0	0	0	0	0	0	0	0	0	0	0	0	0	0	0	0	0	0	0	0	0	0	0	0	0	0	0	0	0	0	0	0	0	0	0	0	0	1	0	0	1	4
Otu2259	unclassified	unclassified	unclassified	unclassified	unclassified	unclassified	0	0	0	0	0	0	0	0	0	0	0	0	0	0	0	0	0	1	0	0	0	0	0	5	0	0	0	0	0	0	0	0	0	0	0	0	0	0	0	0	1	8	2
Otu2273	Ascomycota	Sordariomycetes	Microascales	Halosphaeriaceae	Corollospora	Corollospora_maritima	0	0	0	0	0	0	0	0	0	0	0	0	0	13	0	0	0	0	0	0	0	0	0	0	0	0	0	0	0	0	0	0	0	0	0	0	0	0	0	0	0	0	1
Otu2303	Ascomycota	Sordariomycetes	Microascales	Halosphaeriaceae	Corollospora	Corollospora_maritima	0	0	0	0	0	0	0	0	0	0	0	0	0	0	0	0	0	0	0	0	0	1	0	0	0	0	0	0	0	0	0	0	0	0	0	0	0	0	1	0	0	0	0
Otu2320	Ascomycota	Sordariomycetes	Microascales	Halosphaeriaceae	Corollospora	Corollospora_maritima	0	0	0	0	0	0	0	0	0	0	0	0	0	0	0	0	0	0	0	0	0	0	0	0	0	0	0	0	0	0	0	0	0	0	0	0	0	0	0	0	0	4	0
Otu2366	Ascomycota	Sordariomycetes	Microascales	Halosphaeriaceae	Corollospora	Corollospora_maritima	0	0	0	0	0	0	0	0	0	0	0	0	0	0	0	0	0	0	0	0	0	1	0	0	0	0	0	0	0	0	0	0	0	2	0	0	0	0	0	0	2	12	0
Otu2381	Ascomycota	Sordariomycetes	Microascales	Halosphaeriaceae	Corollospora	Corollospora_maritima	0	0	0	0	0	0	0	0	0	0	0	0	0	0	0	0	0	0	0	0	0	0	0	0	0	0	0	0	0	0	0	0	0	1	0	0	0	0	0	0	0	4	0
Otu2386	unclassified	unclassified	unclassified	unclassified	unclassified	unclassified	0	0	0	0	0	0	0	0	0	0	0	0	0	0	0	0	5	0	0	0	0	0	3	0	0	0	0	0	3	143	1	0	0	0	0	0	0	0	0	0	0	2	0
Otu2387	unclassified_Fungi	unclassified_Fungi	unclassified_Fungi	unclassified_Fungi	unclassified_Fungi	Fungi_sp	1	0	0	0	0	0	2	0	0	0	0	0	0	0	0	0	0	0	0	0	0	0	0	0	0	0	0	9	21	0	0	0	0	82	0	0	0	0	0	0	0	0	0
Otu2388	Basidiomycota	Agaricomycetes	Agaricales	Psathyrellaceae	Coprinellus	Coprinellus_sp	0	0	0	0	0	0	0	0	0	0	0	0	0	0	0	0	45	0	0	0	0	0	0	0	0	0	0	0	0	0	0	0	0	0	0	0	0	0	0	0	0	0	0
Otu2389	unclassified	unclassified	unclassified	unclassified	unclassified	unclassified	0	0	0	0	0	0	0	0	0	0	0	0	0	0	0	0	0	0	0	0	0	0	0	0	0	0	0	0	0	0	0	0	0	0	0	0	0	0	0	0	0	28	0
Otu2390	unclassified_Eukaryota_kgd_Incertae_sedis	unclassified_Eukaryota_kgd_Incertae_sedis	unclassified_Eukaryota_kgd_Incertae_sedis	unclassified_Eukaryota_kgd_Incertae_sedis	unclassified_Eukaryota_kgd_Incertae_sedis	Eukaryota_kgd_Incertae_sedis_sp	0	0	0	0	0	0	0	0	0	0	0	0	26	0	0	0	0	0	0	0	4	0	0	0	0	0	0	0	0	0	0	0	0	0	0	0	0	0	0	0	0	0	0
Otu2391	unclassified	unclassified	unclassified	unclassified	unclassified	unclassified	0	0	0	0	0	0	0	0	0	0	0	0	0	26	0	0	0	0	0	0	0	0	0	0	0	0	0	0	0	0	0	0	0	0	0	0	0	0	0	0	0	0	0
Otu2392	unclassified	unclassified	unclassified	unclassified	unclassified	unclassified	0	0	0	0	0	0	0	0	0	0	0	0	0	0	0	0	0	0	0	0	0	0	0	0	0	0	0	0	0	0	0	0	0	0	0	0	0	0	0	18	0	0	0
Otu2393	unclassified	unclassified	unclassified	unclassified	unclassified	unclassified	0	0	0	0	0	0	0	0	0	0	0	0	0	0	0	0	0	0	0	0	0	0	0	0	0	3	0	0	0	0	0	0	0	0	0	0	0	0	0	0	0	0	14
Otu2394	unclassified	unclassified	unclassified	unclassified	unclassified	unclassified	0	0	0	0	0	0	0	0	0	0	0	0	0	0	0	0	1	0	91	0	0	0	0	0	0	0	0	0	14	17	13	3	1	0	0	0	0	0	0	0	1	1	0
Otu2395	Ascomycota	Sordariomycetes	Microascales	Halosphaeriaceae	Corollospora	Corollospora_maritima	0	0	0	0	0	0	0	0	0	0	0	4	0	9	0	0	0	2	0	0	0	3	0	1	0	0	0	0	0	0	0	0	0	4	0	0	0	0	0	1	3	41	14
Otu2396	Basidiomycota	Agaricomycetes	Agaricales	Entolomataceae	Entoloma	Entoloma_byssisedum	0	0	0	0	0	0	0	0	0	0	0	0	0	0	0	0	0	0	0	0	0	0	0	0	0	0	0	0	0	0	0	0	6	0	0	0	0	0	0	0	0	0	0
Otu2397	Basidiomycota	Agaricomycetes	Agaricales	Tricholomataceae	Calyptella	Calyptella_capula	0	0	0	0	0	0	0	0	0	0	0	0	0	0	0	0	0	0	0	0	0	0	0	0	0	0	0	0	0	0	0	0	0	0	0	0	0	0	0	0	0	0	0
Otu2398	unclassified	unclassified	unclassified	unclassified	unclassified	unclassified	0	0	7	5	0	0	0	0	0	0	0	0	0	0	0	0	0	0	0	0	0	0	0	0	0	0	0	0	0	0	0	0	0	0	0	0	0	0	0	0	0	0	0
Otu2399	Ascomycota	Sordariomycetes	Microascales	Halosphaeriaceae	Corollospora	Corollospora_maritima	0	0	0	0	0	0	0	58	0	0	0	11	0	0	0	0	0	0	0	0	0	0	0	7	4	0	0	0	0	18	0	0	0	0	169	87	0	8	1	0	0	152	27
Otu2400	unclassified	unclassified	unclassified	unclassified	unclassified	unclassified	0	0	0	0	0	0	0	0	0	0	0	0	0	0	0	0	0	1	0	17	0	0	0	0	0	0	0	0	0	11	0	0	0	0	0	0	0	0	0	0	0	0	0
Otu2407	Ascomycota	Sordariomycetes	Microascales	Halosphaeriaceae	Corollospora	Corollospora_maritima	0	0	0	0	0	0	0	0	0	0	0	0	0	0	0	0	0	0	0	0	0	0	0	0	0	0	0	0	0	0	0	0	0	2	0	0	0	0	1	0	2	0	2
Otu2408	unclassified	unclassified	unclassified	unclassified	unclassified	unclassified	0	0	0	0	0	0	0	0	0	0	0	0	0	0	0	0	0	0	0	1	0	0	0	0	0	0	0	0	0	3	0	4	0	0	0	0	0	0	0	0	0	0	0
Otu2413	unclassified	unclassified	unclassified	unclassified	unclassified	unclassified	0	0	0	0	0	0	0	0	0	0	0	0	0	0	0	0	0	0	0	1	0	0	0	0	0	0	0	0	0	4	0	0	0	0	0	0	0	0	0	0	0	0	0
Otu2414	Ascomycota	Sordariomycetes	Microascales	Halosphaeriaceae	Corollospora	Corollospora_maritima	0	0	0	0	0	0	0	0	0	0	0	0	0	0	0	0	0	0	0	0	0	0	1	0	0	0	0	0	0	0	0	0	0	0	0	0	0	0	1	0	0	2	5
Otu2417	Ascomycota	Sordariomycetes	Microascales	Halosphaeriaceae	Corollospora	Corollospora_maritima	0	0	0	0	0	0	0	0	0	0	0	4	0	0	0	0	0	0	0	0	0	10	6	0	0	0	0	0	0	0	0	0	0	11	0	1	0	0	0	0	0	10	6
Otu2460	unclassified	unclassified	unclassified	unclassified	unclassified	unclassified	0	0	0	0	0	0	0	0	0	0	0	0	0	0	0	0	44	0	0	0	0	0	0	0	0	0	0	0	0	1	1	0	0	0	1	0	0	0	0	0	0	0	0
Otu2496	unclassified	unclassified	unclassified	unclassified	unclassified	unclassified	0	0	0	0	0	0	0	0	0	0	0	0	0	0	0	0	0	0	0	0	0	0	0	0	0	0	0	0	0	0	0	0	0	0	0	0	0	0	0	0	0	0	0
Otu2509	Ascomycota	Sordariomycetes	Microascales	Halosphaeriaceae	Corollospora	Corollospora_maritima	0	0	0	0	0	0	0	0	0	0	0	5	0	4	0	0	0	6	0	0	0	0	3	0	0	0	0	0	0	0	0	0	0	3	39	0	0	0	0	0	0	0	2
Otu2522	Ascomycota	Sordariomycetes	Microascales	Halosphaeriaceae	Corollospora	Corollospora_maritima	0	0	0	0	0	0	0	0	0	0	0	0	0	0	0	0	0	0	0	0	0	0	0	0	0	0	0	0	0	0	0	0	0	0	0	0	0	0	0	0	1	0	6
Otu2542	Ascomycota	Sordariomycetes	Microascales	Halosphaeriaceae	Corollospora	Corollospora_maritima	0	0	0	0	0	0	0	0	0	0	0	0	0	0	0	0	0	0	0	0	0	0	0	1	0	0	0	0	0	0	0	0	2	0	0	0	0	0	0	0	0	0	2
Otu2563	Ascomycota	Sordariomycetes	Microascales	Halosphaeriaceae	Corollospora	Corollospora_maritima	0	0	0	0	0	0	0	0	0	0	0	0	0	0	0	0	0	0	0	0	0	0	0	0	0	0	0	0	0	0	0	0	0	0	0	0	0	0	0	0	3	5	1
Otu2571	Ascomycota	Sordariomycetes	Microascales	Halosphaeriaceae	Corollospora	Corollospora_maritima	0	0	0	0	0	0	0	0	0	0	0	0	0	0	0	0	0	0	0	0	0	0	0	0	0	0	0	0	0	0	0	0	0	0	0	8	0	0	0	0	0	0	0
Otu2633	unclassified	unclassified	unclassified	unclassified	unclassified	unclassified	0	0	0	0	0	0	0	5	0	0	22	0	0	0	0	0	0	0	0	0	0	0	0	0	0	0	0	0	103	870	0	440	6	0	25	0	0	0	0	13	41	190	13
Otu2634	unclassified	unclassified	unclassified	unclassified	unclassified	unclassified	0	0	0	0	0	0	0	0	0	0	0	0	0	0	0	0	0	0	0	0	0	0	0	0	0	0	0	0	0	0	0	0	18	0	9	0	0	0	0	167	0	0	811
Otu2635	unclassified	unclassified	unclassified	unclassified	unclassified	unclassified	0	0	0	0	0	0	0	0	0	0	0	0	0	0	0	0	0	0	0	0	0	0	0	0	0	0	0	0	0	0	0	0	0	0	0	0	0	201	0	0	0	0	0
Otu2636	unclassified	unclassified	unclassified	unclassified	unclassified	unclassified	0	0	0	0	0	0	0	0	0	0	0	0	0	0	0	0	0	0	0	0	0	0	0	0	0	0	0	0	0	0	0	0	0	93	0	0	0	0	0	0	0	2	0
Otu2637	unclassified	unclassified	unclassified	unclassified	unclassified	unclassified	0	0	0	0	0	0	0	0	0	0	0	0	0	0	0	0	0	0	0	0	0	0	0	0	0	0	67	1	13	0	0	0	2	0	12	30	0	0	0	0	0	0	0
Otu2638	Ascomycota	Sordariomycetes	Microascales	Halosphaeriaceae	Corollospora	Corollospora_maritima	0	0	0	0	0	0	0	0	0	0	0	0	0	0	0	0	337	0	0	0	0	0	2	24	84	50	0	0	0	0	0	0	2	0	32	55	0	636	5	0	0	0	7
Otu2639	unclassified	unclassified	unclassified	unclassified	unclassified	unclassified	0	0	0	0	0	0	0	0	0	0	0	0	0	0	0	0	0	0	0	0	0	0	0	0	0	0	0	27	39	0	0	0	0	0	0	0	0	0	0	0	0	0	0
Otu2640	unclassified	unclassified	unclassified	unclassified	unclassified	unclassified	0	0	0	0	0	0	0	0	0	0	0	0	0	0	0	0	0	0	0	0	0	0	0	0	0	19	0	12	0	0	0	0	0	0	15	0	0	0	0	0	0	0	0
Otu2641	Ascomycota	Sordariomycetes	Microascales	Halosphaeriaceae	Corollospora	Corollospora_maritima	0	0	0	0	0	0	0	0	0	0	0	0	0	18	0	0	0	0	0	0	0	3	0	2	0	0	0	0	0	82	0	0	0	1	5	4	0	0	2	0	0	7	12
Otu2642	unclassified	unclassified	unclassified	unclassified	unclassified	unclassified	0	1	0	3	0	0	0	0	0	0	0	0	0	0	0	0	0	0	0	0	0	0	0	0	0	0	0	17	0	0	0	0	0	0	0	8	0	0	0	0	0	0	0
Otu2643	unclassified	unclassified	unclassified	unclassified	unclassified	unclassified	0	0	0	0	0	0	0	0	0	0	0	0	0	0	0	0	0	0	0	0	0	0	0	0	0	0	0	0	0	0	0	0	7	0	0	0	0	0	0	0	0	0	2
Otu2644	Ascomycota	Dothideomycetes	Botryosphaeriales	Phyllostictaceae	Phyllosticta	Phyllosticta_capitalensis	0	0	0	0	0	0	0	0	0	0	0	0	0	0	0	0	0	0	0	0	0	0	0	0	0	0	0	0	0	0	0	0	0	0	0	0	0	0	0	0	0	0	0
Otu2645	Ascomycota	Pezizomycetes	unclassified_Pezizomycetes	unclassified_Pezizomycetes	unclassified_Pezizomycetes	Pezizomycetes_sp	0	0	0	0	0	0	0	0	0	0	0	0	0	0	0	0	0	0	0	0	0	0	22	0	0	0	0	0	0	0	0	0	0	0	0	6	0	0	0	0	0	0	0
Otu2646	Basidiomycota	Ustilaginomycetes	Ustilaginales	Ustilaginaceae	Moesziomyces	Moesziomyces_aphidis	0	0	0	0	0	0	0	0	0	0	0	0	0	0	0	0	0	0	0	0	0	0	0	0	0	0	0	0	0	0	0	0	0	0	0	0	0	0	0	0	6	0	0
Otu2647	Ascomycota	Sordariomycetes	Microascales	Halosphaeriaceae	Corollospora	Corollospora_maritima	0	0	0	0	0	0	0	0	0	0	0	3	0	0	0	0	0	0	0	0	0	0	5	3	0	0	0	0	0	1	0	0	0	0	33	0	0	0	0	0	0	0	2
Otu2648	Ascomycota	Sordariomycetes	Microascales	Halosphaeriaceae	Corollospora	Corollospora_maritima	0	0	0	0	0	0	0	0	0	0	0	1	0	0	0	0	0	0	0	0	0	0	0	0	0	0	0	0	0	3	0	0	1	0	6	0	0	0	0	0	0	0	41
Otu2649	Ascomycota	Sordariomycetes	Microascales	Halosphaeriaceae	Corollospora	Corollospora_maritima	0	0	0	0	0	0	0	0	0	0	0	0	0	0	0	0	1	0	0	0	0	1	3	0	0	0	0	0	37	20	0	0	0	0	8	0	0	0	0	2	1	0	3
Otu2651	Ascomycota	Sordariomycetes	Microascales	Halosphaeriaceae	Corollospora	Corollospora_maritima	0	0	0	0	0	0	0	0	0	0	0	0	0	0	0	0	0	0	0	0	0	0	0	2	0	0	0	0	0	1	0	0	0	2	2	0	0	0	0	0	0	0	8
Otu2652	Ascomycota	Sordariomycetes	Microascales	Halosphaeriaceae	Corollospora	Corollospora_maritima	0	0	0	0	0	0	1	0	0	0	0	0	0	11	0	0	0	1	0	0	0	1	0	0	1	0	0	0	0	0	0	0	0	0	0	0	0	0	29	0	0	2	7
Otu2653	Ascomycota	Sordariomycetes	Microascales	Halosphaeriaceae	Corollospora	Corollospora_maritima	0	0	0	0	0	0	0	0	0	0	0	0	0	1	0	0	0	0	0	0	0	0	1	1	18	0	0	0	0	0	0	0	0	1	0	3	0	0	0	0	0	7	3
Otu2654	Ascomycota	Sordariomycetes	Microascales	Halosphaeriaceae	Corollospora	Corollospora_maritima	0	0	0	0	0	0	0	0	0	0	0	0	0	0	0	0	0	0	0	0	0	0	0	0	0	0	0	0	0	0	0	0	0	0	0	0	0	0	0	0	0	0	0
Otu2664	Ascomycota	Sordariomycetes	Microascales	Halosphaeriaceae	Corollospora	Corollospora_maritima	0	0	0	0	0	0	0	0	0	0	0	1	0	0	0	0	0	0	0	0	0	0	0	0	0	0	0	0	0	0	0	0	0	0	36	0	0	0	0	2	0	0	1
Otu2673	Ascomycota	Sordariomycetes	Microascales	Halosphaeriaceae	Corollospora	Corollospora_maritima	0	0	0	0	0	0	0	0	0	0	0	0	0	0	0	0	0	0	0	0	0	0	0	0	0	0	0	0	0	0	0	0	0	0	0	6	0	0	0	0	0	0	0
Otu2679	Ascomycota	Sordariomycetes	Microascales	Halosphaeriaceae	Corollospora	Corollospora_maritima	0	0	0	0	0	0	0	0	0	0	0	0	0	0	0	0	0	0	0	0	0	0	0	12	0	0	0	0	0	0	0	0	0	0	0	1	0	0	0	0	0	0	0
Otu2685	Ascomycota	Sordariomycetes	Microascales	Halosphaeriaceae	Corollospora	Corollospora_maritima	0	0	0	0	0	0	0	0	0	0	0	0	0	0	0	0	0	0	0	1	0	0	5	5	0	0	0	0	0	9	0	0	0	6	8	0	0	0	0	1	0	0	0
Otu2697	Ascomycota	Sordariomycetes	Microascales	Halosphaeriaceae	Corollospora	Corollospora_maritima	0	0	0	0	0	0	0	0	0	0	0	0	0	0	0	0	0	0	0	0	0	0	0	0	0	0	0	0	22	1	0	0	0	1	2	0	0	0	0	0	34	0	0
Otu2712	Ascomycota	Sordariomycetes	Microascales	Halosphaeriaceae	Corollospora	Corollospora_maritima	0	0	0	0	0	0	0	0	0	0	0	0	0	0	0	0	0	0	0	0	0	0	0	0	0	0	0	0	0	0	0	0	0	0	0	0	0	0	1	0	0	5	0
Otu2737	Ascomycota	Sordariomycetes	Microascales	Halosphaeriaceae	Corollospora	Corollospora_maritima	0	0	0	0	0	0	0	0	0	0	0	0	0	2	0	0	0	0	0	0	0	0	0	0	0	0	0	0	0	0	0	0	0	1	0	0	0	0	0	0	0	2	0
Otu2754	Ascomycota	Sordariomycetes	Microascales	Halosphaeriaceae	Corollospora	Corollospora_maritima	0	0	0	0	0	0	0	0	0	0	0	0	0	0	0	0	0	0	0	0	0	0	0	0	1	0	0	0	0	0	0	0	0	0	0	0	0	0	1	3	0	0	1
Otu2761	Ascomycota	Sordariomycetes	Microascales	Halosphaeriaceae	Corollospora	Corollospora_maritima	0	0	0	0	0	0	0	0	0	0	0	0	0	0	0	0	0	0	0	0	0	0	0	0	0	0	0	0	0	0	0	0	0	0	0	0	0	0	0	0	1	0	0
Otu2767	Ascomycota	Sordariomycetes	Microascales	Halosphaeriaceae	Corollospora	Corollospora_maritima	0	0	0	0	0	0	0	0	0	0	0	0	0	0	0	0	0	0	0	0	0	0	0	4	0	0	0	0	0	0	0	0	0	0	0	0	0	0	0	0	0	0	3
Otu2808	Ascomycota	Sordariomycetes	Microascales	Halosphaeriaceae	Corollospora	Corollospora_maritima	0	0	0	0	0	0	0	0	0	0	0	0	0	1	0	0	0	0	0	0	0	1	0	0	0	0	0	0	0	0	0	0	0	0	0	0	0	0	0	0	0	17	1
Otu2829	unclassified	unclassified	unclassified	unclassified	unclassified	unclassified	0	0	0	0	0	0	0	0	0	0	0	0	0	0	0	0	162	215	242	907	0	2	159	5	0	0	0	0	109	676	257	319	13	1	0	20	0	0	4	32	38	160	1
Otu2830	unclassified	unclassified	unclassified	unclassified	unclassified	unclassified	0	0	0	0	0	0	0	0	0	0	0	0	0	0	0	0	89	240	2	73	0	0	96	3	0	0	0	0	0	0	0	0	0	0	0	0	0	0	0	0	0	0	0
Otu2831	Ascomycota	Sordariomycetes	Microascales	Halosphaeriaceae	Corollospora	Corollospora_maritima	0	0	0	0	0	0	0	0	0	0	0	9	0	196	0	0	0	0	72	20	7	0	362	1327	3	0	0	0	1	89	0	0	3	51	1290	13	5	18	87	19	0	1	423
Otu2832	unclassified_Fungi	unclassified_Fungi	unclassified_Fungi	unclassified_Fungi	unclassified_Fungi	Fungi_sp	0	0	0	0	0	0	0	0	0	0	0	0	0	0	0	0	0	0	0	0	0	23	0	0	0	0	0	0	0	0	0	0	0	0	0	0	0	0	0	0	0	0	0
Otu2833	unclassified	unclassified	unclassified	unclassified	unclassified	unclassified	0	0	0	0	0	0	0	0	0	0	0	0	0	0	0	0	1	2	66	0	0	5	56	0	0	0	0	0	0	0	0	0	0	0	0	0	0	0	0	0	0	0	0
Otu2834	unclassified	unclassified	unclassified	unclassified	unclassified	unclassified	0	0	0	0	0	0	0	0	0	0	0	0	0	0	0	0	35	13	10	98	0	0	30	0	0	0	0	0	0	48	2	3	0	0	0	0	0	0	1	0	0	2	0
Otu2835	Ascomycota	Sordariomycetes	Microascales	Halosphaeriaceae	Corollospora	Corollospora_maritima	0	0	0	0	0	0	0	0	0	0	0	0	0	0	0	0	0	0	0	0	0	0	3	0	0	0	0	0	191	0	0	0	41	0	550	2	0	0	0	0	4	0	1
Otu2836	unclassified	unclassified	unclassified	unclassified	unclassified	unclassified	0	0	0	0	0	0	0	0	0	0	0	0	0	0	0	0	0	0	0	0	0	0	0	0	0	0	0	0	0	0	0	0	0	0	0	0	0	0	0	0	0	5	0
Otu2837	Ascomycota	Sordariomycetes	Microascales	Halosphaeriaceae	Corollospora	Corollospora_maritima	0	0	0	0	0	0	0	0	0	0	0	0	0	0	0	0	0	0	1	1	0	0	0	5	0	0	0	0	45	0	0	0	25	0	7	35	0	3	0	0	5	0	0
Otu2839	Ascomycota	Sordariomycetes	Microascales	Halosphaeriaceae	Corollospora	Corollospora_maritima	0	0	0	0	0	0	0	0	0	0	0	0	0	1	0	0	0	19	0	0	0	10	9	2	0	0	0	0	0	5	0	0	0	0	0	0	0	0	4	22	0	10	12
Otu2841	Ascomycota	Sordariomycetes	Microascales	Halosphaeriaceae	Corollospora	Corollospora_maritima	0	0	0	0	0	0	0	0	0	0	0	0	0	0	0	0	0	0	0	0	0	0	0	0	0	0	0	0	16	0	0	0	0	0	1	1	0	0	0	0	0	1	1
Otu2843	Ascomycota	Sordariomycetes	Microascales	Halosphaeriaceae	Corollospora	Corollospora_maritima	0	0	0	0	0	0	0	0	0	0	0	0	0	0	0	0	0	0	0	0	0	0	0	0	0	0	0	0	0	0	0	0	0	0	0	0	0	0	0	16	0	0	1
Otu2846	Ascomycota	Sordariomycetes	Microascales	Halosphaeriaceae	Corollospora	Corollospora_maritima	0	0	0	0	0	0	0	0	0	0	0	0	0	0	0	0	0	0	0	0	0	0	0	0	0	0	0	0	0	0	0	0	8	0	17	0	0	0	0	2	0	0	0
Otu2852	unclassified	unclassified	unclassified	unclassified	unclassified	unclassified	0	0	0	0	0	0	0	0	0	0	0	0	0	0	0	0	0	4	1	7	0	0	3	0	0	0	0	0	0	0	0	0	0	0	0	0	0	0	0	0	0	0	0
Otu2870	Ascomycota	Sordariomycetes	Microascales	Halosphaeriaceae	Corollospora	Corollospora_maritima	0	0	0	0	0	0	0	0	0	0	0	0	0	0	0	0	0	0	0	0	0	0	0	0	0	0	0	0	9	0	0	0	0	0	1	0	0	0	0	0	0	0	0
Otu2881	Ascomycota	Sordariomycetes	Microascales	Halosphaeriaceae	Corollospora	Corollospora_gracilis	0	0	0	0	0	0	0	0	0	0	0	0	0	0	0	0	0	0	0	0	0	0	2	3	0	0	0	0	1	0	0	0	0	1	26	4	0	0	1	1	0	13	1
Otu2885	Ascomycota	Sordariomycetes	Microascales	Halosphaeriaceae	Corollospora	Corollospora_maritima	0	0	0	0	0	0	0	0	0	0	0	0	0	0	0	0	0	0	0	0	0	0	0	0	0	0	0	0	0	0	0	0	0	0	1	0	0	0	0	0	0	0	1
Otu2886	Ascomycota	Sordariomycetes	Microascales	Halosphaeriaceae	Corollospora	Corollospora_maritima	0	0	0	0	0	0	0	0	0	0	0	0	0	0	0	0	0	0	0	0	0	0	0	0	0	0	0	0	1	0	0	0	0	0	3	1	0	0	0	4	0	1	0
Otu2908	Ascomycota	Sordariomycetes	Microascales	Halosphaeriaceae	Corollospora	Corollospora_maritima	0	0	0	0	0	0	0	0	0	0	0	0	0	0	0	0	0	0	0	0	0	0	0	0	0	0	0	0	0	0	0	0	1	0	6	0	0	0	0	0	0	14	0
Otu2912	Ascomycota	Sordariomycetes	Microascales	Halosphaeriaceae	Corollospora	Corollospora_maritima	0	0	0	0	0	0	0	0	0	0	0	0	0	0	0	0	0	1405	0	0	0	0	0	0	0	0	0	0	1	0	0	0	0	0	0	0	0	0	0	0	0	0	0
Otu2913	Ascomycota	Sordariomycetes	Microascales	Halosphaeriaceae	Corollospora	Corollospora_maritima	0	0	0	0	0	0	0	0	0	0	0	0	0	0	0	0	0	0	0	2	0	0	1	2	0	0	0	0	0	1	0	0	0	0	2	0	0	0	1	0	0	0	0
Otu2922	Ascomycota	Sordariomycetes	Microascales	Halosphaeriaceae	Corollospora	Corollospora_maritima	0	0	0	0	0	0	0	0	0	0	0	0	0	0	0	0	0	12	0	12	0	0	526	20	1	0	0	0	1	0	0	0	0	0	87	6	0	1	0	2	0	1	1
Otu2923	Ascomycota	Sordariomycetes	Microascales	Halosphaeriaceae	Corollospora	Corollospora_maritima	0	0	0	0	0	0	0	0	0	0	0	0	0	0	0	0	0	3	0	0	0	0	0	0	0	0	0	0	0	0	0	0	0	0	1	0	0	0	0	0	0	0	1
Otu2924	Ascomycota	Sordariomycetes	Microascales	Halosphaeriaceae	Corollospora	Corollospora_maritima	0	0	0	0	0	0	0	0	0	0	0	0	0	0	0	0	0	0	0	2	0	0	5	0	0	0	0	0	0	0	0	0	0	0	2	5	0	0	0	0	0	0	1
Otu2944	Ascomycota	Sordariomycetes	Microascales	Halosphaeriaceae	Corollospora	Corollospora_maritima	0	0	0	0	0	0	0	0	0	0	0	0	0	0	0	0	15	0	0	0	0	0	0	0	0	0	0	0	14	0	0	0	0	0	10	0	0	0	0	1	0	0	1
Otu2950	Ascomycota	Sordariomycetes	Microascales	Halosphaeriaceae	Corollospora	Corollospora_maritima	0	0	0	0	0	0	0	0	0	0	0	0	0	0	0	0	0	0	0	3	0	0	0	2	0	0	0	0	0	0	0	0	0	0	0	0	0	0	0	1	0	0	0
Otu2951	Ascomycota	Sordariomycetes	Microascales	Halosphaeriaceae	Corollospora	Corollospora_maritima	0	0	0	0	0	0	0	0	0	0	0	0	0	0	0	0	0	0	0	0	0	0	1	0	0	0	0	0	0	0	0	0	0	0	0	1	0	0	0	1	0	0	2
Otu2954	Ascomycota	Sordariomycetes	Microascales	Halosphaeriaceae	Corollospora	Corollospora_maritima	0	0	0	0	0	0	0	0	0	0	0	0	0	0	0	0	0	0	0	0	0	2	0	3	0	0	0	0	0	0	0	0	1	0	0	0	0	0	0	0	0	0	4
Otu2959	Ascomycota	Sordariomycetes	Microascales	Halosphaeriaceae	Corollospora	Corollospora_maritima	0	0	0	0	0	0	0	0	0	0	0	0	0	0	0	0	0	0	0	0	0	0	3	11	0	0	0	0	0	0	0	0	0	0	2	0	0	0	0	0	0	0	1
Otu2968	Ascomycota	Sordariomycetes	Microascales	Halosphaeriaceae	Corollospora	Corollospora_maritima	0	0	0	0	0	0	0	0	0	0	7	0	0	0	0	0	0	0	0	0	0	0	4	0	0	0	0	0	0	0	0	0	0	0	0	0	0	0	0	0	0	0	1
Otu3028	Ascomycota	Sordariomycetes	Microascales	Halosphaeriaceae	Corollospora	Corollospora_maritima	0	0	0	0	0	0	0	0	0	0	0	0	0	12	0	0	0	0	0	0	0	1	56	0	0	0	0	0	0	0	0	0	0	0	0	0	0	0	1	0	0	2	0
Otu3037	Ascomycota	Sordariomycetes	Microascales	Halosphaeriaceae	Corollospora	Corollospora_maritima	0	0	0	0	0	0	0	0	0	0	0	0	0	0	0	0	0	0	0	0	0	3	0	0	0	0	0	0	0	0	0	0	0	0	0	1	1	0	0	0	0	0	0
Otu3060	Ascomycota	Sordariomycetes	Microascales	Halosphaeriaceae	Corollospora	Corollospora_maritima	0	0	0	0	0	0	0	0	0	0	0	0	0	0	0	0	0	0	0	0	0	0	0	0	0	0	0	0	0	0	0	0	0	0	0	0	0	0	1	7	0	0	0
Otu3061	unclassified	unclassified	unclassified	unclassified	unclassified	unclassified	0	0	0	0	0	0	0	0	0	0	0	0	0	0	0	0	0	0	0	0	0	0	0	0	0	0	0	0	0	0	0	0	0	0	0	0	0	99	0	0	0	0	0
Otu3062	unclassified	unclassified	unclassified	unclassified	unclassified	unclassified	0	0	0	0	0	0	0	0	0	0	0	0	0	0	0	0	0	0	0	0	0	0	0	0	0	0	0	0	0	8	0	0	0	0	0	0	0	0	0	0	0	0	0
Otu3063	unclassified	unclassified	unclassified	unclassified	unclassified	unclassified	0	0	0	0	0	0	0	0	0	0	0	0	0	0	0	0	0	0	0	9	0	0	0	0	0	0	0	0	0	0	0	0	0	0	0	0	0	0	0	0	0	0	0
Otu3064	Ascomycota	Sordariomycetes	Microascales	Halosphaeriaceae	Corollospora	Corollospora_maritima	0	0	0	0	1	0	0	0	0	0	0	0	0	0	0	0	0	0	2	0	0	0	5	17	0	0	0	0	20	0	0	0	11	0	77	3	0	4	0	14	1	0	0
Otu3065	unclassified	unclassified	unclassified	unclassified	unclassified	unclassified	0	0	0	0	0	0	0	0	0	0	0	0	0	0	0	0	0	17	0	6	0	0	3	0	0	0	0	0	0	0	0	0	0	0	0	0	0	0	0	0	0	0	0
Otu3066	Ascomycota	Sordariomycetes	Microascales	Halosphaeriaceae	Corollospora	Corollospora_maritima	0	0	0	0	0	0	0	0	0	0	0	0	0	1	0	0	0	0	0	0	0	0	0	17	0	0	0	0	0	0	0	0	3	0	335	0	0	0	0	15	14	0	1
Otu3067	unclassified	unclassified	unclassified	unclassified	unclassified	unclassified	0	0	0	0	0	0	0	0	0	0	0	0	0	0	0	0	0	0	0	7	0	0	0	0	0	0	0	0	0	0	0	0	0	0	0	0	0	0	0	0	0	0	0
Otu3068	Ascomycota	Sordariomycetes	Microascales	Halosphaeriaceae	Corollospora	Corollospora_maritima	0	0	0	0	0	0	0	0	0	0	0	0	0	0	0	0	0	0	0	0	0	0	0	2	0	0	0	0	10	0	0	0	1	1	21	0	0	1	1	0	2	0	0
Otu3069	Ascomycota	Sordariomycetes	Microascales	Halosphaeriaceae	Corollospora	Corollospora_maritima	0	0	0	0	0	0	0	0	0	0	0	0	0	0	0	0	0	0	0	63	0	0	10	20	0	0	0	0	1	0	0	0	2	0	124	1	0	1	1	0	7	0	0
Otu3070	unclassified	unclassified	unclassified	unclassified	unclassified	unclassified	0	0	0	0	0	0	0	0	0	0	0	0	0	0	0	0	0	1	0	6	0	0	0	0	0	0	0	0	0	2	0	0	0	0	0	0	0	0	0	0	0	0	0
Otu3073	Ascomycota	Sordariomycetes	Microascales	Halosphaeriaceae	Corollospora	Corollospora_maritima	0	0	0	0	0	0	0	0	0	0	0	0	0	2	0	0	0	0	0	0	0	0	0	0	0	0	0	0	3	0	0	0	2	0	106	0	0	0	18	0	0	5	0
Otu3074	unclassified	unclassified	unclassified	unclassified	unclassified	unclassified	0	0	0	0	0	0	0	0	0	0	0	0	0	0	0	0	0	1	0	0	0	0	0	0	0	0	0	0	0	6	0	0	0	0	0	0	0	0	0	0	0	2	0
Otu3076	Ascomycota	Sordariomycetes	Microascales	Halosphaeriaceae	Corollospora	Corollospora_maritima	0	0	0	0	0	0	0	0	0	0	0	0	0	11	0	0	0	36	0	0	0	1	36	2	1	0	0	0	0	0	0	0	0	0	8	0	0	0	3	1	2	68	15
Otu3077	unclassified	unclassified	unclassified	unclassified	unclassified	unclassified	0	0	0	0	0	0	0	0	0	0	0	0	0	0	0	0	0	3	1	4	0	0	0	0	0	0	0	0	0	0	0	0	0	0	0	0	0	0	0	0	0	0	0
Otu3081	unclassified	unclassified	unclassified	unclassified	unclassified	unclassified	0	0	0	0	0	0	0	0	0	0	0	0	0	0	0	0	0	0	0	4	0	0	0	0	0	0	0	0	0	1	0	0	0	0	0	0	0	0	0	0	0	0	0
Otu3083	unclassified	unclassified	unclassified	unclassified	unclassified	unclassified	0	0	0	0	1	0	2	0	0	2	0	0	0	0	0	0	0	0	0	0	0	0	0	0	0	0	0	0	0	0	0	0	0	0	0	0	0	0	0	0	0	0	0
Otu3084	Ascomycota	Sordariomycetes	Microascales	Halosphaeriaceae	Corollospora	Corollospora_maritima	0	0	0	0	0	0	0	0	0	0	0	0	0	0	0	0	0	0	0	0	0	0	0	0	0	0	0	0	0	0	0	0	0	0	2	0	0	0	0	10	0	0	0
Otu3086	Ascomycota	Sordariomycetes	Microascales	Halosphaeriaceae	Corollospora	Corollospora_maritima	0	0	0	0	0	0	0	0	0	0	0	0	0	0	0	0	0	0	0	1	0	0	0	0	0	0	0	0	2	0	0	0	1	0	0	0	0	1	1	5	0	0	0
Otu3087	Ascomycota	Sordariomycetes	Microascales	Halosphaeriaceae	Corollospora	Corollospora_maritima	0	0	0	0	0	0	0	0	0	0	0	0	0	0	0	0	0	0	0	0	0	0	6	4	0	0	0	0	0	2	0	0	0	0	1	0	0	0	0	1	0	0	0
Otu3089	Ascomycota	Sordariomycetes	Microascales	Halosphaeriaceae	Corollospora	Corollospora_maritima	0	0	0	0	0	0	0	0	0	0	0	0	0	0	0	0	0	0	0	0	0	0	0	0	0	0	0	0	0	0	0	0	0	0	0	0	0	0	0	54	0	0	2
Otu3090	Ascomycota	Sordariomycetes	Microascales	Halosphaeriaceae	Corollospora	Corollospora_maritima	0	0	0	0	0	0	0	0	0	0	0	0	0	0	0	0	0	0	0	0	0	0	0	0	0	0	0	0	1	0	0	0	0	0	0	1	0	0	0	2	0	0	0
Otu3094	unclassified	unclassified	unclassified	unclassified	unclassified	unclassified	0	0	0	0	0	0	0	0	0	0	0	0	0	0	0	0	2	0	0	0	0	0	3	0	0	0	0	0	0	0	0	0	0	0	0	0	0	0	0	0	0	0	0
Otu3210	Ascomycota	Sordariomycetes	Microascales	Halosphaeriaceae	Corollospora	Corollospora_maritima	0	0	0	0	0	0	0	0	0	0	0	0	0	0	0	0	0	0	0	0	0	0	0	0	0	0	0	0	1	0	0	0	0	0	4	0	0	0	0	0	0	0	0
Otu3231	Ascomycota	Sordariomycetes	Microascales	Halosphaeriaceae	Corollospora	Corollospora_maritima	0	0	0	0	0	0	0	0	0	0	0	0	0	0	0	0	0	0	0	2	0	0	0	2	0	0	0	0	0	0	0	0	0	0	1	0	0	0	0	0	0	0	0
Otu3236	Ascomycota	Sordariomycetes	Microascales	Halosphaeriaceae	Corollospora	Corollospora_maritima	0	0	0	0	0	0	0	0	0	0	0	0	0	0	0	0	0	0	0	0	0	0	0	0	0	0	0	0	0	0	0	0	0	3	2	0	0	0	0	0	0	0	1
Otu3240	Ascomycota	Sordariomycetes	Microascales	Halosphaeriaceae	Corollospora	Corollospora_maritima	0	0	0	0	0	0	0	0	0	0	0	0	0	0	0	0	0	0	0	0	0	0	0	0	0	0	0	0	4	0	0	0	1	0	1	0	0	1	0	0	0	0	0
Otu3242	Ascomycota	Sordariomycetes	Microascales	Halosphaeriaceae	Corollospora	Corollospora_maritima	0	0	0	0	0	0	0	0	0	0	0	0	0	0	0	0	0	0	0	0	0	0	0	13	0	0	0	0	0	0	0	0	3	0	0	0	0	0	0	0	0	0	0
Otu3265	Ascomycota	Sordariomycetes	Microascales	Halosphaeriaceae	Corollospora	Corollospora_maritima	0	0	0	0	0	0	0	0	0	0	0	0	0	0	0	0	0	0	0	0	0	0	0	0	0	0	0	0	1	0	0	0	1	0	1	0	0	2	0	0	0	0	0
Otu3270	Ascomycota	Sordariomycetes	Microascales	Halosphaeriaceae	Corollospora	Corollospora_maritima	0	0	0	0	0	0	0	0	0	0	0	0	0	0	0	0	0	0	0	0	0	0	0	1	0	0	0	0	1	0	0	0	1	0	0	0	0	0	0	0	0	0	1
Otu3289	Ascomycota	Sordariomycetes	Microascales	Halosphaeriaceae	Corollospora	Corollospora_maritima	0	0	0	0	0	0	0	0	0	0	0	0	0	0	0	0	1	0	0	0	0	0	0	0	0	0	0	0	1	1	0	0	0	0	3	0	0	0	0	0	0	0	1
Otu3295	unclassified	unclassified	unclassified	unclassified	unclassified	unclassified	0	0	0	0	0	0	0	0	0	0	0	0	0	0	0	0	0	0	0	0	0	0	0	0	0	0	0	0	0	17	0	0	0	0	0	0	0	0	0	0	0	0	0
Otu3351	Ascomycota	Sordariomycetes	Microascales	Halosphaeriaceae	Corollospora	Corollospora_maritima	0	0	0	0	0	0	0	0	0	0	0	0	0	1	0	0	0	0	0	0	0	0	0	2	0	0	0	0	0	0	0	0	0	0	0	0	0	0	0	14	0	0	0
Otu3370	Ascomycota	Sordariomycetes	Microascales	Halosphaeriaceae	Corollospora	Corollospora_maritima	0	0	0	0	0	0	0	0	0	0	0	0	0	0	0	0	0	0	0	0	0	0	0	0	0	0	0	0	0	0	0	0	0	0	0	0	0	0	0	2	0	1	1
Otu3389	Ascomycota	Sordariomycetes	Microascales	Halosphaeriaceae	Corollospora	Corollospora_maritima	0	0	0	0	0	0	0	0	0	0	0	0	0	0	0	0	0	0	1	0	0	0	0	0	0	0	0	0	0	0	0	0	0	0	0	0	0	0	0	1	0	0	0
Otu3401	Ascomycota	Sordariomycetes	Microascales	Halosphaeriaceae	Corollospora	Corollospora_maritima	0	0	0	0	0	0	0	0	0	0	0	0	0	0	0	0	0	0	0	0	0	0	0	0	0	0	0	0	0	0	0	0	0	0	0	0	0	0	0	0	0	0	0
Otu3413	unclassified	unclassified	unclassified	unclassified	unclassified	unclassified	0	0	0	0	0	0	0	0	0	0	0	0	0	0	0	0	0	0	0	0	0	0	0	0	0	0	0	0	0	0	0	0	0	0	0	0	0	308	0	0	0	0	0
Otu3414	unclassified	unclassified	unclassified	unclassified	unclassified	unclassified	0	0	280	0	0	0	0	0	0	0	0	0	0	0	0	0	0	0	0	0	0	0	0	0	0	0	0	0	0	0	0	0	0	0	0	0	0	0	0	0	0	0	0
Otu3415	unclassified	unclassified	unclassified	unclassified	unclassified	unclassified	0	0	0	0	0	0	0	0	0	0	0	0	0	0	0	171	0	0	0	0	0	0	0	0	0	0	0	0	0	0	0	0	0	0	0	0	0	0	0	0	0	0	0
Otu3416	unclassified	unclassified	unclassified	unclassified	unclassified	unclassified	0	0	0	0	0	0	0	0	0	0	0	0	0	0	0	0	0	0	0	0	0	0	0	0	0	0	0	0	0	0	0	0	0	0	0	0	0	63	0	0	0	0	0
Otu3417	Ascomycota	Sordariomycetes	Microascales	Halosphaeriaceae	Corollospora	Corollospora_maritima	0	0	0	0	2	5	1	0	0	0	0	0	0	0	0	0	0	14	230	49	0	0	292	318	0	0	0	0	83	7	0	0	25	7	168	7	1	21	13	14	25	0	2
Otu3418	unclassified	unclassified	unclassified	unclassified	unclassified	unclassified	0	0	0	0	0	0	0	0	0	0	0	0	0	0	0	0	0	0	0	0	0	0	0	0	0	0	0	0	0	0	0	0	0	0	0	0	0	0	1	0	26	0	0
Otu3419	Ascomycota	Sordariomycetes	Microascales	Halosphaeriaceae	Corollospora	Corollospora_maritima	0	0	0	0	0	0	0	0	0	0	0	0	0	8	0	0	79	4	1	60	0	2	34	24	0	0	0	0	1	0	0	0	2	1	249	2	0	2	5	246	17	11	60
Otu3420	Basidiomycota	Agaricomycetes	Polyporales	Meruliaceae	Phlebiopsis	Phlebiopsis_sp	0	0	0	1	0	0	0	1	0	1	1	0	0	0	0	0	0	0	0	0	0	0	0	0	0	0	0	12	0	0	0	0	0	0	0	0	0	0	0	0	0	0	0
Otu3421	Ascomycota	Sordariomycetes	Microascales	Halosphaeriaceae	Corollospora	Corollospora_maritima	0	0	0	0	0	0	0	0	0	0	0	0	0	0	0	0	0	20	0	0	0	0	3	0	0	0	0	0	4	0	0	0	0	0	52	4	0	0	0	5	0	0	8
Otu3422	unclassified	unclassified	unclassified	unclassified	unclassified	unclassified	0	0	0	0	0	0	0	0	0	0	0	0	0	0	0	0	0	0	0	0	0	0	0	0	0	0	13	0	0	0	0	0	0	0	0	0	0	0	0	0	0	0	0
Otu3423	unclassified	unclassified	unclassified	unclassified	unclassified	unclassified	0	0	0	0	0	0	0	0	0	0	0	0	0	0	0	0	0	0	0	0	0	0	8	0	0	0	0	0	0	0	0	0	0	0	0	0	0	0	0	0	0	0	0
Otu3424	unclassified	unclassified	unclassified	unclassified	unclassified	unclassified	0	0	0	0	0	0	0	0	0	0	0	0	0	0	0	0	0	0	0	0	0	0	0	0	0	0	0	7	0	0	0	22	0	0	0	0	0	0	0	0	0	0	0
Otu3425	unclassified	unclassified	unclassified	unclassified	unclassified	unclassified	0	0	0	0	0	0	0	0	0	0	0	0	0	0	0	0	0	0	0	0	0	0	0	0	0	0	0	0	0	0	0	13	0	0	0	0	0	0	0	0	0	0	0
Otu3426	unclassified	unclassified	unclassified	unclassified	unclassified	unclassified	0	0	0	0	0	0	0	0	0	0	0	0	0	0	0	0	0	15	0	0	0	1	0	0	0	0	0	0	0	0	0	0	0	0	0	0	0	0	0	0	0	0	0
Otu3427	Ascomycota	Sordariomycetes	Microascales	Halosphaeriaceae	Corollospora	Corollospora_maritima	0	0	0	0	0	0	0	0	0	0	0	1	0	4	0	0	0	0	0	0	0	0	1	20	12	0	0	0	0	12	0	0	0	2	20	0	0	0	5	9	0	0	2
Otu3428	Glomeromycota	Glomeromycetes	Glomerales	Glomeraceae	unclassified_Glomeraceae	Glomeraceae_sp	0	0	0	0	0	0	0	0	0	0	0	0	0	0	0	0	0	0	0	0	0	0	0	0	0	0	0	0	0	0	0	0	0	0	0	0	0	0	0	0	0	5	0
Otu3429	Ascomycota	Sordariomycetes	Microascales	Halosphaeriaceae	Corollospora	Corollospora_maritima	0	0	0	0	0	0	0	0	0	0	0	0	131	0	0	0	1884	0	0	0	32	0	0	1	0	0	0	0	0	0	0	0	0	0	0	0	0	0	0	0	0	0	0
Otu3431	Ascomycota	Sordariomycetes	Microascales	Halosphaeriaceae	Corollospora	Corollospora_maritima	0	0	0	0	0	0	0	0	0	0	0	0	0	0	0	0	0	0	0	1	0	0	18	19	0	0	0	0	1	0	0	0	0	0	24	0	0	0	1	1	1	0	0
Otu3435	Ascomycota	Sordariomycetes	Microascales	Halosphaeriaceae	Corollospora	Corollospora_maritima	0	0	0	0	0	0	0	0	0	0	0	2	0	0	0	0	0	0	0	0	0	0	0	0	0	0	0	0	0	2	0	0	0	0	3	0	0	0	0	1	0	0	0
Otu3439	Ascomycota	Sordariomycetes	Microascales	Halosphaeriaceae	Corollospora	Corollospora_maritima	0	0	0	0	0	0	0	0	0	0	0	0	0	0	0	0	0	14	0	0	0	0	0	0	0	0	0	0	0	0	0	0	0	0	0	0	0	0	0	0	0	3	2
Otu3440	unclassified	unclassified	unclassified	unclassified	unclassified	unclassified	0	0	0	0	0	0	0	0	0	0	0	0	0	0	0	0	0	0	0	0	0	0	0	0	0	0	0	0	0	0	0	0	1	0	0	0	0	0	0	0	0	0	5
Otu3442	Ascomycota	Sordariomycetes	Microascales	Halosphaeriaceae	Corollospora	Corollospora_maritima	0	0	0	0	0	0	0	0	0	0	0	0	0	0	0	0	0	0	0	0	0	0	0	1	0	0	0	0	0	0	0	0	0	0	0	0	0	0	2	0	2	0	0
Otu3451	Ascomycota	Sordariomycetes	Microascales	Halosphaeriaceae	Corollospora	Corollospora_maritima	0	0	0	0	0	0	0	0	0	0	0	0	0	0	0	0	49	0	0	0	0	0	0	2	0	0	0	0	0	0	0	0	0	0	0	0	0	0	0	0	0	0	0
Otu3481	unclassified	unclassified	unclassified	unclassified	unclassified	unclassified	0	0	0	0	0	0	0	0	0	0	0	0	0	0	0	0	0	1	0	1	0	0	1	0	0	0	0	0	0	0	1	0	0	0	0	0	0	0	0	1	0	4	0
Otu3494	unclassified	unclassified	unclassified	unclassified	unclassified	unclassified	0	0	0	0	0	0	0	0	0	0	0	0	0	0	0	0	0	1	0	4	0	0	0	0	0	0	0	0	0	1	0	0	0	0	0	0	0	0	0	0	0	0	0
Otu3495	Ascomycota	Sordariomycetes	Microascales	Halosphaeriaceae	Corollospora	Corollospora_maritima	0	0	0	0	0	0	0	0	0	0	0	0	0	0	0	0	0	0	0	0	0	1	0	1	0	0	0	0	0	0	0	0	0	1	0	0	0	0	0	0	0	2	1
Otu3518	Ascomycota	Sordariomycetes	Microascales	Halosphaeriaceae	Corollospora	Corollospora_maritima	0	0	0	0	0	0	0	0	0	0	0	0	0	0	0	0	0	0	0	0	0	0	0	0	0	0	0	0	0	0	0	0	1	0	1	0	0	0	0	1	0	0	0
Otu3524	Ascomycota	Sordariomycetes	Microascales	Halosphaeriaceae	Corollospora	Corollospora_maritima	0	0	0	0	0	0	0	0	0	0	0	0	0	0	0	0	0	0	0	0	0	0	4	0	0	0	0	0	0	0	0	0	0	0	1	0	0	0	0	0	0	0	0
Otu3546	Ascomycota	Sordariomycetes	Microascales	Halosphaeriaceae	Corollospora	Corollospora_maritima	0	0	0	0	0	0	0	0	0	0	0	0	0	0	0	0	0	0	0	0	0	0	1	0	0	0	0	0	0	0	0	0	1	0	1	0	0	0	0	0	1	0	0
Otu3547	Ascomycota	Sordariomycetes	Microascales	Halosphaeriaceae	Corollospora	Corollospora_maritima	0	0	0	0	0	0	0	0	0	0	0	0	0	0	0	0	0	13	0	0	0	0	0	22	0	0	0	0	0	0	0	0	0	0	2	3	0	0	0	1	0	0	2
Otu3548	Ascomycota	Sordariomycetes	Microascales	Halosphaeriaceae	Corollospora	Corollospora_maritima	0	0	0	0	0	0	0	0	0	0	0	0	0	6	0	0	0	0	0	0	0	0	0	0	0	0	0	0	0	1	0	0	0	0	1	0	0	0	0	2	0	0	0
Otu3559	Ascomycota	Sordariomycetes	Microascales	Halosphaeriaceae	Corollospora	Corollospora_maritima	0	0	0	0	0	0	0	0	0	0	0	0	0	2	0	0	0	35	0	0	0	0	0	0	0	0	0	0	0	0	0	0	0	0	2	0	0	0	0	0	0	0	0
Otu3583	Ascomycota	Sordariomycetes	Microascales	Halosphaeriaceae	Corollospora	Corollospora_maritima	0	0	0	0	0	0	0	0	0	0	0	0	0	0	0	0	0	0	0	61	0	0	0	0	0	0	0	0	0	0	0	0	0	0	2	0	0	0	0	1	0	0	0
Otu3593	Ascomycota	Sordariomycetes	Microascales	Halosphaeriaceae	Corollospora	Corollospora_maritima	0	0	0	0	0	0	0	0	0	0	0	0	0	0	0	0	0	0	11	0	0	0	0	0	0	0	0	0	0	0	0	0	0	0	0	1	0	0	0	0	0	0	0
Otu3604	unclassified	unclassified	unclassified	unclassified	unclassified	unclassified	0	0	0	0	0	0	0	0	0	0	0	0	0	0	0	0	0	0	0	0	0	0	0	0	0	0	0	0	0	6	0	0	0	0	0	0	0	0	0	0	0	0	0
Otu3615	Ascomycota	Sordariomycetes	Microascales	Halosphaeriaceae	Corollospora	Corollospora_maritima	0	0	0	0	0	0	0	0	0	0	0	0	0	0	0	0	0	0	0	0	0	0	0	0	0	0	0	0	0	0	0	0	0	0	0	12	0	0	0	0	0	0	0
Otu3619	Ascomycota	Sordariomycetes	Microascales	Halosphaeriaceae	Corollospora	Corollospora_maritima	0	0	0	0	0	0	0	2	0	0	0	0	0	0	0	0	0	0	0	0	0	0	0	8	0	0	0	0	0	0	0	0	0	0	0	0	0	0	0	1	0	0	1
Otu3625	Ascomycota	Sordariomycetes	Microascales	Halosphaeriaceae	Corollospora	Corollospora_maritima	0	0	0	0	0	0	0	0	0	0	0	0	0	0	0	0	0	0	0	0	0	0	0	3	0	0	0	0	0	0	0	0	0	0	2	0	0	0	3	1	0	0	1
Otu3633	Ascomycota	Sordariomycetes	Microascales	Halosphaeriaceae	Corollospora	Corollospora_maritima	0	0	0	0	0	0	0	0	0	0	0	0	0	0	0	0	0	0	0	0	0	0	10	0	0	0	0	0	0	0	0	0	0	0	0	0	0	0	0	0	0	0	1
Otu3679	Ascomycota	Sordariomycetes	Microascales	Halosphaeriaceae	Corollospora	Corollospora_maritima	0	0	0	0	0	0	0	0	0	0	0	0	0	0	0	0	0	0	0	0	0	0	1	3	0	0	0	0	0	0	0	0	0	0	0	0	0	1	0	0	1	0	0
Otu3692	Ascomycota	Sordariomycetes	Microascales	Halosphaeriaceae	Corollospora	Corollospora_maritima	0	0	0	0	0	0	0	0	0	0	0	0	0	0	0	0	0	0	0	0	0	0	0	1	0	0	0	0	0	0	0	0	0	0	15	0	0	0	1	0	0	0	0
Otu3728	Ascomycota	Sordariomycetes	Microascales	Halosphaeriaceae	Corollospora	Corollospora_maritima	0	0	0	0	0	0	0	0	0	0	0	0	0	0	0	0	0	0	4	0	0	0	3	3	0	0	0	0	0	0	0	0	0	0	0	0	0	0	0	1	0	0	0
Otu3738	Ascomycota	Sordariomycetes	Microascales	Halosphaeriaceae	Corollospora	Corollospora_maritima	0	0	0	0	0	0	0	0	0	0	0	0	0	0	0	0	0	0	0	0	0	0	0	0	0	0	0	0	0	0	0	0	0	0	0	0	0	0	0	4	0	0	0
Otu3742	unclassified	unclassified	unclassified	unclassified	unclassified	unclassified	0	0	0	0	0	0	0	0	0	0	0	0	0	0	0	0	0	0	0	0	0	0	0	0	0	0	0	0	0	0	0	0	0	0	0	0	0	49	0	0	0	0	0
Otu3743	unclassified	unclassified	unclassified	unclassified	unclassified	unclassified	0	0	0	0	0	0	0	0	0	0	0	0	0	0	0	0	0	0	0	0	0	0	0	0	0	45	0	17	0	0	0	0	0	0	0	0	0	0	0	0	0	0	0
Otu3744	unclassified	unclassified	unclassified	unclassified	unclassified	unclassified	0	0	0	0	0	0	0	0	0	0	0	0	0	0	0	0	0	0	0	0	0	0	0	0	0	0	0	0	0	0	0	0	0	0	0	0	0	24	0	0	0	0	0
Otu3745	unclassified	unclassified	unclassified	unclassified	unclassified	unclassified	0	0	0	0	0	0	0	0	0	0	0	0	0	0	0	0	0	0	0	0	0	0	0	0	0	0	0	12	0	0	0	0	0	0	0	0	0	0	0	0	0	0	0
Otu3746	Ascomycota	Saccharomycetes	Saccharomycetales	Saccharomycetaceae	Kazachstania	Kazachstania_exigua	0	0	0	0	0	0	0	0	0	0	0	0	0	0	0	0	0	0	0	0	0	0	0	0	0	0	0	8	0	0	0	0	0	0	0	0	0	0	0	0	0	0	0
Otu3747	Ascomycota	Sordariomycetes	Microascales	Halosphaeriaceae	Corollospora	Corollospora_maritima	0	0	0	0	0	0	0	0	0	0	0	0	0	0	0	0	0	0	0	0	0	0	0	0	0	0	0	0	0	0	0	0	1	0	6	1	0	0	0	5	0	1	3
Otu3748	unclassified	unclassified	unclassified	unclassified	unclassified	unclassified	0	0	0	0	0	0	0	0	0	0	0	0	0	14	0	0	0	0	4	0	0	0	4	1	0	0	0	0	0	1	0	0	0	0	2	0	0	0	0	0	0	0	0
Otu3749	unclassified	unclassified	unclassified	unclassified	unclassified	unclassified	0	0	0	0	0	0	0	0	0	0	0	0	0	0	0	0	2	2	1	0	0	0	0	0	0	0	0	0	0	4	0	0	0	0	0	0	0	0	0	0	0	0	0
Otu3757	Ascomycota	Sordariomycetes	Microascales	Halosphaeriaceae	Corollospora	Corollospora_maritima	0	0	0	0	0	0	0	0	0	0	0	0	0	0	0	0	0	0	0	2	0	0	0	1	0	0	0	0	0	0	0	0	0	0	1	0	0	0	0	2	0	0	2
Otu3769	Ascomycota	Sordariomycetes	Microascales	Halosphaeriaceae	Corollospora	Corollospora_maritima	0	0	0	0	0	0	0	0	0	0	0	0	0	0	0	0	53	0	0	0	0	0	0	0	0	0	0	0	0	0	0	0	0	0	0	0	0	0	0	0	0	0	0
Otu3776	Ascomycota	Sordariomycetes	Microascales	Halosphaeriaceae	Corollospora	Corollospora_maritima	0	0	0	0	0	0	0	0	0	0	0	0	0	0	0	0	10	0	0	0	0	0	0	0	0	0	0	0	0	0	0	0	0	0	0	0	0	0	0	0	0	0	0
Otu3795	Ascomycota	Sordariomycetes	Microascales	Halosphaeriaceae	Corollospora	Corollospora_maritima	0	0	0	0	0	0	0	0	0	0	0	0	2	0	0	0	11	0	0	0	0	0	0	0	0	0	0	0	0	0	0	0	0	0	0	0	0	0	0	0	0	0	0
Otu3806	Ascomycota	Sordariomycetes	Microascales	Halosphaeriaceae	Corollospora	Corollospora_maritima	0	0	0	0	0	0	0	0	0	0	0	0	0	0	0	0	0	0	0	3	0	0	1	2	0	0	0	0	0	0	0	0	0	1	0	0	0	0	0	0	0	0	0
Otu3826	Basidiomycota	Agaricomycetes	Agaricales	Inocybaceae	Inocybe	Inocybe_lanatodisca	0	0	0	0	0	0	0	0	0	0	0	0	0	0	0	0	0	0	0	0	0	0	0	0	0	1	0	0	0	0	0	6	0	0	0	0	1	0	0	0	0	0	0
Otu3831	Ascomycota	Sordariomycetes	Microascales	Halosphaeriaceae	Corollospora	Corollospora_maritima	0	0	0	0	0	0	0	0	0	0	0	0	0	0	0	0	0	0	1	0	0	0	4	0	0	0	0	0	0	0	0	0	0	0	1	0	0	0	0	0	0	0	1
Otu3839	Ascomycota	Sordariomycetes	Microascales	Halosphaeriaceae	Corollospora	Corollospora_maritima	0	0	0	0	0	0	0	0	0	0	0	0	0	0	0	0	0	0	0	0	0	0	0	0	0	0	0	0	0	0	0	0	0	0	1	0	1	0	1	0	0	0	0
Otu3843	Ascomycota	Sordariomycetes	Microascales	Halosphaeriaceae	Corollospora	Corollospora_maritima	0	0	0	0	0	0	0	0	0	0	0	0	0	0	0	0	0	0	1	0	0	0	0	23	0	0	0	0	0	0	0	0	28	0	1	0	1	0	0	0	1	0	0
Otu3886	unclassified	unclassified	unclassified	unclassified	unclassified	unclassified	0	0	0	0	0	0	0	0	0	0	0	0	0	0	0	0	0	3	0	0	0	0	0	0	0	0	0	0	0	3	0	1	0	0	0	0	0	0	0	0	0	0	0
Otu3887	unclassified	unclassified	unclassified	unclassified	unclassified	unclassified	0	0	0	0	0	0	0	0	0	0	0	0	0	0	0	0	2	0	0	0	0	0	3	0	0	0	0	0	0	2	0	1	0	0	0	0	0	0	0	0	0	0	0
Otu3963	Ascomycota	Sordariomycetes	Microascales	Halosphaeriaceae	Corollospora	Corollospora_maritima	0	0	0	0	0	0	0	0	0	0	0	0	0	0	0	0	0	0	0	9	0	1	0	0	0	0	0	0	0	0	0	0	0	0	0	0	0	0	0	1	0	1	2
Otu3996	Chytridiomycota	Rhizophlyctidomycetes	Rhizophlyctidales	Rhizophlyctidaceae	Rhizophlyctis	Rhizophlyctis_rosea	0	0	0	0	0	0	0	0	0	0	0	0	0	0	0	0	0	0	0	0	0	0	0	0	0	0	0	0	0	0	0	0	0	0	0	0	0	224	2	225	106	129	7
Otu3997	unclassified	unclassified	unclassified	unclassified	unclassified	unclassified	0	0	0	0	0	0	0	0	0	0	0	0	0	0	0	0	0	0	0	0	0	0	0	0	0	0	0	0	0	0	0	0	4	0	0	0	0	153	0	0	0	0	0
Otu3998	unclassified	unclassified	unclassified	unclassified	unclassified	unclassified	0	2	0	0	0	0	0	125	0	0	14	0	0	207	0	0	117	114	5	0	4	50	0	0	0	0	0	0	0	0	0	0	0	0	0	0	2	0	0	1	0	0	14
Otu3999	Chytridiomycota	Rhizophlyctidomycetes	Rhizophlyctidales	Rhizophlyctidaceae	Rhizophlyctis	Rhizophlyctis_rosea	0	0	0	0	0	0	0	0	0	0	0	0	0	0	0	0	0	0	0	0	0	0	0	0	0	0	0	0	0	0	0	0	0	0	0	0	0	0	3	13	117	66	0
Otu4000	unclassified	unclassified	unclassified	unclassified	unclassified	unclassified	0	0	0	0	0	0	0	0	0	0	0	0	0	0	0	0	0	0	0	0	0	0	0	0	0	0	0	0	0	0	57	0	0	0	0	3	0	0	0	0	0	0	0
Otu4001	Basidiomycota	Agaricomycetes	Agaricales	unclassified_Agaricales	unclassified_Agaricales	Agaricales_sp	7	12	15	1	8	9	9	6	7	9	5	19	0	0	0	0	0	0	0	0	0	0	0	0	0	0	0	0	0	0	0	0	0	0	0	0	0	0	0	0	0	0	0
Otu4002	Ascomycota	Sordariomycetes	Microascales	Halosphaeriaceae	Corollospora	Corollospora_maritima	0	0	0	0	0	0	0	0	0	0	0	0	1	0	0	0	312	0	0	0	0	0	0	3	0	0	0	0	0	0	0	0	0	0	0	0	0	0	0	0	0	0	0
Otu4003	unclassified	unclassified	unclassified	unclassified	unclassified	unclassified	0	0	0	0	0	0	0	0	0	0	0	0	0	0	0	0	407	0	0	0	0	0	0	0	0	0	0	0	0	0	0	0	0	0	0	0	0	0	0	0	0	0	0
Otu4004	unclassified	unclassified	unclassified	unclassified	unclassified	unclassified	0	0	0	0	0	0	0	0	0	0	0	0	0	0	0	0	0	0	0	0	0	0	0	0	19	0	0	0	0	0	0	0	0	0	0	0	0	0	0	0	0	0	0
Otu4005	unclassified	unclassified	unclassified	unclassified	unclassified	unclassified	0	0	0	0	0	0	0	0	0	0	0	0	0	0	0	0	0	0	0	0	0	0	0	0	0	0	0	0	0	0	0	0	0	0	0	0	0	0	0	0	0	15	0
Otu4006	unclassified	unclassified	unclassified	unclassified	unclassified	unclassified	0	0	0	0	0	0	0	0	0	0	0	0	0	0	0	0	0	0	15	0	0	0	0	0	0	0	0	0	0	0	0	0	0	0	0	0	0	0	0	0	0	0	0
Otu4007	Ascomycota	Sordariomycetes	Microascales	Halosphaeriaceae	Corollospora	Corollospora_maritima	0	0	0	0	0	0	0	0	0	0	0	0	0	362	0	0	3	88	0	0	0	1	6	5	0	0	0	0	0	0	0	0	6	0	49	0	0	0	6	16	1	2	5
Otu4008	unclassified	unclassified	unclassified	unclassified	unclassified	unclassified	0	0	0	0	0	0	0	0	0	0	0	0	0	0	0	0	0	0	0	0	0	0	0	0	0	0	0	0	0	10	0	0	0	0	0	0	0	0	0	0	0	0	0
Otu4009	unclassified	unclassified	unclassified	unclassified	unclassified	unclassified	0	0	0	0	0	0	0	0	0	0	0	0	0	0	0	0	0	0	0	0	0	0	0	0	0	0	0	7	0	0	0	0	0	0	0	0	0	0	0	0	9	0	0
Otu4010	Ascomycota	Pezizomycetes	unclassified_Pezizomycetes	unclassified_Pezizomycetes	unclassified_Pezizomycetes	Pezizomycetes_sp	0	0	6	0	0	0	0	0	0	0	0	0	0	0	0	0	0	0	0	0	0	0	0	0	0	0	0	0	0	0	0	0	0	0	0	0	0	0	0	0	0	0	0
Otu4011	Chytridiomycota	unclassified_Chytridiomycota	unclassified_Chytridiomycota	unclassified_Chytridiomycota	unclassified_Chytridiomycota	Chytridiomycota_sp	0	0	0	0	0	0	0	0	0	0	0	0	0	0	0	0	0	0	0	0	0	0	0	0	0	0	0	0	0	0	0	0	0	0	0	0	0	0	0	0	5	0	0
Otu4012	unclassified	unclassified	unclassified	unclassified	unclassified	unclassified	0	0	0	0	0	0	0	0	0	0	0	0	0	0	0	0	0	0	0	0	0	0	0	0	0	0	0	0	0	0	0	0	0	0	0	0	0	0	0	0	0	5	0
Otu4013	Ascomycota	Sordariomycetes	Microascales	Halosphaeriaceae	Corollospora	Corollospora_maritima	0	0	0	0	0	0	0	0	0	0	0	0	0	0	0	0	128	0	0	0	0	0	0	0	0	0	0	0	0	0	0	0	0	0	0	0	0	0	0	0	0	0	0
Otu4014	unclassified	unclassified	unclassified	unclassified	unclassified	unclassified	0	0	0	0	0	0	0	0	0	0	0	0	0	0	0	0	0	0	0	0	0	0	0	0	0	0	0	0	1	12	2	0	0	0	0	0	0	0	0	0	0	0	0
Otu4020	Ascomycota	Sordariomycetes	Microascales	Halosphaeriaceae	Corollospora	Corollospora_maritima	0	0	0	0	0	0	0	0	0	0	0	0	0	0	0	0	0	0	2	0	0	0	22	6	0	0	0	0	0	0	0	0	0	0	0	0	0	0	0	0	0	0	0
Otu4021	unclassified	unclassified	unclassified	unclassified	unclassified	unclassified	0	0	0	0	0	0	0	0	0	0	0	0	0	0	0	0	0	0	0	4	0	0	2	0	0	0	0	0	0	0	0	0	0	0	0	0	0	0	0	0	0	0	0
Otu4026	Ascomycota	Sordariomycetes	Microascales	Halosphaeriaceae	Corollospora	Corollospora_maritima	0	0	0	0	0	0	0	0	0	0	0	0	0	0	0	0	3	57	0	0	0	0	0	1	0	0	0	0	0	0	0	0	0	0	0	0	0	0	4	1	0	0	0
Otu4027	Ascomycota	Sordariomycetes	Microascales	Halosphaeriaceae	Corollospora	Corollospora_maritima	0	0	0	0	0	0	0	0	0	0	0	0	0	0	0	0	211	0	0	0	0	0	0	0	0	0	0	0	0	0	0	0	0	0	0	0	0	0	0	0	0	0	0
Otu4031	Ascomycota	Sordariomycetes	Microascales	Halosphaeriaceae	Corollospora	Corollospora_maritima	0	0	0	0	0	0	0	0	0	0	0	0	1	0	0	0	4	0	0	0	0	0	0	0	0	0	0	0	0	0	0	0	0	0	0	0	0	0	0	0	0	0	0
Otu4044	Ascomycota	Sordariomycetes	Microascales	Halosphaeriaceae	Corollospora	Corollospora_maritima	0	0	0	0	0	0	0	0	0	0	0	0	0	0	0	0	12	0	0	0	0	0	0	0	0	0	0	0	0	0	0	0	0	0	0	0	0	0	0	0	0	0	0
Otu4077	Ascomycota	Sordariomycetes	Microascales	Halosphaeriaceae	Corollospora	Corollospora_maritima	0	0	0	0	0	0	0	0	0	0	0	0	0	0	0	0	26	0	0	0	0	0	0	32	0	0	0	0	0	0	0	0	0	0	0	0	0	0	0	0	0	0	0
Otu4132	Ascomycota	Sordariomycetes	Microascales	Halosphaeriaceae	Corollospora	Corollospora_maritima	0	0	0	0	0	0	0	0	0	0	0	0	0	0	0	0	33	0	0	0	0	0	0	0	0	0	0	0	0	0	0	0	0	0	0	0	0	0	0	0	0	0	0
Otu4167	Ascomycota	Sordariomycetes	Microascales	Halosphaeriaceae	Corollospora	Corollospora_maritima	0	0	0	0	0	0	0	0	0	0	0	0	0	0	0	0	0	5	0	0	0	0	0	0	0	0	0	0	0	0	0	0	0	0	1	0	0	0	0	0	0	0	0
Otu4179	Ascomycota	Sordariomycetes	Microascales	Halosphaeriaceae	Corollospora	Corollospora_maritima	0	0	0	0	0	0	0	0	0	0	0	0	0	0	0	0	0	0	0	0	0	0	0	0	0	0	0	0	3	0	0	0	0	0	0	0	0	0	0	1	1	0	0
Otu4202	Ascomycota	Sordariomycetes	Microascales	Halosphaeriaceae	Corollospora	Corollospora_maritima	0	0	0	0	0	0	0	0	0	0	0	0	0	1	0	0	0	0	0	0	0	0	0	40	0	0	0	0	0	1	0	0	0	0	0	0	0	0	0	0	0	0	2
Otu4233	Ascomycota	Sordariomycetes	Microascales	Halosphaeriaceae	Corollospora	Corollospora_maritima	0	0	0	0	0	0	0	0	0	0	0	0	0	0	0	0	0	9	0	0	0	0	1	0	0	0	0	0	0	0	0	0	0	0	0	0	0	1	0	0	0	0	0
Otu4260	Ascomycota	Saccharomycetes	Saccharomycetales	unclassified_Saccharomycetales	unclassified_Saccharomycetales	Saccharomycetales_sp	0	0	4	8	0	2	0	0	0	0	1	0	0	0	0	0	45	7	0	0	2	0	0	0	37	69	36	0	37	4	54	165	8	206	91	15	0	0	0	0	9	0	0
Otu4261	Ascomycota	Sordariomycetes	Microascales	Halosphaeriaceae	Halosarpheia	Halosarpheia_sp	0	0	0	0	0	0	1	0	0	0	0	2	0	0	0	0	0	0	0	0	0	0	0	0	0	0	0	0	0	0	0	0	0	116	0	0	0	0	0	0	9	2	1
Otu4262	unclassified	unclassified	unclassified	unclassified	unclassified	unclassified	0	0	0	0	0	0	0	0	0	0	0	0	0	0	0	0	0	0	0	0	0	0	57	0	0	0	0	0	0	0	0	0	0	0	0	0	0	0	0	0	0	0	0
Otu4263	unclassified	unclassified	unclassified	unclassified	unclassified	unclassified	0	1	0	0	0	0	0	0	0	0	0	0	0	0	0	0	0	0	0	0	0	0	0	0	0	0	0	48	0	0	0	0	0	0	0	0	0	0	0	0	0	0	0
Otu4264	unclassified	unclassified	unclassified	unclassified	unclassified	unclassified	2	1	8	0	0	0	0	1	0	0	0	0	0	0	0	0	0	0	0	0	0	0	0	0	0	0	0	31	0	0	0	0	0	0	0	0	0	0	0	0	0	0	0
Otu4265	unclassified	unclassified	unclassified	unclassified	unclassified	unclassified	0	0	0	0	0	0	0	0	0	0	0	0	0	0	0	0	0	0	0	0	0	0	0	0	0	0	0	0	0	0	0	0	0	0	14	9	0	0	0	0	0	0	0
Otu4266	unclassified	unclassified	unclassified	unclassified	unclassified	unclassified	0	0	0	0	0	0	0	0	0	0	0	0	0	0	0	0	0	0	0	0	0	0	0	0	0	0	0	0	0	4	1	13	0	0	0	0	0	0	0	0	0	0	0
Otu4267	Ascomycota	Pezizomycetes	unclassified_Pezizomycetes	unclassified_Pezizomycetes	unclassified_Pezizomycetes	Pezizomycetes_sp	0	0	0	0	0	0	0	0	0	0	0	0	0	0	0	0	0	0	0	0	0	10	0	0	0	0	0	0	0	0	0	0	0	0	0	0	0	0	0	0	0	0	0
Otu4268	Basidiomycota	Agaricomycetes	Agaricales	Agaricaceae	Coprinus	Coprinus_cordisporus	0	0	0	0	0	0	0	0	0	0	0	0	0	0	0	0	0	0	0	0	0	0	0	0	0	0	0	0	0	10	0	0	0	0	0	0	0	0	0	0	0	0	0
Otu4269	unclassified	unclassified	unclassified	unclassified	unclassified	unclassified	0	0	0	0	0	0	0	0	0	0	0	0	0	0	0	0	0	0	0	0	0	0	0	0	0	0	0	0	0	3	8	0	0	0	0	0	0	0	0	0	0	0	0
Otu4270	Ascomycota	Sordariomycetes	Microascales	Halosphaeriaceae	Corollospora	Corollospora_maritima	0	0	0	0	0	0	0	0	0	0	0	0	7	0	0	0	27	0	0	0	0	0	0	0	0	0	0	0	0	0	0	0	0	0	0	0	0	0	0	0	0	0	0
Otu4271	unclassified	unclassified	unclassified	unclassified	unclassified	unclassified	0	0	0	0	0	0	0	0	0	0	0	0	0	0	0	0	0	4	0	7	0	0	3	0	0	0	0	0	0	0	0	0	0	0	0	0	0	0	0	0	0	0	0
Otu4272	unclassified	unclassified	unclassified	unclassified	unclassified	unclassified	0	0	0	0	0	0	0	0	0	0	0	0	0	0	0	0	0	0	0	0	0	0	0	0	0	0	0	0	0	0	0	0	0	0	0	0	0	0	2	0	0	3	0
Otu4273	Ascomycota	Sordariomycetes	Microascales	Halosphaeriaceae	Halosarpheia	Halosarpheia_sp	0	0	0	0	0	0	0	0	0	0	0	0	0	0	0	0	0	0	0	0	0	0	0	0	0	0	0	0	0	0	0	0	0	18	0	0	0	0	0	0	0	0	2
Otu4275	Ascomycota	Sordariomycetes	Microascales	Halosphaeriaceae	Corollospora	Corollospora_maritima	0	0	0	0	0	0	0	0	0	0	0	0	0	0	0	0	0	0	0	0	0	0	3	4	0	0	0	0	0	0	0	0	1	0	0	0	0	0	0	0	0	0	0
Otu4277	Ascomycota	Sordariomycetes	Microascales	Halosphaeriaceae	Corollospora	Corollospora_maritima	0	0	0	0	0	0	0	0	0	0	0	0	3	0	0	0	8	0	0	0	0	0	0	0	0	0	0	0	0	0	0	0	0	0	0	0	0	0	0	0	0	0	0
Otu4302	Ascomycota	Sordariomycetes	Microascales	Halosphaeriaceae	Corollospora	Corollospora_maritima	0	0	0	0	0	0	0	0	0	0	0	0	1	0	0	0	14	0	0	0	0	0	0	0	0	0	0	0	0	0	0	0	0	0	0	0	0	0	0	0	0	0	0
Otu4311	Ascomycota	Sordariomycetes	Microascales	Halosphaeriaceae	Corollospora	Corollospora_maritima	0	0	0	0	0	0	0	0	0	0	0	0	10	0	0	0	23	0	0	0	0	0	0	0	0	0	0	0	0	0	0	0	0	0	0	0	0	0	0	0	0	0	0
Otu4315	Ascomycota	Sordariomycetes	Microascales	Halosphaeriaceae	Corollospora	Corollospora_maritima	0	0	0	0	0	0	0	0	0	0	0	0	1	0	0	0	12	0	0	0	0	0	0	0	0	0	0	0	0	0	0	0	0	0	0	0	0	0	0	0	0	0	0
Otu4337	Ascomycota	Sordariomycetes	Microascales	Halosphaeriaceae	Corollospora	Corollospora_maritima	0	0	0	0	0	0	0	0	0	0	0	0	0	0	0	0	45	0	0	0	0	0	0	0	0	0	0	0	0	0	0	0	0	0	0	0	0	0	0	0	0	0	0
Otu4348	Ascomycota	Sordariomycetes	Microascales	Halosphaeriaceae	Corollospora	Corollospora_maritima	0	0	0	0	0	0	0	0	0	0	0	0	0	0	0	0	12	0	0	0	0	0	0	0	0	0	0	0	0	0	0	0	0	0	0	0	0	0	0	0	0	0	0
Otu4356	Ascomycota	Sordariomycetes	Microascales	Halosphaeriaceae	Corollospora	Corollospora_maritima	0	0	0	0	0	0	0	0	0	0	0	0	0	0	0	0	16	0	0	0	0	0	0	0	0	0	0	0	0	0	0	0	0	0	0	0	0	0	0	0	0	0	0
Otu4371	Ascomycota	Sordariomycetes	Microascales	Halosphaeriaceae	Corollospora	Corollospora_maritima	0	0	0	0	0	0	0	0	0	0	0	0	0	0	0	0	11	0	0	0	0	0	0	0	0	0	0	0	0	0	0	0	0	0	0	0	0	0	0	0	0	0	0
Otu4436	Ascomycota	Sordariomycetes	Microascales	Halosphaeriaceae	Corollospora	Corollospora_maritima	0	0	0	0	0	0	0	0	0	0	0	0	0	0	0	0	0	0	0	0	0	0	4	0	0	0	0	0	0	0	0	0	0	0	0	0	0	0	1	0	0	0	0
Otu4471	Ascomycota	Leotiomycetes	Erysiphales	Erysiphaceae	Erysiphe	Erysiphe_cruciferarum	0	0	0	0	0	0	0	0	0	0	0	0	0	0	0	0	0	0	0	0	0	0	0	0	0	0	0	0	0	0	0	0	0	0	0	0	0	0	0	0	0	0	0
Otu4472	unclassified	unclassified	unclassified	unclassified	unclassified	unclassified	0	0	0	0	0	0	0	0	0	0	0	0	0	0	0	0	0	0	0	0	0	0	0	0	0	0	0	0	0	0	0	0	0	0	0	0	1	38	1	0	0	0	0
Otu4473	unclassified	unclassified	unclassified	unclassified	unclassified	unclassified	0	0	0	0	0	0	0	0	0	0	0	0	0	0	0	0	0	0	0	0	0	0	0	0	0	0	0	0	0	0	0	0	0	0	0	0	0	0	0	35	0	0	0
Otu4474	unclassified	unclassified	unclassified	unclassified	unclassified	unclassified	0	0	0	0	0	0	0	0	0	0	0	0	0	0	0	0	0	0	0	0	0	0	0	0	0	0	0	0	0	0	0	0	0	0	0	0	0	0	0	69	0	33	0
Otu4475	unclassified	unclassified	unclassified	unclassified	unclassified	unclassified	0	0	0	0	0	0	0	0	0	0	0	0	0	0	0	0	0	0	0	0	0	0	0	0	0	0	0	0	0	0	0	0	0	0	0	0	0	0	7	0	27	38	0
Otu4476	Ascomycota	Sordariomycetes	Microascales	Halosphaeriaceae	Corollospora	Corollospora_maritima	0	0	0	0	0	0	0	0	0	0	0	0	14	0	0	0	683	0	0	0	5	0	2	0	0	0	0	0	0	0	0	0	0	0	0	0	0	0	0	0	0	0	0
Otu4477	unclassified	unclassified	unclassified	unclassified	unclassified	unclassified	0	0	0	1	0	1	7	0	0	0	0	2	0	0	0	0	0	0	0	0	0	0	0	0	0	0	0	0	0	0	0	0	0	0	0	0	0	0	0	0	0	0	0
Otu4478	Ascomycota	Sordariomycetes	Microascales	Halosphaeriaceae	Corollospora	Corollospora_maritima	0	0	0	0	0	0	0	0	0	0	0	0	0	0	0	0	72	0	0	0	0	0	0	0	0	0	0	0	0	0	0	0	0	0	0	0	0	0	0	0	0	0	0
Otu4479	Ascomycota	Sordariomycetes	Microascales	Halosphaeriaceae	Corollospora	Corollospora_maritima	0	0	0	0	0	0	0	0	0	0	0	0	3	0	0	0	25	0	0	0	3	0	0	0	0	0	0	0	0	0	0	0	0	0	0	0	0	0	0	0	0	0	0
Otu4480	unclassified	unclassified	unclassified	unclassified	unclassified	unclassified	1	2	1	0	3	1	0	1	0	0	0	1	0	0	0	0	0	0	0	0	0	0	0	0	0	0	0	0	0	0	0	0	0	0	0	0	0	0	0	0	0	0	0
Otu4482	Ascomycota	Sordariomycetes	Microascales	Halosphaeriaceae	Corollospora	Corollospora_maritima	0	0	0	0	0	0	0	0	0	0	0	0	1	0	0	0	60	0	0	0	0	0	0	3	0	0	0	0	0	0	0	0	0	0	0	0	0	0	0	0	0	0	0
Otu4486	Ascomycota	Sordariomycetes	Microascales	Halosphaeriaceae	Corollospora	Corollospora_maritima	0	0	0	0	0	0	0	0	0	0	0	0	0	0	0	0	39	0	0	0	0	0	0	0	0	0	0	0	0	0	0	0	0	0	0	0	0	0	0	0	0	0	0
Otu4489	Ascomycota	Sordariomycetes	Microascales	Halosphaeriaceae	Corollospora	Corollospora_maritima	0	0	0	0	0	0	0	0	0	0	0	0	724	261	0	0	81	68	2	70	2	5	119	744	9	0	0	0	0	6	0	0	0	1	0	0	0	0	1	5	0	0	6
Otu4490	unclassified	unclassified	unclassified	unclassified	unclassified	unclassified	0	0	0	0	0	0	0	0	0	0	0	0	0	0	0	0	0	0	0	0	0	0	0	0	0	0	0	0	0	0	0	0	2	23	0	0	0	0	0	0	0	0	2
Otu4494	Ascomycota	Sordariomycetes	Microascales	Halosphaeriaceae	Corollospora	Corollospora_maritima	0	0	0	0	0	0	0	0	0	0	0	0	0	0	0	0	6	0	0	0	0	0	0	1	0	0	0	0	0	0	0	0	0	0	0	0	0	0	0	0	0	0	0
Otu4525	Ascomycota	Sordariomycetes	Microascales	Halosphaeriaceae	Corollospora	Corollospora_maritima	0	0	0	0	0	0	0	0	0	0	0	0	0	0	0	0	8	0	0	0	0	0	0	0	0	0	0	0	0	0	0	0	0	0	0	0	0	0	0	0	0	0	0
Otu4561	Ascomycota	Sordariomycetes	Microascales	Halosphaeriaceae	Corollospora	Corollospora_maritima	0	0	0	0	0	0	0	0	0	0	0	0	0	0	0	0	14	0	0	0	0	0	0	0	0	0	0	0	0	0	0	0	0	0	0	0	0	0	0	0	0	0	0
Otu4687	unclassified	unclassified	unclassified	unclassified	unclassified	unclassified	0	0	0	0	0	0	0	0	0	0	0	0	0	0	0	0	0	0	0	0	0	0	0	0	0	0	0	0	110	599	0	257	0	0	0	0	0	0	0	48	44	158	15
Otu4688	unclassified	unclassified	unclassified	unclassified	unclassified	unclassified	0	0	0	0	0	0	0	0	0	0	0	0	0	0	0	322	0	0	0	0	0	0	0	0	0	0	0	0	0	0	0	0	0	0	0	0	0	0	0	0	0	0	0
Otu4689	unclassified	unclassified	unclassified	unclassified	unclassified	unclassified	0	0	0	0	0	0	0	0	0	0	0	0	0	0	0	0	0	0	0	0	0	0	0	0	0	0	0	0	23	6140	0	310	6	0	3	0	0	0	1	11	44	106	1
Otu4690	unclassified	unclassified	unclassified	unclassified	unclassified	unclassified	0	0	0	0	0	0	0	1	0	0	0	0	0	0	0	0	786	298	60	5	2	0	14	0	0	0	0	40	616	2907	179	898	40	0	0	8	1	0	2	81	63	583	19
Otu4691	unclassified	unclassified	unclassified	unclassified	unclassified	unclassified	0	0	0	0	0	0	0	0	0	1	2	0	0	0	0	0	371	315	286	891	0	4	178	5	0	0	0	0	303	1020	209	274	23	2	0	10	0	0	0	100	96	454	1
Otu4692	unclassified	unclassified	unclassified	unclassified	unclassified	unclassified	0	0	0	0	0	1	0	0	0	0	1	0	0	0	0	0	0	0	104	461	0	0	94	3	0	0	0	0	139	807	0	329	15	0	0	0	0	0	3	32	56	168	0
Otu4693	unclassified	unclassified	unclassified	unclassified	unclassified	unclassified	0	0	0	0	0	0	0	0	0	0	0	0	0	0	0	0	0	0	0	0	0	0	0	0	0	0	0	0	0	0	0	0	0	0	0	0	0	0	4	0	0	4	0
Otu4694	unclassified	unclassified	unclassified	unclassified	unclassified	unclassified	0	0	0	0	0	0	0	1	0	1	1	0	0	0	0	0	436	264	118	414	0	0	87	6	0	0	0	0	124	704	121	220	3	2	0	0	0	0	0	34	38	170	9
Otu4695	unclassified	unclassified	unclassified	unclassified	unclassified	unclassified	0	0	0	0	0	0	0	0	0	0	0	0	0	0	0	0	0	0	0	0	0	0	0	0	0	0	0	0	0	0	0	77	0	0	0	0	0	0	0	0	0	0	0
Otu4696	Basidiomycota	Agaricomycetes	Hymenochaetales	Schizoporaceae	Hyphodontia	Hyphodontia_microspora	0	0	0	0	0	0	0	0	0	0	0	0	0	0	0	0	0	0	0	0	0	0	0	0	0	0	69	0	0	2	0	0	0	0	0	22	0	0	0	0	0	0	0
Otu4697	unclassified	unclassified	unclassified	unclassified	unclassified	unclassified	0	0	0	0	0	0	0	0	0	0	0	0	0	0	0	0	64	0	0	0	146	0	0	0	0	0	0	0	0	0	0	0	0	0	0	0	0	0	0	0	0	0	0
Otu4698	unclassified	unclassified	unclassified	unclassified	unclassified	unclassified	0	0	0	0	0	0	0	0	0	0	0	0	0	0	0	0	0	0	0	0	0	0	0	0	8	0	47	7	25	0	11	70	4	0	0	0	0	0	0	0	0	0	0
Otu4699	Ascomycota	Saccharomycetes	Saccharomycetales	Debaryomycetaceae	Millerozyma	Millerozyma_farinosa	0	0	0	0	0	0	0	0	0	0	0	0	53	0	0	0	0	0	0	0	0	0	0	0	0	0	0	0	0	0	0	0	0	0	0	0	0	0	0	0	0	0	0
Otu4700	unclassified	unclassified	unclassified	unclassified	unclassified	unclassified	0	0	0	0	0	0	0	0	0	0	0	0	0	0	0	0	0	0	0	0	0	0	0	0	62	0	4	0	0	0	0	0	0	0	0	0	0	0	0	0	0	0	0
Otu4701	Ascomycota	Sordariomycetes	unclassified_Sordariomycetes	unclassified_Sordariomycetes	unclassified_Sordariomycetes	Sordariomycetes_sp	0	0	0	0	0	0	0	0	0	0	0	0	0	0	0	0	0	0	0	0	0	0	0	0	0	0	0	0	0	0	0	0	23	0	8	18	3	774	44	0	0	0	0
Otu4702	unclassified	unclassified	unclassified	unclassified	unclassified	unclassified	0	0	0	0	0	0	0	0	0	0	0	0	0	0	0	0	115	157	0	0	0	0	0	0	0	0	0	0	0	0	0	0	0	0	0	0	0	0	4	11	25	86	18
Otu4703	unclassified	unclassified	unclassified	unclassified	unclassified	unclassified	0	0	0	0	0	0	0	0	0	0	0	0	0	0	0	0	0	0	0	0	0	0	0	0	0	0	0	0	0	0	0	0	0	0	0	0	0	0	0	0	24	0	0
Otu4704	Basidiomycota	Agaricomycetes	Agaricales	Bolbitiaceae	Panaeolus	Panaeolus_subfirmus	0	2	0	0	1	0	1	0	0	0	0	0	0	0	0	0	0	0	0	0	0	0	0	0	0	0	0	41	0	0	0	0	0	0	20	0	0	0	0	0	0	0	0
Otu4705	Ascomycota	Sordariomycetes	Hypocreales	Hypocreaceae	Trichoderma	Trichoderma_bissettii	0	0	0	1	0	0	0	0	0	0	0	0	0	0	0	0	0	0	0	0	0	0	0	0	0	0	0	29	0	0	0	0	0	0	0	0	0	0	3	0	0	0	0
Otu4706	unclassified	unclassified	unclassified	unclassified	unclassified	unclassified	0	0	0	0	0	0	0	0	0	0	0	0	0	0	0	0	0	0	0	0	0	0	0	0	0	0	0	0	0	0	0	0	0	0	0	0	0	0	0	0	10	0	0
Otu4707	Ascomycota	Sordariomycetes	Microascales	Halosphaeriaceae	Corollospora	Corollospora_maritima	0	0	0	0	0	0	0	0	0	0	0	0	0	0	0	0	26	0	0	0	0	0	0	0	0	0	0	0	0	0	0	0	0	0	0	0	0	0	0	0	0	0	0
Otu4708	unclassified	unclassified	unclassified	unclassified	unclassified	unclassified	0	0	0	4	0	0	0	0	0	0	0	0	0	0	1639	0	0	9	0	0	0	0	0	0	0	0	0	0	0	0	0	0	0	0	0	0	0	0	0	0	0	0	0
Otu4710	Ascomycota	Sordariomycetes	Microascales	Halosphaeriaceae	Corollospora	Corollospora_maritima	0	0	0	0	0	0	0	0	0	0	0	0	0	0	0	0	6	0	0	0	0	0	0	0	0	0	0	0	0	0	0	0	0	0	0	0	0	0	0	0	0	0	0
Otu4711	Ascomycota	Sordariomycetes	Microascales	Halosphaeriaceae	Corollospora	Corollospora_maritima	0	0	0	0	0	0	0	0	0	0	0	0	0	0	0	0	0	0	0	1	0	0	12	2	0	0	0	0	0	0	0	0	0	0	0	0	0	0	0	0	0	0	0
Otu4714	unclassified	unclassified	unclassified	unclassified	unclassified	unclassified	0	0	0	0	0	0	0	0	0	0	0	0	0	0	0	0	0	8	0	0	0	0	0	0	0	0	0	0	0	2	0	0	0	0	0	0	0	0	0	0	0	0	0
Otu4722	Ascomycota	Sordariomycetes	Microascales	Halosphaeriaceae	Corollospora	Corollospora_maritima	0	0	0	0	0	0	0	0	0	0	0	0	0	0	0	0	15	0	0	0	0	0	0	0	0	0	0	0	0	0	0	0	0	0	0	0	0	0	0	0	0	0	0
Otu4788	Ascomycota	Sordariomycetes	Microascales	Halosphaeriaceae	Corollospora	Corollospora_maritima	0	0	0	0	0	0	0	0	0	0	0	0	0	0	0	0	7	0	0	0	0	0	0	0	0	0	0	0	0	0	0	0	0	0	0	0	0	0	0	0	0	0	0
Otu4840	unclassified	unclassified	unclassified	unclassified	unclassified	unclassified	0	0	0	0	0	0	0	0	0	0	1	0	0	0	0	0	0	1	146	448	0	0	104	4	0	0	0	0	62	714	0	257	4	0	1	0	1	0	1	28	86	179	9
Otu4841	unclassified	unclassified	unclassified	unclassified	unclassified	unclassified	0	0	0	0	0	1	1	3	0	4	4	2	0	0	0	0	721	656	575	4736	2	3	459	36	0	0	0	0	1062	963	662	2090	108	0	41	82	0	0	10	239	200	767	21
Otu4842	unclassified	unclassified	unclassified	unclassified	unclassified	unclassified	0	0	0	0	0	0	0	0	0	0	0	0	0	0	0	0	25	182	5	147	0	0	53	0	0	0	0	0	745	2092	196	500	13	0	3	10	1	0	6	134	165	471	27
Otu4843	unclassified	unclassified	unclassified	unclassified	unclassified	unclassified	0	0	0	0	0	0	0	0	0	0	3	0	0	0	0	0	431	263	76	483	0	0	83	0	0	0	0	0	220	610	168	476	14	0	0	0	0	0	0	0	0	167	0
Otu4844	unclassified	unclassified	unclassified	unclassified	unclassified	unclassified	0	0	0	0	0	0	0	0	0	0	0	2	0	0	0	0	357	423	242	868	0	3	195	11	0	0	0	0	173	699	93	647	11	6	8	12	0	0	6	67	33	217	19
Otu4845	unclassified	unclassified	unclassified	unclassified	unclassified	unclassified	0	0	0	0	0	0	0	0	0	2	2	0	0	0	0	0	241	352	174	518	0	2	112	0	0	0	0	0	131	874	143	353	13	2	14	6	0	0	1	58	120	219	8
Otu4846	unclassified	unclassified	unclassified	unclassified	unclassified	unclassified	0	0	0	0	0	0	0	0	0	0	0	0	0	0	0	0	0	0	0	0	0	0	0	0	0	0	0	0	0	345	0	1	0	32	0	0	1	0	4	90	132	409	5
Otu4847	unclassified	unclassified	unclassified	unclassified	unclassified	unclassified	0	0	0	0	0	0	0	0	0	1	0	0	0	0	0	0	0	0	278	171	0	0	219	0	0	0	0	0	7	299	0	273	1	0	0	0	0	0	0	14	40	111	2
Otu4848	unclassified	unclassified	unclassified	unclassified	unclassified	unclassified	0	0	0	0	0	0	0	0	0	3	0	0	0	0	0	0	2	0	18	1	0	0	8	0	0	0	0	0	53	333	50	197	0	0	13	0	0	0	0	116	103	285	11
Otu4849	unclassified	unclassified	unclassified	unclassified	unclassified	unclassified	0	0	0	0	0	2	0	0	0	1	8	1	0	0	0	0	273	394	55	1052	0	0	19	14	0	0	7	0	3	763	145	314	15	0	5	14	0	0	2	16	0	17	3
Otu4850	Basidiomycota	Agaricomycetes	Agaricales	Tricholomataceae	Floccularia	Floccularia_luteovirens	0	0	0	0	0	0	0	0	0	0	0	0	0	0	0	0	0	0	0	0	0	0	0	0	0	0	0	0	0	0	0	0	0	0	0	0	0	0	1	0	1	0	0
Otu4851	unclassified	unclassified	unclassified	unclassified	unclassified	unclassified	0	0	0	0	0	0	0	0	0	0	0	0	0	0	0	0	0	0	0	0	0	0	0	0	0	0	0	0	93	417	95	0	6	0	0	7	0	0	0	32	68	94	0
Otu4852	unclassified	unclassified	unclassified	unclassified	unclassified	unclassified	0	0	0	0	0	0	0	0	0	0	0	0	0	0	0	0	35	66	0	0	0	3	0	0	0	0	0	0	86	8	78	0	3	0	6	2	0	0	0	0	0	0	0
Otu4853	unclassified	unclassified	unclassified	unclassified	unclassified	unclassified	0	0	0	0	0	0	0	0	0	0	0	0	0	0	0	0	0	0	0	0	0	0	0	0	0	0	0	0	1	55	0	0	0	0	0	0	0	0	0	0	0	0	0
Otu4854	unclassified	unclassified	unclassified	unclassified	unclassified	unclassified	0	0	0	0	0	0	0	0	0	0	1	0	0	0	0	0	0	0	1	0	0	0	0	0	0	0	0	0	2	0	0	141	0	0	1	0	0	0	2	0	110	16	24
Otu4855	unclassified	unclassified	unclassified	unclassified	unclassified	unclassified	0	0	0	0	0	0	0	0	0	0	0	0	0	0	0	0	3	2	0	7	0	0	1	0	0	0	0	0	1	10	0	25	0	0	1	1	0	0	0	1	0	2	0
Otu4856	unclassified	unclassified	unclassified	unclassified	unclassified	unclassified	0	0	0	0	0	0	0	0	0	0	0	0	0	0	0	0	0	0	14	8	0	0	1	0	0	0	0	0	14	58	0	22	0	0	8	0	0	0	0	13	0	19	0
Otu4857	Basidiomycota	Agaricomycetes	Geastrales	Geastraceae	Nidulariopsis	Nidulariopsis_iowensis	0	0	0	0	0	0	0	0	0	0	0	0	0	0	0	0	0	0	0	0	0	0	0	0	0	0	0	0	0	0	0	0	13	0	0	0	0	0	0	0	0	0	0
Otu4858	unclassified	unclassified	unclassified	unclassified	unclassified	unclassified	1	0	0	0	0	0	0	0	1	0	0	0	0	0	0	0	0	0	0	0	0	0	0	0	0	0	0	9	0	0	0	0	0	0	0	0	0	0	0	0	0	0	0
Otu4859	Ascomycota	Sordariomycetes	Microascales	Halosphaeriaceae	Corollospora	Corollospora_maritima	0	0	0	0	0	0	0	0	0	0	0	0	0	0	0	0	42	0	0	0	0	0	0	0	0	0	0	0	0	0	0	0	0	0	0	0	0	0	0	0	0	0	0
Otu4860	unclassified	unclassified	unclassified	unclassified	unclassified	unclassified	0	0	0	0	0	0	0	0	0	0	0	0	0	0	0	0	0	0	0	1	0	0	0	0	0	0	0	0	0	7	0	1	0	0	0	0	0	0	0	0	0	0	0
Otu4861	unclassified	unclassified	unclassified	unclassified	unclassified	unclassified	0	0	0	0	0	0	0	0	0	0	0	0	0	0	0	0	0	155	513	2	0	0	167	0	0	0	0	0	42	193	47	80	0	13	0	0	0	0	0	31	2	180	13
Otu4862	Ascomycota	Pezizomycetes	unclassified_Pezizomycetes	unclassified_Pezizomycetes	unclassified_Pezizomycetes	Pezizomycetes_sp	0	0	0	0	0	0	0	0	0	0	0	0	0	0	0	0	0	0	0	0	7	8	0	0	0	0	0	0	0	0	0	0	0	0	0	0	0	0	0	0	0	0	5
Otu4863	Mortierellomycota	Mortierellomycetes	Mortierellales	Mortierellaceae	Mortierella	Mortierella_sp	0	0	0	0	0	0	0	0	0	0	0	0	0	0	0	0	0	0	0	0	0	0	0	0	0	0	0	0	0	0	0	0	0	0	0	0	0	0	0	0	13	14	0
Otu4865	unclassified	unclassified	unclassified	unclassified	unclassified	unclassified	0	0	0	0	0	0	0	0	0	0	0	0	0	0	0	0	0	0	0	0	0	0	0	0	0	0	0	0	0	159	0	0	0	0	0	7	0	0	0	49	0	0	0
Otu4936	unclassified	unclassified	unclassified	unclassified	unclassified	unclassified	0	0	0	0	0	0	0	0	0	0	0	0	0	0	0	0	0	0	0	0	0	0	0	0	0	0	0	0	1	4	0	0	0	0	0	0	0	0	0	0	0	0	0
Otu4986	Ascomycota	Sordariomycetes	Microascales	Halosphaeriaceae	Halosarpheia	Halosarpheia_japonica	0	2	0	0	2	5	5	0	3	0	0	44	0	0	0	0	0	0	4355	128	0	0	783	818	0	0	0	0	2	0	0	0	68	56	0	161	0	0	0	0	0	0	1
Otu4987	unclassified	unclassified	unclassified	unclassified	unclassified	unclassified	0	0	0	0	0	0	0	0	0	0	0	0	0	0	0	0	0	0	0	0	0	0	0	0	0	0	0	0	0	0	0	0	0	0	0	0	0	0	10	113	70	36	0
Otu4988	unclassified	unclassified	unclassified	unclassified	unclassified	unclassified	0	0	0	0	0	0	0	0	0	0	0	1	0	0	0	0	199	202	199	8	1	4	88	0	0	0	0	0	29	125	1	12	6	14	3	2	0	0	0	0	0	5	0
Otu4989	unclassified	unclassified	unclassified	unclassified	unclassified	unclassified	0	0	0	0	0	0	0	0	0	0	0	0	0	0	0	0	0	0	0	0	0	0	0	0	0	0	0	0	0	0	0	0	0	0	0	0	0	0	0	29	0	0	0
Otu4990	unclassified	unclassified	unclassified	unclassified	unclassified	unclassified	0	0	0	0	0	0	0	0	0	0	0	0	0	0	0	0	10	44	77	2	0	8	126	0	0	0	0	0	2	87	0	0	0	0	0	0	0	0	0	0	0	2	0
Otu4991	unclassified	unclassified	unclassified	unclassified	unclassified	unclassified	0	0	0	0	0	0	0	0	0	0	0	0	0	0	0	0	0	0	0	0	0	0	0	0	16	0	0	0	0	0	0	0	0	0	0	0	0	0	0	0	0	0	0
Otu4992	unclassified	unclassified	unclassified	unclassified	unclassified	unclassified	0	0	0	0	0	0	0	0	0	0	0	0	0	0	0	0	0	0	0	0	0	0	0	0	0	0	0	0	0	0	0	0	0	0	0	0	0	0	1	0	0	15	0
Otu4993	unclassified	unclassified	unclassified	unclassified	unclassified	unclassified	0	0	0	0	0	0	0	0	0	0	0	0	0	0	0	0	0	0	0	6	0	0	0	0	0	0	0	0	14	0	0	0	0	0	0	0	0	0	0	0	0	0	0
Otu4994	unclassified	unclassified	unclassified	unclassified	unclassified	unclassified	0	0	0	0	0	0	0	0	0	0	0	0	0	0	0	0	134	127	0	4	0	0	61	0	0	0	0	0	0	66	0	0	0	0	0	0	0	0	0	0	0	0	0
Otu4995	unclassified	unclassified	unclassified	unclassified	unclassified	unclassified	0	0	0	0	0	0	0	0	0	0	0	0	0	0	0	0	22	10	0	64	0	0	23	0	0	0	0	0	0	32	0	0	0	0	0	0	0	0	0	0	0	1	0
Otu4996	unclassified	unclassified	unclassified	unclassified	unclassified	unclassified	0	0	0	0	0	0	0	0	0	0	0	0	0	0	0	0	0	0	0	0	0	0	0	0	11	0	0	0	0	0	0	0	0	0	0	0	0	0	0	0	0	0	0
Otu4997	unclassified	unclassified	unclassified	unclassified	unclassified	unclassified	0	0	0	0	0	0	0	0	0	0	0	0	0	0	0	0	0	0	0	0	0	0	0	0	0	0	0	8	0	0	0	0	0	0	0	0	0	0	0	0	0	0	0
Otu4998	unclassified	unclassified	unclassified	unclassified	unclassified	unclassified	0	0	0	0	0	0	0	0	0	0	0	1	0	0	0	0	294	197	112	300	1	2	61	6	0	0	0	0	0	11	0	0	0	0	2	0	0	0	0	0	0	0	0
Otu4999	unclassified	unclassified	unclassified	unclassified	unclassified	unclassified	0	0	0	0	0	0	0	0	0	0	0	0	0	0	0	0	0	0	0	0	0	0	0	0	0	0	0	0	0	0	0	0	0	0	0	0	0	0	0	0	0	7	0
Otu5000	unclassified	unclassified	unclassified	unclassified	unclassified	unclassified	0	0	0	0	0	0	0	0	0	0	0	0	0	0	0	0	0	0	0	0	0	0	0	0	0	0	0	0	0	0	0	0	0	0	0	6	0	0	0	0	0	0	0
Otu5001	Ascomycota	Eurotiomycetes	Eurotiales	unclassified_Eurotiales	unclassified_Eurotiales	Eurotiales_sp	0	0	0	0	0	0	0	0	0	0	0	0	0	0	0	0	0	0	0	0	5	0	0	0	0	0	0	0	0	0	0	0	0	0	0	0	0	0	0	0	0	0	0
Otu5002	Ascomycota	Pezizomycetes	unclassified_Pezizomycetes	unclassified_Pezizomycetes	unclassified_Pezizomycetes	Pezizomycetes_sp	0	0	0	0	0	0	0	0	0	0	0	0	0	0	0	0	0	0	0	0	5	4	0	0	0	0	0	0	0	0	0	0	0	0	0	0	0	0	0	0	0	0	0
Otu5003	unclassified	unclassified	unclassified	unclassified	unclassified	unclassified	0	0	0	0	0	0	0	0	0	0	0	0	0	0	0	0	3	6	1	1	0	0	6	0	0	0	0	0	0	17	0	0	0	0	0	0	0	0	0	0	0	4	0
Otu5004	unclassified	unclassified	unclassified	unclassified	unclassified	unclassified	0	0	0	0	0	0	0	0	0	0	1	0	0	0	0	0	0	6	0	20	0	0	1	0	0	0	0	0	0	20	0	0	0	0	0	0	0	0	0	0	0	1	0
Otu5005	unclassified	unclassified	unclassified	unclassified	unclassified	unclassified	0	0	0	0	0	0	0	0	0	0	0	0	0	0	0	0	4	0	0	19	0	0	1	0	0	0	0	0	0	9	0	2	0	0	0	0	0	0	0	0	0	0	0
Otu5006	unclassified	unclassified	unclassified	unclassified	unclassified	unclassified	0	0	0	0	0	0	0	0	0	0	0	0	0	0	0	0	3	0	1	49	0	0	11	0	0	0	0	0	0	13	0	1	0	0	0	0	0	0	0	0	0	0	0
Otu5007	unclassified	unclassified	unclassified	unclassified	unclassified	unclassified	0	0	0	0	0	0	0	0	0	0	0	0	0	0	0	0	0	0	0	0	0	0	0	0	0	0	0	0	0	6	0	0	0	0	0	0	0	0	0	0	0	0	0
Otu5008	unclassified	unclassified	unclassified	unclassified	unclassified	unclassified	0	0	0	0	0	0	0	0	0	0	0	0	0	0	0	0	0	0	0	0	0	0	1	0	0	0	0	0	1	2	0	1	0	0	0	0	0	0	0	0	0	5	0
Otu5009	unclassified	unclassified	unclassified	unclassified	unclassified	unclassified	0	0	0	0	0	0	0	0	0	0	0	0	0	0	0	0	1	0	11	0	0	0	0	0	0	0	0	0	0	0	0	0	0	0	0	0	0	0	0	0	0	0	0
Otu5010	unclassified	unclassified	unclassified	unclassified	unclassified	unclassified	0	0	0	0	0	0	0	0	0	0	0	0	0	0	0	0	0	93	0	0	0	0	14	0	0	0	0	0	0	25	0	6	0	0	0	0	0	0	0	0	0	6	0
Otu5011	unclassified	unclassified	unclassified	unclassified	unclassified	unclassified	0	0	0	0	0	0	0	0	0	0	2	0	0	0	0	0	17	5	263	10	0	0	121	0	0	0	0	0	0	9	0	0	0	0	0	0	0	0	0	7	0	1	1
Otu5012	unclassified	unclassified	unclassified	unclassified	unclassified	unclassified	0	0	0	0	0	0	0	0	0	0	0	0	0	0	0	0	0	11	0	0	0	0	0	0	0	0	0	0	0	6	0	1	0	2	0	0	0	0	0	0	0	0	0
Otu5014	Ascomycota	Sordariomycetes	Microascales	Halosphaeriaceae	Halosarpheia	Halosarpheia_sp	0	0	0	0	0	0	0	0	0	0	0	0	0	0	0	0	0	0	0	0	0	0	0	0	0	0	0	0	0	0	0	0	0	12	0	0	0	0	0	0	0	0	1
Otu5015	unclassified	unclassified	unclassified	unclassified	unclassified	unclassified	0	0	0	0	0	0	0	0	0	0	0	0	0	0	0	0	0	0	0	223	0	0	0	0	0	0	0	0	0	4	0	0	0	0	0	0	0	0	0	0	0	0	0
Otu5016	unclassified	unclassified	unclassified	unclassified	unclassified	unclassified	0	0	0	0	0	0	0	0	0	0	0	0	0	0	0	0	0	0	0	1	0	0	0	0	0	0	0	0	0	6	0	0	0	0	0	0	0	0	0	0	0	0	0
Otu5017	unclassified	unclassified	unclassified	unclassified	unclassified	unclassified	0	0	0	0	0	0	0	0	0	0	0	0	0	0	0	0	0	0	0	10	0	0	0	0	0	0	0	0	0	4	0	0	0	0	0	0	0	0	0	0	0	0	0
Otu5018	unclassified	unclassified	unclassified	unclassified	unclassified	unclassified	0	0	0	0	0	0	0	0	0	0	0	0	0	0	0	0	1	0	0	6	0	0	0	0	0	0	0	0	0	3	0	0	0	0	0	0	0	0	0	0	0	0	0
Otu5019	unclassified	unclassified	unclassified	unclassified	unclassified	unclassified	0	0	0	0	0	0	0	0	0	0	0	0	0	0	0	0	0	0	0	5	0	0	0	0	0	0	0	0	0	4	0	0	0	0	0	0	0	0	0	0	0	0	0
Otu5020	unclassified	unclassified	unclassified	unclassified	unclassified	unclassified	0	0	0	0	0	0	0	0	0	0	0	0	0	0	0	0	0	0	0	4	0	0	2	0	0	0	0	0	0	4	0	0	0	0	0	0	0	0	0	0	0	0	0
Otu5021	unclassified	unclassified	unclassified	unclassified	unclassified	unclassified	0	0	0	0	0	0	0	0	0	0	0	0	0	0	0	0	0	1	0	0	0	0	0	0	0	0	0	0	0	0	0	0	0	0	0	0	0	0	0	3	0	1	0
Otu5022	unclassified	unclassified	unclassified	unclassified	unclassified	unclassified	0	0	0	0	0	0	0	0	0	0	0	0	0	0	0	0	0	0	0	0	0	0	0	0	0	0	0	0	1	1	0	0	0	0	0	0	0	0	0	0	1	3	0
Otu5023	unclassified_Plantae	unclassified_Plantae	unclassified_Plantae	unclassified_Plantae	unclassified_Plantae	Plantae_sp	2	0	3	0	0	0	0	0	0	0	0	0	0	0	0	0	0	0	0	0	0	0	0	0	0	0	0	0	0	0	0	0	0	0	0	0	1	0	1	6	0	2	0
Otu5024	unclassified	unclassified	unclassified	unclassified	unclassified	unclassified	0	0	0	0	0	0	0	0	0	0	3	0	0	0	0	0	0	0	0	0	0	0	0	0	0	0	0	0	0	0	0	0	1	0	0	0	0	0	0	2	0	0	2
Otu5026	unclassified	unclassified	unclassified	unclassified	unclassified	unclassified	0	0	0	0	0	0	0	0	0	0	0	0	0	0	0	0	0	0	0	0	0	0	0	0	0	0	0	0	43	0	3	0	0	0	0	0	0	0	0	0	0	0	0
Otu5027	unclassified	unclassified	unclassified	unclassified	unclassified	unclassified	0	0	0	0	0	0	0	0	0	0	0	0	0	0	0	0	0	1	0	1476	0	0	6	3	0	0	0	0	3	7	0	1	0	0	0	0	0	0	0	0	0	4	0
Otu5029	unclassified	unclassified	unclassified	unclassified	unclassified	unclassified	0	0	0	0	0	0	0	0	0	0	1	0	0	0	0	0	0	0	150	5	0	0	103	11	0	0	0	0	5	6	0	4	1	0	0	0	0	0	2	0	0	4	0
Otu5030	unclassified	unclassified	unclassified	unclassified	unclassified	unclassified	0	0	0	0	0	0	0	0	0	0	0	0	0	0	0	0	0	0	0	15	0	0	0	0	0	0	0	0	0	4	0	0	0	0	0	0	0	0	0	0	0	0	0
Otu5031	unclassified	unclassified	unclassified	unclassified	unclassified	unclassified	0	0	0	0	0	0	0	0	0	0	0	0	0	0	0	0	0	3	0	5	0	0	0	0	0	0	0	0	0	6	0	0	0	0	0	0	0	0	0	0	0	0	0
Otu5032	unclassified	unclassified	unclassified	unclassified	unclassified	unclassified	0	0	0	0	0	0	0	0	0	0	0	0	0	0	0	0	4	2	0	7	0	0	1	0	0	0	0	0	0	13	0	2	0	0	0	0	0	0	0	0	0	0	0
Otu5033	unclassified	unclassified	unclassified	unclassified	unclassified	unclassified	0	0	0	0	0	0	0	0	0	0	0	0	0	0	0	0	0	1	0	0	0	0	0	0	0	0	0	0	0	1	0	23	0	0	0	0	0	0	0	0	0	0	0
Otu5034	unclassified	unclassified	unclassified	unclassified	unclassified	unclassified	0	0	0	0	0	0	0	0	0	0	0	0	0	0	0	0	0	0	0	4	0	0	23	0	0	0	0	0	0	4	0	0	0	0	0	0	0	0	0	0	0	0	0
Otu5036	unclassified	unclassified	unclassified	unclassified	unclassified	unclassified	0	0	0	0	0	0	0	0	0	0	0	0	0	0	0	0	0	2	8	501	0	0	1	0	0	0	0	0	0	4	0	0	0	0	0	0	0	0	0	0	0	1	0
Otu5037	unclassified	unclassified	unclassified	unclassified	unclassified	unclassified	0	0	0	0	0	0	0	0	0	0	0	0	0	0	0	0	8	18	0	0	0	0	0	0	0	0	0	0	2	3	0	0	0	0	0	0	0	0	0	0	0	1	0
Otu5039	unclassified	unclassified	unclassified	unclassified	unclassified	unclassified	0	0	0	0	0	0	0	0	0	0	0	0	0	0	0	0	0	0	0	0	0	0	0	0	0	0	0	0	0	5	0	0	0	0	2	0	0	0	0	0	0	0	0
Otu5040	unclassified	unclassified	unclassified	unclassified	unclassified	unclassified	0	0	0	0	0	0	0	0	0	0	0	0	0	0	0	0	0	0	0	0	0	0	0	0	0	0	0	0	0	6	0	0	1	0	0	0	0	0	0	0	0	19	0
Otu5045	unclassified	unclassified	unclassified	unclassified	unclassified	unclassified	0	0	0	0	0	0	0	0	0	0	0	0	0	0	0	0	0	0	0	1	0	0	2	0	0	0	0	0	0	2	0	1	0	0	0	0	0	0	0	0	0	0	0
Otu5046	unclassified	unclassified	unclassified	unclassified	unclassified	unclassified	0	0	0	0	0	0	0	0	0	0	0	0	0	0	0	0	0	10	0	6	0	0	0	0	0	0	0	0	0	1	0	0	0	0	0	0	0	0	1	0	0	1	2
Otu5047	unclassified	unclassified	unclassified	unclassified	unclassified	unclassified	0	0	0	0	0	0	0	0	0	0	0	0	0	0	0	0	0	0	0	3	0	0	0	0	0	0	0	0	0	0	0	0	0	0	0	0	0	0	0	0	1	5	0
Otu5070	unclassified	unclassified	unclassified	unclassified	unclassified	unclassified	0	0	0	0	0	0	0	0	0	0	0	0	0	1	0	0	0	9	0	0	0	0	0	0	0	0	0	0	0	0	0	0	0	0	0	0	0	0	0	0	0	0	0
Otu5092	unclassified	unclassified	unclassified	unclassified	unclassified	unclassified	0	0	0	0	0	0	0	0	0	0	1	0	0	0	0	0	0	0	0	0	0	0	0	0	0	0	0	0	0	0	0	4	0	0	0	0	0	0	0	0	0	0	0
Otu5101	Ascomycota	Sordariomycetes	Microascales	Halosphaeriaceae	Halosarpheia	Halosarpheia_sp	0	0	0	0	0	0	0	0	0	0	0	0	0	0	0	0	0	0	0	0	0	0	0	0	0	0	0	0	0	0	0	0	8	0	0	0	0	0	0	0	0	0	0
Otu5169	unclassified	unclassified	unclassified	unclassified	unclassified	unclassified	0	0	0	0	0	0	0	0	0	0	0	0	0	0	0	0	0	0	0	0	0	0	0	0	0	0	0	0	0	5	0	0	0	0	0	0	0	0	0	0	0	0	0
Otu5177	unclassified	unclassified	unclassified	unclassified	unclassified	unclassified	0	0	0	0	0	0	0	0	0	0	0	0	0	0	0	0	0	0	4	0	0	0	0	0	0	0	0	0	0	1	0	1	0	0	0	0	0	0	0	0	0	0	0
Otu5194	unclassified	unclassified	unclassified	unclassified	unclassified	unclassified	0	0	0	0	0	0	0	0	0	0	0	0	0	0	0	0	0	0	0	0	0	0	0	0	0	0	0	0	0	11	2	0	0	0	0	0	0	0	0	0	0	0	0
Otu5200	unclassified	unclassified	unclassified	unclassified	unclassified	unclassified	0	0	0	0	0	0	0	0	0	0	0	0	0	0	0	0	0	0	0	0	0	0	0	0	0	0	0	0	0	7	0	0	0	0	0	0	0	0	0	0	0	0	0
Otu5201	unclassified	unclassified	unclassified	unclassified	unclassified	unclassified	0	0	0	0	0	0	0	0	0	0	0	0	0	0	0	0	0	0	0	74	0	0	0	0	0	0	0	0	0	2	0	0	0	0	0	0	0	0	0	0	0	0	0
Otu5209	unclassified	unclassified	unclassified	unclassified	unclassified	unclassified	0	0	0	0	0	0	0	0	0	0	0	0	0	0	0	0	0	0	0	0	0	0	19	0	0	0	0	0	0	0	0	1	0	0	0	0	0	0	0	0	0	0	0
Otu5212	unclassified	unclassified	unclassified	unclassified	unclassified	unclassified	0	0	0	0	0	0	0	0	0	0	0	0	0	0	0	0	2	4	0	8	0	0	0	0	0	0	0	0	0	1	0	0	0	0	0	0	0	0	0	0	0	0	0
Otu5216	unclassified	unclassified	unclassified	unclassified	unclassified	unclassified	0	0	0	0	0	0	0	0	0	0	0	0	0	0	0	0	1	0	0	0	0	0	0	0	0	0	0	0	1	3	0	0	0	0	0	0	0	0	0	0	0	0	0
Otu5222	unclassified	unclassified	unclassified	unclassified	unclassified	unclassified	0	0	0	0	0	0	0	0	0	0	0	0	0	0	0	0	0	165	0	0	0	0	0	0	0	0	0	0	0	1	0	0	0	0	0	0	0	0	0	0	0	0	0
Otu5228	unclassified	unclassified	unclassified	unclassified	unclassified	unclassified	0	0	0	0	0	0	0	0	0	0	0	0	0	0	0	0	0	0	0	0	0	0	0	0	0	0	0	0	0	19	0	0	0	0	0	0	0	0	0	0	0	0	0
Otu5230	unclassified	unclassified	unclassified	unclassified	unclassified	unclassified	0	0	0	0	0	0	0	0	0	0	0	0	0	0	0	0	0	0	0	2	0	0	0	0	0	0	0	0	0	2	0	0	0	0	0	0	0	0	0	0	0	2	0
Otu5231	unclassified	unclassified	unclassified	unclassified	unclassified	unclassified	0	0	0	0	0	0	0	0	0	0	0	0	0	0	0	0	0	0	0	7	0	0	0	0	0	0	0	0	0	3	0	0	0	0	0	0	0	0	0	0	0	0	0
Otu5232	unclassified	unclassified	unclassified	unclassified	unclassified	unclassified	0	0	0	0	0	0	0	0	0	0	0	0	0	0	0	0	0	0	0	5	0	0	0	0	0	0	0	0	0	1	0	1	0	0	0	0	0	0	0	0	0	0	0
Otu5243	unclassified	unclassified	unclassified	unclassified	unclassified	unclassified	0	0	0	0	0	0	0	0	0	0	0	0	0	0	0	0	0	0	0	39	0	0	0	0	0	0	0	0	0	3	0	0	0	0	0	0	0	0	0	0	0	0	0
Otu5245	unclassified	unclassified	unclassified	unclassified	unclassified	unclassified	0	0	0	0	0	0	0	0	0	0	0	0	0	0	0	0	0	0	0	5	0	0	0	0	0	0	0	0	0	1	0	0	0	0	0	0	0	0	0	0	0	0	0
Otu5251	unclassified	unclassified	unclassified	unclassified	unclassified	unclassified	0	0	0	0	0	0	0	0	0	0	0	0	0	0	0	0	174	1	48	9	0	1	0	0	0	0	0	0	0	1	0	1	0	0	0	0	0	0	0	0	0	0	0
Otu5252	unclassified	unclassified	unclassified	unclassified	unclassified	unclassified	0	0	0	0	0	0	0	0	0	0	0	0	0	0	0	0	0	0	44	0	0	0	0	0	0	0	0	0	0	1	0	0	0	0	0	0	0	0	0	0	1	5	0
Otu5256	unclassified	unclassified	unclassified	unclassified	unclassified	unclassified	0	0	0	0	0	0	0	0	0	0	0	0	0	0	0	0	0	0	0	5	0	0	0	0	0	0	0	0	0	1	0	1	0	0	0	0	0	0	0	0	0	0	0
Otu5262	unclassified	unclassified	unclassified	unclassified	unclassified	unclassified	0	0	0	0	0	0	0	0	0	0	0	0	0	0	0	0	0	0	0	78	0	0	0	0	0	0	0	0	0	2	0	0	0	0	0	0	0	0	0	0	0	1	0
Otu5272	unclassified	unclassified	unclassified	unclassified	unclassified	unclassified	0	0	0	0	0	0	0	0	0	0	0	0	0	0	0	0	71	0	0	0	0	0	0	0	0	0	0	0	0	1	0	0	0	0	0	0	0	0	0	0	0	1	0
Otu5293	unclassified	unclassified	unclassified	unclassified	unclassified	unclassified	0	0	0	0	0	0	0	0	0	0	0	0	0	0	0	0	0	0	0	177	0	0	0	0	0	0	0	0	0	0	0	1	0	0	0	0	0	0	0	0	0	1	0
Otu5336	unclassified_Fungi	unclassified_Fungi	unclassified_Fungi	unclassified_Fungi	unclassified_Fungi	Fungi_sp	229	196	331	249	359	325	287	364	223	307	196	352	1429	1479	1323	1805	186	762	65	34	1430	8082	118	955	135	753	144	57	129	20	410	264	155	0	15	84	43	5363	368	331	375	318	2544
Otu5337	Ascomycota	Sordariomycetes	Microascales	Halosphaeriaceae	Halosarpheia	Halosarpheia_japonica	0	0	0	0	9	0	6	0	0	0	0	244	0	0	0	0	5	4925	81	0	0	325	86	0	0	0	0	0	302	54	26	0	920	0	794	2015	4	1	141	120	458	2611	205
Otu5338	Ascomycota	Sordariomycetes	Microascales	Halosphaeriaceae	Halosarpheia	Halosarpheia_sp	0	0	0	0	4	0	0	0	1	0	0	0	0	0	0	0	0	0	2859	0	0	407	1176	26	0	0	0	0	0	31	0	0	193	0	266	182	2	0	54	9	1057	820	18
Otu5339	unclassified_Fungi	unclassified_Fungi	unclassified_Fungi	unclassified_Fungi	unclassified_Fungi	Fungi_sp	0	0	0	0	0	0	0	0	0	0	0	0	0	0	0	0	0	0	0	0	1	8	0	0	0	0	0	0	0	0	0	0	20	0	0	0	0	0	0	0	0	0	21
Otu5340	Chytridiomycota	Rhizophlyctidomycetes	Rhizophlyctidales	Rhizophlyctidaceae	Rhizophlyctis	Rhizophlyctis_rosea	0	0	0	0	0	0	0	0	0	0	0	0	0	0	0	0	0	0	0	0	0	0	0	0	0	0	0	0	0	0	0	0	0	0	0	0	0	0	0	0	0	0	0
Otu5341	unclassified	unclassified	unclassified	unclassified	unclassified	unclassified	0	0	0	0	0	0	0	0	0	0	0	0	0	0	0	0	0	0	0	0	0	0	0	0	29	0	0	0	0	0	0	0	0	0	0	0	0	0	0	0	0	0	0
Otu5342	unclassified	unclassified	unclassified	unclassified	unclassified	unclassified	0	0	0	0	0	0	0	0	0	0	0	0	0	0	0	0	0	0	0	0	0	0	0	0	19	0	0	0	0	0	0	0	0	0	0	0	0	0	0	0	0	0	0
Otu5343	unclassified	unclassified	unclassified	unclassified	unclassified	unclassified	0	0	0	0	0	0	0	0	0	0	0	0	0	0	0	0	0	0	0	0	0	0	0	0	0	0	19	0	0	0	0	0	0	0	0	0	0	0	0	0	0	0	0
Otu5344	Glomeromycota	Glomeromycetes	Diversisporales	Diversisporales_fam_Incertae_sedis	Entrophospora	Entrophospora_sp	0	0	0	0	0	0	0	0	0	0	0	0	0	0	0	0	0	0	0	0	0	0	0	0	0	0	0	0	0	0	0	0	0	0	0	0	0	0	0	14	0	0	0
Otu5345	Ascomycota	Pezizomycetes	unclassified_Pezizomycetes	unclassified_Pezizomycetes	unclassified_Pezizomycetes	Pezizomycetes_sp	0	0	0	0	0	0	0	0	0	0	0	0	0	0	0	0	0	0	0	0	0	8	0	0	0	0	0	0	0	0	0	0	0	0	0	0	0	0	0	0	0	0	0
Otu5346	Ascomycota	Sordariomycetes	Microascales	Halosphaeriaceae	Corollospora	Corollospora_maritima	0	0	0	0	0	0	0	0	0	0	0	0	0	0	0	0	0	374	0	0	0	0	0	0	0	0	0	0	0	0	0	0	0	0	1	0	0	0	0	0	0	0	0
Otu5347	Ascomycota	Sordariomycetes	Microascales	Halosphaeriaceae	Corollospora	Corollospora_maritima	0	0	0	0	0	0	0	0	0	0	0	0	0	1	0	0	0	18	0	0	0	1	0	0	0	0	0	0	0	0	0	0	0	0	0	0	0	0	0	0	0	0	0
Otu5348	Ascomycota	Dothideomycetes	Venturiales	Sympoventuriaceae	Ochroconis	Ochroconis_sp	2	0	0	0	0	0	0	0	0	0	0	0	0	0	0	0	0	0	0	0	0	0	0	0	0	0	0	0	0	0	0	0	6	0	0	0	0	0	0	0	0	0	0
Otu5349	unclassified	unclassified	unclassified	unclassified	unclassified	unclassified	0	0	0	0	0	0	0	0	0	0	0	0	0	0	0	0	4	0	0	0	0	0	0	0	0	0	0	0	0	1	0	0	0	0	0	0	0	0	0	0	0	0	0
Otu5350	unclassified	unclassified	unclassified	unclassified	unclassified	unclassified	0	0	0	0	0	0	0	0	0	0	0	0	0	0	0	0	0	1	4	3	0	0	0	0	0	0	0	0	0	0	0	0	0	0	0	0	0	0	0	0	0	0	0
Otu5351	Ascomycota	Sordariomycetes	Microascales	Halosphaeriaceae	Corollospora	Corollospora_maritima	0	0	0	0	0	0	0	0	0	0	0	0	0	0	0	0	0	7	0	0	0	0	0	0	0	0	0	0	0	0	0	0	0	0	0	0	0	0	0	0	0	0	0
Otu5352	Ascomycota	Sordariomycetes	Branch06	unclassified_Branch06	unclassified_Branch06	Branch06_sp	0	0	0	0	0	0	1	0	0	0	0	4	0	0	0	0	0	0	0	0	0	0	0	0	0	0	0	0	0	0	0	0	0	0	0	0	0	0	0	0	0	0	0
Otu5354	unclassified	unclassified	unclassified	unclassified	unclassified	unclassified	0	0	0	0	0	0	0	0	0	0	0	0	0	0	0	0	0	0	0	0	0	0	0	0	0	0	0	0	0	8	0	0	0	0	0	0	0	0	0	0	0	0	0
Otu5356	Ascomycota	Sordariomycetes	Microascales	Halosphaeriaceae	Corollospora	Corollospora_maritima	0	0	0	0	0	0	0	0	0	0	0	0	0	0	0	0	0	5	0	0	0	0	0	0	0	0	0	0	0	0	0	0	0	0	0	0	0	0	0	0	0	0	0
Otu5357	unclassified	unclassified	unclassified	unclassified	unclassified	unclassified	0	0	0	0	0	0	0	0	0	0	0	0	0	2	0	0	0	3	0	0	0	0	0	0	0	0	0	0	0	0	0	0	0	0	0	0	0	0	0	0	0	0	0
Otu5361	unclassified	unclassified	unclassified	unclassified	unclassified	unclassified	0	0	0	0	0	0	0	0	0	0	0	0	0	0	0	0	0	0	0	399	0	0	0	0	0	0	0	0	0	2	0	0	0	0	0	0	0	0	0	0	0	1	0
Otu5382	Ascomycota	Sordariomycetes	Microascales	Halosphaeriaceae	Corollospora	Corollospora_maritima	0	0	0	0	0	0	0	0	0	0	0	0	0	0	0	0	0	5	0	0	0	0	0	0	0	0	0	0	0	0	0	0	0	0	0	0	0	0	0	0	0	0	0
Otu5455	unclassified	unclassified	unclassified	unclassified	unclassified	unclassified	0	0	0	0	0	0	0	0	0	0	0	0	0	0	0	0	1	0	0	0	0	0	1	0	0	0	0	0	0	5	0	1	0	0	0	0	0	0	0	0	0	0	0
Otu5456	unclassified	unclassified	unclassified	unclassified	unclassified	unclassified	0	0	0	0	0	0	0	0	0	0	0	0	0	0	0	0	227	244	86	356	0	1	61	0	0	0	0	0	0	3	0	3	0	0	0	0	0	0	0	3	0	2	0
Otu5458	unclassified	unclassified	unclassified	unclassified	unclassified	unclassified	0	0	0	0	0	0	0	0	0	0	0	0	0	0	0	0	0	6	0	3	0	0	3	0	0	0	0	0	0	1	0	1	0	0	0	0	0	0	0	0	0	0	0
Otu5496	unclassified	unclassified	unclassified	unclassified	unclassified	unclassified	0	0	0	0	0	0	0	0	0	0	0	0	0	0	0	0	0	0	0	7	0	0	0	0	0	0	0	0	0	1	0	0	0	0	0	0	0	0	0	0	0	0	0
Otu5521	unclassified	unclassified	unclassified	unclassified	unclassified	unclassified	0	0	0	0	0	0	0	0	0	0	0	0	0	0	0	0	0	0	0	2	0	0	0	0	0	0	0	0	1	3	2	4	0	0	0	0	0	0	0	1	1	1	0
Otu5527	unclassified	unclassified	unclassified	unclassified	unclassified	unclassified	0	0	0	0	0	0	0	0	0	0	0	0	0	0	0	0	0	9	0	0	0	0	0	0	0	0	0	0	0	0	0	0	0	0	0	0	0	0	1	0	0	0	0
Otu5545	unclassified	unclassified	unclassified	unclassified	unclassified	unclassified	0	0	0	0	0	0	0	0	0	0	0	0	0	0	0	0	0	0	0	0	0	0	0	0	0	0	0	0	0	3	0	0	0	0	0	0	0	0	0	1	0	1	0
Otu5548	unclassified	unclassified	unclassified	unclassified	unclassified	unclassified	0	0	0	0	0	0	0	0	0	0	0	0	0	61	0	0	0	0	0	0	0	0	0	0	0	0	0	0	0	0	0	0	0	0	0	0	0	0	0	0	0	0	0
Otu5549	unclassified	unclassified	unclassified	unclassified	unclassified	unclassified	0	0	0	0	0	0	0	0	0	0	0	0	0	0	0	0	0	0	0	0	0	42	0	0	0	0	0	0	0	0	0	0	0	0	0	0	0	0	0	0	0	0	0
Otu5550	unclassified	unclassified	unclassified	unclassified	unclassified	unclassified	0	0	0	0	0	0	0	0	0	0	0	0	0	0	0	0	0	0	0	0	0	0	0	0	0	0	0	0	0	0	30	0	0	0	0	0	0	0	0	0	0	0	0
Otu5551	unclassified	unclassified	unclassified	unclassified	unclassified	unclassified	0	0	0	0	0	0	0	0	0	0	0	0	0	0	0	0	0	0	0	0	0	0	0	0	0	0	0	0	0	0	0	0	0	0	0	0	0	0	0	31	0	4	0
Otu5552	Ascomycota	Saccharomycetes	Saccharomycetales	Saccharomycetaceae	Zygosaccharomyces	Zygosaccharomyces_rouxii	0	0	0	0	0	0	0	0	0	0	0	0	0	28	578	0	0	0	0	0	0	0	0	0	26	0	0	0	0	0	0	0	3	50	0	0	0	247	6	28	0	6	10
Otu5553	unclassified	unclassified	unclassified	unclassified	unclassified	unclassified	0	0	0	0	0	0	0	0	0	0	0	0	0	0	0	0	0	0	0	0	0	0	0	0	0	0	0	20	0	0	0	0	0	0	0	21	0	0	0	0	0	0	0
Otu5554	unclassified	unclassified	unclassified	unclassified	unclassified	unclassified	0	0	0	0	0	0	0	0	0	0	0	0	0	0	0	0	0	0	0	0	0	0	0	0	0	0	0	0	0	0	0	0	0	0	0	0	0	0	0	0	24	22	0
Otu5555	unclassified_Plantae	unclassified_Plantae	unclassified_Plantae	unclassified_Plantae	unclassified_Plantae	Plantae_sp	0	0	0	0	0	0	0	0	0	0	0	0	0	0	0	0	0	0	1	13	0	0	0	0	0	0	0	0	0	0	0	0	0	0	0	0	0	0	0	0	0	0	0
Otu5556	unclassified	unclassified	unclassified	unclassified	unclassified	unclassified	0	0	0	0	0	0	8	1	0	1	0	2	0	0	0	0	0	0	0	0	0	0	0	0	0	0	0	0	0	0	0	0	0	0	0	0	0	0	0	0	0	0	0
Otu5557	unclassified_Fungi	unclassified_Fungi	unclassified_Fungi	unclassified_Fungi	unclassified_Fungi	Fungi_sp	0	0	0	0	0	0	0	0	0	0	0	0	0	0	0	0	0	0	0	0	0	0	0	0	0	0	0	0	0	0	29	0	0	0	0	0	0	0	0	0	0	0	0
Otu5558	Basidiomycota	Agaricomycetes	Agaricales	Bolbitiaceae	Panaeolus	Panaeolus_subfirmus	0	0	0	0	0	0	0	0	0	0	0	0	0	0	0	0	0	10	0	0	0	0	0	0	0	0	0	10	0	0	0	0	0	0	0	0	0	0	0	0	0	0	0
Otu5559	Basidiomycota	Ustilaginomycetes	Ustilaginales	Ustilaginaceae	Sporisorium	Sporisorium_veracruzianum	0	0	0	0	0	0	0	0	0	0	0	0	0	0	0	0	0	0	0	0	0	0	0	0	0	0	0	0	0	0	0	0	0	0	0	0	0	7	6	4	2	0	0
Otu5560	Chytridiomycota	Rhizophlyctidomycetes	Rhizophlyctidales	Rhizophlyctidaceae	Rhizophlyctis	Rhizophlyctis_rosea	0	0	0	0	0	0	0	0	0	0	0	0	0	0	0	0	0	0	0	0	0	0	0	0	0	0	0	0	0	0	0	0	0	0	0	0	0	0	0	8	0	4	0
Otu5561	unclassified	unclassified	unclassified	unclassified	unclassified	unclassified	0	0	0	0	0	0	0	0	0	0	0	0	0	2	0	0	0	1	0	0	0	4	9	0	0	0	0	0	0	0	0	0	5	6	0	1	0	0	0	0	0	0	0
Otu5562	Mortierellomycota	Mortierellomycetes	Mortierellales	Mortierellaceae	Mortierella	Mortierella_sp	0	0	0	0	0	0	0	1	0	0	0	0	0	0	0	0	0	0	0	0	0	0	0	0	0	0	0	0	0	0	0	0	0	0	0	0	0	0	0	2	14	1	0
Otu5563	unclassified	unclassified	unclassified	unclassified	unclassified	unclassified	0	0	0	0	0	0	0	0	0	0	0	0	0	0	0	0	0	0	5	0	0	0	0	0	0	0	0	0	0	0	0	0	0	0	0	0	0	0	0	0	0	0	0
Otu5564	Mucoromycota	Endogonomycetes	Endogonales	unclassified_Endogonales	unclassified_Endogonales	Endogonales_sp	5	0	0	0	0	0	0	0	0	0	0	0	0	0	0	0	0	0	0	0	0	0	0	0	0	0	0	0	0	0	0	0	0	0	0	0	0	0	0	0	0	0	0
Otu5566	Ascomycota	Sordariomycetes	Microascales	Halosphaeriaceae	Corollospora	Corollospora_maritima	0	0	0	0	0	0	0	0	0	0	0	0	0	0	0	0	0	3	0	0	0	2	0	0	0	0	0	0	0	0	0	0	0	0	0	0	0	0	0	0	0	0	0
Otu5568	Basidiomycota	Agaricomycetes	unclassified_Agaricomycetes	unclassified_Agaricomycetes	unclassified_Agaricomycetes	Agaricomycetes_sp	0	0	3	0	0	0	0	0	0	0	0	2	0	0	0	1423	0	0	73	0	0	0	0	1	0	0	0	0	0	0	0	0	0	0	0	0	0	0	0	0	0	0	0
Otu5569	unclassified	unclassified	unclassified	unclassified	unclassified	unclassified	0	0	0	0	0	0	0	0	0	0	0	0	0	0	0	0	5	0	0	1	0	0	0	0	0	0	0	0	1	5	1	0	0	0	0	0	0	0	0	1	0	0	0
Otu5733	unclassified_Fungi	unclassified_Fungi	unclassified_Fungi	unclassified_Fungi	unclassified_Fungi	Fungi_sp	0	6	1	1	0	11	2	32	0	0	0	0	0	0	1	9815	0	103	0	11	14	592	16	819	128	0	0	0	0	0	0	0	1197	0	6	33	10	80	111	0	0	0	9
Otu5734	Neocallimastigomycota	Neocallimastigomycetes	Neocallimastigales	Neocallimastigaceae	Orpinomyces	Orpinomyces_sp	0	0	0	0	0	0	0	0	0	0	0	0	63	0	0	0	0	0	0	0	0	0	0	0	0	0	0	0	0	0	0	0	0	0	0	0	0	0	0	0	0	0	0
Otu5735	unclassified	unclassified	unclassified	unclassified	unclassified	unclassified	0	0	0	0	0	0	0	0	0	0	0	0	0	0	0	54	0	0	0	0	0	0	0	0	0	0	0	0	0	0	0	0	0	0	0	0	0	0	0	0	0	0	0
Otu5736	unclassified_Plantae	unclassified_Plantae	unclassified_Plantae	unclassified_Plantae	unclassified_Plantae	Plantae_sp	2	0	0	0	0	0	0	4	0	0	0	0	0	0	0	0	0	0	0	0	0	0	0	0	0	47	33	0	0	0	0	0	0	0	41	0	0	0	0	0	0	0	0
Otu5737	Basidiomycota	Agaricomycetes	Boletales	Coniophoraceae	Coniophora	Coniophora_eremophila	0	0	0	0	0	0	0	0	0	0	0	0	0	0	0	0	0	0	0	0	0	0	0	0	0	0	0	0	0	0	0	0	0	0	0	0	0	0	0	24	0	0	0
Otu5738	Ascomycota	Pezizomycetes	Pezizales	Pyronemataceae	Kotlabaea	Kotlabaea_sp	0	0	0	0	0	0	0	0	0	0	0	0	0	0	0	0	0	0	0	0	0	8	0	3	0	0	0	0	0	0	0	0	6	0	0	0	0	205	0	0	0	0	22
Otu5739	Ascomycota	Sordariomycetes	Microascales	Halosphaeriaceae	Corollospora	Corollospora_maritima	0	0	0	0	0	0	0	0	0	0	0	0	20	0	0	0	36	1	0	0	0	0	0	1	1	0	0	0	0	0	0	0	0	1	0	0	0	0	0	0	0	0	0
Otu5740	unclassified	unclassified	unclassified	unclassified	unclassified	unclassified	0	0	0	0	0	0	0	0	0	0	0	0	0	0	0	0	0	0	0	0	0	0	0	0	0	0	0	0	1	20	1	0	0	0	0	0	0	0	0	0	0	1	0
Otu5741	unclassified	unclassified	unclassified	unclassified	unclassified	unclassified	0	0	0	0	0	0	0	0	0	0	0	0	0	0	0	0	0	0	0	0	0	0	0	0	0	0	0	0	0	0	0	0	0	0	0	0	0	0	0	9	3	19	0
Otu5742	Ascomycota	Sordariomycetes	Sordariales	Chaetomiaceae	Corynascella	Corynascella_humicola	0	0	0	0	0	0	0	0	0	0	0	0	0	0	0	0	0	0	0	0	0	0	0	0	0	0	0	0	0	0	0	0	0	0	0	0	0	0	0	0	0	19	0
Otu5744	unclassified	unclassified	unclassified	unclassified	unclassified	unclassified	0	0	0	0	0	0	0	0	0	0	0	0	0	1	0	0	0	7	0	0	0	0	0	0	0	0	0	0	0	0	0	0	0	0	0	0	0	0	0	0	0	0	0
Otu5745	Ascomycota	Pezizomycetes	Pezizales	Pyronemataceae	Kotlabaea	Kotlabaea_sp	0	0	0	0	0	0	0	0	0	0	0	0	205	0	0	0	0	0	0	0	1	6	0	0	0	0	0	0	0	0	0	0	3	0	0	0	0	0	0	0	0	0	0
Otu5749	Ascomycota	Sordariomycetes	Microascales	Halosphaeriaceae	Corollospora	Corollospora_maritima	0	0	0	0	0	0	0	0	0	0	0	0	0	1	0	0	0	8	0	0	0	0	0	0	0	0	0	0	0	0	0	0	0	0	0	0	0	0	0	0	0	0	0
Otu5794	Ascomycota	Sordariomycetes	Microascales	Halosphaeriaceae	Halosarpheia	Halosarpheia_japonica	0	0	0	0	0	0	0	0	0	0	0	1	0	0	0	0	0	0	45	0	0	0	0	0	0	0	0	0	0	0	0	0	2	0	0	0	0	0	0	0	0	0	0
Otu5809	unclassified	unclassified	unclassified	unclassified	unclassified	unclassified	0	0	0	0	0	0	0	0	0	0	0	0	0	0	0	0	0	0	0	0	0	0	0	0	0	0	0	0	1	15	0	0	0	0	0	0	0	0	0	0	0	0	0
Otu5860	unclassified_Fungi	unclassified_Fungi	unclassified_Fungi	unclassified_Fungi	unclassified_Fungi	Fungi_sp	2	19	8	0	6	9	9	14247	2	36	2	9	0	0	0	0	0	0	0	0	0	0	0	0	0	0	0	0	0	0	0	0	1	0	0	0	0	0	0	0	0	0	0
Otu5861	unclassified	unclassified	unclassified	unclassified	unclassified	unclassified	0	0	0	0	0	0	0	0	0	0	0	0	0	0	0	0	20	19	198	66	0	0	204	0	0	0	0	0	0	0	0	15	0	0	0	0	0	0	0	0	0	0	0
Otu5862	Ascomycota	Eurotiomycetes	Onygenales	Onygenaceae	Uncinocarpus	Uncinocarpus_reesii	0	0	0	0	0	0	0	0	0	0	0	0	0	0	0	0	0	0	0	0	0	0	0	0	0	0	56	0	0	0	0	0	0	0	0	0	0	0	0	0	0	0	0
Otu5863	unclassified	unclassified	unclassified	unclassified	unclassified	unclassified	0	0	0	0	0	0	0	0	0	0	0	0	0	0	0	0	0	0	0	0	0	0	0	0	0	0	0	0	0	0	0	0	0	0	0	0	0	0	0	46	0	0	0
Otu5864	unclassified	unclassified	unclassified	unclassified	unclassified	unclassified	0	0	0	0	0	0	0	0	0	0	0	0	0	0	0	0	0	0	0	0	0	0	0	0	0	0	0	0	0	0	0	0	0	0	0	0	0	0	0	24	0	0	0
Otu5865	Ascomycota	Sordariomycetes	Hypocreales	unclassified_Hypocreales	unclassified_Hypocreales	Hypocreales_sp	0	3	0	1	0	1	0	2	0	0	0	0	0	0	0	0	0	0	0	0	0	0	0	0	0	0	0	35	0	0	0	0	0	0	0	0	0	0	0	0	0	0	0
Otu5866	unclassified	unclassified	unclassified	unclassified	unclassified	unclassified	0	0	0	0	0	0	0	0	0	0	0	0	0	0	0	0	0	0	0	0	0	0	0	0	0	0	0	0	0	0	0	0	12	0	0	0	0	0	0	0	0	0	0
Otu5867	unclassified	unclassified	unclassified	unclassified	unclassified	unclassified	0	0	0	0	0	0	0	0	0	0	0	0	0	0	0	0	0	0	0	0	0	0	0	0	0	0	0	0	0	0	0	0	0	0	0	0	0	0	0	0	12	0	0
Otu5868	Basidiomycota	Agaricomycetes	Agaricales	Marasmiaceae	Marasmius	Marasmius_curreyi	4	4	4	2	0	0	1	1	1	0	0	0	0	0	0	0	0	0	0	0	0	0	0	0	0	0	0	0	0	0	0	0	0	0	0	9	0	0	0	0	0	0	0
Otu5869	Ascomycota	Saccharomycetes	Saccharomycetales	unclassified_Saccharomycetales	unclassified_Saccharomycetales	Saccharomycetales_sp	0	0	0	0	0	0	0	0	0	0	2	0	0	1	573	0	0	0	0	0	0	0	0	0	0	0	0	0	0	0	0	0	8	0	0	0	0	0	4	0	0	0	0
Otu5870	Ascomycota	Orbiliomycetes	unclassified_Orbiliomycetes	unclassified_Orbiliomycetes	unclassified_Orbiliomycetes	Orbiliomycetes_sp	0	0	0	0	0	0	0	0	0	0	0	0	0	0	0	0	0	0	0	0	0	0	0	0	0	0	0	8	0	0	0	0	0	0	0	0	0	0	0	0	0	0	0
Otu5871	Ascomycota	Sordariomycetes	Microascales	Halosphaeriaceae	Halosarpheia	Halosarpheia_japonica	0	0	0	0	0	0	0	0	0	0	0	0	0	0	0	0	0	0	44	0	0	0	12	0	0	0	0	0	0	0	0	0	0	0	0	0	0	0	0	0	0	0	0
Otu5872	unclassified	unclassified	unclassified	unclassified	unclassified	unclassified	0	0	0	0	0	0	0	0	0	0	0	0	0	0	0	0	0	0	0	0	0	5	0	0	0	0	0	0	0	0	0	0	0	0	0	0	0	0	0	0	0	0	0
Otu5873	unclassified	unclassified	unclassified	unclassified	unclassified	unclassified	0	0	0	0	0	0	0	0	0	0	0	0	0	0	0	0	0	0	0	1	0	1	0	0	0	0	0	0	1	8	0	1	0	0	0	0	0	0	0	1	0	0	0
Otu5875	Ascomycota	Sordariomycetes	Microascales	Halosphaeriaceae	Halosarpheia	Halosarpheia_sp	0	0	0	0	0	0	0	0	0	0	0	0	0	0	0	0	0	0	0	0	0	0	0	0	0	0	0	0	0	0	0	0	0	0	0	0	0	0	0	0	0	4	0
Otu5984	unclassified	unclassified	unclassified	unclassified	unclassified	unclassified	0	0	0	0	0	0	0	0	0	0	0	0	0	0	0	0	0	0	0	1	0	0	94	0	0	0	0	0	0	2	0	0	0	0	0	0	0	0	0	0	0	0	0
Otu6011	Ascomycota	Sordariomycetes	Microascales	Halosphaeriaceae	Halosarpheia	Halosarpheia_sp	0	0	0	0	0	0	0	0	0	0	0	0	0	0	0	0	0	0	1689	0	0	0	17	0	0	0	0	0	0	0	0	0	0	0	0	0	0	0	0	0	1	0	0
Otu6077	unclassified_Fungi	unclassified_Fungi	unclassified_Fungi	unclassified_Fungi	unclassified_Fungi	Fungi_sp	28313	10061	35018	18493	46748	48711	38196	26609	48622	46824	43450	40266	0	0	0	0	0	0	0	0	0	0	0	0	206	314	274	327	313	62	930	292	6541	433	209	36	5	0	28	0	0	39	27
Otu6078	unclassified_Fungi	unclassified_Fungi	unclassified_Fungi	unclassified_Fungi	unclassified_Fungi	Fungi_sp	3	16565	448	6	59	20	67	52	2	20	16	7	0	0	0	0	0	0	0	0	0	0	0	0	0	2	0	0	0	0	1	0	21	0	0	0	0	0	0	0	0	12	0
Otu6079	unclassified_Fungi	unclassified_Fungi	unclassified_Fungi	unclassified_Fungi	unclassified_Fungi	Fungi_sp	0	0	104	0	1	3	1	6	0	1	0	0	0	0	0	0	0	0	0	0	0	0	0	0	0	0	0	0	0	0	0	0	1	0	0	0	0	0	0	0	0	0	0
Otu6080	Ascomycota	Leotiomycetes	Erysiphales	Erysiphaceae	Erysiphe	Erysiphe_sp	0	0	0	0	0	0	0	0	0	0	0	0	0	0	0	0	0	13	0	0	0	0	0	0	0	0	0	0	0	0	0	0	0	0	0	0	0	0	0	0	0	0	0
Otu6081	unclassified	unclassified	unclassified	unclassified	unclassified	unclassified	0	0	0	0	0	0	0	0	0	0	0	0	0	0	0	0	0	3	1	25	0	0	2	0	0	0	0	0	0	6	0	0	0	0	0	0	0	0	0	0	0	0	0
Otu6082	Mortierellomycota	Mortierellomycetes	Mortierellales	Mortierellaceae	Mortierella	Mortierella_sp	0	0	0	0	0	0	0	0	0	0	0	0	0	0	0	0	0	0	0	0	0	0	0	0	0	0	0	0	0	0	0	0	0	0	0	0	0	0	1	13	0	0	0
Otu6083	unclassified	unclassified	unclassified	unclassified	unclassified	unclassified	0	0	0	0	0	0	0	0	0	0	0	0	0	0	0	0	0	0	0	0	0	0	0	0	0	0	0	0	0	0	0	0	0	0	0	0	0	0	0	0	0	11	0
Otu6084	unclassified	unclassified	unclassified	unclassified	unclassified	unclassified	0	0	0	0	0	0	0	0	0	0	0	0	0	0	0	0	2	1	1	36	0	0	0	4	0	0	0	0	0	0	0	0	0	0	1	0	0	0	0	0	0	1	0
Otu6085	unclassified	unclassified	unclassified	unclassified	unclassified	unclassified	0	0	0	0	0	0	0	0	0	0	0	0	0	0	0	0	0	0	0	0	0	0	0	0	9	0	0	0	0	0	0	0	0	0	0	0	0	0	0	0	0	0	0
Otu6086	unclassified	unclassified	unclassified	unclassified	unclassified	unclassified	0	0	0	0	0	0	0	0	0	0	0	0	0	0	0	0	1	6	0	19	0	0	4	0	0	0	0	0	0	0	0	0	0	0	0	0	0	0	0	0	0	0	0
Otu6087	unclassified	unclassified	unclassified	unclassified	unclassified	unclassified	0	0	0	0	0	0	0	0	0	0	0	0	0	0	0	0	0	1	7	3	0	0	10	2	0	0	0	0	0	0	0	0	0	0	0	0	0	0	0	0	0	0	0
Otu6088	unclassified	unclassified	unclassified	unclassified	unclassified	unclassified	0	0	0	0	0	0	0	0	0	0	0	0	0	0	0	0	13	0	0	2	0	0	0	0	0	0	0	0	0	1	0	0	0	0	0	0	0	0	0	0	0	0	0
Otu6089	unclassified	unclassified	unclassified	unclassified	unclassified	unclassified	0	0	0	0	0	0	0	0	0	0	0	0	0	0	0	0	1	1	0	22	0	0	0	2	0	0	0	0	0	0	0	0	0	0	0	0	0	0	0	0	0	0	0
Otu6090	unclassified	unclassified	unclassified	unclassified	unclassified	unclassified	0	0	0	0	0	0	0	0	0	0	0	0	0	0	0	0	6	0	1	7	0	0	5	0	0	0	0	0	0	0	0	0	0	0	0	0	0	0	0	0	0	0	0
Otu6091	unclassified	unclassified	unclassified	unclassified	unclassified	unclassified	0	0	0	0	0	0	0	0	0	0	0	0	0	0	0	0	2	3	1	13	0	0	3	0	0	0	0	0	0	0	0	0	0	0	0	0	0	0	0	0	0	0	0
Otu6092	unclassified	unclassified	unclassified	unclassified	unclassified	unclassified	0	0	0	0	0	0	0	0	0	0	0	0	0	0	0	0	17	4	0	7	0	2	0	5	0	0	0	0	0	1	0	4	0	0	0	0	0	0	0	0	0	1	0
Otu6093	unclassified	unclassified	unclassified	unclassified	unclassified	unclassified	5	0	0	0	0	0	0	0	0	0	0	0	0	0	0	0	0	0	0	0	0	0	0	0	0	0	0	0	0	0	0	0	0	0	0	0	0	0	0	0	0	0	0
Otu6095	Basidiomycota	Agaricomycetes	Polyporales	Polyporaceae	Datronia	Datronia_sp	0	0	0	0	0	0	0	0	0	0	0	0	0	0	0	0	0	0	0	0	0	0	0	0	0	0	0	0	0	0	0	0	0	0	0	0	0	0	3	0	0	0	0
Otu6099	unclassified	unclassified	unclassified	unclassified	unclassified	unclassified	0	0	0	0	0	0	0	0	0	0	0	0	0	0	0	0	0	2	0	7	0	0	0	0	0	0	0	0	0	0	0	0	0	0	0	0	0	0	0	0	0	0	0
Otu6100	unclassified	unclassified	unclassified	unclassified	unclassified	unclassified	0	0	0	0	0	0	0	0	0	0	0	0	0	0	0	0	0	0	13	3	0	0	3	0	0	0	0	0	0	0	0	0	0	0	0	0	0	0	0	0	0	0	0
Otu6101	unclassified	unclassified	unclassified	unclassified	unclassified	unclassified	0	0	0	0	0	0	0	0	0	0	0	0	0	0	0	0	1	0	0	4	0	0	0	0	0	0	0	0	0	0	0	0	0	0	0	0	0	0	0	0	0	0	0
Otu6103	unclassified	unclassified	unclassified	unclassified	unclassified	unclassified	0	0	0	0	0	0	0	0	0	0	0	0	0	0	0	0	0	2	2	4	0	0	2	1	0	0	0	0	0	0	0	0	0	0	0	0	0	0	0	0	0	0	0
Otu6118	unclassified	unclassified	unclassified	unclassified	unclassified	unclassified	0	0	0	0	0	0	0	0	0	0	0	0	0	0	0	0	0	1	0	5	0	0	2	0	0	0	0	0	0	0	0	0	0	0	0	0	0	0	0	0	0	0	0
Otu6126	unclassified	unclassified	unclassified	unclassified	unclassified	unclassified	0	0	0	0	0	0	0	0	0	0	0	0	0	0	0	0	5	2	3	1	0	0	1	0	0	0	0	0	0	0	0	0	0	0	0	0	0	0	0	0	0	0	0
Otu6147	unclassified	unclassified	unclassified	unclassified	unclassified	unclassified	0	0	0	0	0	0	0	0	0	0	0	0	0	0	0	0	1	0	0	1	0	0	1	0	0	0	0	0	0	2	0	0	0	0	0	0	0	0	0	0	0	0	0
Otu6152	unclassified	unclassified	unclassified	unclassified	unclassified	unclassified	0	0	0	0	0	0	0	0	0	0	0	0	0	0	0	0	0	0	0	0	0	0	1	0	0	0	0	0	0	4	0	0	0	0	0	0	0	0	0	0	0	0	0
Otu6164	unclassified	unclassified	unclassified	unclassified	unclassified	unclassified	0	0	0	0	0	0	0	0	0	0	0	0	0	0	0	0	0	0	2	2	0	0	2	0	0	0	0	0	0	3	0	2	0	0	0	0	0	0	0	0	0	0	0
Otu6225	unclassified	unclassified	unclassified	unclassified	unclassified	unclassified	0	0	0	0	0	0	0	0	0	0	0	0	0	0	0	0	1	1	0	2	0	2	0	0	0	0	0	0	0	0	0	0	0	0	0	0	0	0	0	0	0	1	0
Otu6365	Ascomycota	Sordariomycetes	Sordariales	unclassified_Sordariales	unclassified_Sordariales	Sordariales_sp	359	273	345	843	126	92	137	144	86	101	88	121	0	0	0	0	0	0	0	0	0	0	0	0	663	1189	966	1420	715	106	1389	699	171	403	514	219	4	0	3	0	0	0	0
Otu6366	unclassified_Fungi	unclassified_Fungi	unclassified_Fungi	unclassified_Fungi	unclassified_Fungi	Fungi_sp	0	0	0	0	1	5	1	2	0	0	0	0	0	0	0	0	0	0	0	0	3	0	11	109	0	0	0	0	0	0	0	0	0	0	0	9	6	0	144	0	0	0	0
Otu6367	unclassified	unclassified	unclassified	unclassified	unclassified	unclassified	0	0	0	0	0	0	0	0	0	0	0	0	0	0	0	0	71	39	0	5	0	0	0	0	0	0	0	0	62	389	22	343	2	0	0	1	0	0	0	48	0	121	0
Otu6368	Ascomycota	Eurotiomycetes	Eurotiales	Aspergillaceae	Aspergillus	Aspergillus_halophilicus	0	0	0	0	0	0	0	0	0	0	0	0	0	0	0	0	0	21	53	0	0	0	0	0	0	0	0	0	0	0	0	0	0	0	0	0	0	0	0	0	0	0	0
Otu6369	unclassified	unclassified	unclassified	unclassified	unclassified	unclassified	0	0	0	0	0	0	0	0	0	0	0	0	0	0	0	0	0	0	0	0	66	1	0	0	0	0	0	0	0	0	0	0	0	0	0	0	0	0	0	0	0	0	0
Otu6370	unclassified	unclassified	unclassified	unclassified	unclassified	unclassified	0	0	0	0	0	0	0	0	0	0	0	0	0	0	0	0	0	0	0	0	0	0	0	0	0	0	0	0	38	0	0	0	0	0	0	0	0	0	0	0	0	0	0
Otu6371	Ascomycota	Sordariomycetes	Diaporthales	Pseudoplagiostomataceae	Pseudoplagiostoma	Pseudoplagiostoma_sp	1	3	3	0	0	0	0	0	0	0	1	0	0	0	0	0	0	0	0	0	0	0	0	0	0	16	35	25	0	4	0	0	0	0	0	20	0	0	0	0	0	0	0
Otu6372	unclassified_Fungi	unclassified_Fungi	unclassified_Fungi	unclassified_Fungi	unclassified_Fungi	Fungi_sp	1	3	36	1	4	7	7	3	9	5	10	4	0	0	0	0	0	0	0	0	0	0	0	0	18	0	0	0	0	0	0	0	0	0	0	0	0	0	0	0	0	0	0
Otu6373	Chytridiomycota	Rhizophlyctidomycetes	Rhizophlyctidales	Rhizophlyctidaceae	Rhizophlyctis	Rhizophlyctis_rosea	0	0	0	0	0	0	0	0	0	0	0	0	0	0	0	0	0	0	0	0	0	0	0	0	0	0	0	0	0	0	0	0	0	0	0	0	0	0	0	55	10	23	0
Otu6374	unclassified	unclassified	unclassified	unclassified	unclassified	unclassified	0	0	0	0	0	0	0	0	0	0	0	0	0	0	0	0	0	0	0	0	0	0	0	0	0	0	0	0	0	0	0	0	0	0	0	0	0	0	0	26	0	0	0
Otu6375	Ascomycota	Dothideomycetes	Minutisphaerales	Minutisphaeraceae	Minutisphaera	Minutisphaera_japonica	0	0	0	0	0	0	0	0	0	0	0	0	0	0	0	0	0	0	0	0	0	0	0	0	0	0	0	26	0	0	0	0	0	0	0	0	0	0	0	0	0	0	0
Otu6376	Basidiomycota	Agaricomycetes	Russulales	Russulaceae	Russula	Russula_sp	20	6	9	14	0	0	3	1	1	0	0	0	0	0	0	0	0	0	0	0	0	0	0	0	0	0	0	9	0	0	0	0	5	0	0	21	0	0	0	0	0	0	0
Otu6377	Basidiomycota	Agaricomycetes	Cantharellales	Ceratobasidiaceae	unclassified_Ceratobasidiaceae	Ceratobasidiaceae_sp	0	0	0	0	0	0	0	0	0	0	0	0	0	0	0	0	0	0	0	0	0	0	0	0	0	0	0	0	0	0	0	0	0	0	0	0	0	0	0	0	0	0	0
Otu6378	unclassified	unclassified	unclassified	unclassified	unclassified	unclassified	0	0	0	0	0	0	0	0	0	0	0	0	0	0	0	0	0	0	0	0	0	0	0	0	0	0	0	0	20	0	0	0	0	0	0	0	0	0	1	0	0	0	0
Otu6379	unclassified	unclassified	unclassified	unclassified	unclassified	unclassified	0	0	0	0	0	0	0	0	0	0	0	0	0	0	0	0	0	0	0	0	0	0	0	0	0	0	0	0	0	0	0	0	0	0	0	0	0	0	0	0	17	0	0
Otu6380	unclassified	unclassified	unclassified	unclassified	unclassified	unclassified	0	0	0	0	0	0	0	0	0	0	0	0	0	0	0	0	0	0	0	0	0	0	0	0	0	0	0	0	0	0	0	0	0	0	0	14	0	0	0	0	0	0	0
Otu6381	unclassified	unclassified	unclassified	unclassified	unclassified	unclassified	0	0	0	0	0	0	0	0	0	0	0	0	0	0	0	0	0	0	0	0	0	0	0	0	0	0	0	0	0	0	0	0	0	0	0	0	0	0	0	9	0	0	0
Otu6382	unclassified	unclassified	unclassified	unclassified	unclassified	unclassified	0	0	7	12	0	0	0	0	0	0	0	0	0	0	0	0	0	0	0	0	0	0	0	0	0	0	0	0	0	0	0	0	0	0	0	0	0	0	0	0	0	0	0
Otu6383	unclassified	unclassified	unclassified	unclassified	unclassified	unclassified	0	0	0	0	0	0	0	0	0	0	0	0	0	0	0	0	0	0	0	0	0	0	0	0	0	0	0	5	0	0	0	0	0	0	0	0	0	0	0	0	0	0	0
Otu6384	unclassified	unclassified	unclassified	unclassified	unclassified	unclassified	0	0	0	0	0	0	0	0	0	0	0	0	0	0	0	0	0	0	0	0	0	0	0	0	0	0	0	0	0	0	0	0	0	0	0	0	0	0	0	0	0	5	0
Otu6386	unclassified	unclassified	unclassified	unclassified	unclassified	unclassified	0	0	0	0	0	0	0	0	0	0	0	0	0	0	0	0	1	5	0	2	0	0	0	0	0	0	0	0	0	0	0	4	0	0	0	0	0	0	0	1	0	1	0
Otu6387	unclassified_Fungi	unclassified_Fungi	unclassified_Fungi	unclassified_Fungi	unclassified_Fungi	Fungi_sp	0	0	19	0	110	4	0	5	0	1	1	2	0	0	0	0	0	0	0	0	0	0	0	0	0	0	0	0	1	0	0	0	1	0	0	0	0	0	0	0	0	0	0
Otu6388	unclassified	unclassified	unclassified	unclassified	unclassified	unclassified	0	0	0	0	0	0	0	0	0	0	0	0	0	0	0	0	0	0	0	5	0	0	0	0	0	0	0	0	0	0	0	0	0	0	0	0	0	0	0	0	0	0	0
Otu6391	unclassified_Fungi	unclassified_Fungi	unclassified_Fungi	unclassified_Fungi	unclassified_Fungi	Fungi_sp	4	0	1	0	0	2	4	2	0	2	1	1	0	0	0	0	0	0	0	0	0	0	0	0	0	0	0	0	0	0	0	0	0	0	0	0	0	0	0	0	0	0	0
Otu6401	Ascomycota	Sordariomycetes	Microascales	Halosphaeriaceae	Halosarpheia	Halosarpheia_sp	0	0	0	0	0	0	0	0	0	0	0	0	0	0	0	0	0	2	0	0	0	1	0	0	0	0	0	0	0	0	0	0	1	0	1	3	0	0	0	0	0	2	0
Otu6479	Ascomycota	Sordariomycetes	Microascales	Halosphaeriaceae	Halosarpheia	Halosarpheia_sp	0	0	0	0	0	0	0	0	0	0	0	0	0	0	0	0	0	0	1	0	0	0	3	0	0	0	0	0	0	0	0	0	0	0	1	0	0	0	0	0	0	0	0
Otu6505	unclassified	unclassified	unclassified	unclassified	unclassified	unclassified	0	0	0	0	0	0	0	0	0	0	0	0	0	0	0	0	0	0	0	0	0	0	0	0	0	0	0	0	0	4	1	0	0	0	0	0	0	0	0	0	0	0	0
Otu6517	Ascomycota	Sordariomycetes	Microascales	Halosphaeriaceae	Corollospora	Corollospora_maritima	0	0	0	0	0	0	0	0	0	0	0	0	0	0	0	0	0	0	0	0	0	0	0	0	0	0	0	0	1	0	0	0	0	0	2	0	0	0	0	0	1	0	0
Otu6527	Ascomycota	Sordariomycetes	Microascales	Halosphaeriaceae	Halosarpheia	Halosarpheia_sp	0	0	0	0	0	0	0	0	0	0	0	0	0	0	0	0	0	2	0	0	0	0	0	0	0	0	0	0	0	0	0	0	0	0	1	2	0	0	1	0	0	0	0
Otu6583	Ascomycota	Eurotiomycetes	Eurotiales	unclassified_Eurotiales	unclassified_Eurotiales	Eurotiales_sp	0	0	0	0	0	0	0	0	0	0	0	0	0	0	0	0	0	0	0	0	0	0	0	0	0	0	0	0	0	0	0	0	0	0	0	0	0	287	0	0	0	0	0
Otu6584	unclassified_Fungi	unclassified_Fungi	unclassified_Fungi	unclassified_Fungi	unclassified_Fungi	Fungi_sp	0	0	0	0	0	0	0	1	0	0	0	0	0	0	0	0	0	4	0	6	3	31	0	0	0	0	0	0	0	0	0	0	15	0	0	4	0	0	8	0	0	0	0
Otu6585	unclassified	unclassified	unclassified	unclassified	unclassified	unclassified	3	0	0	0	0	0	0	0	0	0	0	0	0	0	0	0	0	0	0	0	0	0	0	0	17	0	0	27	0	0	49	0	0	0	0	0	0	0	0	0	0	0	0
Otu6586	Basidiomycota	Tremellomycetes	Cystofilobasidiales	Mrakiaceae	Udeniomyces	Udeniomyces_puniceus	0	0	0	0	0	0	0	2	0	0	0	0	231	0	0	0	0	10	0	0	22	595	9	39	0	0	0	0	0	0	0	0	0	0	0	0	0	0	9	42	0	0	13
Otu6587	unclassified	unclassified	unclassified	unclassified	unclassified	unclassified	0	0	0	0	0	0	0	0	0	0	0	0	0	0	0	0	0	0	0	0	0	0	0	0	0	0	0	0	0	0	0	0	0	0	34	0	0	0	0	0	0	0	0
Otu6588	Ascomycota	Eurotiomycetes	Onygenales	unclassified_Onygenales	unclassified_Onygenales	Onygenales_sp	0	0	0	0	0	0	0	0	0	0	0	0	0	0	0	0	0	0	0	0	0	0	0	0	0	0	0	0	0	0	0	0	0	0	0	0	0	0	0	0	18	0	0
Otu6589	unclassified	unclassified	unclassified	unclassified	unclassified	unclassified	0	0	1	0	0	0	0	0	0	0	0	0	0	0	0	0	0	0	0	0	0	0	0	0	0	0	0	0	0	0	0	0	0	0	0	14	0	0	0	0	0	0	0
Otu6590	unclassified	unclassified	unclassified	unclassified	unclassified	unclassified	0	0	0	0	0	0	0	0	0	0	0	0	0	0	0	0	0	0	0	0	0	0	0	0	0	0	0	0	0	0	0	0	12	0	0	0	0	0	0	0	0	0	0
Otu6591	unclassified	unclassified	unclassified	unclassified	unclassified	unclassified	0	0	0	0	0	0	0	0	0	0	0	0	0	0	0	0	0	0	0	0	0	0	0	0	0	0	0	26	0	0	0	0	6	0	0	0	0	0	0	0	0	0	0
Otu6592	Ascomycota	Eurotiomycetes	Onygenales	unclassified_Onygenales	unclassified_Onygenales	Onygenales_sp	0	0	0	0	0	0	0	0	0	0	0	0	0	0	0	0	0	0	0	0	0	0	0	0	0	0	0	0	0	0	0	0	0	0	0	0	0	0	0	0	0	5	0
Otu6594	unclassified_Fungi	unclassified_Fungi	unclassified_Fungi	unclassified_Fungi	unclassified_Fungi	Fungi_sp	1	0	1	0	4	0	1	0	0	1	0	0	0	0	0	0	0	0	0	0	0	0	0	0	0	0	0	0	0	0	0	0	0	0	0	0	0	0	0	0	0	0	0
Otu6595	unclassified	unclassified	unclassified	unclassified	unclassified	unclassified	0	0	0	0	0	0	0	0	0	0	0	0	0	0	0	0	0	1	0	1	0	0	0	0	0	0	0	0	0	3	1	0	0	0	0	1	0	0	0	1	0	0	0
Otu6597	Ascomycota	Dothideomycetes	Pleosporales	Didymosphaeriaceae	Pseudopithomyces	Pseudopithomyces_chartarum	0	0	0	0	0	0	0	0	1	0	0	0	0	0	0	0	0	0	44	0	0	0	0	0	0	0	0	0	0	0	0	0	0	0	0	0	0	0	2	0	0	0	0
Otu6598	Ascomycota	Sordariomycetes	Microascales	Halosphaeriaceae	Halosarpheia	Halosarpheia_sp	0	0	0	0	0	0	0	0	0	0	0	0	0	0	0	0	0	0	3	0	0	0	30	0	0	0	0	0	0	0	0	0	0	0	0	0	0	0	0	0	0	0	0
Otu6651	unclassified	unclassified	unclassified	unclassified	unclassified	unclassified	0	0	0	0	0	0	0	0	0	0	0	0	0	0	0	0	0	2	0	0	0	0	0	0	0	0	0	0	1	2	0	0	0	0	0	0	0	0	0	0	0	0	0
Otu6712	Basidiomycota	Agaricomycetes	Gomphales	Gautieriaceae	Gautieria	Gautieria_morchelliformis	0	0	0	0	0	0	0	0	0	0	0	0	0	0	0	327	0	0	0	0	0	0	0	0	0	0	0	0	0	0	0	0	0	0	0	0	0	0	0	0	0	0	0
Otu6713	unclassified	unclassified	unclassified	unclassified	unclassified	unclassified	0	0	0	0	0	0	0	0	0	0	1	0	0	0	0	0	24	48	0	0	0	1	0	0	0	0	0	0	125	345	87	262	1	0	0	10	0	0	0	52	59	204	9
Otu6714	unclassified_Fungi	unclassified_Fungi	unclassified_Fungi	unclassified_Fungi	unclassified_Fungi	Fungi_sp	0	0	0	0	0	0	0	0	0	0	0	0	0	0	0	0	0	0	0	0	0	0	0	0	0	0	0	0	0	0	0	0	0	0	0	0	0	0	12	0	0	0	0
Otu6715	Ascomycota	Sordariomycetes	Microascales	Halosphaeriaceae	Halosarpheia	Halosarpheia_sp	0	0	0	0	0	0	0	0	0	0	0	0	0	0	0	0	0	0	308	0	0	0	42	2	0	0	0	0	0	0	0	0	0	0	0	0	0	0	0	0	0	0	0
Otu6716	Ascomycota	Saccharomycetes	Saccharomycetales	Saccharomycetaceae	Kazachstania	Kazachstania_barnettii	0	0	0	0	0	0	0	0	0	0	0	0	0	0	0	0	35	0	0	0	0	0	0	0	0	0	0	0	0	0	0	0	0	0	0	0	0	0	0	0	0	0	0
Otu6717	unclassified	unclassified	unclassified	unclassified	unclassified	unclassified	0	0	0	0	0	0	0	0	0	0	0	0	0	0	0	0	0	0	51	266	0	0	59	1	0	0	0	0	0	4	0	5	6	0	3	0	0	0	2	0	20	2	2
Otu6718	Chytridiomycota	Rhizophlyctidomycetes	Rhizophlyctidales	Rhizophlyctidaceae	Rhizophlyctis	Rhizophlyctis_rosea	0	0	0	0	0	0	0	0	0	0	0	0	0	0	0	0	0	0	0	0	0	0	0	0	0	0	0	0	0	0	0	0	0	0	0	0	0	0	0	0	19	0	0
Otu6719	Ascomycota	Sordariomycetes	Microascales	Halosphaeriaceae	Halosarpheia	Halosarpheia_sp	0	0	0	0	0	0	0	0	0	0	0	0	0	0	0	0	0	0	45	0	0	0	6	0	0	0	0	0	0	0	0	0	1	0	0	0	0	0	0	0	0	0	0
Otu6720	unclassified	unclassified	unclassified	unclassified	unclassified	unclassified	0	0	0	11	0	0	0	0	0	0	0	0	0	0	0	0	0	0	0	0	0	0	0	0	0	0	0	15	0	0	0	0	0	0	0	0	0	0	0	0	0	0	0
Otu6721	unclassified	unclassified	unclassified	unclassified	unclassified	unclassified	0	0	0	0	0	0	0	0	0	0	0	0	0	0	0	0	0	0	0	0	0	0	0	0	0	0	0	0	0	0	0	0	0	0	0	0	3	0	6	0	0	10	0
Otu6722	unclassified	unclassified	unclassified	unclassified	unclassified	unclassified	0	0	0	0	0	0	0	0	0	0	0	0	0	0	0	0	0	0	0	0	0	0	0	0	0	0	0	0	0	0	0	0	0	0	0	0	0	0	0	0	0	10	0
Otu6723	unclassified	unclassified	unclassified	unclassified	unclassified	unclassified	0	0	0	0	0	0	0	0	0	0	0	0	0	0	0	0	0	0	0	0	0	0	0	0	0	0	0	0	0	0	0	0	0	0	0	0	0	0	0	0	0	10	0
Otu6724	unclassified	unclassified	unclassified	unclassified	unclassified	unclassified	0	0	0	0	0	0	0	0	0	0	0	0	0	0	0	0	0	0	0	0	0	0	0	0	0	0	0	0	0	11	0	2	0	0	0	0	0	0	0	0	0	0	0
Otu6725	Ascomycota	Eurotiomycetes	Chaetothyriales	Trichomeriaceae	Knufia	Knufia_karalitana	0	0	6	0	0	0	0	0	0	0	0	0	0	0	0	0	0	0	0	0	0	0	0	0	0	0	0	0	0	0	0	0	0	0	0	0	0	0	0	0	0	0	0
Otu6726	unclassified	unclassified	unclassified	unclassified	unclassified	unclassified	0	0	0	5	0	0	0	0	0	0	0	0	0	0	0	0	0	0	0	0	0	0	0	0	0	0	0	0	0	0	0	0	0	0	0	0	0	0	0	0	0	0	0
Otu6727	Basidiomycota	Agaricomycetes	Agaricales	Porotheleaceae	Porotheleum	Porotheleum_sp	3	0	0	0	0	0	0	0	0	0	0	0	0	0	0	0	0	0	0	0	0	0	0	0	0	0	0	0	5	0	0	0	0	0	0	0	0	0	0	0	0	0	0
Otu6732	unclassified	unclassified	unclassified	unclassified	unclassified	unclassified	2	0	0	0	0	1	2	1	0	0	0	0	0	0	0	0	0	0	0	0	0	0	0	0	0	0	0	0	0	0	0	0	0	0	0	0	0	0	0	0	0	0	0
Otu6792	unclassified	unclassified	unclassified	unclassified	unclassified	unclassified	0	0	0	0	0	0	0	0	0	0	0	0	0	0	0	0	0	0	0	2	0	0	0	0	0	0	0	0	0	3	0	2	0	0	0	0	0	0	0	0	0	0	0
Otu6848	unclassified_Fungi	unclassified_Fungi	unclassified_Fungi	unclassified_Fungi	unclassified_Fungi	Fungi_sp	0	0	0	0	0	0	0	0	0	0	0	0	0	0	0	0	0	0	0	0	38	1985	0	0	0	0	0	0	0	0	0	0	14	0	0	0	0	0	2	0	0	0	201
Otu6849	Basidiomycota	Malasseziomycetes	Malasseziales	Malasseziaceae	Malassezia	Malassezia_restricta	0	0	0	6	0	0	2	0	1	2	2	0	0	1	39	7	34	7	11	1	0	0	0	2	0	0	7	0	0	1	29	0	0	0	0	0	0	167	6	0	0	9	9
Otu6850	Ascomycota	Sordariomycetes	Branch06	unclassified_Branch06	unclassified_Branch06	Branch06_sp	0	0	0	0	0	0	0	0	0	0	0	0	0	0	0	0	0	0	0	0	0	0	0	0	0	0	0	0	0	0	0	0	0	0	0	0	0	0	0	0	88	61	0
Otu6851	Ascomycota	Sordariomycetes	Coniochaetales	unclassified_Coniochaetales	unclassified_Coniochaetales	Coniochaetales_sp	0	0	0	0	0	0	0	0	0	0	0	0	0	0	0	0	0	0	0	0	0	0	0	0	0	0	0	0	0	0	0	0	0	0	0	0	0	0	2	0	0	0	13
Otu6852	unclassified	unclassified	unclassified	unclassified	unclassified	unclassified	0	0	0	0	0	0	0	0	0	0	0	0	0	0	0	0	0	0	0	0	0	0	0	0	0	0	0	9	0	0	51	0	0	0	0	0	0	0	0	0	0	0	0
Otu6853	Basidiomycota	Agaricomycetes	Russulales	Russulaceae	Russula	Russula_sp	0	0	0	0	0	0	0	0	0	0	0	0	0	0	0	0	0	0	0	0	0	0	0	0	0	0	0	0	37	0	0	0	0	0	39	0	0	0	0	0	0	0	0
Otu6854	Chytridiomycota	Chytridiomycetes	unclassified_Chytridiomycetes	unclassified_Chytridiomycetes	unclassified_Chytridiomycetes	Chytridiomycetes_sp	0	0	0	0	0	0	0	0	0	0	0	0	0	0	0	0	0	0	0	0	0	0	0	0	0	0	0	0	0	0	0	0	0	0	0	0	0	0	0	0	8	0	0
Otu6855	unclassified	unclassified	unclassified	unclassified	unclassified	unclassified	0	0	0	0	0	0	0	0	0	0	0	0	0	0	0	0	0	0	0	0	0	0	0	0	27	16	23	21	0	0	0	38	0	102	0	11	0	0	0	0	0	6	0
Otu6856	unclassified	unclassified	unclassified	unclassified	unclassified	unclassified	0	0	0	0	0	0	0	0	0	0	0	0	0	0	0	0	167	100	0	0	0	1	0	0	0	0	0	0	0	29	1	0	0	0	0	0	0	0	0	0	0	3	0
Otu6857	unclassified	unclassified	unclassified	unclassified	unclassified	unclassified	0	0	0	0	0	0	0	0	0	0	0	0	0	0	0	0	0	0	0	0	0	0	0	0	0	0	0	0	0	0	0	0	0	0	0	0	0	0	0	0	1	22	0
Otu6858	unclassified	unclassified	unclassified	unclassified	unclassified	unclassified	0	0	0	0	0	0	0	0	0	0	0	0	0	0	0	0	0	0	0	8	0	0	0	0	0	0	0	0	0	0	0	1	0	0	0	0	0	0	0	0	0	0	0
Otu6859	Basidiomycota	Malasseziomycetes	Malasseziales	Malasseziaceae	Malassezia	Malassezia_restricta	0	0	0	0	0	0	2	0	0	0	0	0	0	0	0	0	0	1	0	0	0	0	0	0	0	0	0	0	0	0	0	0	0	0	0	0	1	6	3	0	0	0	4
Otu6860	Ascomycota	Dothideomycetes	Venturiales	Sympoventuriaceae	Ochroconis	Ochroconis_sp	4	0	0	1	0	0	0	0	0	0	0	0	0	0	0	0	0	0	0	0	0	0	0	0	0	0	0	0	0	0	0	0	0	0	0	0	0	0	0	0	0	0	0
Otu6861	Ascomycota	Sordariomycetes	Microascales	Halosphaeriaceae	Halosarpheia	Halosarpheia_sp	0	0	0	0	0	0	0	0	0	0	0	0	0	0	0	0	0	0	7	0	0	0	0	0	0	0	0	0	0	0	0	0	0	0	0	0	0	0	0	0	0	0	0
Otu6958	unclassified	unclassified	unclassified	unclassified	unclassified	unclassified	0	0	0	0	0	0	0	0	0	0	0	0	0	0	0	0	0	0	0	0	0	0	0	0	0	0	0	0	1	4	0	0	1	0	0	0	0	0	0	0	0	0	0
Otu6969	unclassified	unclassified	unclassified	unclassified	unclassified	unclassified	0	0	0	0	0	0	0	0	0	0	0	0	0	0	0	0	2	1	0	0	0	0	1	0	0	0	0	0	0	0	0	1	0	0	0	0	0	0	0	0	0	1	0
Otu7007	unclassified	unclassified	unclassified	unclassified	unclassified	unclassified	0	0	0	0	0	0	0	0	0	0	2	0	0	0	0	0	296	171	114	345	1	2	98	7	0	0	0	0	72	793	42	235	3	0	2	10	0	0	0	53	16	135	5
Otu7008	unclassified	unclassified	unclassified	unclassified	unclassified	unclassified	0	0	0	0	0	0	0	0	0	0	0	0	0	0	0	0	0	0	0	0	0	0	0	0	0	0	0	0	0	0	0	0	0	0	0	0	0	120	0	0	0	0	0
Otu7009	unclassified	unclassified	unclassified	unclassified	unclassified	unclassified	0	0	0	0	0	0	0	0	0	1	0	0	0	0	0	0	0	0	118	311	0	0	50	1	0	0	0	0	95	4	0	189	0	0	0	0	0	0	0	35	4	45	0
Otu7010	unclassified	unclassified	unclassified	unclassified	unclassified	unclassified	0	2	0	0	0	0	0	0	0	0	0	0	0	0	0	0	0	0	0	0	0	0	0	0	0	0	0	0	0	3	0	0	0	0	52	0	0	0	0	0	0	0	0
Otu7011	unclassified	unclassified	unclassified	unclassified	unclassified	unclassified	0	0	0	0	0	0	0	0	0	0	0	0	0	0	0	0	0	0	0	0	0	0	0	0	0	0	0	0	0	0	0	0	0	0	0	0	0	0	0	25	0	0	0
Otu7012	Basidiomycota	unclassified_Basidiomycota	unclassified_Basidiomycota	unclassified_Basidiomycota	unclassified_Basidiomycota	Basidiomycota_sp	4	2	0	1	0	0	2	0	0	0	0	3	0	0	0	0	0	0	0	0	0	0	0	0	0	0	0	0	22	0	0	0	15	0	0	0	0	0	0	0	0	0	0
Otu7013	Basidiomycota	Tremellomycetes	Cystofilobasidiales	Mrakiaceae	Udeniomyces	Udeniomyces_kanasensis	0	0	0	0	0	0	0	0	0	0	0	0	0	0	0	0	0	0	0	0	0	20	0	0	0	0	0	0	0	0	0	0	0	0	0	0	0	0	0	0	0	0	0
Otu7014	unclassified	unclassified	unclassified	unclassified	unclassified	unclassified	0	0	0	0	0	0	0	0	0	0	0	0	0	0	0	0	0	0	0	0	0	0	0	0	0	0	0	0	0	0	0	0	0	0	18	0	0	0	0	0	0	0	0
Otu7015	unclassified	unclassified	unclassified	unclassified	unclassified	unclassified	0	0	0	0	0	0	0	0	0	0	0	0	0	0	0	0	0	0	0	0	0	0	0	0	14	0	0	0	0	0	0	0	0	0	0	0	0	0	0	0	0	1	0
Otu7016	unclassified	unclassified	unclassified	unclassified	unclassified	unclassified	0	0	0	0	0	0	0	0	0	0	0	0	0	0	0	0	0	0	0	0	0	0	0	0	0	0	0	0	0	0	0	0	12	0	0	0	0	0	0	0	0	0	0
Otu7017	unclassified	unclassified	unclassified	unclassified	unclassified	unclassified	0	0	3	0	0	0	0	0	0	0	0	0	0	0	0	0	0	0	0	0	0	0	0	0	0	0	0	7	0	0	0	0	0	0	0	0	0	0	0	0	0	0	0
Otu7018	unclassified	unclassified	unclassified	unclassified	unclassified	unclassified	2	0	0	2	0	0	2	0	2	1	0	0	0	0	0	0	0	0	0	0	0	0	0	0	0	0	0	0	0	0	0	0	0	0	0	0	0	0	0	0	0	0	0
Otu7021	Ascomycota	Sordariomycetes	Microascales	Halosphaeriaceae	Halosarpheia	Halosarpheia_japonica	0	0	0	0	0	0	0	0	0	0	0	0	0	0	0	0	0	0	2	0	0	0	2	0	0	0	0	0	0	0	0	0	0	0	0	0	0	0	0	0	0	0	1
Otu7024	unclassified	unclassified	unclassified	unclassified	unclassified	unclassified	0	0	0	0	0	0	0	0	0	0	0	0	0	0	0	0	0	0	1	0	0	0	0	0	0	0	0	0	0	3	0	0	0	0	0	0	0	0	0	0	0	0	0
Otu7083	unclassified	unclassified	unclassified	unclassified	unclassified	unclassified	0	0	0	0	0	0	0	0	1	0	0	0	0	0	0	0	0	0	0	0	0	0	0	0	0	0	0	23	0	0	0	0	0	0	0	0	0	0	0	0	0	0	0
Otu7133	Ascomycota	Sordariomycetes	Hypocreales	Hypocreaceae	Trichoderma	Trichoderma_spinulosum	0	0	0	0	0	0	0	0	0	0	0	0	0	0	0	0	0	0	0	0	0	0	0	0	0	54	0	0	0	0	0	0	0	0	0	0	0	0	0	0	0	0	0
Otu7134	Basidiomycota	Agaricomycetes	Agaricales	Pluteaceae	Volvariella	Volvariella_murinella	0	2	0	0	0	0	0	0	0	0	0	0	0	0	0	0	0	0	0	0	0	0	0	0	0	18	0	0	0	0	0	0	0	0	0	0	0	0	0	0	0	0	0
Otu7135	Cercozoa	unclassified_Cercozoa	unclassified_Cercozoa	unclassified_Cercozoa	unclassified_Cercozoa	Cercozoa_sp	0	0	0	0	0	0	0	0	0	0	0	0	0	0	0	0	0	0	0	0	0	0	0	0	0	0	0	0	0	0	0	0	0	0	0	0	0	0	0	0	12	0	0
Otu7136	Ascomycota	Sordariomycetes	Diaporthales	Gnomoniaceae	unclassified_Gnomoniaceae	Gnomoniaceae_sp	0	0	0	0	0	0	0	0	0	0	0	0	0	0	0	0	0	11	0	0	0	0	0	0	0	0	0	0	0	0	0	0	0	0	0	0	0	0	0	0	0	0	0
Otu7137	unclassified	unclassified	unclassified	unclassified	unclassified	unclassified	0	0	0	0	0	0	0	0	0	0	0	0	0	0	0	0	0	0	0	0	0	0	0	0	0	0	0	9	0	0	0	0	0	0	0	0	0	0	0	0	0	0	0
Otu7138	Ascomycota	Eurotiomycetes	Eurotiales	Trichocomaceae	Thermomyces	Thermomyces_lanuginosus	0	0	0	0	0	0	0	0	0	0	0	0	0	0	0	0	0	0	45	0	0	0	0	0	0	0	0	0	0	0	0	0	0	0	0	9	0	0	0	0	0	0	0
Otu7139	unclassified	unclassified	unclassified	unclassified	unclassified	unclassified	0	0	0	0	0	0	0	0	0	0	0	0	0	0	0	0	0	0	6	0	0	0	0	0	0	0	0	0	0	0	0	0	0	0	0	0	0	0	0	0	0	0	0
Otu7140	unclassified	unclassified	unclassified	unclassified	unclassified	unclassified	0	0	0	0	0	0	0	0	0	0	0	0	0	0	0	0	0	0	0	0	0	0	0	0	0	0	0	0	0	0	0	0	0	0	0	0	0	0	0	0	0	0	6
Otu7147	unclassified	unclassified	unclassified	unclassified	unclassified	unclassified	0	0	0	0	0	0	0	0	0	0	0	0	0	0	0	0	0	0	0	2	0	0	0	0	0	0	0	0	0	3	0	0	0	0	0	0	0	0	0	0	0	0	0
Otu7172	unclassified	unclassified	unclassified	unclassified	unclassified	unclassified	0	0	0	0	0	0	0	0	0	0	0	0	0	0	0	0	1	0	0	0	0	0	0	0	0	0	0	0	0	0	0	0	0	0	0	0	0	0	0	0	0	4	0
Otu7235	unclassified	unclassified	unclassified	unclassified	unclassified	unclassified	0	0	0	0	0	0	0	0	0	1	1	1	0	0	0	0	90	192	111	365	0	3	39	2	0	0	0	0	57	320	121	112	7	10	0	6	0	0	2	52	55	176	10
Otu7236	unclassified	unclassified	unclassified	unclassified	unclassified	unclassified	0	0	0	0	0	0	0	0	0	0	0	0	0	0	0	0	0	0	0	0	0	0	0	0	0	0	60	0	0	0	0	0	0	0	0	0	0	0	0	0	0	0	0
Otu7237	unclassified	unclassified	unclassified	unclassified	unclassified	unclassified	8	0	2	2	0	0	1	0	0	1	0	0	0	0	0	0	0	0	0	0	0	0	0	0	0	0	0	0	0	0	0	0	0	49	0	0	0	0	0	0	0	0	0
Otu7238	unclassified	unclassified	unclassified	unclassified	unclassified	unclassified	0	0	2	5	0	0	0	0	0	0	0	0	0	0	0	0	0	0	0	0	0	0	0	0	36	0	0	0	0	0	0	0	0	0	0	0	0	0	0	0	0	0	0
Otu7239	unclassified	unclassified	unclassified	unclassified	unclassified	unclassified	0	0	0	0	0	0	0	0	0	0	0	0	0	0	0	0	0	0	0	0	0	0	0	0	0	0	0	36	0	0	0	0	0	0	0	0	0	0	0	0	0	0	0
Otu7240	Mucoromycota	Mucoromycetes	Mucorales	Mucoraceae	Mucor	Mucor_bainieri	0	0	0	0	0	0	0	0	0	0	0	0	0	0	0	0	0	0	0	0	0	0	0	0	0	0	0	0	0	0	0	0	0	0	0	0	0	0	1	24	0	0	0
Otu7241	unclassified_Plantae	unclassified_Plantae	unclassified_Plantae	unclassified_Plantae	unclassified_Plantae	Plantae_sp	0	0	0	0	0	0	0	0	0	0	0	0	0	0	0	0	0	0	0	0	0	0	2	0	0	0	0	0	0	0	0	12	0	0	0	0	0	0	0	0	0	0	0
Otu7242	unclassified	unclassified	unclassified	unclassified	unclassified	unclassified	0	1	0	0	0	0	0	0	0	0	0	0	0	0	0	0	0	0	0	0	0	0	1	5	9	0	0	0	0	0	0	0	0	0	0	6	0	0	0	0	0	0	0
Otu7243	unclassified	unclassified	unclassified	unclassified	unclassified	unclassified	0	0	0	0	0	0	0	0	0	0	0	0	0	0	0	0	0	0	0	0	0	0	0	0	0	0	0	0	0	0	0	0	0	0	0	0	0	0	0	0	0	9	0
Otu7244	Ascomycota	Eurotiomycetes	Chaetothyriales	unclassified_Chaetothyriales	unclassified_Chaetothyriales	Chaetothyriales_sp	0	0	0	0	0	0	0	0	0	0	0	0	0	0	0	0	0	6	0	0	0	0	0	0	0	0	0	0	0	0	0	0	0	0	0	0	0	0	0	0	0	0	0
Otu7245	unclassified	unclassified	unclassified	unclassified	unclassified	unclassified	0	0	0	0	0	0	0	0	0	0	0	0	0	0	0	0	0	0	0	0	0	0	0	0	0	0	0	0	0	0	0	0	0	0	0	0	0	0	0	0	0	6	0
Otu7246	Basidiomycota	Agaricomycetes	Sebacinales	Serendipitaceae	Serendipita	Serendipita_sp	0	1	1	0	2	1	3	1	0	1	0	6	0	0	0	0	0	0	0	0	0	0	0	0	0	0	0	0	0	0	0	0	0	0	0	0	0	0	0	0	0	0	0
Otu7250	Ascomycota	Saccharomycetes	Saccharomycetales	Saccharomycetaceae	Zygosaccharomyces	Zygosaccharomyces_rouxii	0	0	0	0	0	0	0	0	0	0	0	0	0	0	17	0	0	0	0	0	0	0	0	0	0	0	0	0	0	0	0	0	0	0	0	0	0	0	0	0	0	0	0
Otu7286	unclassified	unclassified	unclassified	unclassified	unclassified	unclassified	0	0	0	0	0	0	0	0	0	0	0	0	0	0	0	0	0	0	0	19	0	0	0	0	0	0	0	0	2	2	0	0	0	0	0	0	0	0	0	0	0	0	0
Otu7315	Ascomycota	Eurotiomycetes	Chaetothyriales	Trichomeriaceae	Knufia	Knufia_marmoricola	0	0	0	0	2	2	0	9	0	0	0	0	0	90	0	0	0	0	0	0	13	7	0	0	0	0	0	0	0	0	0	0	45	0	146	355	2	0	2	0	0	0	184
Otu7316	unclassified	unclassified	unclassified	unclassified	unclassified	unclassified	0	4	0	0	15	0	4	0	0	0	0	0	0	106	0	234	0	0	0	17	0	208	93	1617	186	0	51	0	0	0	0	0	187	29	451	159	2	74	47	0	0	0	281
Otu7317	Ascomycota	Pezizomycetes	unclassified_Pezizomycetes	unclassified_Pezizomycetes	unclassified_Pezizomycetes	Pezizomycetes_sp	0	0	0	0	0	0	0	0	0	0	0	0	0	0	0	0	0	0	0	0	0	0	0	0	0	0	0	0	0	0	0	0	0	18	0	0	0	0	0	0	0	0	43
Otu7318	Mortierellomycota	Mortierellomycetes	Mortierellales	Mortierellaceae	Mortierella	Mortierella_angusta	17	5	4	30	1	0	1	5	0	0	0	6	0	0	0	0	0	0	0	0	0	0	0	0	9	0	24	35	10	0	0	0	2	0	36	0	0	0	0	0	0	0	0
Otu7319	unclassified	unclassified	unclassified	unclassified	unclassified	unclassified	0	0	0	0	0	0	0	0	0	0	0	0	0	0	0	0	0	0	0	0	0	0	0	0	0	35	0	0	0	0	0	0	0	0	0	0	0	0	0	0	0	0	0
Otu7320	unclassified	unclassified	unclassified	unclassified	unclassified	unclassified	3	4	5	20	0	0	0	0	0	1	0	0	0	0	0	0	0	0	0	0	0	0	0	0	18	0	0	8	0	0	0	25	0	0	3	0	0	0	0	0	0	0	0
Otu7321	unclassified	unclassified	unclassified	unclassified	unclassified	unclassified	0	0	0	0	0	0	0	0	0	0	0	0	0	0	0	0	0	0	0	0	0	0	0	0	0	0	0	0	0	0	0	0	0	0	0	0	0	0	0	0	25	0	0
Otu7322	Basidiomycota	Agaricomycetes	Cantharellales	Ceratobasidiaceae	unclassified_Ceratobasidiaceae	Ceratobasidiaceae_sp	0	0	0	0	0	0	0	0	0	0	0	0	0	0	0	0	0	0	0	0	0	0	0	0	0	18	0	0	0	0	0	0	0	0	0	0	0	0	0	0	0	0	0
Otu7323	Basidiomycota	Agaricomycetes	Polyporales	Meruliaceae	unclassified_Meruliaceae	Meruliaceae_sp	0	0	0	0	0	0	0	0	0	0	0	0	0	0	0	0	0	0	0	0	0	0	0	0	0	0	0	0	0	0	0	0	0	0	0	0	0	0	0	17	0	0	0
Otu7324	Ascomycota	Eurotiomycetes	Eurotiales	Trichocomaceae	Thermomyces	Thermomyces_dupontii	0	0	0	0	0	0	0	0	0	0	0	0	0	0	0	0	0	0	0	0	0	0	0	0	0	0	0	0	0	0	0	0	0	0	0	14	0	0	0	0	0	0	0
Otu7325	unclassified	unclassified	unclassified	unclassified	unclassified	unclassified	0	0	0	0	0	0	0	0	0	0	0	0	0	0	0	0	0	0	0	0	0	0	0	0	0	0	0	0	0	0	0	0	15	0	0	0	0	0	0	0	0	0	0
Otu7326	Ascomycota	Pezizomycetes	unclassified_Pezizomycetes	unclassified_Pezizomycetes	unclassified_Pezizomycetes	Pezizomycetes_sp	0	0	0	0	0	0	0	0	0	0	0	0	0	0	0	0	0	0	0	0	0	0	0	0	0	0	0	0	0	0	0	0	0	0	0	0	0	0	0	0	0	0	0
Otu7327	unclassified_Fungi	unclassified_Fungi	unclassified_Fungi	unclassified_Fungi	unclassified_Fungi	Fungi_sp	32	39	6	14	5	3	10	4	3	0	0	8	0	0	0	0	0	0	0	0	0	0	0	0	149	0	128	0	0	30	100	237	68	0	61	60	20	0	88	0	115	4	0
Otu7328	unclassified	unclassified	unclassified	unclassified	unclassified	unclassified	0	0	1	0	0	0	0	0	0	0	0	0	0	0	0	0	0	0	0	0	0	0	0	0	0	0	16	0	0	0	0	0	2	0	0	4	0	0	0	0	0	0	0
Otu7331	unclassified	unclassified	unclassified	unclassified	unclassified	unclassified	3	1	1	0	0	0	0	0	0	0	0	0	0	0	0	0	0	0	0	0	0	0	0	0	0	0	0	0	0	0	0	0	0	0	0	0	0	0	0	0	0	0	0
Otu7335	unclassified	unclassified	unclassified	unclassified	unclassified	unclassified	0	0	0	0	0	0	0	0	0	0	0	0	0	0	0	0	0	0	0	0	0	0	0	0	0	0	0	0	0	7	3	2	3	0	0	0	0	0	0	0	0	7	0
Otu7373	unclassified	unclassified	unclassified	unclassified	unclassified	unclassified	0	0	0	0	0	0	0	0	0	0	0	0	0	0	0	0	0	5	0	0	0	0	0	0	0	0	0	0	0	1	0	0	0	0	0	0	0	0	0	0	0	0	0
Otu7386	unclassified_Fungi	unclassified_Fungi	unclassified_Fungi	unclassified_Fungi	unclassified_Fungi	Fungi_sp	0	0	0	0	0	0	0	0	0	0	0	0	0	0	0	0	0	0	0	0	0	0	0	0	0	0	0	0	0	0	0	0	0	0	0	0	0	299	0	0	44	1	0
Otu7399	unclassified	unclassified	unclassified	unclassified	unclassified	unclassified	0	0	0	0	0	0	0	0	0	0	0	0	0	0	0	0	0	0	0	0	0	0	0	0	0	0	0	0	0	0	0	0	0	0	0	0	0	0	1	0	18	0	0
Otu7406	unclassified	unclassified	unclassified	unclassified	unclassified	unclassified	2132	1786	3149	1235	4250	3845	3343	3497	3678	3960	3419	3886	0	0	0	0	0	0	0	0	0	0	0	0	18	36	12	105	27	8	113	110	1329	58	0	31	0	0	6	0	0	0	0
Otu7407	Basidiomycota	Agaricomycetes	Trechisporales	Hydnodontaceae	Trechispora	Trechispora_sp	2	6	6	61	0	0	1	0	4	1	1	0	0	0	0	0	0	0	0	0	0	0	0	0	58	0	99	56	68	25	38	97	0	171	13	9	4	808	28	189	336	701	22
Otu7408	Ascomycota	Pezizomycetes	Pezizales	Ascobolaceae	Ascobolus	Ascobolus_crenulatus	0	0	0	0	0	11	0	0	0	0	0	0	0	0	0	0	0	0	0	0	0	0	0	11	93	0	0	0	0	0	0	0	0	0	0	0	2	0	46	0	0	0	8
Otu7409	unclassified	unclassified	unclassified	unclassified	unclassified	unclassified	0	0	0	0	0	0	0	0	0	0	0	0	0	0	0	0	0	0	0	0	0	0	0	0	124	104	12	64	56	9	163	83	29	30	30	52	0	0	0	0	0	0	0
Otu7410	unclassified	unclassified	unclassified	unclassified	unclassified	unclassified	0	0	0	0	0	0	0	0	0	0	0	0	0	0	0	0	0	0	0	0	0	0	0	0	0	0	0	0	0	0	0	0	0	0	0	0	56	0	272	0	0	0	0
Otu7411	unclassified	unclassified	unclassified	unclassified	unclassified	unclassified	0	0	0	0	0	0	0	0	0	0	0	0	0	0	0	0	0	0	0	0	0	0	0	0	0	0	0	0	0	0	0	0	0	0	0	0	0	141	0	0	0	0	0
Otu7412	unclassified	unclassified	unclassified	unclassified	unclassified	unclassified	0	0	0	0	0	0	0	0	0	0	0	0	0	0	0	0	0	0	0	0	0	0	0	0	0	0	0	0	0	0	0	84	0	0	0	0	0	0	0	0	0	0	0
Otu7413	Ascomycota	Sordariomycetes	Coniochaetales	unclassified_Coniochaetales	unclassified_Coniochaetales	Coniochaetales_sp	0	0	0	0	0	0	0	0	0	0	0	0	0	0	0	0	0	0	0	0	0	0	0	0	0	0	0	0	0	0	0	0	0	0	0	0	0	0	0	0	0	0	0
Otu7414	Basidiomycota	Agaricomycetes	Sebacinales	Serendipitaceae	Serendipita	Serendipita_indica	0	0	0	0	0	0	0	0	0	0	0	0	0	0	0	0	0	0	0	0	0	0	0	0	0	0	0	0	0	0	0	0	0	46	0	0	0	0	0	0	20	0	0
Otu7415	Ascomycota	Eurotiomycetes	Onygenales	Onygenales_fam_Incertae_sedis	Chrysosporium	Chrysosporium_tropicum	0	0	0	0	0	0	0	0	0	0	0	0	0	0	0	0	0	0	0	0	0	0	0	0	0	0	0	0	0	0	0	0	0	42	0	0	0	0	0	0	0	0	0
Otu7416	Ascomycota	Eurotiomycetes	Chaetothyriales	unclassified_Chaetothyriales	unclassified_Chaetothyriales	Chaetothyriales_sp	0	0	0	0	0	0	0	0	0	0	0	0	0	0	0	0	0	0	684	0	48	0	7036	0	0	0	0	0	0	0	0	0	221	0	0	10	2	0	6	0	0	40	0
Otu7417	Basidiomycota	unclassified_Basidiomycota	unclassified_Basidiomycota	unclassified_Basidiomycota	unclassified_Basidiomycota	Basidiomycota_sp	0	0	0	0	0	0	0	0	0	0	0	0	0	0	0	0	0	0	0	0	0	0	0	0	0	0	0	0	0	0	25	0	0	0	0	0	0	0	0	0	0	0	0
Otu7418	unclassified	unclassified	unclassified	unclassified	unclassified	unclassified	0	0	0	0	0	0	0	0	0	0	0	0	0	0	0	0	0	0	0	0	0	0	0	0	0	0	0	25	0	0	0	0	0	0	0	0	0	0	0	0	0	0	0
Otu7419	unclassified	unclassified	unclassified	unclassified	unclassified	unclassified	0	0	0	0	0	0	0	0	0	0	0	0	0	0	0	0	0	0	0	0	0	0	0	0	0	0	0	0	0	0	0	0	0	0	0	0	0	0	0	0	25	0	0
Otu7420	unclassified_Fungi	unclassified_Fungi	unclassified_Fungi	unclassified_Fungi	unclassified_Fungi	Fungi_sp	0	0	0	0	0	0	0	0	0	0	0	0	0	0	0	0	0	0	0	0	0	0	0	0	0	0	0	0	0	0	0	0	0	0	0	0	0	9	1	106	18	61	0
Otu7421	Ascomycota	Pezizomycetes	Pezizales	Tuberaceae	Tuber	Tuber_sp	0	0	0	0	0	0	0	0	0	0	0	0	0	0	0	0	0	0	0	0	0	0	0	0	0	0	0	0	0	0	18	0	0	0	0	0	0	0	0	0	0	0	0
Otu7422	Mortierellomycota	Mortierellomycetes	Mortierellales	Mortierellaceae	Mortierella	Mortierella_alpina	0	0	0	0	0	0	0	0	0	0	0	0	0	0	0	272	0	0	0	0	0	0	0	0	0	0	34	0	0	0	0	0	0	0	0	0	0	0	0	19	0	0	0
Otu7423	Ascomycota	Sordariomycetes	Diaporthales	Valsaceae	Valsa	Valsa_abietis	0	0	0	0	0	0	0	0	0	0	0	0	0	0	0	0	0	0	0	0	14	15	0	0	0	0	0	0	0	0	0	0	0	0	0	0	0	0	0	0	0	0	14
Otu7424	Chytridiomycota	Rhizophlyctidomycetes	Rhizophlyctidales	Rhizophlyctidaceae	Rhizophlyctis	Rhizophlyctis_rosea	0	0	0	0	0	0	0	0	0	0	0	0	0	0	0	0	0	0	0	0	0	0	0	0	0	0	0	0	0	0	0	0	0	0	0	0	0	0	0	0	13	0	0
Otu7425	unclassified	unclassified	unclassified	unclassified	unclassified	unclassified	0	0	1	0	0	0	0	0	0	0	0	0	0	0	0	0	0	0	0	0	0	0	0	0	0	0	0	0	0	0	0	0	0	0	10	0	0	0	0	0	0	0	0
Otu7426	unclassified	unclassified	unclassified	unclassified	unclassified	unclassified	0	0	0	0	0	0	0	0	0	0	0	0	0	0	0	0	0	0	0	0	0	0	0	0	0	0	7	0	0	0	0	0	0	0	0	0	0	0	0	0	0	0	0
Otu7427	unclassified	unclassified	unclassified	unclassified	unclassified	unclassified	0	0	0	0	0	0	0	0	0	0	0	0	0	0	0	0	0	0	0	0	0	0	0	0	0	0	0	0	0	0	0	0	0	0	0	0	0	0	1	0	0	7	0
Otu7518	unclassified	unclassified	unclassified	unclassified	unclassified	unclassified	0	0	0	0	0	0	0	0	0	0	0	0	0	0	0	0	0	0	0	0	0	0	0	0	0	0	0	0	0	0	0	0	0	0	0	0	0	0	7	0	0	0	0
Otu7540	Ascomycota	Dothideomycetes	Pleosporales	Didymosphaeriaceae	Paraphaeosphaeria	Paraphaeosphaeria_barriae	0	0	0	0	0	0	0	1	0	0	0	0	0	0	0	0	0	0	0	0	0	0	0	0	0	0	0	0	0	0	0	0	6	0	0	12	0	468	0	0	0	0	0
Otu7541	Ascomycota	Sordariomycetes	Branch06	unclassified_Branch06	unclassified_Branch06	Branch06_sp	1	1	0	6	0	0	0	3	0	0	0	0	0	0	0	0	0	0	0	0	0	0	0	0	0	0	0	0	0	0	0	0	0	0	50	0	0	0	0	0	0	0	0
Otu7542	Chytridiomycota	Rhizophlyctidomycetes	Rhizophlyctidales	Rhizophlyctidaceae	Rhizophlyctis	Rhizophlyctis_rosea	0	0	0	0	0	0	0	0	0	0	0	0	0	0	0	0	0	0	0	0	0	0	0	0	0	0	0	0	0	0	0	0	0	0	0	0	0	0	1	17	30	5	0
Otu7543	Ascomycota	Sordariomycetes	Hypocreales	Hypocreaceae	Trichoderma	Trichoderma_stellatum	0	0	0	0	0	0	1	0	0	0	0	0	0	0	0	0	0	0	0	0	0	0	0	0	0	0	0	0	0	0	0	0	0	0	0	0	0	0	3	0	0	12	0
Otu7544	Chytridiomycota	Rhizophlyctidomycetes	Rhizophlyctidales	Rhizophlyctidaceae	Rhizophlyctis	Rhizophlyctis_rosea	0	0	0	0	0	0	0	0	0	0	0	0	0	0	0	0	0	0	0	0	0	0	0	0	0	0	0	0	0	0	0	0	0	0	0	0	0	0	0	0	0	14	0
Otu7545	Ascomycota	Pezizomycetes	Pezizales	Pyronemataceae	unclassified_Pyronemataceae	Pyronemataceae_sp	2	1	0	0	0	0	10	2	1	2	0	5	0	0	0	0	0	0	0	0	0	0	0	0	0	0	0	0	0	0	0	0	0	0	0	0	0	0	0	0	0	0	0
Otu7546	unclassified	unclassified	unclassified	unclassified	unclassified	unclassified	0	0	0	0	0	0	0	0	0	0	0	0	0	0	0	0	0	0	0	0	0	0	0	0	0	0	0	0	0	0	0	0	10	0	0	0	0	0	0	0	0	0	0
Otu7547	Ascomycota	Eurotiomycetes	Eurotiales	unclassified_Eurotiales	unclassified_Eurotiales	Eurotiales_sp	0	0	0	0	0	0	0	0	0	0	0	0	0	0	0	0	0	0	0	0	0	0	0	0	0	0	0	0	0	0	0	0	0	0	0	0	0	0	0	0	0	0	0
Otu7548	unclassified	unclassified	unclassified	unclassified	unclassified	unclassified	0	0	0	0	0	0	0	0	0	0	0	0	0	0	0	0	0	0	0	0	0	0	0	0	0	0	0	0	0	7	0	0	7	0	0	0	0	0	0	0	0	0	0
Otu7549	unclassified	unclassified	unclassified	unclassified	unclassified	unclassified	0	0	0	0	0	0	0	0	0	0	0	0	0	0	0	0	0	0	0	0	0	0	0	0	59	67	46	6	18	7	0	0	4	0	33	20	0	0	0	0	0	0	0
Otu7550	unclassified	unclassified	unclassified	unclassified	unclassified	unclassified	0	0	0	0	0	0	0	0	0	0	0	0	0	0	0	0	0	0	0	0	0	0	0	0	6	0	0	0	0	0	0	0	0	0	0	0	0	0	0	0	0	0	0
Otu7551	Basidiomycota	Agaricomycetes	Polyporales	unclassified_Polyporales	unclassified_Polyporales	Polyporales_sp	0	0	0	5	0	0	0	0	0	0	0	0	0	0	0	0	0	0	0	0	0	0	0	0	0	0	0	0	0	0	0	0	0	0	0	0	0	0	0	0	0	0	0
Otu7552	Basidiomycota	Agaricomycetes	Trechisporales	Hydnodontaceae	Trechispora	Trechispora_sp	0	0	0	0	0	0	0	0	0	0	0	0	0	0	0	0	0	0	0	0	0	0	0	0	0	0	0	0	0	0	0	0	0	0	0	0	0	0	0	0	0	5	0
Otu7553	unclassified	unclassified	unclassified	unclassified	unclassified	unclassified	0	0	0	0	0	0	0	0	0	1	0	0	0	0	0	0	5	0	0	2	0	0	0	0	0	0	0	0	0	0	1	0	0	0	0	0	0	0	0	0	1	3	0
Otu7555	unclassified	unclassified	unclassified	unclassified	unclassified	unclassified	0	0	0	0	0	2	0	0	0	0	0	1	0	0	0	0	0	0	0	7	0	0	25	2545	0	0	0	0	0	0	0	0	6	0	0	0	0	0	6	0	4	0	6
Otu7556	unclassified	unclassified	unclassified	unclassified	unclassified	unclassified	0	0	0	0	0	0	0	0	0	0	0	0	0	0	0	0	5	3	0	0	0	0	1	0	0	0	0	0	0	0	0	0	0	0	0	0	0	0	0	0	0	0	0
Otu7653	unclassified_Fungi	unclassified_Fungi	unclassified_Fungi	unclassified_Fungi	unclassified_Fungi	Fungi_sp	0	0	0	0	0	0	0	0	0	0	0	0	0	0	0	0	0	0	0	0	0	0	0	0	0	0	0	0	0	0	0	0	2	0	0	0	0	0	0	0	0	0	43
Otu7654	unclassified_Fungi	unclassified_Fungi	unclassified_Fungi	unclassified_Fungi	unclassified_Fungi	Fungi_sp	0	1	0	0	0	0	0	0	0	0	0	0	0	0	0	0	0	0	0	0	0	0	0	0	39	5	0	78	70	3	56	35	12	0	0	27	1	0	5	0	0	0	0
Otu7655	Ascomycota	Sordariomycetes	Microascales	Halosphaeriaceae	Natantispora	Natantispora_unipolaris	0	0	2	0	0	1	0	0	0	0	0	0	0	0	0	0	0	0	0	0	0	0	0	0	0	0	0	0	0	0	0	0	0	0	0	0	1	0	4	62	18	27	0
Otu7656	unclassified	unclassified	unclassified	unclassified	unclassified	unclassified	0	0	0	0	0	0	0	0	0	0	0	0	0	0	0	0	0	0	0	0	0	0	0	0	0	0	0	0	0	0	0	0	0	0	20	0	0	0	0	0	0	0	0
Otu7657	unclassified	unclassified	unclassified	unclassified	unclassified	unclassified	0	0	0	0	0	0	0	0	0	0	0	0	0	0	0	0	0	0	0	0	0	0	0	0	0	0	0	0	0	0	0	0	0	0	0	0	0	0	0	11	0	0	0
Otu7658	unclassified	unclassified	unclassified	unclassified	unclassified	unclassified	1	0	1	0	4	3	3	4	0	2	0	6	0	0	0	0	0	0	0	0	0	0	0	0	0	0	0	0	0	0	0	0	0	0	0	0	0	0	0	0	0	0	0
Otu7659	unclassified	unclassified	unclassified	unclassified	unclassified	unclassified	0	0	0	0	0	0	0	0	0	0	0	0	0	0	0	0	0	0	0	0	0	0	0	0	0	0	0	0	0	9	0	0	0	0	0	0	0	0	0	0	0	0	0
Otu7660	unclassified	unclassified	unclassified	unclassified	unclassified	unclassified	0	0	0	0	0	0	0	0	0	0	0	0	0	6	0	0	0	0	0	0	0	0	0	0	0	0	0	0	0	0	0	0	0	0	0	0	0	0	0	0	0	0	0
Otu7661	Cercozoa	unclassified_Cercozoa	unclassified_Cercozoa	unclassified_Cercozoa	unclassified_Cercozoa	Cercozoa_sp	0	0	0	0	0	0	0	0	0	0	0	0	0	0	0	0	0	0	0	0	0	0	0	0	0	0	0	0	0	0	0	0	0	0	0	0	0	0	0	0	5	0	0
Otu7663	unclassified	unclassified	unclassified	unclassified	unclassified	unclassified	0	0	4	2	0	0	0	0	0	0	0	0	0	0	0	0	0	0	0	0	0	0	0	0	0	0	0	0	0	0	0	0	0	0	0	0	0	0	0	0	0	0	0
Otu7664	unclassified	unclassified	unclassified	unclassified	unclassified	unclassified	0	0	0	0	0	0	0	0	0	0	0	0	0	0	0	0	0	0	0	0	0	0	0	0	0	0	0	0	0	0	0	0	0	0	0	0	0	0	0	0	6	0	0
Otu7667	unclassified	unclassified	unclassified	unclassified	unclassified	unclassified	0	0	0	0	0	0	0	0	0	0	0	0	0	0	0	0	0	0	0	0	0	0	0	15	0	0	0	0	0	0	0	0	0	0	0	0	0	0	0	0	0	0	2
Otu7668	unclassified	unclassified	unclassified	unclassified	unclassified	unclassified	0	0	0	0	0	0	0	0	0	0	0	0	0	14	0	0	0	0	0	0	0	0	0	94	0	0	1	0	0	0	0	0	1	0	4	0	0	0	0	0	0	0	3
Otu7703	Ascomycota	Sordariomycetes	Microascales	Halosphaeriaceae	Natantispora	Natantispora_unipolaris	0	0	1	20	0	0	0	1	0	0	0	0	0	0	0	0	0	0	0	0	0	0	0	0	0	0	0	0	0	0	0	0	0	0	0	0	0	0	0	0	0	0	0
Otu7757	unclassified	unclassified	unclassified	unclassified	unclassified	unclassified	0	0	0	0	0	0	0	0	0	0	0	0	0	0	0	0	0	0	0	0	0	0	0	0	22	154	136	32	11	0	220	29	26	60	91	60	0	0	0	0	0	0	0
Otu7758	unclassified_Fungi	unclassified_Fungi	unclassified_Fungi	unclassified_Fungi	unclassified_Fungi	Fungi_sp	0	0	0	36	0	0	0	0	0	0	2	0	0	0	0	0	0	0	0	0	0	0	0	0	88	136	0	101	46	0	0	0	0	365	27	0	0	1053	1	329	308	693	0
Otu7759	Ascomycota	Sordariomycetes	Hypoceales	Catabotrydaceae	unclassified_Catabotrydaceae	Catabotrydaceae_sp	0	0	0	0	0	0	0	0	0	0	0	0	0	0	0	0	0	0	0	0	0	0	0	0	0	0	0	0	0	0	0	78	0	0	0	0	0	0	0	0	0	0	0
Otu7760	Ascomycota	Sordariomycetes	Hypocreales	Hypocreaceae	Trichoderma	Trichoderma_stramineum	0	1	0	14	2	0	2	1	0	0	0	0	0	0	0	0	0	0	0	0	0	0	0	0	0	59	0	0	0	0	0	0	0	0	0	0	0	0	0	30	0	58	0
Otu7761	Ascomycota	Eurotiomycetes	Eurotiales	Aspergillaceae	Aspergillus	Aspergillus_penicillioides	0	1	0	1	0	0	0	0	0	0	0	0	0	0	0	0	0	0	3	15	0	2	0	0	0	0	26	0	6	6	25	24	0	0	0	0	0	11	2	57	12	0	0
Otu7762	Basidiomycota	Agaricomycetes	Cantharellales	Cantharellales_fam_Incertae_sedis	Minimedusa	Minimedusa_polyspora	0	0	0	0	0	0	0	0	0	0	0	0	0	0	0	0	0	0	0	0	0	0	0	0	0	0	0	0	0	0	0	0	0	0	0	0	0	0	0	0	0	0	0
Otu7763	Ascomycota	Eurotiomycetes	Chaetothyriales	unclassified_Chaetothyriales	unclassified_Chaetothyriales	Chaetothyriales_sp	0	0	0	0	0	0	0	0	0	0	0	0	0	0	0	0	0	0	0	0	0	0	0	0	0	0	0	0	0	0	0	0	0	0	0	0	1	0	9	44	51	12	0
Otu7764	Basidiomycota	Agaricomycetes	Polyporales	Ganodermataceae	Ganoderma	Ganoderma_australe	0	0	0	5	0	0	0	0	0	0	0	0	0	0	0	0	0	25	0	0	0	0	0	0	0	35	0	0	0	11	0	0	0	0	0	0	0	0	0	0	0	0	0
Otu7765	unclassified	unclassified	unclassified	unclassified	unclassified	unclassified	0	0	0	0	0	0	0	0	0	0	0	0	0	19	0	0	0	0	0	0	0	0	0	0	0	0	0	0	0	0	0	0	0	0	0	0	0	0	0	0	0	0	0
Otu7766	unclassified	unclassified	unclassified	unclassified	unclassified	unclassified	0	0	0	0	0	0	0	0	0	0	0	0	0	0	0	0	0	0	0	0	0	0	0	0	0	0	0	10	0	0	0	0	0	0	0	13	0	0	0	0	0	0	0
Otu7767	unclassified	unclassified	unclassified	unclassified	unclassified	unclassified	0	0	0	0	0	0	0	0	0	0	0	0	0	0	0	0	0	0	0	0	0	0	0	0	0	0	0	0	0	0	0	0	0	0	0	0	0	0	0	0	0	12	0
Otu7768	Ascomycota	Eurotiomycetes	Chaetothyriales	Herpotrichiellaceae	Cladophialophora	Cladophialophora_sp	3	0	0	18	0	0	0	1	0	0	0	0	0	0	0	0	0	0	0	0	0	0	0	0	0	0	0	0	0	0	0	0	0	0	0	0	0	0	0	0	0	12	0
Otu7769	unclassified_Fungi	unclassified_Fungi	unclassified_Fungi	unclassified_Fungi	unclassified_Fungi	Fungi_sp	0	0	0	0	0	0	0	0	0	0	0	0	0	0	0	0	0	0	0	0	0	0	0	0	0	0	0	7	0	0	0	0	0	0	0	0	0	0	0	0	0	0	0
Otu7770	unclassified	unclassified	unclassified	unclassified	unclassified	unclassified	5	0	0	0	0	1	5	0	0	2	0	0	0	0	0	0	0	0	0	0	0	0	0	0	0	0	0	0	0	0	0	0	0	0	0	0	0	0	0	0	0	0	0
Otu7775	unclassified	unclassified	unclassified	unclassified	unclassified	unclassified	0	0	0	2	0	0	1	1	0	0	2	0	0	0	0	0	0	0	0	0	0	0	0	0	0	0	0	0	0	0	0	0	0	0	0	0	0	0	0	0	0	0	0
Otu7777	unclassified_Fungi	unclassified_Fungi	unclassified_Fungi	unclassified_Fungi	unclassified_Fungi	Fungi_sp	0	0	0	0	0	0	0	0	0	0	0	0	0	0	0	0	0	0	0	0	0	0	0	0	0	0	0	0	0	0	0	0	0	0	0	0	0	10	0	1	3	1	0
Otu7858	Ascomycota	Eurotiomycetes	Chaetothyriales	unclassified_Chaetothyriales	unclassified_Chaetothyriales	Chaetothyriales_sp	0	0	0	0	0	0	0	0	0	0	0	0	0	0	0	0	0	0	0	0	0	0	0	0	0	0	0	0	0	0	0	0	0	0	0	0	0	324	0	0	0	0	0
Otu7859	unclassified	unclassified	unclassified	unclassified	unclassified	unclassified	0	1	0	0	0	0	0	1	0	0	0	0	0	0	0	0	452	536	678	374	0	4	91	18	0	0	0	0	487	405	282	824	9	10	36	19	0	0	2	98	68	62	16
Otu7860	Ascomycota	Sordariomycetes	Diaporthales	Valsaceae	unclassified_Valsaceae	Valsaceae_sp	34	23	4	47	3	1	0	17	0	0	0	0	0	0	0	0	0	0	0	0	0	0	0	0	16	0	41	20	0	0	70	0	29	0	0	12	0	0	0	0	0	0	0
Otu7861	Ascomycota	Sordariomycetes	unclassified_Sordariomycetes	unclassified_Sordariomycetes	unclassified_Sordariomycetes	Sordariomycetes_sp	0	0	0	0	0	0	0	0	0	0	0	0	0	0	0	0	0	0	0	0	0	0	0	0	0	0	0	10	0	0	0	0	0	76	0	0	0	0	0	0	0	0	0
Otu7862	Ascomycota	Orbiliomycetes	Orbiliales	Orbiliaceae	unclassified_Orbiliaceae	Orbiliaceae_sp	0	0	0	0	0	0	0	0	0	0	0	0	0	0	0	0	0	0	0	0	0	0	0	0	0	0	31	0	0	0	0	0	0	0	0	0	0	0	0	0	0	0	0
Otu7863	Ascomycota	Sordariomycetes	Diaporthales	Valsaceae	Valsa	Valsa_sordida	0	0	0	0	0	0	0	0	0	0	0	0	0	0	0	0	0	0	0	0	3	14	0	0	0	0	0	0	0	0	0	0	0	0	0	0	0	0	0	0	0	0	0
Otu7864	Chytridiomycota	Rhizophydiomycetes	Rhizophydiales	Rhizophydiaceae	Rhizophydium	Rhizophydium_sp	0	0	0	0	0	0	0	0	0	0	0	0	0	0	0	0	0	0	0	0	0	0	0	0	0	0	0	17	0	0	0	0	0	0	0	0	0	0	0	0	0	0	0
Otu7865	Ascomycota	Sordariomycetes	Coniochaetales	unclassified_Coniochaetales	unclassified_Coniochaetales	Coniochaetales_sp	0	0	0	0	0	0	0	0	0	0	0	0	0	0	0	0	0	0	0	0	0	0	0	0	0	0	0	0	0	0	0	14	0	0	0	0	0	0	0	0	0	0	0
Otu7866	unclassified	unclassified	unclassified	unclassified	unclassified	unclassified	0	0	0	0	0	0	0	0	0	0	0	0	0	0	0	0	0	1	0	16	0	0	3	0	0	0	0	0	0	0	0	0	0	0	0	0	0	0	0	0	0	0	0
Otu7867	Ascomycota	Sordariomycetes	Coniochaetales	unclassified_Coniochaetales	unclassified_Coniochaetales	Coniochaetales_sp	0	0	0	3	0	0	0	0	0	0	0	0	0	0	0	0	0	0	0	0	0	0	0	0	0	0	0	0	0	0	0	0	0	0	0	0	0	0	0	0	50	20	0
Otu7868	unclassified	unclassified	unclassified	unclassified	unclassified	unclassified	0	0	0	0	0	0	0	0	0	0	0	0	0	0	0	0	0	0	0	0	0	0	0	0	0	0	0	0	0	0	0	0	0	0	9	0	0	0	0	0	0	0	0
Otu7869	unclassified	unclassified	unclassified	unclassified	unclassified	unclassified	0	0	0	0	0	0	0	0	0	0	0	0	0	0	0	0	0	0	0	0	0	0	0	0	0	0	0	0	0	0	0	0	7	0	0	0	0	0	0	0	0	0	0
Otu7870	unclassified	unclassified	unclassified	unclassified	unclassified	unclassified	2	0	0	0	0	0	0	0	0	0	0	0	0	0	0	0	0	0	0	0	0	0	0	0	0	0	0	0	1	0	0	0	0	0	0	0	0	0	0	2	7	0	0
Otu7871	unclassified	unclassified	unclassified	unclassified	unclassified	unclassified	0	0	0	0	0	0	0	0	0	0	0	0	0	0	0	0	0	0	0	0	0	0	0	0	0	0	0	6	0	0	0	0	0	0	0	0	0	0	0	0	0	0	0
Otu7872	unclassified	unclassified	unclassified	unclassified	unclassified	unclassified	0	0	5	0	0	0	0	0	0	0	0	0	0	0	0	0	0	0	0	0	0	0	0	0	0	0	0	0	0	0	0	0	0	0	0	0	0	0	0	0	0	0	0
Otu7873	unclassified	unclassified	unclassified	unclassified	unclassified	unclassified	0	0	0	0	0	0	0	0	0	0	0	0	121	9	0	0	0	0	0	0	0	0	0	1	5	0	0	0	0	0	0	0	0	0	0	0	0	0	0	0	0	0	0
Otu7874	unclassified	unclassified	unclassified	unclassified	unclassified	unclassified	0	0	0	0	0	0	0	0	0	0	0	0	0	0	0	0	0	0	0	0	0	0	0	0	0	0	0	0	0	0	0	0	0	0	0	0	0	0	0	0	0	5	0
Otu7875	unclassified_Fungi	unclassified_Fungi	unclassified_Fungi	unclassified_Fungi	unclassified_Fungi	Fungi_sp	0	0	0	0	0	0	0	0	0	0	0	0	0	0	0	0	0	0	0	0	0	0	0	0	0	0	0	0	0	0	0	0	0	0	0	0	0	0	0	0	0	5	0
Otu7876	unclassified	unclassified	unclassified	unclassified	unclassified	unclassified	0	0	0	0	0	0	0	0	0	0	0	0	0	0	0	0	0	11	0	4	0	0	1	0	0	0	0	0	0	0	0	0	0	0	0	0	0	0	0	0	0	0	0
Otu7878	Ascomycota	unclassified_Ascomycota	unclassified_Ascomycota	unclassified_Ascomycota	unclassified_Ascomycota	Ascomycota_sp	0	0	2	1	4	2	4	1	0	2	1	3	0	0	0	0	0	0	0	0	0	0	0	0	0	0	0	0	0	0	0	0	0	0	0	0	0	0	0	0	0	0	0
Otu7879	unclassified_Fungi	unclassified_Fungi	unclassified_Fungi	unclassified_Fungi	unclassified_Fungi	Fungi_sp	0	0	3	7	0	0	0	2	0	0	0	0	0	0	0	0	0	0	0	0	0	0	0	0	0	0	0	0	0	0	0	0	0	0	0	0	0	0	0	0	0	0	0
Otu7880	unclassified	unclassified	unclassified	unclassified	unclassified	unclassified	0	0	0	0	0	0	0	0	0	0	0	0	0	0	0	0	0	0	0	0	0	0	0	0	0	0	0	0	0	0	0	0	0	0	0	0	1	0	9	0	0	0	0
Otu7963	Ascomycota	Pezizomycetes	Pezizales	Pyronemataceae	Pseudaleuria	Pseudaleuria_sp	0	0	0	0	0	0	0	0	0	0	0	0	0	0	0	0	0	0	0	0	0	0	0	0	0	0	0	0	0	0	0	0	0	0	0	0	0	0	0	88	50	91	0
Otu7964	unclassified	unclassified	unclassified	unclassified	unclassified	unclassified	0	0	0	0	0	0	0	0	0	0	0	0	0	0	0	0	0	0	0	0	0	0	0	0	0	0	70	30	0	2	35	126	0	0	0	13	0	0	0	0	0	0	0
Otu7965	Chytridiomycota	unclassified_Chytridiomycota	unclassified_Chytridiomycota	unclassified_Chytridiomycota	unclassified_Chytridiomycota	Chytridiomycota_sp	0	0	0	0	0	0	0	0	0	0	0	0	0	0	0	0	0	0	0	0	0	0	0	0	0	0	0	0	0	0	0	0	0	0	0	0	0	0	0	0	0	0	0
Otu7966	Basidiomycota	Agaricomycetes	Thelephorales	Thelephoraceae	unclassified_Thelephoraceae	Thelephoraceae_sp	0	0	3	13	0	0	4	1	1	0	0	0	0	0	0	0	0	0	0	0	0	0	0	0	0	0	65	0	0	0	0	0	0	0	0	0	0	0	0	0	0	0	0
Otu7967	Mortierellomycota	Mortierellomycetes	Mortierellales	Mortierellaceae	Mortierella	Mortierella_wolfii	0	0	0	0	0	0	0	0	0	0	0	0	0	0	0	0	0	0	0	0	0	0	0	0	0	79	0	0	16	0	0	0	0	0	0	0	0	0	0	0	0	0	0
Otu7968	Ascomycota	Eurotiomycetes	Chaetothyriales	unclassified_Chaetothyriales	unclassified_Chaetothyriales	Chaetothyriales_sp	0	0	0	0	0	0	0	0	0	0	0	0	0	0	0	0	0	0	0	0	0	0	0	0	0	0	0	0	0	0	0	0	0	0	0	0	0	0	0	0	34	26	0
Otu7969	unclassified	unclassified	unclassified	unclassified	unclassified	unclassified	0	0	0	0	0	0	0	0	0	0	0	0	0	0	0	0	0	0	0	0	0	0	0	0	0	0	0	0	0	0	0	0	0	0	0	0	0	0	9	0	35	6	0
Otu7970	unclassified	unclassified	unclassified	unclassified	unclassified	unclassified	0	0	0	0	0	0	0	0	0	0	0	0	0	0	0	0	0	0	0	0	0	0	0	0	0	0	0	0	0	0	0	0	0	0	0	0	1	0	7	29	0	0	0
Otu7971	Ascomycota	Sordariomycetes	Hypocreales	Hypocreaceae	Trichoderma	Trichoderma_ivoriense	0	0	0	0	0	0	0	0	0	0	0	0	0	0	0	0	0	0	0	0	0	0	0	0	0	0	0	22	0	0	0	0	0	0	0	0	0	0	0	0	0	0	0
Otu7972	unclassified	unclassified	unclassified	unclassified	unclassified	unclassified	4	1	0	2	0	0	4	0	0	0	0	1	0	0	0	0	0	0	0	0	0	0	0	0	0	0	0	45	20	3	0	0	6	91	0	0	0	0	0	0	0	0	0
Otu7973	Ascomycota	Eurotiomycetes	Chaetothyriales	Cyphellophoraceae	Anthopsis	Anthopsis_sp	0	0	0	0	0	0	0	0	0	0	0	0	0	0	0	0	0	2	0	0	0	0	0	0	0	0	0	0	1	0	0	0	0	14	0	0	20	0	221	0	0	2	0
Otu7974	unclassified	unclassified	unclassified	unclassified	unclassified	unclassified	0	0	0	0	0	0	0	1	0	0	0	0	0	0	0	0	0	0	0	0	0	0	0	0	0	0	0	0	0	0	0	0	12	0	0	6	1	0	0	0	0	0	8
Otu7975	unclassified	unclassified	unclassified	unclassified	unclassified	unclassified	0	0	0	0	0	0	0	0	0	0	0	0	0	12	0	0	0	0	0	0	0	0	0	0	0	0	0	0	0	0	0	0	0	0	0	0	0	0	0	0	0	0	0
Otu7976	unclassified	unclassified	unclassified	unclassified	unclassified	unclassified	0	0	0	0	0	0	0	0	0	0	0	0	0	0	0	0	0	0	0	0	0	0	0	0	9	0	0	0	0	0	0	0	0	0	0	0	0	0	0	0	0	0	0
Otu7977	unclassified	unclassified	unclassified	unclassified	unclassified	unclassified	0	0	0	0	0	0	0	0	0	0	0	0	0	0	0	0	0	0	0	0	0	0	0	0	0	0	0	0	0	0	0	0	0	0	0	0	0	0	0	0	8	2	0
Otu7978	Basidiomycota	Agaricomycetes	Cantharellales	Ceratobasidiaceae	Rhizoctonia	Rhizoctonia_sp	0	0	0	0	0	0	0	0	0	0	0	0	0	0	0	0	0	0	0	0	0	0	0	0	0	0	0	0	0	0	0	0	7	0	0	0	0	0	0	0	0	0	0
Otu7979	unclassified	unclassified	unclassified	unclassified	unclassified	unclassified	0	0	0	0	0	0	0	0	0	0	0	0	0	0	0	0	0	0	0	0	0	0	0	0	0	0	0	0	0	0	0	0	0	0	0	0	0	0	0	0	33	0	0
Otu7980	Basidiomycota	Agaricomycetes	Sebacinales	Sebacinaceae	unclassified_Sebacinaceae	Sebacinaceae_sp	6	0	0	0	0	0	0	0	0	0	0	0	0	0	0	0	0	0	0	0	0	0	0	0	0	0	0	0	0	0	0	0	0	0	0	0	0	0	0	0	0	0	0
Otu7981	Ascomycota	Eurotiomycetes	Chaetothyriales	Herpotrichiellaceae	Cladophialophora	Cladophialophora_sp	4	0	0	2	0	0	0	0	0	0	0	0	0	0	0	0	0	0	0	0	0	0	0	0	0	0	0	0	0	0	0	0	0	0	0	0	0	0	0	0	0	0	0
Otu7983	Ascomycota	Pezizomycetes	Pezizales	Pyronemataceae	unclassified_Pyronemataceae	Pyronemataceae_sp	0	0	3	0	0	0	0	0	0	0	0	0	0	0	0	0	0	0	0	0	0	0	0	0	0	0	0	0	0	0	0	0	3	0	0	0	0	0	0	0	0	0	0
Otu8055	Ascomycota	Eurotiomycetes	Chaetothyriales	Herpotrichiellaceae	Exophiala	Exophiala_equina	0	0	0	0	0	0	2	0	1	0	0	0	0	0	0	0	0	0	0	0	0	0	0	0	0	0	0	0	1	0	0	0	0	0	0	0	0	837	7	105	140	121	0
Otu8056	Ascomycota	Dothideomycetes	Pleosporales	Pleosporales_fam_Incertae_sedis	Chalastospora	Chalastospora_gossypii	0	0	0	0	0	0	0	0	0	0	0	0	459	0	0	0	0	0	0	0	1	1	0	12	0	0	0	0	0	0	0	0	0	0	0	0	0	0	0	0	0	0	0
Otu8057	Ascomycota	Sordariomycetes	Hypocreales	Hypocreaceae	Trichoderma	Trichoderma_virens	10	0	0	9	0	0	7	3	1	0	1	1	0	0	0	0	0	0	0	0	51	0	0	0	0	0	0	0	0	0	0	0	0	0	0	0	0	0	4	189	138	247	31
Otu8058	Ascomycota	Sordariomycetes	Coniochaetales	unclassified_Coniochaetales	unclassified_Coniochaetales	Coniochaetales_sp	0	0	0	0	0	0	0	0	0	0	0	0	0	0	0	0	0	0	0	0	0	0	0	0	0	0	0	0	0	0	0	0	0	0	0	0	0	244	1	30	78	63	0
Otu8059	Ascomycota	Eurotiomycetes	Chaetothyriales	Herpotrichiellaceae	unclassified_Herpotrichiellaceae	Herpotrichiellaceae_sp	0	0	0	0	0	0	0	0	0	0	0	0	0	0	0	0	0	0	0	0	0	0	0	0	0	0	0	0	0	0	0	0	0	0	0	0	1	0	6	174	180	176	0
Otu8060	unclassified	unclassified	unclassified	unclassified	unclassified	unclassified	0	0	0	0	0	0	0	0	0	0	0	0	0	0	0	0	0	0	0	0	0	0	0	0	0	0	0	0	0	0	0	0	0	0	0	0	0	46	0	0	0	0	0
Otu8061	unclassified	unclassified	unclassified	unclassified	unclassified	unclassified	0	0	0	0	0	0	0	0	0	0	0	0	0	0	0	0	0	0	0	0	0	0	0	0	0	0	0	0	0	0	0	0	0	0	0	0	0	0	0	0	0	0	0
Otu8062	Ascomycota	Dothideomycetes	Venturiales	Sympoventuriaceae	unclassified_Sympoventuriaceae	Sympoventuriaceae_sp	2	0	0	3	0	0	0	3	0	0	0	0	0	0	0	0	0	0	0	0	0	0	0	0	26	0	0	0	0	0	0	0	0	0	0	0	0	0	0	0	0	0	0
Otu8063	unclassified	unclassified	unclassified	unclassified	unclassified	unclassified	0	0	0	0	0	0	0	0	0	0	0	0	0	0	0	0	0	0	0	0	0	0	0	0	0	0	0	0	0	0	0	0	0	0	0	0	0	0	0	23	0	0	0
Otu8064	unclassified	unclassified	unclassified	unclassified	unclassified	unclassified	0	0	0	0	0	0	0	0	0	0	0	0	0	0	0	0	0	0	0	0	0	0	0	0	0	0	0	15	0	0	0	0	0	0	0	0	0	0	0	22	0	0	0
Otu8065	unclassified	unclassified	unclassified	unclassified	unclassified	unclassified	0	0	0	0	0	0	0	0	0	0	0	0	0	0	0	0	0	0	0	0	0	0	0	0	0	0	9	0	0	0	0	0	0	0	45	0	0	0	0	0	0	0	0
Otu8066	unclassified	unclassified	unclassified	unclassified	unclassified	unclassified	0	0	0	0	0	0	0	0	0	0	0	0	0	0	0	0	0	0	0	0	0	0	0	0	0	0	0	0	0	0	0	0	0	0	0	0	0	0	0	0	20	0	0
Otu8067	Ascomycota	Eurotiomycetes	Chaetothyriales	Herpotrichiellaceae	Cladophialophora	Cladophialophora_sp	0	0	0	0	0	0	0	0	0	0	0	0	0	0	0	0	0	0	0	0	0	0	0	0	18	0	0	0	0	0	0	0	0	0	0	0	0	0	0	0	0	0	0
Otu8068	unclassified	unclassified	unclassified	unclassified	unclassified	unclassified	0	0	0	0	0	0	0	0	0	0	0	0	0	0	0	0	3	1	2	2	0	0	0	0	0	0	0	0	0	6	0	27	0	0	0	0	0	0	0	0	0	0	0
Otu8069	Cercozoa	unclassified_Cercozoa	unclassified_Cercozoa	unclassified_Cercozoa	unclassified_Cercozoa	Cercozoa_sp	0	0	0	0	0	0	0	0	0	0	0	0	0	0	0	0	0	0	0	0	0	0	0	0	0	0	0	0	0	0	0	0	0	0	0	0	0	0	0	14	0	15	0
Otu8070	Ascomycota	Dothideomycetes	unclassified_Dothideomycetes	unclassified_Dothideomycetes	unclassified_Dothideomycetes	Dothideomycetes_sp	0	3	0	24	0	0	0	0	0	1	0	0	0	0	0	0	0	0	0	0	0	0	0	0	0	0	0	0	0	1	0	0	9	0	31	11	0	0	0	0	0	0	0
Otu8071	unclassified	unclassified	unclassified	unclassified	unclassified	unclassified	2	0	0	0	0	0	0	0	0	0	0	0	0	0	0	0	0	0	0	0	0	0	0	0	0	0	0	0	0	0	0	0	0	0	0	0	0	0	0	31	1	12	0
Otu8072	Ascomycota	Eurotiomycetes	Eurotiales	Aspergillaceae	Aspergillus	Aspergillus_sp	0	1	0	0	0	0	0	0	0	0	0	0	0	0	0	0	0	49	185	11	0	0	0	0	0	0	0	0	0	0	0	0	0	0	0	0	0	0	1	0	10	0	2
Otu8073	Ascomycota	unclassified_Ascomycota	unclassified_Ascomycota	unclassified_Ascomycota	unclassified_Ascomycota	Ascomycota_sp	0	4	0	8	0	0	0	1	0	0	0	0	0	0	0	0	0	0	0	0	0	0	0	0	0	0	0	0	0	0	0	43	0	0	0	0	0	0	0	0	0	0	0
Otu8074	Ascomycota	Sordariomycetes	unclassified_Sordariomycetes	unclassified_Sordariomycetes	unclassified_Sordariomycetes	Sordariomycetes_sp	0	0	0	0	0	0	0	0	0	0	0	0	0	7938	0	0	0	10	0	0	0	110	0	0	0	0	0	0	0	0	0	0	0	0	0	0	0	0	1	0	0	0	5
Otu8075	Basidiomycota	Agaricomycetes	Polyporales	unclassified_Polyporales	unclassified_Polyporales	Polyporales_sp	0	0	0	0	0	0	0	0	0	0	0	0	0	0	0	0	0	0	0	0	0	0	0	0	0	0	0	0	7	0	0	0	0	0	0	0	0	0	0	0	0	0	0
Otu8076	unclassified	unclassified	unclassified	unclassified	unclassified	unclassified	0	0	0	0	0	0	0	0	0	0	0	0	0	0	0	0	0	0	0	0	0	0	0	0	0	0	0	0	0	0	0	0	6	0	0	2	0	0	0	0	0	0	0
Otu8077	Ascomycota	Sordariomycetes	unclassified_Sordariomycetes	unclassified_Sordariomycetes	unclassified_Sordariomycetes	Sordariomycetes_sp	5	0	0	2	0	0	0	0	0	0	0	0	0	0	0	0	0	0	0	0	0	0	0	0	0	0	0	0	0	0	0	0	0	0	0	0	2	0	5	0	0	0	0
Otu8078	unclassified	unclassified	unclassified	unclassified	unclassified	unclassified	0	0	0	0	0	0	0	0	0	0	0	0	0	0	0	0	0	0	0	0	0	0	0	7	0	0	0	0	0	0	0	0	0	0	0	0	0	0	0	0	0	0	0
Otu8079	Ascomycota	Eurotiomycetes	Chaetothyriales	Cyphellophoraceae	Cyphellophora	Cyphellophora_sp	4	0	5	0	0	0	0	1	0	0	0	0	0	0	0	0	0	0	0	0	0	0	0	0	0	0	0	0	0	0	0	0	0	0	0	0	0	0	0	0	0	0	0
Otu8080	unclassified	unclassified	unclassified	unclassified	unclassified	unclassified	0	0	0	0	0	0	0	0	0	0	0	0	0	0	0	0	0	0	0	0	0	0	0	0	0	0	0	0	0	0	0	0	0	0	0	0	1	0	4	0	0	0	0
Otu8081	Basidiomycota	Agaricomycetes	Thelephorales	Thelephoraceae	unclassified_Thelephoraceae	Thelephoraceae_sp	3	0	0	0	0	0	2	0	0	0	0	2	0	0	0	0	0	0	0	0	0	0	0	0	0	0	0	0	0	0	0	0	1	0	0	0	0	0	0	0	0	0	0
Otu8082	unclassified	unclassified	unclassified	unclassified	unclassified	unclassified	0	0	0	0	0	0	0	0	0	0	0	0	13	4	0	0	0	0	0	0	0	0	0	0	3	0	0	0	0	0	0	0	1	0	0	0	0	0	0	0	0	0	0
Otu8121	unclassified_Fungi	unclassified_Fungi	unclassified_Fungi	unclassified_Fungi	unclassified_Fungi	Fungi_sp	4	0	4	4	2	1	3	3	2	2	4	1	0	0	0	0	0	0	0	0	0	0	0	0	0	0	0	0	0	0	0	0	0	0	0	0	0	0	0	0	0	0	0
Otu8142	unclassified	unclassified	unclassified	unclassified	unclassified	unclassified	0	0	0	0	0	0	0	0	0	0	0	0	0	0	0	0	0	0	0	0	0	2	0	0	0	0	0	0	0	2	0	1	0	0	0	0	0	0	0	0	0	0	0
Otu8176	Ascomycota	Sordariomycetes	Hypocreales	Hypocreaceae	Trichoderma	Trichoderma_spirale	17	8	18	37	1	0	7	6	0	2	0	0	0	0	0	0	0	0	0	0	0	0	0	0	0	208	77	29	41	10	95	72	0	0	18	12	2	0	6	0	0	0	0
Otu8177	unclassified_Fungi	unclassified_Fungi	unclassified_Fungi	unclassified_Fungi	unclassified_Fungi	Fungi_sp	0	0	0	0	0	0	0	0	0	0	0	0	0	0	0	0	0	0	0	0	0	0	0	0	0	0	0	0	0	0	0	73	0	0	0	0	0	0	0	0	0	0	0
Otu8178	Ascomycota	Sordariomycetes	unclassified_Sordariomycetes	unclassified_Sordariomycetes	unclassified_Sordariomycetes	Sordariomycetes_sp	0	0	3	0	0	0	0	0	1	0	0	0	0	0	0	0	0	0	0	0	0	0	0	0	0	63	0	0	0	0	0	0	0	0	0	12	0	0	0	0	0	0	0
Otu8179	Basidiomycota	Agaricomycetes	Thelephorales	Thelephoraceae	Tomentella	Tomentella_sp	3	0	10	23	0	0	3	0	0	0	1	0	0	0	0	0	0	0	0	0	0	0	0	0	59	0	0	0	0	12	0	0	0	90	0	27	0	0	0	0	0	0	0
Otu8180	Ascomycota	Sordariomycetes	unclassified_Sordariomycetes	unclassified_Sordariomycetes	unclassified_Sordariomycetes	Sordariomycetes_sp	0	0	0	0	0	0	0	0	0	0	0	0	0	0	0	0	0	0	0	0	0	0	0	0	0	0	0	0	0	0	0	0	0	0	0	0	0	0	0	47	0	0	0
Otu8181	unclassified	unclassified	unclassified	unclassified	unclassified	unclassified	0	0	0	44	0	0	0	0	0	0	0	0	0	0	0	0	0	0	0	0	0	0	0	0	0	0	0	0	0	0	0	0	0	0	0	0	0	0	0	0	0	0	0
Otu8182	unclassified	unclassified	unclassified	unclassified	unclassified	unclassified	2	1	1	0	5	1	0	5	24	17	10	4	0	0	0	0	0	0	0	0	0	0	0	0	0	0	0	0	0	0	0	18	0	0	0	0	0	0	0	0	0	0	0
Otu8183	unclassified	unclassified	unclassified	unclassified	unclassified	unclassified	0	0	0	0	0	0	0	0	0	0	0	0	0	0	0	0	0	0	0	0	0	0	0	0	0	0	0	5	0	0	0	0	0	30	0	0	0	0	0	0	0	0	0
Otu8184	unclassified	unclassified	unclassified	unclassified	unclassified	unclassified	0	0	0	0	0	0	0	0	0	0	0	0	0	0	0	0	0	0	0	0	0	0	0	0	22	0	0	0	0	0	0	0	0	0	0	0	0	0	0	0	0	0	0
Otu8185	unclassified	unclassified	unclassified	unclassified	unclassified	unclassified	0	0	0	0	0	0	0	0	0	0	0	0	0	0	0	0	0	0	0	0	0	0	0	0	0	0	0	22	0	0	0	0	0	0	0	0	0	0	0	0	0	0	0
Otu8186	Ascomycota	Sordariomycetes	unclassified_Sordariomycetes	unclassified_Sordariomycetes	unclassified_Sordariomycetes	Sordariomycetes_sp	0	0	0	0	0	0	0	0	0	0	0	0	0	0	0	0	0	0	0	0	0	0	0	0	0	0	0	0	0	0	0	0	0	0	0	0	0	0	4	0	0	0	0
Otu8187	Basidiomycota	Agaricomycetes	Auriculariales	Auriculariaceae	Auricularia	Auricularia_sp	3	0	3	0	0	0	0	0	0	0	0	0	0	0	0	0	0	0	0	0	0	0	0	0	0	0	0	0	0	0	20	0	0	0	0	0	0	0	0	0	0	0	0
Otu8188	Ascomycota	Saccharomycetes	Saccharomycetales	Debaryomycetaceae	Debaryomyces	Debaryomyces_hansenii	0	0	0	1	0	0	0	0	0	0	0	0	0	30	0	0	26	0	15	6	1	0	0	1	21	0	0	2	0	0	0	0	0	0	0	0	0	0	0	0	0	0	0
Otu8189	Basidiomycota	Agaricomycetes	Thelephorales	Thelephoraceae	Tomentella	Tomentella_sp	0	0	0	0	0	0	0	0	0	0	0	0	0	0	0	0	0	0	0	0	0	0	0	0	0	0	0	34	0	0	0	0	0	0	0	0	0	0	0	0	0	0	0
Otu8190	Basidiomycota	Agaricomycetes	Russulales	Russulaceae	Russula	Russula_sp	5	4	2	4	0	0	0	0	0	0	0	0	0	0	0	0	0	0	0	0	0	0	0	0	0	0	13	12	67	0	22	0	5	0	0	17	0	0	0	0	0	0	0
Otu8191	Ascomycota	Eurotiomycetes	Chaetothyriales	Trichomeriaceae	Knufia	Knufia_epidermidis	0	0	0	0	0	0	0	0	0	0	0	0	0	0	0	0	0	0	0	0	0	0	0	0	0	0	0	12	0	0	0	0	0	0	0	0	0	0	0	0	0	0	0
Otu8192	Ascomycota	Eurotiomycetes	Eurotiales	unclassified_Eurotiales	unclassified_Eurotiales	Eurotiales_sp	0	0	0	11	0	0	0	0	0	0	0	0	0	0	0	0	0	0	0	0	0	0	0	0	0	0	0	0	0	0	0	0	0	0	0	0	0	0	0	0	0	0	0
Otu8193	unclassified	unclassified	unclassified	unclassified	unclassified	unclassified	0	0	0	0	0	0	0	0	0	0	0	0	0	0	0	0	0	0	0	0	0	0	0	0	0	0	0	0	0	0	0	0	0	0	0	0	0	0	0	0	0	8	0
Otu8194	Ascomycota	Eurotiomycetes	Chaetothyriales	unclassified_Chaetothyriales	unclassified_Chaetothyriales	Chaetothyriales_sp	0	0	0	7	0	0	0	0	0	0	0	0	0	0	0	0	0	0	0	0	0	0	0	0	0	0	0	0	0	0	0	0	0	0	0	0	0	0	0	0	0	0	0
Otu8195	unclassified	unclassified	unclassified	unclassified	unclassified	unclassified	0	0	0	0	0	0	0	0	0	0	0	0	0	0	0	0	0	0	0	0	0	0	0	0	0	0	0	11	0	0	0	0	0	0	0	0	2	0	9	0	0	0	0
Otu8197	Basidiomycota	Agaricomycetes	Polyporales	unclassified_Polyporales	unclassified_Polyporales	Polyporales_sp	0	0	1	6	0	0	0	0	0	0	0	0	0	0	0	0	0	0	0	0	0	0	0	0	0	0	0	0	0	0	0	0	0	0	0	0	0	0	0	0	0	0	0
Otu8284	Basidiomycota	Agaricomycetes	Polyporales	Meruliaceae	Mycoacia	Mycoacia_sp	0	0	0	0	0	9	0	0	0	1	0	0	0	0	0	0	0	0	0	0	0	0	13	0	0	0	0	0	0	0	0	0	0	0	0	12	1	99	10	0	125	0	0
Otu8285	Ascomycota	Dothideomycetes	Pleosporales	Didymosphaeriaceae	Paraphaeosphaeria	Paraphaeosphaeria_sardoa	0	0	0	0	0	0	4	0	1	0	0	0	0	0	0	0	0	0	0	0	0	0	0	0	0	0	0	0	0	0	66	180	0	0	0	0	0	0	0	27	83	88	0
Otu8286	Ascomycota	Eurotiomycetes	unclassified_Eurotiomycetes	unclassified_Eurotiomycetes	unclassified_Eurotiomycetes	Eurotiomycetes_sp	0	0	0	0	0	0	0	0	0	0	0	0	0	0	0	0	0	0	0	0	0	0	0	0	0	60	0	0	0	0	0	0	0	0	0	0	0	0	0	0	0	0	0
Otu8287	unclassified	unclassified	unclassified	unclassified	unclassified	unclassified	0	0	0	0	0	0	0	0	0	0	0	0	0	0	0	0	0	0	0	0	0	0	0	0	0	0	0	0	0	0	0	0	0	0	0	0	0	0	0	31	0	0	0
Otu8288	Ascomycota	Eurotiomycetes	Eurotiales	Aspergillaceae	Aspergillus	Aspergillus_penicillioides	0	0	0	0	0	0	0	0	0	0	0	0	0	0	0	0	0	0	0	0	0	0	0	0	0	0	0	0	0	0	29	0	0	0	0	0	0	0	0	0	0	0	0
Otu8289	Basidiomycota	Agaricomycetes	Polyporales	unclassified_Polyporales	unclassified_Polyporales	Polyporales_sp	0	0	0	0	0	0	0	0	0	0	0	0	0	0	0	0	0	0	0	0	0	0	0	0	0	0	0	0	0	0	29	0	0	0	0	0	0	0	0	0	0	0	0
Otu8290	Basidiomycota	Agaricomycetes	Thelephorales	Thelephoraceae	unclassified_Thelephoraceae	Thelephoraceae_sp	2	6	5	0	0	0	0	0	0	0	0	0	0	0	0	0	0	0	0	0	0	0	0	0	24	40	0	6	0	0	0	0	0	0	0	0	0	0	0	0	0	0	0
Otu8291	unclassified	unclassified	unclassified	unclassified	unclassified	unclassified	0	0	0	0	0	0	0	0	0	0	0	0	0	0	0	0	0	0	0	0	0	21	0	0	0	0	0	0	0	0	0	0	0	0	0	0	0	0	0	0	0	0	0
Otu8292	Chytridiomycota	Chytridiomycetes	unclassified_Chytridiomycetes	unclassified_Chytridiomycetes	unclassified_Chytridiomycetes	Chytridiomycetes_sp	0	0	0	0	0	0	0	0	0	0	0	0	0	0	0	0	0	0	0	0	0	0	0	0	0	0	0	0	0	0	0	0	0	0	0	0	0	0	1	0	40	20	0
Otu8293	Basidiomycota	Agaricomycetes	Polyporales	Meruliaceae	Phlebia	Phlebia_rufa	0	0	0	0	0	0	0	0	0	0	0	1	0	0	0	0	0	0	0	0	0	0	0	0	0	0	0	0	0	0	0	0	0	0	0	0	0	0	0	0	12	0	0
Otu8294	Basidiomycota	Agaricomycetes	Polyporales	Polyporaceae	Coriolopsis	Coriolopsis_strumosa	0	0	0	0	0	0	0	2	0	0	0	8	0	0	0	0	0	0	0	0	0	0	0	0	0	0	0	0	0	0	0	0	0	0	0	0	0	0	0	0	0	0	0
Otu8295	unclassified	unclassified	unclassified	unclassified	unclassified	unclassified	0	0	0	0	0	0	0	0	0	0	0	0	0	0	0	0	0	0	0	0	0	0	0	0	0	0	0	0	0	0	0	0	0	0	18	0	0	0	0	0	0	0	8
Otu8296	unclassified	unclassified	unclassified	unclassified	unclassified	unclassified	4	0	0	0	0	0	0	0	0	0	0	0	0	0	0	0	0	0	0	0	0	0	0	0	0	0	0	0	0	0	0	0	0	0	0	0	0	0	0	0	0	8	0
Otu8297	unclassified	unclassified	unclassified	unclassified	unclassified	unclassified	0	0	0	0	0	0	0	0	0	0	0	0	0	0	0	0	0	0	5	0	0	0	0	0	0	0	0	0	0	0	0	0	0	0	0	0	0	0	0	0	0	0	0
Otu8298	unclassified	unclassified	unclassified	unclassified	unclassified	unclassified	0	0	0	0	0	0	0	0	0	0	0	0	0	0	0	0	0	0	0	0	0	0	0	0	0	0	0	5	0	0	0	0	0	0	0	0	0	0	0	0	0	0	0
Otu8299	unclassified	unclassified	unclassified	unclassified	unclassified	unclassified	0	0	0	0	0	0	0	0	0	0	0	0	0	0	0	0	0	0	0	0	0	0	0	0	0	5	0	0	0	0	0	0	0	0	0	0	0	0	0	0	0	0	0
Otu8356	Ascomycota	Eurotiomycetes	Chaetothyriales	unclassified_Chaetothyriales	unclassified_Chaetothyriales	Chaetothyriales_sp	0	0	0	0	0	0	0	0	0	0	0	0	0	0	0	0	0	8	0	0	0	0	0	0	0	0	0	0	0	0	0	0	0	0	0	0	0	0	1	0	0	0	0
Otu8375	Ascomycota	unclassified_Ascomycota	unclassified_Ascomycota	unclassified_Ascomycota	unclassified_Ascomycota	Ascomycota_sp	32	30	51	31	92	47	73	52	38	55	46	64	0	0	0	0	0	0	0	0	0	0	0	0	46	0	0	8	31	0	0	0	1	0	0	0	0	0	0	0	0	0	0
Otu8376	unclassified_Fungi	unclassified_Fungi	unclassified_Fungi	unclassified_Fungi	unclassified_Fungi	Fungi_sp	1	7	13	23	2	3	6	6	4	0	1	6	0	0	0	0	0	0	0	0	0	0	0	0	38	0	1	114	0	0	26	0	8	0	46	0	0	0	0	0	0	0	0
Otu8377	Ascomycota	Dothideomycetes	Pleosporales	unclassified_Pleosporales	unclassified_Pleosporales	Pleosporales_sp	0	0	0	0	0	0	0	0	0	0	0	0	0	0	0	0	0	0	0	0	0	0	0	0	0	0	0	0	0	0	0	0	0	0	0	0	0	0	0	0	0	0	75
Otu8378	unclassified	unclassified	unclassified	unclassified	unclassified	unclassified	0	0	0	0	0	0	0	0	0	0	0	0	0	0	0	0	0	0	0	0	0	0	0	0	0	0	64	23	0	0	0	63	0	0	65	0	0	0	0	0	0	0	0
Otu8379	Chytridiomycota	unclassified_Chytridiomycota	unclassified_Chytridiomycota	unclassified_Chytridiomycota	unclassified_Chytridiomycota	Chytridiomycota_sp	0	0	0	0	0	0	0	0	0	0	0	0	0	0	0	0	0	0	0	0	0	0	0	0	0	0	0	0	0	0	0	0	0	0	0	0	2	0	9	0	37	60	0
Otu8380	Ascomycota	Eurotiomycetes	Eurotiales	Aspergillaceae	Aspergillus	Aspergillus_nomius	0	0	0	0	0	0	0	0	0	0	0	0	1612	0	0	0	0	0	0	0	26	5	0	0	0	0	0	0	0	0	0	0	0	0	0	0	0	0	0	0	0	0	0
Otu8381	Basidiomycota	Agaricomycetes	Trechisporales	unclassified_Trechisporales	unclassified_Trechisporales	Trechisporales_sp	4	5	6	11	4	0	1	1	0	0	0	0	0	0	0	0	0	0	0	0	0	0	0	0	0	0	0	21	0	0	0	0	3	0	0	0	0	0	0	0	24	17	0
Otu8382	Ascomycota	Eurotiomycetes	Eurotiales	unclassified_Eurotiales	unclassified_Eurotiales	Eurotiales_sp	5	1	0	0	1	0	0	0	1	1	0	0	0	0	0	0	0	39	0	0	0	0	0	0	0	0	34	0	40	0	0	58	4	0	0	0	4	0	15	34	0	26	0
Otu8383	Basidiomycota	Microbotryomycetes	Sporidiobolales	Sporidiobolaceae	Rhodotorula	Rhodotorula_sp	0	0	0	0	0	0	0	0	0	0	0	0	0	0	0	0	0	0	0	0	0	0	0	0	0	0	0	0	0	0	0	0	0	0	0	0	0	0	0	37	0	0	0
Otu8384	Ascomycota	Eurotiomycetes	Chaetothyriales	Herpotrichiellaceae	unclassified_Herpotrichiellaceae	Herpotrichiellaceae_sp	2	0	0	3	0	0	0	0	0	1	0	0	0	0	0	0	0	0	0	0	0	0	0	0	0	0	30	0	0	0	0	0	0	0	34	0	0	0	0	0	0	0	0
Otu8385	Ascomycota	Eurotiomycetes	Chaetothyriales	Herpotrichiellaceae	Exophiala	Exophiala_aquamarina	0	0	0	0	0	0	0	0	0	0	0	0	0	15	0	0	0	0	0	0	11	24	0	0	0	0	0	0	0	0	0	0	0	0	0	11	0	0	0	0	0	0	0
Otu8386	unclassified	unclassified	unclassified	unclassified	unclassified	unclassified	0	2	0	0	0	0	0	0	0	0	0	0	0	0	0	0	0	0	0	0	0	0	0	0	0	0	0	0	0	0	27	0	0	0	0	0	0	0	0	0	0	0	0
Otu8387	unclassified	unclassified	unclassified	unclassified	unclassified	unclassified	0	0	0	0	0	0	0	0	0	0	0	0	0	0	0	0	0	0	0	0	0	0	0	0	0	0	0	0	0	0	0	0	13	0	0	12	0	0	0	0	0	0	0
Otu8388	unclassified	unclassified	unclassified	unclassified	unclassified	unclassified	0	1	0	0	0	0	0	0	0	0	0	0	0	0	0	0	0	0	0	0	0	0	0	0	0	0	0	0	0	0	0	0	38	0	0	0	0	0	3	9	14	0	0
Otu8389	Ascomycota	Eurotiomycetes	Onygenales	Gymnoascaceae	Gymnoascus	Gymnoascus_reessii	0	0	0	0	0	0	0	0	0	0	0	0	0	0	0	0	0	0	0	0	0	0	0	0	0	13	0	0	0	0	0	0	0	0	0	0	0	0	0	0	0	0	0
Otu8390	unclassified	unclassified	unclassified	unclassified	unclassified	unclassified	0	0	0	0	0	0	0	0	0	0	0	0	0	0	0	0	0	0	0	0	0	0	0	8	0	0	0	0	0	0	0	0	0	0	0	0	0	0	0	0	0	0	0
Otu8391	unclassified	unclassified	unclassified	unclassified	unclassified	unclassified	0	0	0	0	0	0	0	0	0	0	0	0	0	0	0	0	0	0	0	0	0	0	0	0	0	0	0	0	0	0	0	0	8	0	0	0	0	0	1	0	0	0	0
Otu8392	unclassified	unclassified	unclassified	unclassified	unclassified	unclassified	0	0	0	0	0	0	0	0	0	0	0	0	0	6	0	0	0	0	0	0	0	0	0	0	0	0	0	0	0	0	0	0	0	0	0	0	0	0	0	0	0	0	0
Otu8393	Ascomycota	Sordariomycetes	Diaporthales	Valsaceae	unclassified_Valsaceae	Valsaceae_sp	0	0	0	0	0	0	0	0	0	0	0	0	0	0	0	0	0	0	0	0	6	0	0	0	0	0	0	0	0	0	0	0	0	0	0	0	0	0	0	0	0	0	0
Otu8394	unclassified	unclassified	unclassified	unclassified	unclassified	unclassified	0	0	0	0	0	0	0	0	0	0	0	0	0	0	0	0	0	0	0	0	0	0	0	0	0	0	0	0	0	0	0	0	0	0	0	0	0	0	0	0	0	0	5
Otu8395	Basidiomycota	unclassified_Basidiomycota	unclassified_Basidiomycota	unclassified_Basidiomycota	unclassified_Basidiomycota	Basidiomycota_sp	0	1	0	0	0	0	0	0	0	0	0	0	0	0	0	0	0	0	0	0	0	0	0	0	0	0	0	9	0	0	0	0	1	0	0	0	0	0	0	0	0	5	0
Otu8400	unclassified	unclassified	unclassified	unclassified	unclassified	unclassified	0	1	0	0	0	0	0	0	0	0	0	0	0	0	0	0	0	0	0	0	0	0	0	0	0	0	0	3	0	0	0	0	0	3	0	0	0	0	2	0	0	1	0
Otu8466	Ascomycota	Dothideomycetes	Pleosporales	Pleosporaceae	Alternaria	Alternaria_chlamydospora	0	0	0	0	0	4	0	50	0	0	0	0	1154	568	0	0	203	11	0	0	30	669	154	149	117	20	251	0	0	0	534	0	433	67	261	86	81	449	824	0	0	0	2728
Otu8467	Ascomycota	Dothideomycetes	Tubeufiales	Tubeufiaceae	Helicoma	Helicoma_sp	0	0	0	0	0	0	0	0	0	0	0	0	0	0	0	0	0	0	0	0	0	0	0	0	0	0	0	0	0	0	0	0	0	0	0	0	0	665	0	0	32	58	0
Otu8468	Ascomycota	Eurotiomycetes	Eurotiales	Aspergillaceae	Penicillium	Penicillium_dierckxii	0	0	0	0	0	0	0	0	0	0	0	0	482	0	0	0	181	0	0	0	652	23	0	0	0	0	0	0	0	8	0	0	8	0	0	0	0	0	0	0	0	0	0
Otu8469	unclassified	unclassified	unclassified	unclassified	unclassified	unclassified	0	0	0	0	0	0	0	0	0	0	0	0	0	0	0	0	0	0	0	0	0	0	3	2	31	0	0	0	0	0	0	0	0	0	0	0	0	188	0	0	0	0	2
Otu8470	unclassified_Fungi	unclassified_Fungi	unclassified_Fungi	unclassified_Fungi	unclassified_Fungi	Fungi_sp	0	0	0	3	19	2	0	63	0	0	0	0	0	0	0	0	0	0	0	0	1067	103	0	32	0	0	62	0	0	0	0	0	66	0	180	169	0	450	10	0	0	0	110
Otu8471	unclassified	unclassified	unclassified	unclassified	unclassified	unclassified	0	1	0	0	0	0	0	0	0	0	0	0	0	0	0	0	0	0	0	0	0	0	0	0	0	0	0	0	0	0	0	88	0	0	0	0	0	0	0	0	0	0	0
Otu8472	Ascomycota	Dothideomycetes	Pleosporales	unclassified_Pleosporales	unclassified_Pleosporales	Pleosporales_sp	0	0	0	0	0	0	0	0	0	0	0	0	0	0	0	0	0	0	0	0	0	0	0	0	0	0	0	0	0	0	0	0	0	0	0	0	0	0	0	35	0	0	85
Otu8473	Mortierellomycota	Mortierellomycetes	Mortierellales	Mortierellaceae	Mortierella	Mortierella_ambigua	0	0	0	0	0	0	0	0	0	0	0	0	0	0	0	0	0	0	0	0	0	0	0	0	0	21	54	0	17	6	7	0	0	0	0	0	0	0	0	0	0	0	0
Otu8474	unclassified	unclassified	unclassified	unclassified	unclassified	unclassified	0	0	0	0	0	0	0	0	0	0	0	0	0	0	0	0	0	0	0	0	0	0	0	0	0	0	0	0	34	0	0	0	0	0	0	0	0	0	0	0	0	0	0
Otu8475	Ascomycota	Eurotiomycetes	Chaetothyriales	Herpotrichiellaceae	Cladophialophora	Cladophialophora_sp	12	2	4	7	0	0	0	0	0	0	0	4	0	0	0	0	0	0	0	0	0	0	0	0	0	0	0	0	49	0	32	0	10	0	19	0	0	0	0	0	0	0	0
Otu8476	Basidiomycota	Agaricomycetes	Polyporales	Meruliaceae	Phlebia	Phlebia_chrysocreas	0	0	0	0	0	0	0	0	0	0	0	0	0	0	0	0	0	0	0	0	0	0	0	0	0	0	0	0	0	0	0	0	0	0	0	0	0	0	0	0	0	0	0
Otu8477	unclassified	unclassified	unclassified	unclassified	unclassified	unclassified	0	0	0	0	0	0	0	0	0	0	0	0	0	0	0	0	0	0	0	0	0	0	0	0	25	0	0	0	0	0	0	0	0	0	0	0	0	0	0	0	0	0	0
Otu8478	Chytridiomycota	Chytridiomycetes	unclassified_Chytridiomycetes	unclassified_Chytridiomycetes	unclassified_Chytridiomycetes	Chytridiomycetes_sp	0	0	0	0	0	0	0	0	0	0	0	0	0	0	0	0	0	0	0	0	0	0	0	0	0	0	0	0	0	0	0	0	0	0	0	0	0	0	0	0	25	7	0
Otu8479	Basidiomycota	Agaricomycetes	Russulales	Peniophoraceae	Peniophora	Peniophora_sp	0	0	0	0	0	0	0	0	0	0	0	0	0	0	0	0	0	0	0	0	0	0	0	0	0	0	0	0	0	0	0	0	0	20	0	0	0	0	0	0	0	0	0
Otu8480	Ascomycota	Sordariomycetes	Microascales	Microascaceae	Microascus	Microascus_paisii	0	0	0	0	0	0	0	0	0	0	0	0	0	0	0	0	0	0	0	0	0	0	0	0	0	86	0	0	0	0	0	0	0	0	0	0	0	0	0	0	0	0	0
Otu8481	unclassified	unclassified	unclassified	unclassified	unclassified	unclassified	0	0	0	0	0	0	0	0	0	0	0	0	0	0	0	0	0	0	0	0	0	0	0	0	0	28	0	0	0	0	0	0	0	0	0	0	0	0	0	0	0	0	0
Otu8482	Ascomycota	Eurotiomycetes	Chaetothyriales	Herpotrichiellaceae	Exophiala	Exophiala_pisciphila	5	0	1	19	0	0	0	0	0	1	0	0	0	0	0	0	0	0	0	0	0	0	0	0	0	12	0	18	0	0	0	0	0	0	0	0	0	0	0	0	0	0	0
Otu8483	Ascomycota	Eurotiomycetes	Onygenales	Arachnomycetaceae	Arachnomyces	Arachnomyces_sp	0	0	0	0	0	0	0	0	0	0	0	0	0	0	0	0	0	0	0	0	0	0	0	0	0	0	0	0	0	0	0	0	0	0	0	0	0	0	0	0	0	19	0
Otu8484	unclassified	unclassified	unclassified	unclassified	unclassified	unclassified	0	0	0	0	0	0	0	0	0	0	0	0	0	0	0	0	0	0	0	0	0	0	0	0	0	0	0	0	0	0	0	0	0	0	0	0	0	0	0	14	0	0	0
Otu8485	unclassified	unclassified	unclassified	unclassified	unclassified	unclassified	0	0	0	0	0	0	0	0	0	0	0	0	0	0	0	0	0	0	0	0	0	0	0	0	0	0	0	0	0	0	0	0	0	0	0	0	0	0	0	0	0	14	0
Otu8486	unclassified	unclassified	unclassified	unclassified	unclassified	unclassified	0	0	0	0	0	0	0	0	0	0	0	0	0	0	0	0	0	0	0	0	0	0	0	0	0	0	0	0	0	0	0	0	0	0	0	0	0	0	0	0	0	12	0
Otu8487	Ascomycota	unclassified_Ascomycota	unclassified_Ascomycota	unclassified_Ascomycota	unclassified_Ascomycota	Ascomycota_sp	0	3	7	4	20	9	2	14	14	5	4	24	0	0	0	0	0	0	0	0	0	0	0	0	0	0	0	0	0	0	0	0	0	0	0	0	0	0	0	0	0	0	0
Otu8488	unclassified	unclassified	unclassified	unclassified	unclassified	unclassified	0	0	0	0	0	0	0	0	0	0	0	0	0	0	0	0	0	0	0	0	0	0	0	0	0	0	0	0	0	0	0	0	0	0	0	11	0	0	0	0	0	0	0
Otu8489	Ascomycota	Eurotiomycetes	Chaetothyriales	Herpotrichiellaceae	Exophiala	Exophiala_sp	0	0	0	0	0	0	0	0	0	0	0	0	0	0	0	0	0	0	0	0	0	0	0	0	0	0	0	0	0	0	0	0	0	0	0	0	0	0	3	15	15	10	0
Otu8490	unclassified_Fungi	unclassified_Fungi	unclassified_Fungi	unclassified_Fungi	unclassified_Fungi	Fungi_sp	0	0	0	0	0	0	0	0	0	0	0	0	0	0	0	0	0	0	0	0	1	9	0	0	0	0	0	0	0	0	0	0	0	0	0	0	0	0	0	0	0	0	0
Otu8491	unclassified	unclassified	unclassified	unclassified	unclassified	unclassified	0	0	0	0	0	0	0	0	0	0	0	0	0	0	0	0	0	6	0	0	0	0	0	0	0	0	0	0	0	0	0	0	0	0	0	0	0	0	0	0	0	0	0
Otu8492	Basidiomycota	Agaricomycetes	Polyporales	Ganodermataceae	unclassified_Ganodermataceae	Ganodermataceae_sp	0	0	0	0	0	0	0	0	0	0	0	0	0	0	0	0	0	0	0	0	0	0	0	0	0	0	0	0	0	0	0	0	0	0	0	0	0	0	0	0	6	0	0
Otu8493	Basidiomycota	Agaricomycetes	Polyporales	Meruliaceae	unclassified_Meruliaceae	Meruliaceae_sp	0	0	0	0	0	0	0	0	0	0	0	0	0	0	0	0	0	0	0	0	0	0	0	0	0	0	0	0	0	0	0	0	0	0	0	0	0	0	0	0	0	0	6
Otu8494	unclassified	unclassified	unclassified	unclassified	unclassified	unclassified	0	0	0	0	0	0	0	0	0	0	0	0	0	0	0	0	0	0	0	0	0	0	0	0	0	0	0	0	0	0	0	0	0	0	0	0	0	0	5	0	0	0	0
Otu8495	unclassified	unclassified	unclassified	unclassified	unclassified	unclassified	0	0	0	0	0	0	0	0	0	0	0	0	0	0	0	0	0	0	0	0	0	0	0	0	0	0	0	0	0	0	0	0	0	0	0	0	0	0	4	0	0	8	0
Otu8496	unclassified	unclassified	unclassified	unclassified	unclassified	unclassified	0	0	0	0	0	0	0	0	0	0	0	0	0	0	0	0	2	3	1	4	1	0	2	0	0	0	0	0	5	1	0	2	0	0	0	0	0	0	0	0	1	0	0
Otu8498	Ascomycota	unclassified_Ascomycota	unclassified_Ascomycota	unclassified_Ascomycota	unclassified_Ascomycota	Ascomycota_sp	3	0	0	0	1	0	1	0	0	0	3	2	0	0	0	0	0	0	0	0	0	0	0	0	0	0	0	0	0	0	0	0	0	0	0	0	0	0	2	0	0	9	0
Otu8501	Ascomycota	Dothideomycetes	Pleosporales	Pleosporaceae	Alternaria	Alternaria_rosae	0	0	2	0	0	1	0	0	0	0	0	0	0	0	0	0	0	0	0	0	11	19	0	6	0	0	0	0	0	0	0	0	0	0	0	0	0	0	0	0	0	0	9
Otu8504	Ascomycota	Sordariomycetes	Hypocreales	Hypocreaceae	Trichoderma	Trichoderma_spirale	1	0	0	0	0	0	0	0	0	0	0	0	0	0	0	0	0	0	0	0	0	0	0	0	0	3	0	0	2	2	0	0	0	0	0	0	0	0	0	0	0	0	0
Otu8520	Ascomycota	Sordariomycetes	Microascales	Microascaceae	Cephalotrichum	Cephalotrichum_stemonitis	0	0	0	0	0	0	0	0	0	0	0	0	0	0	0	0	0	0	1	0	0	0	11686	8697	0	0	0	0	0	0	0	0	0	0	0	2	0	0	0	0	0	0	0
Otu8598	Ascomycota	Pezizomycetes	Pezizales	Pyronemataceae	Tricharina	Tricharina_sp	0	0	0	0	0	0	0	1	0	0	0	0	4368	0	0	0	0	7	0	0	6	0	0	0	0	0	0	0	0	0	0	0	0	0	0	0	0	0	0	0	0	0	0
Otu8599	Ascomycota	Sordariomycetes	Diaporthales	Valsaceae	Phomopsis	Phomopsis_sp	0	0	0	0	0	0	0	0	0	0	0	0	0	0	0	0	536	2609	457	280	0	0	0	0	0	0	0	0	0	0	0	0	0	0	0	0	0	0	0	0	0	0	0
Otu8600	unclassified	unclassified	unclassified	unclassified	unclassified	unclassified	0	0	0	0	0	0	0	0	0	0	0	0	0	0	0	0	0	0	0	0	0	0	0	0	1185	1068	912	639	464	136	1469	1216	180	1228	1048	497	0	0	0	0	0	0	0
Otu8601	Ascomycota	Eurotiomycetes	Chaetothyriales	unclassified_Chaetothyriales	unclassified_Chaetothyriales	Chaetothyriales_sp	0	0	0	0	0	0	0	0	0	0	0	0	777	48	0	0	0	0	0	0	176	0	0	0	0	0	0	0	0	0	0	0	0	0	0	0	0	0	0	0	0	0	0
Otu8602	unclassified	unclassified	unclassified	unclassified	unclassified	unclassified	0	0	0	0	0	0	0	0	0	0	0	0	0	0	0	0	0	0	0	0	0	0	0	0	25	47	0	0	90	13	0	21	0	0	42	0	0	0	0	0	0	0	0
Otu8603	Ascomycota	Sordariomycetes	Xylariales	Sporocadaceae	Pestalotiopsis	Pestalotiopsis_adusta	3	6	5	3	4	8	9	5	5	9	6	5	0	0	0	0	0	0	0	0	0	0	0	0	0	0	0	0	0	0	0	0	0	88	0	0	0	0	0	0	0	13	0
Otu8604	Ascomycota	Eurotiomycetes	Eurotiales	Aspergillaceae	Aspergillus	Aspergillus_penicillioides	0	1	3	0	1	0	0	0	1	0	0	0	0	0	0	0	0	20	59	0	0	0	0	0	0	0	56	0	0	2	0	0	12	0	0	0	1	0	5	0	15	3	0
Otu8605	Ascomycota	Pezizomycetes	Pezizales	Ascobolaceae	Ascobolus	Ascobolus_sp	0	0	0	0	0	0	0	0	0	0	0	0	60	0	0	0	0	0	0	0	0	0	0	0	0	0	0	0	0	0	0	0	0	0	0	0	0	0	0	0	0	0	0
Otu8606	unclassified	unclassified	unclassified	unclassified	unclassified	unclassified	9	0	2	0	0	0	0	0	1	0	0	0	0	0	0	0	0	0	0	0	0	0	0	0	0	51	0	43	14	0	0	0	0	0	0	0	0	0	0	0	0	0	0
Otu8607	Basidiomycota	Agaricomycetes	Cantharellales	Ceratobasidiaceae	unclassified_Ceratobasidiaceae	Ceratobasidiaceae_sp	7	0	0	0	0	0	1	0	0	0	0	0	0	0	0	0	0	0	0	0	0	0	0	0	0	0	58	12	0	5	0	0	0	1	0	0	0	0	0	0	0	0	0
Otu8608	unclassified	unclassified	unclassified	unclassified	unclassified	unclassified	0	0	0	0	0	0	0	0	0	0	0	0	0	0	0	0	0	0	0	0	0	0	0	0	0	0	0	0	0	0	0	0	5	0	0	28	0	0	0	0	0	0	0
Otu8609	Basidiomycota	Agaricomycetes	Cantharellales	Ceratobasidiaceae	unclassified_Ceratobasidiaceae	Ceratobasidiaceae_sp	63	38	60	200	6	1	20	10	4	2	0	21	0	0	0	0	0	0	0	0	0	0	0	0	197	84	218	440	88	10	147	295	43	176	113	113	0	0	0	0	0	17	10
Otu8610	unclassified	unclassified	unclassified	unclassified	unclassified	unclassified	0	0	0	0	0	0	0	0	0	0	0	0	0	0	0	0	0	0	0	0	0	0	0	0	0	0	0	17	0	0	0	0	0	0	0	0	0	0	0	0	0	0	0
Otu8611	Ascomycota	Sordariomycetes	unclassified_Sordariomycetes	unclassified_Sordariomycetes	unclassified_Sordariomycetes	Sordariomycetes_sp	0	0	0	0	0	0	0	0	0	0	0	0	0	0	0	0	0	0	0	0	18	0	0	0	0	0	0	0	0	0	0	0	0	0	0	0	0	0	0	0	0	0	0
Otu8612	Ascomycota	Eurotiomycetes	Chaetothyriales	Herpotrichiellaceae	unclassified_Herpotrichiellaceae	Herpotrichiellaceae_sp	0	1	2	0	0	0	0	3	0	0	0	0	0	0	0	0	0	0	0	0	0	0	0	0	0	0	0	18	0	0	0	0	0	0	0	0	0	0	1	0	0	0	0
Otu8613	unclassified_Fungi	unclassified_Fungi	unclassified_Fungi	unclassified_Fungi	unclassified_Fungi	Fungi_sp	0	0	0	0	0	0	0	0	0	0	0	0	0	12	0	0	0	0	0	0	0	0	0	0	0	0	0	0	0	0	0	0	0	0	0	0	0	0	0	0	8	1	0
Otu8614	Basidiomycota	Agaricomycetes	Russulales	unclassified_Russulales	unclassified_Russulales	Russulales_sp	0	0	0	0	0	0	0	0	0	0	0	0	0	0	0	0	0	0	0	0	0	0	0	0	0	0	0	0	0	0	0	0	0	0	0	0	0	0	1	0	0	8	0
Otu8615	Ascomycota	Dothideomycetes	Pleosporales	Pleosporaceae	Alternaria	Alternaria_chlamydospora	0	1	3	0	0	1	0	0	0	0	0	0	0	0	0	0	0	0	0	0	0	0	0	7	0	0	0	0	0	0	0	0	0	0	0	0	0	0	0	0	0	0	0
Otu8616	unclassified_Fungi	unclassified_Fungi	unclassified_Fungi	unclassified_Fungi	unclassified_Fungi	Fungi_sp	0	1	0	0	0	0	0	0	0	0	0	0	0	0	0	0	0	0	0	0	0	0	0	0	0	0	0	0	0	0	0	0	7	0	0	0	0	0	0	0	0	0	0
Otu8617	Ascomycota	Dothideomycetes	Pleosporales	Massarinaceae	Stagonospora	Stagonospora_sp	0	0	0	0	0	0	0	0	0	0	0	0	0	0	0	0	0	0	0	0	0	0	0	0	0	0	0	6	0	0	0	0	0	0	0	0	0	0	0	0	0	0	0
Otu8618	unclassified	unclassified	unclassified	unclassified	unclassified	unclassified	0	1	0	0	0	0	0	0	0	0	0	0	0	0	0	0	0	0	0	0	0	0	0	0	0	0	0	6	0	0	0	0	0	0	0	0	0	0	0	0	0	0	0
Otu8619	unclassified	unclassified	unclassified	unclassified	unclassified	unclassified	0	0	0	0	0	0	0	0	0	0	0	0	0	0	0	0	0	0	0	0	0	0	0	0	0	0	0	0	0	6	0	0	0	0	0	0	0	0	0	0	0	0	0
Otu8622	Ascomycota	Dothideomycetes	Pleosporales	Pleosporaceae	Alternaria	Alternaria_obclavata	0	0	0	0	0	0	0	4	0	0	0	0	0	0	0	0	0	0	0	0	2	242	0	0	0	0	0	0	0	0	0	0	0	0	0	0	0	0	0	0	0	0	0
Otu8625	unclassified	unclassified	unclassified	unclassified	unclassified	unclassified	3	0	0	1	0	0	0	0	0	0	1	0	0	0	0	0	0	0	0	0	0	0	0	0	0	0	0	0	0	0	0	0	0	0	0	0	0	0	0	0	0	0	0
Otu8630	unclassified	unclassified	unclassified	unclassified	unclassified	unclassified	0	0	0	7	0	0	0	0	0	0	0	0	0	0	0	0	0	0	0	0	0	0	0	0	0	0	0	0	0	0	0	0	0	0	0	0	0	0	0	0	0	0	0
Otu8645	Ascomycota	Eurotiomycetes	Eurotiales	Aspergillaceae	Penicillium	Penicillium_roseopurpureum	0	0	0	0	0	0	0	0	0	0	0	0	57	0	0	0	0	0	0	0	0	0	1	0	0	0	0	0	0	5	0	538	0	0	1	0	17	0	97	0	0	34	0
Otu8713	Basidiomycota	Agaricomycetes	Trechisporales	Trechisporales_fam_Incertae_sedis	Sistotremastrum	Sistotremastrum_guttuliferum	0	0	0	0	0	0	0	0	0	0	0	0	0	0	0	169	0	0	0	0	4	0	0	0	0	0	0	0	0	0	0	0	0	0	0	0	0	0	0	0	0	0	1
Otu8736	Ascomycota	Eurotiomycetes	Eurotiales	Aspergillaceae	Aspergillus	Aspergillus_clavatus	0	0	0	0	0	0	0	0	0	0	0	0	0	0	0	0	2127	12871	2057	7614	0	0	0	0	31	0	0	0	0	0	0	0	0	0	0	4	0	0	0	0	0	0	0
Otu8737	Ascomycota	Eurotiomycetes	Eurotiales	Aspergillaceae	Aspergillus	Aspergillus_flavus	0	2	3	0	2	0	4	1	0	1	0	0	435	107	8789	1415	0	0	0	0	37	0	0	0	527	62	12	52	0	3	0	0	0	81	0	0	4	0	33	197	0	33	25
Otu8738	Ascomycota	Pezizomycetes	Pezizales	Pezizaceae	Oedocephalum	Oedocephalum_adhaerens	0	0	0	0	0	0	0	0	0	0	0	0	0	0	0	0	0	0	0	0	0	0	0	0	0	0	0	0	0	0	0	0	126	0	0	0	0	0	2	0	0	0	803
Otu8739	Ascomycota	Sordariomycetes	Microascales	Microascaceae	Cephalotrichum	Cephalotrichum_stemonitis	0	0	0	0	0	0	1578	0	0	0	0	0	0	457	0	17	0	0	6261	0	0	0	88	0	0	0	0	0	0	0	49	68	4563	0	301	3235	0	18	126	0	0	90	0
Otu8740	Ascomycota	Dothideomycetes	unclassified_Dothideomycetes	unclassified_Dothideomycetes	unclassified_Dothideomycetes	Dothideomycetes_sp	0	0	0	0	0	0	0	1	0	0	0	0	0	0	0	0	0	0	0	0	3	0	0	0	0	43	0	0	0	0	0	0	3	0	0	10	1	0	10	3	0	0	131
Otu8741	unclassified	unclassified	unclassified	unclassified	unclassified	unclassified	0	0	0	0	0	0	0	0	0	0	0	0	0	0	0	0	0	0	0	0	0	0	0	0	62	35	52	0	16	0	0	0	0	0	0	0	0	0	0	0	0	0	0
Otu8742	unclassified	unclassified	unclassified	unclassified	unclassified	unclassified	0	1	0	0	0	0	0	0	0	0	0	0	0	0	0	0	0	0	0	0	0	0	0	0	0	0	0	0	0	0	0	49	0	0	0	0	0	0	0	0	0	0	0
Otu8743	Basidiomycota	Agaricomycetes	Agaricales	Strophariaceae	unclassified_Strophariaceae	Strophariaceae_sp	1	9	2	21	2	1	6	3	0	1	0	8	0	0	0	0	0	0	0	0	0	0	0	0	13	0	0	76	28	0	46	31	18	0	24	6	0	0	0	17	0	0	0
Otu8744	Ascomycota	Eurotiomycetes	Eurotiales	Aspergillaceae	Aspergillus	Aspergillus_penicillioides	0	5	0	0	0	0	0	0	1	0	0	0	0	0	0	0	0	0	0	0	0	0	0	0	38	0	0	0	2	21	48	0	3	0	0	0	1	0	11	0	0	13	0
Otu8745	Ascomycota	Eurotiomycetes	Chaetothyriales	Herpotrichiellaceae	Exophiala	Exophiala_sp	0	0	0	0	0	0	0	0	0	0	0	0	0	0	0	0	0	0	0	0	0	0	0	0	0	0	0	0	0	0	0	0	0	0	0	0	0	0	0	37	0	0	0
Otu8746	Ascomycota	unclassified_Ascomycota	unclassified_Ascomycota	unclassified_Ascomycota	unclassified_Ascomycota	Ascomycota_sp	0	0	0	0	0	0	0	0	0	0	0	0	0	0	0	0	0	0	0	0	0	0	0	0	0	0	0	0	0	0	0	0	33	0	0	0	0	0	0	0	0	0	0
Otu8747	Basidiomycota	Agaricomycetes	Trechisporales	Hydnodontaceae	unclassified_Hydnodontaceae	Hydnodontaceae_sp	0	0	3	0	0	0	2	0	0	0	0	0	0	0	0	0	0	0	0	0	0	0	0	0	0	31	0	0	0	0	22	0	0	0	0	0	0	0	0	0	0	0	0
Otu8748	Basidiomycota	Agaricomycetes	Cantharellales	Ceratobasidiaceae	unclassified_Ceratobasidiaceae	Ceratobasidiaceae_sp	0	0	0	21	0	0	0	0	0	0	0	0	0	0	0	0	0	0	0	0	0	0	0	0	0	0	0	29	0	0	0	0	0	8	0	0	0	0	0	0	0	0	0
Otu8749	unclassified	unclassified	unclassified	unclassified	unclassified	unclassified	0	0	0	0	0	0	0	0	0	0	0	0	0	0	0	0	0	0	0	0	0	0	0	0	0	0	0	0	23	0	0	0	0	0	0	0	0	0	0	0	0	0	0
Otu8750	Ascomycota	Dothideomycetes	Pleosporales	Didymosphaeriaceae	Paraconiothyrium	Paraconiothyrium_cyclothyrioides	0	0	1	2	0	1	4	2	0	2	0	6	0	0	0	0	0	0	0	0	0	0	0	0	0	0	0	0	0	0	0	0	0	0	0	0	0	0	8	22	0	3	0
Otu8751	Ascomycota	Sordariomycetes	Xylariales	unclassified_Xylariales	unclassified_Xylariales	Xylariales_sp	0	0	0	0	0	0	0	0	0	0	0	0	0	0	0	0	0	0	0	0	0	0	0	0	20	0	0	0	0	0	0	0	0	0	0	0	0	0	0	0	0	0	0
Otu8752	Ascomycota	Eurotiomycetes	Eurotiales	Aspergillaceae	Aspergillus	Aspergillus_penicillioides	0	0	1	0	0	0	0	1	0	0	0	0	331	0	0	0	0	7	27	4	36	0	0	0	19	0	0	0	0	12	0	0	6	0	0	0	5	0	12	0	36	20	0
Otu8753	Ascomycota	Eurotiomycetes	Eurotiales	unclassified_Eurotiales	unclassified_Eurotiales	Eurotiales_sp	0	0	0	0	0	0	0	0	0	0	0	0	0	0	0	0	0	0	0	0	0	0	0	0	0	0	0	0	0	0	0	0	14	0	0	0	0	0	0	0	0	0	0
Otu8754	unclassified	unclassified	unclassified	unclassified	unclassified	unclassified	0	0	0	0	0	0	0	0	0	0	0	0	0	0	0	0	0	0	0	0	0	0	0	0	0	0	0	0	0	0	0	0	0	0	0	0	0	0	0	0	13	0	0
Otu8755	unclassified	unclassified	unclassified	unclassified	unclassified	unclassified	0	0	0	0	0	0	0	0	0	0	0	0	0	0	0	0	0	0	0	0	0	0	0	0	0	0	0	0	0	0	0	0	0	0	0	0	0	0	0	0	9	0	0
Otu8756	Basidiomycota	Agaricomycetes	Polyporales	Coriolaceae	Trametes	Trametes_trogii	3	4	4	5	0	0	1	1	0	2	0	0	0	0	0	0	61	0	0	0	0	0	0	0	0	0	0	0	0	0	0	0	0	0	0	0	0	0	0	0	0	0	0
Otu8757	Ascomycota	Sordariomycetes	Sordariales	unclassified_Sordariales	unclassified_Sordariales	Sordariales_sp	0	0	0	0	0	0	0	0	0	0	0	0	0	0	0	0	0	0	0	0	0	7	0	0	0	0	0	0	0	0	0	0	0	0	0	0	0	0	0	0	0	0	0
Otu8758	unclassified	unclassified	unclassified	unclassified	unclassified	unclassified	0	0	0	0	0	0	0	0	0	0	0	0	0	0	0	0	0	0	0	7	0	0	2	0	0	0	0	0	0	12	1	0	0	0	0	0	0	0	0	0	0	1	0
Otu8759	Ascomycota	Sordariomycetes	Diaporthales	Valsaceae	unclassified_Valsaceae	Valsaceae_sp	0	0	0	0	0	0	0	0	0	0	0	0	0	0	0	0	0	0	0	0	6	0	0	0	0	0	0	0	0	0	0	0	0	0	0	0	0	0	0	0	0	0	0
Otu8760	Ascomycota	unclassified_Ascomycota	unclassified_Ascomycota	unclassified_Ascomycota	unclassified_Ascomycota	Ascomycota_sp	0	0	0	0	0	0	6	0	0	0	0	0	0	0	0	0	0	0	0	0	0	0	0	0	0	0	0	0	0	0	0	0	0	0	0	0	0	0	0	0	0	0	0
Otu8761	Ascomycota	Sordariomycetes	Xylariales	Diatrypaceae	Eutypella	Eutypella_kochiana	0	0	0	0	0	0	0	0	0	0	0	0	0	0	0	0	0	0	0	0	1	5	0	0	0	0	0	0	0	0	0	0	0	0	0	0	0	0	0	0	0	0	0
Otu8762	Ascomycota	Eurotiomycetes	Chaetothyriales	Cyphellophoraceae	Cyphellophora	Cyphellophora_vermispora	0	2	7	0	0	0	1	0	0	0	0	0	0	0	0	0	0	0	0	0	0	0	0	0	0	0	0	0	0	0	0	0	0	0	0	0	0	0	2	0	0	0	0
Otu8763	Ascomycota	Eurotiomycetes	Eurotiales	Aspergillaceae	Aspergillus	Aspergillus_occultus	0	0	0	5	0	0	0	1	0	0	0	0	0	0	0	0	0	0	0	0	0	0	0	0	0	0	0	0	0	0	0	0	0	0	0	0	0	0	0	0	0	0	0
Otu8764	unclassified	unclassified	unclassified	unclassified	unclassified	unclassified	0	0	0	0	0	0	0	0	0	0	0	0	0	2	0	0	0	0	0	0	0	4	0	0	0	0	0	0	0	0	0	0	0	0	0	0	0	0	0	0	0	0	0
Otu8767	unclassified	unclassified	unclassified	unclassified	unclassified	unclassified	0	0	0	0	0	0	0	0	0	0	0	0	0	0	0	0	0	3	0	2	0	0	1	0	0	0	0	0	0	5	0	0	0	0	0	0	0	0	0	0	0	0	0
Otu8770	Ascomycota	Dothideomycetes	Pleosporales	Pleosporaceae	Alternaria	Alternaria_chlamydospora	0	0	2	0	0	0	0	0	0	0	0	0	0	0	0	0	0	0	0	0	2	6	0	0	0	0	0	0	0	0	0	0	0	0	0	0	0	0	0	0	0	0	0
Otu8771	unclassified	unclassified	unclassified	unclassified	unclassified	unclassified	0	0	0	0	0	0	0	0	0	0	0	3	0	11	0	0	0	0	0	0	0	0	0	0	0	0	0	0	0	0	0	0	0	0	0	0	0	0	0	0	0	0	1
Otu8773	unclassified	unclassified	unclassified	unclassified	unclassified	unclassified	0	0	0	0	0	0	0	0	0	0	0	0	0	0	0	0	0	0	0	4	0	0	2	0	0	0	0	0	0	4	0	0	0	0	0	0	0	0	0	0	0	0	0
Otu8775	unclassified_Fungi	unclassified_Fungi	unclassified_Fungi	unclassified_Fungi	unclassified_Fungi	Fungi_sp	0	1	0	3	0	0	0	0	0	0	0	0	0	0	0	0	0	0	0	0	0	0	0	0	0	0	0	0	0	0	0	0	0	0	0	0	2	0	2	0	0	0	0
Otu8891	Ascomycota	Eurotiomycetes	Eurotiales	unclassified_Eurotiales	unclassified_Eurotiales	Eurotiales_sp	0	0	0	4	0	0	0	0	0	0	0	0	0	0	4811	0	0	0	0	0	0	0	0	0	0	0	0	0	0	0	0	0	0	0	0	0	0	0	7	53	2	80	0
Otu8892	unclassified_Fungi	unclassified_Fungi	unclassified_Fungi	unclassified_Fungi	unclassified_Fungi	Fungi_sp	0	0	0	0	7	2	0	0	0	0	0	0	0	40	0	1112	0	0	322	466	0	0	32	2905	24	0	0	0	0	0	0	33	25	2	0	309	0	0	1	0	178	0	0
Otu8893	Basidiomycota	Agaricomycetes	unclassified_Agaricomycetes	unclassified_Agaricomycetes	unclassified_Agaricomycetes	Agaricomycetes_sp	2	0	0	3	0	0	0	0	0	0	0	0	442	0	0	0	0	11	0	0	0	0	0	0	0	0	0	0	0	0	0	0	0	0	0	0	0	0	0	0	0	0	0
Otu8894	unclassified	unclassified	unclassified	unclassified	unclassified	unclassified	0	0	0	0	0	0	0	0	0	0	0	0	375	37	0	0	0	289	0	0	3	6	0	0	0	0	0	0	0	0	0	0	0	0	0	0	0	0	0	0	0	0	0
Otu8895	Ascomycota	Leotiomycetes	Thelebolales	Pseudeurotiaceae	Pseudeurotium	Pseudeurotium_bakeri	0	1	0	13	1	0	0	0	0	0	1	0	935	0	0	318	0	0	0	0	0	0	0	0	0	107	54	2	0	0	0	11	0	0	0	0	0	0	0	0	0	0	0
Otu8896	unclassified	unclassified	unclassified	unclassified	unclassified	unclassified	0	0	0	0	0	0	0	0	0	0	0	0	0	0	0	0	0	0	0	0	0	0	0	0	0	0	0	0	0	0	0	0	0	0	0	0	0	331	0	0	9	0	0
Otu8897	Ascomycota	Dothideomycetes	Pleosporales	Pleosporaceae	unclassified_Pleosporaceae	Pleosporaceae_sp	0	0	0	0	0	4	0	0	0	0	0	0	0	0	0	0	0	0	0	0	27	209	16	212	156	0	0	0	0	0	0	0	105	41	58	10	34	1545	280	0	0	0	179
Otu8898	unclassified	unclassified	unclassified	unclassified	unclassified	unclassified	0	0	0	0	0	0	0	0	0	0	0	0	370	0	0	0	0	0	0	0	6	0	0	0	0	0	0	0	0	0	0	0	0	0	0	0	0	0	0	0	0	0	0
Otu8899	unclassified	unclassified	unclassified	unclassified	unclassified	unclassified	0	0	0	0	0	0	0	0	0	0	0	0	0	0	0	0	0	0	0	0	0	0	0	0	0	0	0	0	0	0	0	0	0	0	0	0	0	85	0	0	0	0	0
Otu8900	unclassified	unclassified	unclassified	unclassified	unclassified	unclassified	2	0	0	0	0	0	0	0	0	0	0	0	0	0	0	0	0	0	0	0	0	0	0	0	0	0	0	0	0	0	0	0	7	80	0	12	0	0	0	0	0	0	0
Otu8901	unclassified_Fungi	unclassified_Fungi	unclassified_Fungi	unclassified_Fungi	unclassified_Fungi	Fungi_sp	0	0	0	0	0	0	0	0	0	0	0	0	0	0	0	0	0	0	0	0	0	0	0	0	46	0	0	0	0	0	0	0	0	79	0	13	0	0	0	0	0	0	0
Otu8902	unclassified	unclassified	unclassified	unclassified	unclassified	unclassified	0	0	0	0	0	0	0	0	0	0	0	0	0	0	0	0	0	0	0	0	0	0	0	0	0	0	61	0	0	0	0	0	0	0	0	0	0	0	0	0	0	0	0
Otu8903	Ascomycota	Dothideomycetes	Pleosporales	Pleosporaceae	Alternaria	Alternaria_chlamydosporigena	0	0	0	0	0	0	0	0	0	0	0	0	59	0	0	0	0	0	0	0	0	0	0	0	0	0	0	0	0	0	0	0	0	0	0	0	0	0	0	0	0	0	0
Otu8904	Basidiomycota	Agaricomycetes	Polyporales	Polyporaceae	unclassified_Polyporaceae	Polyporaceae_sp	0	0	0	0	0	0	0	0	0	0	0	0	0	0	0	0	0	0	0	0	0	0	0	0	0	58	0	0	48	0	0	0	0	0	0	12	0	0	0	0	0	0	0
Otu8905	unclassified_Fungi	unclassified_Fungi	unclassified_Fungi	unclassified_Fungi	unclassified_Fungi	Fungi_sp	0	0	0	19	0	0	0	3	0	0	0	0	0	0	0	0	0	0	0	0	0	0	0	0	0	0	0	0	0	0	0	0	0	0	0	0	0	135	1	40	40	0	0
Otu8906	Basidiomycota	Agaricomycetes	unclassified_Agaricomycetes	unclassified_Agaricomycetes	unclassified_Agaricomycetes	Agaricomycetes_sp	0	0	0	0	0	0	0	0	0	0	0	0	0	0	0	0	0	0	0	0	0	0	0	0	0	0	0	0	0	0	38	0	0	0	0	0	0	0	0	0	0	0	0
Otu8907	Ascomycota	Dothideomycetes	Pleosporales	Didymosphaeriaceae	Paraconiothyrium	Paraconiothyrium_sp	0	0	0	0	0	0	0	0	0	0	0	0	0	0	0	0	0	0	0	0	0	0	0	0	0	0	32	0	0	0	0	0	0	77	0	0	0	0	0	0	0	0	0
Otu8908	Ascomycota	Dothideomycetes	Pleosporales	Phaeosphaeriaceae	Neosetophoma	Neosetophoma_samararum	0	0	0	0	0	0	0	0	0	0	0	0	0	0	0	0	0	0	0	0	1	0	0	0	0	31	0	0	0	0	0	0	2	0	0	8	0	1	0	0	0	0	28
Otu8909	unclassified_Fungi	unclassified_Fungi	unclassified_Fungi	unclassified_Fungi	unclassified_Fungi	Fungi_sp	0	0	0	0	0	0	0	0	0	0	0	0	0	0	0	0	0	0	0	0	0	0	1	0	0	0	9	0	0	0	0	0	0	0	0	27	0	0	0	0	0	0	0
Otu8910	Ascomycota	Dothideomycetes	Pleosporales	Pleosporaceae	unclassified_Pleosporaceae	Pleosporaceae_sp	0	0	0	0	0	0	0	0	0	0	0	0	0	0	0	0	0	0	0	0	0	0	0	0	0	0	0	0	25	0	0	0	0	0	0	0	0	0	0	0	0	0	0
Otu8911	Ascomycota	Dothideomycetes	Botryosphaeriales	Aplosporellaceae	Aplosporella	Aplosporella_javeedii	0	0	0	0	0	0	0	0	0	0	0	0	0	0	0	0	0	0	0	0	0	0	0	0	0	0	0	22	0	0	0	0	0	0	0	0	0	0	0	0	0	0	0
Otu8912	Basidiomycota	Agaricomycetes	Cantharellales	Ceratobasidiaceae	unclassified_Ceratobasidiaceae	Ceratobasidiaceae_sp	0	9	0	0	0	0	0	0	0	0	0	0	0	0	0	0	0	0	0	0	0	0	0	0	0	0	0	0	0	0	0	0	0	0	17	0	0	0	0	0	0	0	0
Otu8913	unclassified	unclassified	unclassified	unclassified	unclassified	unclassified	0	0	0	0	0	0	0	0	0	0	0	0	0	0	0	0	0	0	0	0	0	0	0	0	0	0	0	0	0	0	0	0	0	0	0	0	0	0	0	0	0	0	15
Otu8914	unclassified	unclassified	unclassified	unclassified	unclassified	unclassified	19	4	0	2	0	4	10	1	0	1	2	6	0	0	0	0	0	0	0	0	0	0	0	0	0	0	0	0	0	0	0	0	0	0	0	0	0	0	0	0	0	0	0
Otu8915	Ascomycota	unclassified_Ascomycota	unclassified_Ascomycota	unclassified_Ascomycota	unclassified_Ascomycota	Ascomycota_sp	0	0	0	0	0	0	0	0	0	0	0	0	0	0	0	0	0	0	0	0	0	0	0	0	0	0	0	0	0	0	0	0	0	0	0	13	0	0	0	0	0	0	0
Otu8916	unclassified_Fungi	unclassified_Fungi	unclassified_Fungi	unclassified_Fungi	unclassified_Fungi	Fungi_sp	0	0	11	1	0	0	0	0	0	0	0	0	0	0	0	0	0	0	0	0	0	0	0	0	2	0	0	0	0	0	0	0	0	0	0	0	0	0	0	1	199	1	0
Otu8917	unclassified_Fungi	unclassified_Fungi	unclassified_Fungi	unclassified_Fungi	unclassified_Fungi	Fungi_sp	0	0	0	0	0	0	0	0	0	0	0	0	0	0	0	0	0	0	0	0	0	0	0	0	0	0	0	0	0	5	0	0	0	0	0	9	0	0	0	0	0	0	0
Otu8918	Basidiomycota	Agaricomycetes	Cantharellales	Ceratobasidiaceae	unclassified_Ceratobasidiaceae	Ceratobasidiaceae_sp	0	0	0	0	0	0	0	0	0	0	0	0	0	0	0	0	0	0	0	0	0	0	0	0	0	0	0	0	0	0	0	0	0	0	0	0	0	0	0	0	0	8	0
Otu8919	unclassified	unclassified	unclassified	unclassified	unclassified	unclassified	0	0	0	0	0	0	0	0	0	0	0	0	0	0	0	0	0	5	0	0	0	0	0	0	0	0	0	0	0	0	0	0	0	0	0	0	0	0	0	0	0	0	0
Otu8922	unclassified_Fungi	unclassified_Fungi	unclassified_Fungi	unclassified_Fungi	unclassified_Fungi	Fungi_sp	0	0	0	0	0	0	0	0	0	0	0	0	252	0	0	0	0	0	0	0	1	1	0	0	0	0	0	0	0	0	0	0	0	0	0	0	0	0	0	0	0	0	3
Otu8923	unclassified	unclassified	unclassified	unclassified	unclassified	unclassified	0	0	0	0	0	0	0	0	0	0	0	0	0	0	0	0	0	0	0	0	0	0	0	0	0	0	0	0	0	0	0	0	0	0	0	0	0	0	3	0	0	0	0
Otu8927	Basidiomycota	Agaricomycetes	Polyporales	Meruliaceae	Ceriporia	Ceriporia_lacerata	0	0	0	0	0	0	0	0	0	1	0	0	0	0	0	0	0	11	0	0	2	0	0	0	0	0	0	0	2	0	0	0	0	0	0	0	0	0	0	0	0	0	0
Otu8976	Basidiomycota	Agaricomycetes	Cantharellales	Ceratobasidiaceae	unclassified_Ceratobasidiaceae	Ceratobasidiaceae_sp	0	0	0	0	0	0	0	0	0	0	0	0	0	0	0	0	0	0	0	0	0	0	0	0	0	0	0	13	0	0	1	0	0	0	0	0	0	0	0	0	0	0	0
Otu8988	Calcarisporiellomycota	Calcarisporiellomycetes	Calcarisporiellales	Calcarisporiellaceae	Calcarisporiella	Calcarisporiella_thermophila	0	0	0	0	0	0	0	0	0	0	0	0	0	0	0	0	0	0	0	0	0	0	0	0	0	0	0	0	0	0	0	0	0	0	0	0	0	0	1	0	0	4	0
Otu9002	unclassified_Fungi	unclassified_Fungi	unclassified_Fungi	unclassified_Fungi	unclassified_Fungi	Fungi_sp	0	0	0	0	0	0	0	0	0	0	0	0	0	0	0	0	0	0	0	0	5	0	0	0	0	0	0	0	0	0	0	0	0	0	0	0	0	1	0	0	0	0	0
Otu9007	Ascomycota	Sordariomycetes	Hypocreales	Hypocreales_fam_Incertae_sedis	unclassified_Hypocreales_fam_Incertae_sedis	Hypocreales_fam_Incertae_sedis_sp	0	0	1	0	11	23	34	37	0	0	0	0	497	0	0	1802	0	0	0	984	0	2	149	7819	244	72	0	0	0	0	0	73	152	0	150	242	6	0	59	6	0	0	4564
Otu9008	Ascomycota	Eurotiomycetes	Eurotiales	Aspergillaceae	Penicillium	Penicillium_chrysogenum	0	0	0	0	0	0	11	1	0	0	0	0	0	0	3631	639	1	0	0	0	19	30	23	20	0	0	0	0	0	0	0	0	10	20	5	871	2	152	6	0	12	0	347
Otu9009	Ascomycota	Dothideomycetes	Capnodiales	Mycosphaerellaceae	Phaeophleospora	Phaeophleospora_hymenocallidicola	0	0	0	0	0	0	0	0	0	0	0	0	0	0	0	664	0	0	0	0	0	0	0	0	0	0	0	0	0	0	0	0	2	0	0	0	0	0	0	0	0	0	0
Otu9010	Ascomycota	Sordariomycetes	Hypocreales	Nectriaceae	unclassified_Nectriaceae	Nectriaceae_sp	468	351	656	365	850	788	656	664	614	761	621	893	0	0	0	0	0	0	0	0	0	0	0	0	30	99	46	43	50	5	73	82	40	26	0	7	6	0	8	0	0	0	0
Otu9011	unclassified	unclassified	unclassified	unclassified	unclassified	unclassified	0	0	0	0	0	0	0	0	0	0	0	0	0	0	0	0	0	0	0	0	0	0	0	0	566	1298	910	448	401	87	566	622	184	1384	433	501	1	0	0	0	0	0	0
Otu9012	Ascomycota	Dothideomycetes	Pleosporales	Pleosporaceae	Stemphylium	Stemphylium_sp	0	0	0	0	0	0	0	0	0	0	0	0	0	38	0	320	0	69	0	0	0	0	0	0	33	21	0	0	0	0	0	0	0	0	0	0	0	0	0	0	0	0	0
Otu9013	Basidiomycota	Agaricomycetes	Trechisporales	Hydnodontaceae	Trechispora	Trechispora_sp	34	21	34	79	2	1	15	7	5	4	1	0	0	0	0	0	0	0	0	0	0	0	0	0	28	54	76	137	13	13	32	118	6	49	48	3	0	0	0	0	0	0	0
Otu9014	Ascomycota	Sordariomycetes	Hypocreales	unclassified_Hypocreales	unclassified_Hypocreales	Hypocreales_sp	0	0	0	0	0	0	0	0	0	0	0	0	0	0	0	0	0	0	0	0	0	0	0	0	0	0	0	0	0	0	120	0	0	0	0	0	0	0	0	0	0	0	0
Otu9015	Ascomycota	Dothideomycetes	Pleosporales	Phaeosphaeriaceae	Phaeosphaeria	Phaeosphaeria_sp	0	0	0	0	0	0	0	0	0	0	0	0	0	0	0	0	0	0	0	0	0	0	0	0	0	0	0	0	0	0	0	0	0	0	0	0	2	0	32	0	11	32	6
Otu9016	Ascomycota	Dothideomycetes	Dothideales	Aureobasidiaceae	Aureobasidium	Aureobasidium_namibiae	0	0	0	4	0	8	1	7	0	0	0	0	0	0	0	0	0	0	0	0	93	207	10	5	0	200	29	0	0	0	0	49	65	0	17	71	7	243	71	31	0	2	192
Otu9017	unclassified	unclassified	unclassified	unclassified	unclassified	unclassified	1	5	4	5	2	1	0	2	0	0	0	0	0	0	0	0	0	0	0	0	0	0	0	0	48	65	0	43	23	0	0	87	0	0	0	0	0	0	0	0	0	0	13
Otu9018	unclassified	unclassified	unclassified	unclassified	unclassified	unclassified	0	0	0	0	0	0	0	0	0	0	0	0	0	0	0	0	0	0	0	0	3	140	0	0	0	0	0	0	0	0	0	0	0	0	0	0	0	0	0	0	0	0	13
Otu9019	Ascomycota	Dothideomycetes	Pleosporales	Phaeosphaeriaceae	unclassified_Phaeosphaeriaceae	Phaeosphaeriaceae_sp	0	0	0	8	0	0	0	0	1	0	0	0	0	0	0	0	0	0	0	0	0	0	0	0	0	0	0	29	0	0	0	63	0	0	0	1	0	0	0	0	0	0	0
Otu9020	Ascomycota	Eurotiomycetes	Chaetothyriales	Herpotrichiellaceae	Cladophialophora	Cladophialophora_chaetospira	0	0	0	3	0	0	7	0	0	0	0	1	0	0	0	0	0	0	0	0	0	0	0	0	46	0	0	8	0	0	0	0	0	0	0	0	0	0	0	32	52	24	0
Otu9021	unclassified	unclassified	unclassified	unclassified	unclassified	unclassified	0	0	0	0	0	0	0	0	0	0	0	0	0	0	0	0	0	0	0	0	7	36	0	1	0	0	0	0	0	0	0	0	0	0	0	0	0	0	0	0	0	0	0
Otu9022	Ascomycota	Sordariomycetes	Microascales	Microascaceae	Microascus	Microascus_brevicaulis	0	0	0	0	0	0	0	0	0	0	0	0	0	0	0	0	0	0	0	0	0	0	0	0	0	0	0	7	32	0	0	0	5	0	2	0	0	0	2	0	0	0	0
Otu9023	Mucoromycota	Mucoromycetes	Mucorales	Rhizopodaceae	Rhizopus	Rhizopus_arrhizus	0	1	0	0	0	0	0	0	0	0	0	0	0	0	0	0	0	0	0	0	0	0	0	0	0	0	0	0	0	0	0	0	0	0	0	0	0	0	1	19	18	13	0
Otu9024	Ascomycota	Dothideomycetes	Pleosporales	Thyridariaceae	Roussoella	Roussoella_sp	0	0	0	0	0	0	0	0	0	0	0	0	0	0	0	0	3028	1004	1315	1532	0	0	0	0	0	0	0	0	0	0	0	0	0	0	0	0	0	0	2	0	0	0	0
Otu9025	Ascomycota	Sordariomycetes	Sordariales	Chaetomiaceae	Chaetomium	Chaetomium_strumarium	0	0	0	0	0	0	0	0	0	0	0	0	0	0	0	0	0	0	0	0	0	0	0	0	0	0	0	0	0	0	0	0	0	0	0	0	0	0	0	0	10	31	0
Otu9026	unclassified	unclassified	unclassified	unclassified	unclassified	unclassified	0	0	0	0	0	0	0	0	0	0	0	0	0	0	0	0	0	0	0	0	0	0	0	0	26	30	0	33	0	0	22	38	12	0	0	8	0	0	0	0	0	0	0
Otu9027	Basidiomycota	Agaricomycetes	Cantharellales	Ceratobasidiaceae	unclassified_Ceratobasidiaceae	Ceratobasidiaceae_sp	0	0	0	0	0	0	0	0	0	0	0	0	0	0	0	0	0	0	0	0	0	0	0	0	28	0	0	0	12	0	0	0	0	0	0	0	0	0	0	0	0	0	0
Otu9028	Ascomycota	Sordariomycetes	Microascales	Microascaceae	Microascus	Microascus_paisii	0	0	0	0	0	0	0	0	0	0	0	0	0	0	0	0	0	0	0	0	0	3	0	0	0	26	0	0	0	0	0	0	3	0	0	0	0	0	0	0	0	0	0
Otu9029	unclassified_Fungi	unclassified_Fungi	unclassified_Fungi	unclassified_Fungi	unclassified_Fungi	Fungi_sp	0	0	0	0	0	0	0	0	0	0	0	0	0	0	0	0	0	0	0	0	0	0	0	0	13	0	0	0	9	0	0	0	12	0	0	0	0	0	0	0	0	0	0
Otu9030	Basidiomycota	Agaricomycetes	Russulales	Russulaceae	Russula	Russula_heterophylla	0	0	0	0	0	0	0	0	0	0	0	0	0	0	0	0	0	0	0	0	0	0	0	0	0	0	21	0	0	0	0	0	0	0	0	0	0	0	0	0	0	0	0
Otu9031	Ascomycota	Sordariomycetes	Hypocreales	Stachybotryaceae	Paramyrothecium	Paramyrothecium_roridum	0	0	2	0	0	0	0	0	0	0	0	0	0	0	0	0	0	0	0	0	18	6	0	0	0	0	0	0	0	0	0	0	5	0	0	0	0	0	2	0	56	0	0
Otu9032	unclassified	unclassified	unclassified	unclassified	unclassified	unclassified	0	0	0	0	0	0	0	0	0	0	0	0	0	0	0	0	0	0	0	0	0	0	0	0	0	0	0	0	0	0	0	0	0	0	14	0	0	0	0	0	0	0	0
Otu9033	Ascomycota	Dothideomycetes	Dothideales	Dothioraceae	Pseudoseptoria	Pseudoseptoria_obscura	0	0	0	0	0	0	0	0	0	0	0	0	0	0	0	0	0	0	0	0	0	0	0	0	0	13	0	0	0	0	0	0	0	0	0	0	0	0	0	0	0	0	0
Otu9034	unclassified_Fungi	unclassified_Fungi	unclassified_Fungi	unclassified_Fungi	unclassified_Fungi	Fungi_sp	128	69	130	80	116	100	136	125	90	112	87	146	0	649	0	0	0	0	0	0	0	28	0	0	24	93	0	29	0	0	0	110	11	0	383	3	4	0	17	0	19	9	2655
Otu9035	unclassified	unclassified	unclassified	unclassified	unclassified	unclassified	0	0	0	0	0	0	0	0	0	0	0	0	0	0	0	0	0	0	0	0	0	0	0	0	0	0	0	11	0	0	0	0	0	0	0	0	0	0	0	0	0	0	0
Otu9036	Ascomycota	Dothideomycetes	Pleosporales	Leptosphaeriaceae	Leptosphaeria	Leptosphaeria_sp	0	0	0	0	0	0	0	0	0	0	0	0	0	0	0	0	0	20	0	0	0	0	0	0	0	0	0	0	0	0	0	0	0	0	0	0	0	0	0	0	0	0	4
Otu9037	unclassified_Fungi	unclassified_Fungi	unclassified_Fungi	unclassified_Fungi	unclassified_Fungi	Fungi_sp	0	0	0	0	0	0	0	0	0	0	0	0	0	0	0	0	0	0	0	0	0	0	0	0	0	0	0	0	0	0	0	0	0	0	0	0	0	0	0	0	0	7	0
Otu9038	Basidiomycota	Agaricomycetes	Cantharellales	Ceratobasidiaceae	unclassified_Ceratobasidiaceae	Ceratobasidiaceae_sp	0	0	0	0	0	0	0	0	0	0	0	0	0	0	0	0	0	0	0	0	0	0	0	0	0	0	0	0	0	0	0	0	6	0	0	0	0	0	0	0	0	0	0
Otu9039	Basidiomycota	Agaricomycetes	Cantharellales	Ceratobasidiaceae	unclassified_Ceratobasidiaceae	Ceratobasidiaceae_sp	0	2	0	0	0	0	0	0	0	0	0	0	0	0	0	0	0	0	0	0	0	0	0	0	0	0	0	7	0	0	0	0	0	0	0	0	0	0	0	0	0	0	0
Otu9040	unclassified_Fungi	unclassified_Fungi	unclassified_Fungi	unclassified_Fungi	unclassified_Fungi	Fungi_sp	0	0	0	0	0	0	0	0	0	0	0	0	0	0	0	0	0	0	0	0	0	0	0	0	0	0	0	6	0	0	0	0	1	0	0	0	0	6	0	0	0	0	0
Otu9041	Basidiomycota	unclassified_Basidiomycota	unclassified_Basidiomycota	unclassified_Basidiomycota	unclassified_Basidiomycota	Basidiomycota_sp	0	0	5	0	0	0	0	0	0	0	0	0	0	16	0	0	0	0	0	0	0	0	0	0	0	0	0	0	0	0	0	0	0	0	0	0	0	0	0	0	0	0	0
Otu9042	Ascomycota	Dothideomycetes	Pleosporales	Leptosphaeriaceae	Leptosphaeria	Leptosphaeria_sp	0	0	0	5	0	0	0	0	0	1	0	0	0	0	0	0	0	0	0	0	1	0	0	0	0	0	0	0	0	0	0	0	0	0	0	0	0	0	0	0	0	0	0
Otu9044	unclassified	unclassified	unclassified	unclassified	unclassified	unclassified	0	0	0	0	0	0	0	0	0	0	0	0	0	0	0	0	0	0	0	0	0	0	0	0	0	0	0	0	0	0	0	0	0	0	0	0	0	0	2	0	0	4	0
Otu9052	Basidiomycota	Agaricomycetes	Cantharellales	Ceratobasidiaceae	unclassified_Ceratobasidiaceae	Ceratobasidiaceae_sp	0	0	0	0	0	0	0	0	0	0	0	0	0	0	0	0	0	0	0	0	0	0	0	0	15	0	0	2	0	0	0	0	0	0	0	15	0	0	0	0	0	0	0
Otu9125	Ascomycota	Sordariomycetes	Sordariales	Chaetomiaceae	Zopfiella	Zopfiella_marina	1	413	64	0	97	119	472	0	85	0	725	325	0	0	0	0	0	0	0	0	0	0	0	0	0	0	0	0	0	0	0	0	0	0	0	0	0	0	0	0	0	0	0
Otu9184	Ascomycota	Dothideomycetes	Pleosporales	unclassified_Pleosporales	unclassified_Pleosporales	Pleosporales_sp	0	0	0	0	0	1	1	0	0	0	0	0	0	0	0	0	0	0	0	0	0	0	195	0	0	0	0	0	425	0	0	0	2529	161	118	129	7	0	7	0	0	0	32
Otu9185	unclassified_Fungi	unclassified_Fungi	unclassified_Fungi	unclassified_Fungi	unclassified_Fungi	Fungi_sp	0	0	0	0	0	1	0	0	0	0	0	0	2070	1729	0	0	0	0	0	0	10	420	12	0	0	0	0	0	0	0	0	0	0	0	0	22	21	0	129	0	0	11	0
Otu9186	Ascomycota	Saccharomycetes	Saccharomycetales	Saccharomycetaceae	Kazachstania	Kazachstania_humilis	0	0	3	3	0	0	0	0	0	0	0	0	0	0	1514	0	0	0	0	0	0	0	0	0	0	0	0	3	0	0	0	0	0	0	0	0	0	0	1	0	0	0	0
Otu9187	Basidiomycota	Tremellomycetes	Cystofilobasidiales	Mrakiaceae	Tausonia	Tausonia_pamirica	0	2	0	0	0	5	1	43	0	0	0	0	234	88	0	0	0	126	0	3	36	1123	69	374	61	0	0	0	0	0	0	0	298	0	19	39	2	0	28	0	0	0	81
Otu9188	Ascomycota	Sordariomycetes	Sordariales	unclassified_Sordariales	unclassified_Sordariales	Sordariales_sp	0	0	0	0	0	0	0	0	0	0	0	0	0	0	5	1250	166	0	0	0	33	102	0	20	42	14	0	0	68	0	0	0	132	0	0	8	2	597	3	526	0	0	138
Otu9189	Ascomycota	Sordariomycetes	Sordariales	Sordariaceae	Neurospora	Neurospora_terricola	0	0	0	0	0	0	0	0	0	0	0	0	0	0	779	0	0	0	0	0	0	0	9	5	0	0	0	0	0	0	0	123	0	0	32	0	2	0	0	0	60	0	11
Otu9190	Ascomycota	Dothideomycetes	Pleosporales	unclassified_Pleosporales	unclassified_Pleosporales	Pleosporales_sp	0	0	0	0	0	0	2	0	0	0	0	0	0	0	0	0	0	13	0	0	738	47	10	42	0	0	0	0	0	0	0	0	40	0	0	43	6	0	65	0	0	0	11
Otu9191	Ascomycota	Sordariomycetes	unclassified_Sordariomycetes	unclassified_Sordariomycetes	unclassified_Sordariomycetes	Sordariomycetes_sp	0	0	0	0	0	0	0	0	0	0	0	0	336	0	0	0	0	0	0	0	19	0	0	0	0	0	0	0	0	0	0	0	0	0	0	0	0	0	0	0	0	0	0
Otu9192	Ascomycota	Eurotiomycetes	Eurotiales	Aspergillaceae	Xeromyces	Xeromyces_bisporus	0	0	0	0	0	0	0	0	0	0	0	0	0	0	0	327	0	0	0	0	0	0	0	0	0	0	0	0	0	0	0	0	0	0	0	0	0	0	0	0	0	0	0
Otu9193	Ascomycota	Sordariomycetes	unclassified_Sordariomycetes	unclassified_Sordariomycetes	unclassified_Sordariomycetes	Sordariomycetes_sp	0	0	0	0	0	0	0	0	0	0	0	0	0	0	0	0	0	0	0	0	223	0	0	0	0	0	0	0	0	0	0	0	0	0	0	0	0	0	0	0	0	0	0
Otu9194	Ascomycota	Pezizomycetes	Pezizales	Ascobolaceae	unclassified_Ascobolaceae	Ascobolaceae_sp	0	0	0	0	0	0	0	0	0	0	0	0	195	24	0	0	0	0	0	0	2	1	0	0	0	0	0	0	0	0	0	0	0	0	0	0	0	0	0	0	0	0	0
Otu9195	Mortierellomycota	Mortierellomycetes	Mortierellales	Mortierellaceae	Mortierella	Mortierella_amoeboidea	0	0	0	0	0	0	0	0	0	0	0	0	0	0	0	0	0	0	66	11	0	0	151	52	0	0	0	0	0	0	0	0	0	0	0	8	0	0	0	0	0	0	8
Otu9196	Ascomycota	Pezizomycetes	Pezizales	Ascobolaceae	Ascobolus	Ascobolus_sp	0	0	0	0	0	0	0	0	0	0	0	0	733	0	0	0	0	0	0	0	0	5	0	0	0	20	0	0	0	0	0	0	0	0	0	0	0	0	0	0	0	0	0
Otu9197	Ascomycota	Sordariomycetes	unclassified_Sordariomycetes	unclassified_Sordariomycetes	unclassified_Sordariomycetes	Sordariomycetes_sp	0	0	0	0	0	0	0	0	0	0	0	0	0	0	0	0	0	0	108	0	0	0	0	0	0	0	0	0	0	0	0	0	0	0	0	0	0	0	0	0	0	0	0
Otu9198	Ascomycota	Dothideomycetes	Pleosporales	unclassified_Pleosporales	unclassified_Pleosporales	Pleosporales_sp	0	0	0	0	0	0	0	0	0	0	0	0	0	75	0	0	0	30	0	0	38	258	0	0	0	0	0	0	0	0	0	0	0	0	0	0	0	0	0	0	0	0	0
Otu9199	unclassified	unclassified	unclassified	unclassified	unclassified	unclassified	0	0	0	0	0	0	0	0	0	0	0	0	0	0	0	0	0	0	0	0	0	0	0	0	0	73	0	0	0	12	60	77	17	0	80	0	0	0	0	0	0	0	0
Otu9200	Ascomycota	Leotiomycetes	Thelebolales	Pseudeurotiaceae	Geomyces	Geomyces_sp	2	1	0	0	2	0	1	0	0	0	1	0	855	17	0	0	0	0	0	0	72	149	19	0	0	0	0	0	0	6	0	0	12	0	143	23	0	0	10	0	28	14	150
Otu9201	Mortierellomycota	Mortierellomycetes	Mortierellales	Mortierellaceae	Mortierella	Mortierella_ambigua	0	1	2	0	0	0	0	0	0	0	0	0	0	0	0	0	0	0	0	0	0	0	0	0	38	18	0	0	19	0	0	70	0	30	0	0	0	0	0	0	0	0	0
Otu9202	Ascomycota	Eurotiomycetes	Chaetothyriales	Herpotrichiellaceae	unclassified_Herpotrichiellaceae	Herpotrichiellaceae_sp	0	0	0	0	0	0	0	0	0	0	0	0	0	0	0	0	0	0	0	0	0	0	0	0	0	0	66	0	0	0	0	0	0	0	0	0	0	0	0	0	0	0	0
Otu9203	Basidiomycota	Agaricomycetes	Polyporales	Meruliaceae	Byssomerulius	Byssomerulius_corium	0	0	0	0	0	0	0	0	0	0	0	0	0	0	0	0	58	0	0	0	0	0	0	0	0	0	0	0	0	0	0	0	0	0	0	0	0	0	0	0	0	0	0
Otu9204	Ascomycota	Dothideomycetes	Pleosporales	Pleosporaceae	Pyrenophora	Pyrenophora_tritici-repentis	0	1	0	1	0	0	0	0	0	0	0	0	0	0	0	0	0	0	0	0	0	57	0	0	0	0	0	0	0	0	0	0	0	0	0	0	0	0	0	0	0	0	0
Otu9205	unclassified	unclassified	unclassified	unclassified	unclassified	unclassified	0	0	0	0	0	0	0	0	0	0	0	0	0	0	0	0	0	0	0	0	0	0	0	0	0	0	0	0	0	0	0	0	0	0	0	0	10	0	58	44	0	17	0
Otu9206	Rozellomycota	unclassified_Rozellomycota	unclassified_Rozellomycota	unclassified_Rozellomycota	unclassified_Rozellomycota	Rozellomycota_sp	0	0	0	0	0	0	0	0	0	0	0	0	0	0	0	0	0	0	0	0	0	0	0	0	0	0	20	0	51	13	29	0	0	0	0	0	0	0	0	0	0	0	0
Otu9207	unclassified	unclassified	unclassified	unclassified	unclassified	unclassified	0	0	0	0	0	0	0	0	0	0	0	0	0	0	0	0	0	0	0	0	0	0	0	0	0	0	24	0	0	0	43	0	0	0	0	0	0	0	0	0	0	0	0
Otu9208	Ascomycota	Dothideomycetes	Pleosporales	unclassified_Pleosporales	unclassified_Pleosporales	Pleosporales_sp	0	0	0	0	0	0	0	0	0	0	0	0	477	0	0	0	0	0	0	0	266	12	0	0	0	0	0	0	0	0	0	0	104	0	11	96	5	0	6	0	0	0	15
Otu9209	Ascomycota	Sordariomycetes	Microascales	Microascaceae	Microascus	Microascus_paisii	0	0	0	0	0	0	0	0	0	0	0	0	0	0	0	0	0	0	0	0	12	1	0	0	0	8	0	0	0	0	0	0	54	0	0	0	0	0	0	0	0	0	4
Otu9210	unclassified	unclassified	unclassified	unclassified	unclassified	unclassified	0	2	0	0	0	0	0	1	0	1	0	0	0	0	0	0	0	0	0	0	0	0	0	0	0	31	0	0	0	0	0	0	0	0	0	0	0	0	0	0	0	0	0
Otu9211	Ascomycota	Dothideomycetes	unclassified_Dothideomycetes	unclassified_Dothideomycetes	unclassified_Dothideomycetes	Dothideomycetes_sp	0	0	0	0	3	0	0	1	0	0	0	0	0	0	0	0	0	0	0	0	4	0	8	0	0	0	0	0	0	0	0	0	12	0	0	15	0	0	0	0	0	0	0
Otu9212	Ascomycota	Dothideomycetes	Pleosporales	Phaeosphaeriaceae	Septoriella	Septoriella_phragmitis	0	0	0	0	0	0	0	0	0	0	0	0	0	0	0	0	0	0	0	0	0	4	0	0	0	0	0	0	0	0	0	0	0	0	0	0	0	0	0	0	0	0	28
Otu9213	Ascomycota	Sordariomycetes	Savoryellales	Savoryellaceae	Savoryella	Savoryella_appendiculata	0	0	0	0	2	0	0	0	0	22	0	0	0	0	0	0	0	0	0	0	0	0	25	0	0	0	0	0	0	0	0	0	0	0	0	15	0	0	0	0	23	0	0
Otu9214	unclassified_Fungi	unclassified_Fungi	unclassified_Fungi	unclassified_Fungi	unclassified_Fungi	Fungi_sp	0	0	0	0	0	0	0	0	0	0	0	0	0	0	0	0	0	0	0	0	0	0	0	0	0	0	0	0	0	0	25	0	0	0	0	0	0	0	0	0	0	0	0
Otu9215	unclassified	unclassified	unclassified	unclassified	unclassified	unclassified	0	0	0	0	0	0	0	0	0	0	0	0	0	0	0	0	0	0	0	0	0	0	0	0	22	0	0	0	0	0	0	0	0	0	0	0	0	0	0	0	0	0	0
Otu9216	Ascomycota	unclassified_Ascomycota	unclassified_Ascomycota	unclassified_Ascomycota	unclassified_Ascomycota	Ascomycota_sp	0	0	0	0	0	1	0	0	0	0	0	0	0	0	0	0	0	0	0	0	0	0	0	0	0	0	0	0	0	0	0	0	0	0	0	17	0	0	0	0	0	0	43
Otu9217	Ascomycota	Saccharomycetes	Saccharomycetales	Saccharomycetales_fam_Incertae_sedis	Candida	Candida_palmioleophila	0	0	0	0	0	0	0	1	0	0	0	0	0	55	0	0	0	0	0	0	0	0	0	0	0	19	0	0	0	0	0	0	3	0	0	3	0	0	0	0	0	0	0
Otu9218	unclassified	unclassified	unclassified	unclassified	unclassified	unclassified	0	0	0	0	0	0	0	0	0	0	0	0	0	0	0	0	0	0	0	0	0	0	0	0	17	0	0	0	0	0	0	0	0	0	0	0	0	0	1	0	0	0	0
Otu9219	unclassified	unclassified	unclassified	unclassified	unclassified	unclassified	0	0	0	0	0	0	0	0	0	0	0	0	0	0	0	0	0	0	0	0	0	0	0	0	0	0	0	15	0	0	0	0	0	0	0	0	0	0	0	0	0	0	0
Otu9220	Basidiomycota	Agaricomycetes	Polyporales	Meruliaceae	Bjerkandera	Bjerkandera_adusta	0	0	0	0	0	0	0	0	0	0	0	0	0	0	0	0	0	0	0	0	0	0	0	0	0	0	0	0	0	0	0	0	0	0	0	0	0	0	0	0	0	0	0
Otu9221	unclassified	unclassified	unclassified	unclassified	unclassified	unclassified	0	0	0	0	0	0	0	0	0	0	0	0	0	0	0	0	0	0	0	0	0	0	0	0	0	0	0	0	0	0	0	0	12	0	0	0	0	0	0	0	0	0	0
Otu9222	unclassified	unclassified	unclassified	unclassified	unclassified	unclassified	0	0	0	0	0	0	0	0	0	0	0	0	0	0	0	0	0	0	0	0	1	10	0	0	0	0	0	0	0	0	0	0	0	0	0	0	0	0	0	0	0	0	0
Otu9223	unclassified	unclassified	unclassified	unclassified	unclassified	unclassified	0	0	0	0	0	0	0	0	0	0	0	0	0	0	0	0	0	0	0	0	0	0	0	0	0	0	0	0	0	0	0	0	0	0	0	0	0	0	0	0	0	0	0
Otu9224	unclassified	unclassified	unclassified	unclassified	unclassified	unclassified	0	0	0	0	0	0	0	0	0	0	0	0	0	0	0	0	0	0	0	0	0	0	0	0	0	31	0	0	0	0	0	0	0	0	0	2	0	0	0	0	0	0	0
Otu9225	Ascomycota	Dothideomycetes	Pleosporales	Didymosphaeriaceae	unclassified_Didymosphaeriaceae	Didymosphaeriaceae_sp	0	0	0	0	0	0	0	0	0	0	0	0	0	0	0	0	0	0	0	0	0	0	0	0	0	0	0	0	0	0	0	0	0	0	0	0	3	0	9	0	0	0	0
Otu9226	unclassified	unclassified	unclassified	unclassified	unclassified	unclassified	0	0	0	0	0	0	0	0	0	0	0	0	0	0	0	0	0	0	0	0	0	0	0	0	0	0	0	0	0	0	0	0	0	0	0	0	0	0	0	0	0	9	0
Otu9227	unclassified	unclassified	unclassified	unclassified	unclassified	unclassified	0	0	0	2	2	1	2	2	2	1	1	2	0	0	0	0	0	0	0	0	0	0	0	0	0	0	0	4	0	0	0	0	3	0	0	0	0	0	0	0	0	2	0
Otu9228	Basidiomycota	Agaricomycetes	Cantharellales	Ceratobasidiaceae	unclassified_Ceratobasidiaceae	Ceratobasidiaceae_sp	0	1	0	0	0	0	0	0	0	0	0	0	0	0	0	0	0	0	0	0	0	0	0	0	0	0	0	0	0	0	0	0	0	0	6	0	0	0	0	0	0	0	0
Otu9229	unclassified	unclassified	unclassified	unclassified	unclassified	unclassified	0	0	0	0	0	0	0	0	0	0	0	0	0	0	0	0	0	0	0	0	0	0	0	0	0	0	0	0	0	0	0	0	0	0	0	0	0	0	0	0	6	0	0
Otu9231	unclassified_Fungi	unclassified_Fungi	unclassified_Fungi	unclassified_Fungi	unclassified_Fungi	Fungi_sp	0	0	0	0	0	0	0	0	0	0	0	0	0	0	0	0	0	0	0	0	0	0	0	0	0	0	0	0	0	0	0	38	0	0	0	9	0	0	0	0	0	0	0
Otu9233	unclassified	unclassified	unclassified	unclassified	unclassified	unclassified	0	0	0	0	0	0	0	0	0	0	0	1	0	0	0	0	0	0	0	0	0	0	0	0	2	0	1	0	0	0	0	0	3	0	0	0	0	94	0	0	0	0	14
Otu9257	unclassified	unclassified	unclassified	unclassified	unclassified	unclassified	0	0	0	0	0	0	0	0	0	0	0	0	0	0	0	0	0	0	0	0	0	5	0	0	0	0	0	0	0	0	0	0	0	0	0	0	0	0	0	0	0	0	0
Otu9312	Ascomycota	Eurotiomycetes	Eurotiales	Aspergillaceae	Penicillium	Penicillium_miczynskii	0	0	0	0	0	0	0	0	0	0	0	0	0	0	0	0	0	0	0	0	0	0	1	0	0	0	0	0	0	0	0	0	0	0	0	0	0	0	0	0	0	0	0
Otu9379	Ascomycota	Sordariomycetes	Sordariales	Chaetomiaceae	Zopfiella	Zopfiella_marina	7752	6815	9834	4995	13340	14676	11098	3180	11762	14277	11191	11793	0	0	0	0	0	0	0	0	0	0	0	0	89	123	43	43	97	7	450	0	2011	82	70	17	12	0	10	117	47	0	0
Otu9380	Ascomycota	Sordariomycetes	Sordariales	Chaetomiaceae	Zopfiella	Zopfiella_marina	1	27	3	0	12	3	0	9523	9	6	7	4	0	0	0	0	0	0	0	0	0	0	0	0	0	0	0	0	0	0	0	0	83	0	0	6	0	0	2	0	0	0	0
Otu9381	Ascomycota	Dothideomycetes	Pleosporales	unclassified_Pleosporales	unclassified_Pleosporales	Pleosporales_sp	0	0	0	0	0	0	0	2	0	0	0	0	0	0	0	0	0	0	0	0	2	6	0	2	0	0	0	0	0	0	0	0	45	0	17	0	11	1227	122	0	0	0	82
Otu9382	Ascomycota	unclassified_Ascomycota	unclassified_Ascomycota	unclassified_Ascomycota	unclassified_Ascomycota	Ascomycota_sp	0	0	0	0	4	0	0	1	0	0	0	0	0	0	0	0	0	0	0	0	0	4	2	0	0	46	0	0	0	0	0	0	25	0	1039	69	0	0	1	0	0	0	2
Otu9383	Ascomycota	Dothideomycetes	Dothideales	unclassified_Dothideales	unclassified_Dothideales	Dothideales_sp	0	0	0	0	0	1	0	0	0	0	0	0	0	0	0	0	0	0	0	0	1	0	0	0	0	0	0	0	0	0	0	0	0	0	0	0	0	302	0	0	0	0	41
Otu9384	unclassified	unclassified	unclassified	unclassified	unclassified	unclassified	0	0	0	0	0	0	0	0	0	0	0	0	0	0	0	0	0	0	0	0	0	0	0	0	0	0	0	0	0	0	0	0	0	0	0	0	0	263	0	0	0	0	0
Otu9385	Ascomycota	Pezizomycetes	Pezizales	Ascobolaceae	Ascobolus	Ascobolus_sp	0	0	0	0	0	0	0	0	0	0	0	0	0	0	0	0	0	0	0	0	0	0	0	0	0	0	0	0	0	0	0	0	0	0	0	0	0	180	3	150	169	78	0
Otu9386	unclassified	unclassified	unclassified	unclassified	unclassified	unclassified	0	0	0	0	0	0	0	0	0	0	0	0	0	0	0	0	0	0	0	0	0	0	0	0	28	37	72	25	36	1	0	43	1	0	0	11	0	0	0	0	0	0	0
Otu9387	Ascomycota	Eurotiomycetes	Chaetothyriales	Herpotrichiellaceae	unclassified_Herpotrichiellaceae	Herpotrichiellaceae_sp	0	0	0	0	0	0	0	0	0	0	0	0	0	0	0	0	0	0	0	0	0	0	0	0	0	0	0	0	0	0	0	0	0	0	0	0	0	0	0	49	0	14	0
Otu9388	unclassified_Fungi	unclassified_Fungi	unclassified_Fungi	unclassified_Fungi	unclassified_Fungi	Fungi_sp	0	0	0	0	0	0	0	0	0	0	0	0	0	0	0	0	0	0	0	0	0	0	0	0	0	0	0	0	34	0	0	0	0	0	0	0	0	0	0	0	0	0	0
Otu9389	Ascomycota	Eurotiomycetes	Onygenales	unclassified_Onygenales	unclassified_Onygenales	Onygenales_sp	0	0	0	0	0	0	0	0	0	0	0	0	0	0	0	0	0	0	0	0	0	0	0	0	0	0	0	0	0	0	0	0	0	0	0	0	0	0	0	0	0	0	25
Otu9390	unclassified_Fungi	unclassified_Fungi	unclassified_Fungi	unclassified_Fungi	unclassified_Fungi	Fungi_sp	0	0	0	0	0	0	0	0	0	0	0	0	0	0	0	0	0	0	0	0	1	1	0	0	0	0	0	0	0	0	0	0	2	0	0	0	0	0	0	0	0	0	23
Otu9391	unclassified	unclassified	unclassified	unclassified	unclassified	unclassified	0	0	0	0	0	0	0	0	0	0	0	0	0	0	0	0	0	0	0	0	0	0	0	0	0	0	0	0	0	2	16	0	0	0	11	0	0	0	0	0	0	0	0
Otu9392	Ascomycota	Dothideomycetes	Pleosporales	Pleosporaceae	Curvularia	Curvularia_lunata	0	0	0	0	0	0	1	1	0	0	0	0	0	0	0	0	0	0	0	0	0	0	0	0	0	0	0	0	0	0	0	0	0	0	0	10	0	0	1	33	0	10	0
Otu9393	unclassified	unclassified	unclassified	unclassified	unclassified	unclassified	0	0	0	0	0	0	0	0	0	0	0	0	0	0	0	0	0	0	0	0	0	0	0	0	0	0	0	0	0	0	0	0	0	0	0	0	0	0	0	0	15	10	0
Otu9394	unclassified	unclassified	unclassified	unclassified	unclassified	unclassified	0	0	0	0	0	0	0	0	0	0	0	0	0	0	0	0	0	0	0	0	0	12	0	0	0	0	0	0	0	0	0	0	0	0	0	0	0	0	0	0	0	0	0
Otu9395	unclassified	unclassified	unclassified	unclassified	unclassified	unclassified	0	0	0	0	0	0	0	0	0	0	0	0	0	0	0	0	0	0	0	0	0	0	0	0	0	0	0	0	0	0	0	0	0	0	0	0	0	0	0	0	12	0	0
Otu9396	unclassified	unclassified	unclassified	unclassified	unclassified	unclassified	0	0	0	0	0	0	0	0	0	0	0	0	0	0	0	0	0	0	0	0	0	0	0	0	0	8	0	0	0	0	0	0	0	0	0	0	0	0	0	0	0	0	0
Otu9397	unclassified	unclassified	unclassified	unclassified	unclassified	unclassified	0	0	0	0	0	0	0	0	0	0	0	0	0	0	0	0	0	0	0	0	0	0	0	0	7	0	0	0	0	0	0	0	0	0	0	0	0	0	0	0	0	0	0
Otu9398	unclassified_Fungi	unclassified_Fungi	unclassified_Fungi	unclassified_Fungi	unclassified_Fungi	Fungi_sp	0	0	0	0	0	0	0	0	0	0	0	0	0	0	0	0	0	0	0	0	0	0	0	0	0	0	0	0	0	0	0	0	0	0	0	1	0	0	0	0	0	0	0
Otu9399	Basidiomycota	Agaricomycetes	Russulales	Gloeocystidiellaceae	Gloeocystidiellum	Gloeocystidiellum_porosum	0	0	0	0	0	0	0	0	0	0	1	5	0	0	0	0	0	0	0	0	0	0	0	0	0	0	0	0	0	0	0	0	0	0	0	0	0	0	0	0	0	0	0
Otu9400	Ascomycota	Sordariomycetes	Hypocreales	Clavicipitaceae	unclassified_Clavicipitaceae	Clavicipitaceae_sp	1	5	0	0	0	0	0	0	0	0	0	0	0	0	0	0	0	0	0	0	0	0	0	0	0	0	0	0	0	0	0	0	0	0	0	0	0	0	0	0	0	0	0
Otu9405	Basidiomycota	Agaricomycetes	Cantharellales	Ceratobasidiaceae	unclassified_Ceratobasidiaceae	Ceratobasidiaceae_sp	0	0	2	0	0	0	0	0	0	0	0	0	0	0	0	0	0	0	0	0	0	0	0	0	0	0	0	0	3	0	0	0	0	0	0	0	0	0	0	0	0	0	0
Otu9431	unclassified	unclassified	unclassified	unclassified	unclassified	unclassified	1	0	0	0	0	0	0	0	0	0	0	0	0	0	0	0	0	0	0	0	0	0	0	0	0	25	0	0	0	0	0	0	0	0	0	0	1	0	4	0	0	0	0
Otu9432	Ascomycota	Sordariomycetes	Microascales	Microascaceae	Microascus	Microascus_brevicaulis	0	1	0	0	0	0	0	0	1	0	0	0	0	0	0	0	0	0	17	0	0	0	0	0	0	0	0	0	0	0	0	0	0	0	0	0	0	0	0	0	0	0	0
Otu9436	Ascomycota	Sordariomycetes	Microascales	Microascaceae	Scopulariopsis	Scopulariopsis_brumptii	0	0	0	0	0	0	0	0	0	0	0	0	0	0	0	0	0	0	0	0	0	0	0	0	0	0	0	0	0	0	0	0	43	0	0	0	0	0	0	0	0	0	0
Otu9468	Ascomycota	Dothideomycetes	unclassified_Dothideomycetes	unclassified_Dothideomycetes	unclassified_Dothideomycetes	Dothideomycetes_sp	0	0	0	0	0	0	0	0	0	0	0	0	0	0	0	0	0	0	0	0	39	45	0	0	0	0	0	0	0	0	0	0	0	0	0	0	0	0	0	0	0	0	2
Otu9478	unclassified	unclassified	unclassified	unclassified	unclassified	unclassified	0	0	1	0	0	0	0	0	0	0	0	0	0	0	0	0	0	0	0	0	0	0	0	0	0	0	0	0	0	0	0	0	2	0	0	0	0	0	0	0	0	0	6
Otu9489	Ascomycota	Sordariomycetes	Hypocreales	Hypocreales_fam_Incertae_sedis	Sarocladium	Sarocladium_subulatum	0	0	9	6	7	9	83	288	0	0	142	634	0	0	0	0	0	0	48	0	0	0	0	6	15	0	0	0	1793	1	0	123	870	0	17	198	10	0	31	0	0	23	253
Otu9490	unclassified	unclassified	unclassified	unclassified	unclassified	unclassified	0	0	0	0	0	0	0	0	0	0	0	0	0	0	0	0	0	0	0	0	0	0	0	0	0	0	0	0	0	0	0	26	0	72	0	0	0	0	0	0	0	0	0
Otu9491	unclassified	unclassified	unclassified	unclassified	unclassified	unclassified	0	0	0	0	0	0	0	0	0	0	0	0	0	0	0	0	0	0	0	0	0	0	0	0	0	0	65	0	0	0	0	0	0	0	0	0	0	0	0	0	0	0	0
Otu9492	unclassified	unclassified	unclassified	unclassified	unclassified	unclassified	0	0	0	0	0	0	0	0	0	0	0	0	0	0	0	0	0	0	0	0	0	0	0	0	0	0	54	0	0	0	0	0	13	0	0	15	0	0	1	0	0	0	0
Otu9493	unclassified	unclassified	unclassified	unclassified	unclassified	unclassified	0	0	0	0	0	0	0	0	0	0	0	0	0	0	0	0	0	0	0	0	0	0	0	0	0	0	0	0	0	0	0	0	0	0	0	0	0	0	0	30	0	0	0
Otu9494	unclassified	unclassified	unclassified	unclassified	unclassified	unclassified	0	0	0	0	0	0	0	0	0	0	0	0	0	0	0	0	0	0	0	0	0	0	0	0	34	0	0	0	0	0	0	0	19	0	0	0	0	0	0	0	0	0	0
Otu9495	unclassified	unclassified	unclassified	unclassified	unclassified	unclassified	0	0	0	0	0	0	0	0	0	0	0	0	0	0	0	0	0	0	0	0	0	0	0	0	0	0	27	0	0	0	0	0	0	0	0	0	0	0	0	0	0	0	0
Otu9496	Ascomycota	Sordariomycetes	Microascales	Microascaceae	Acaulium	Acaulium_albonigrescens	0	0	0	0	0	0	0	0	0	0	0	0	0	0	0	0	0	0	0	0	0	0	0	0	0	0	0	19	0	0	0	0	0	0	0	0	0	0	0	0	0	0	0
Otu9497	unclassified	unclassified	unclassified	unclassified	unclassified	unclassified	0	0	0	0	0	0	0	0	0	0	0	0	0	0	0	0	0	0	0	0	0	0	0	0	0	0	0	0	17	0	0	0	0	0	0	0	0	0	0	0	0	0	0
Otu9498	Basidiomycota	Agaricomycetes	Russulales	Russulaceae	Russula	Russula_claroflava	0	0	0	0	0	0	0	0	0	0	0	0	0	0	0	0	12	0	0	0	0	0	0	0	0	0	0	0	0	0	0	0	0	0	0	0	0	0	0	0	0	0	0
Otu9499	unclassified	unclassified	unclassified	unclassified	unclassified	unclassified	0	0	0	0	0	0	0	0	0	0	0	0	0	0	0	0	0	0	0	0	0	0	0	0	0	0	0	12	0	0	0	0	0	0	0	0	0	0	0	0	0	0	0
Otu9500	Basidiomycota	Agaricomycetes	Polyporales	Coriolaceae	Trametes	Trametes_hirsuta	0	2	0	0	0	0	0	0	0	0	0	0	0	0	0	0	0	0	0	0	0	0	0	0	0	0	0	8	0	0	0	0	0	0	0	0	0	0	4	0	0	0	0
Otu9501	Ascomycota	Leotiomycetes	Helotiales	Helotiaceae	Scytalidium	Scytalidium_lignicola	0	0	0	0	0	0	0	0	0	0	0	0	0	0	0	0	0	0	0	0	0	0	0	0	0	0	0	9	0	0	0	0	0	0	0	0	0	0	0	0	0	0	0
Otu9502	unclassified	unclassified	unclassified	unclassified	unclassified	unclassified	0	0	0	0	0	0	0	0	0	0	0	0	0	0	0	0	0	0	0	0	0	0	0	0	0	0	0	0	0	0	0	0	0	0	0	0	0	0	0	0	0	8	0
Otu9503	Basidiomycota	Agaricomycetes	Sebacinales	Sebacinaceae	Sebacina	Sebacina_sp	10	0	0	7	0	0	0	0	0	0	0	0	0	0	0	0	0	0	0	0	0	0	0	0	0	0	0	0	0	0	57	0	13	0	0	0	0	0	0	0	0	0	0
Otu9504	Ascomycota	unclassified_Ascomycota	unclassified_Ascomycota	unclassified_Ascomycota	unclassified_Ascomycota	Ascomycota_sp	0	0	0	0	0	0	0	0	0	0	0	0	0	0	0	0	0	0	0	0	0	0	0	0	0	0	0	6	0	0	0	0	0	0	0	0	1	0	0	0	0	0	0
Otu9505	unclassified	unclassified	unclassified	unclassified	unclassified	unclassified	0	0	0	0	0	0	0	0	0	0	0	0	0	0	0	0	0	0	0	0	0	0	0	0	0	0	47	0	23	0	0	0	0	0	0	5	0	0	0	0	0	0	0
Otu9506	unclassified	unclassified	unclassified	unclassified	unclassified	unclassified	0	0	0	0	0	0	0	0	0	0	0	0	0	0	0	0	0	0	0	0	0	0	0	0	0	0	0	0	0	0	0	0	2	0	0	0	0	0	0	0	0	0	6
Otu9508	Ascomycota	Sordariomycetes	Sordariales	Chaetomiaceae	Melanocarpus	Melanocarpus_albomyces	0	0	0	0	0	3	0	0	1	0	0	1	0	0	0	0	0	0	0	0	0	0	0	0	0	0	0	0	0	0	0	0	0	0	0	0	0	0	0	0	0	0	0
Otu9509	unclassified	unclassified	unclassified	unclassified	unclassified	unclassified	3	1	3	3	0	0	0	0	0	0	0	0	0	0	0	0	0	0	0	0	0	0	0	0	0	0	0	0	0	0	0	0	0	0	0	0	0	0	0	0	0	0	0
Otu9515	Ascomycota	Eurotiomycetes	Eurotiales	Aspergillaceae	Aspergillus	Aspergillus_ochraceopetaliformis	0	2	0	0	0	2	1	0	0	0	1	0	0	0	0	0	0	0	0	0	26	20	0	85	0	0	0	0	0	0	0	0	0	0	0	0	0	0	0	0	0	0	0
Otu9517	unclassified	unclassified	unclassified	unclassified	unclassified	unclassified	0	0	0	0	0	0	0	0	0	0	0	0	0	0	0	0	0	0	0	0	0	0	0	0	0	0	0	26	0	0	0	0	0	0	0	0	0	0	2	0	0	0	0
Otu9535	Basidiomycota	Agaricomycetes	unclassified_Agaricomycetes	unclassified_Agaricomycetes	unclassified_Agaricomycetes	Agaricomycetes_sp	0	0	0	0	0	0	0	0	0	0	0	0	0	188	0	0	0	0	0	0	0	0	0	0	0	0	0	0	0	0	0	0	0	0	0	0	0	0	0	0	0	0	0
Otu9600	unclassified	unclassified	unclassified	unclassified	unclassified	unclassified	0	0	0	0	0	0	0	0	0	0	0	0	0	0	699	0	0	0	0	0	0	0	0	0	0	0	0	0	0	0	0	0	0	0	0	0	0	0	0	0	0	0	0
Otu9601	Ascomycota	Sordariomycetes	Sordariales	Lasiosphaeriaceae	Cladorrhinum	Cladorrhinum_flexuosum	0	0	0	0	0	0	0	0	0	0	0	0	0	0	0	0	0	0	0	0	0	0	0	0	0	0	0	0	0	0	0	0	0	0	0	0	1	434	3	0	20	18	0
Otu9602	Ascomycota	Eurotiomycetes	Eurotiales	Aspergillaceae	Penicillium	Penicillium_sp	0	0	0	0	0	0	0	0	0	0	0	0	0	0	0	0	0	0	0	0	0	0	0	0	0	0	0	0	0	0	0	0	0	0	0	0	0	98	26	301	219	189	0
Otu9603	Ascomycota	Sordariomycetes	Sordariales	Chaetomiaceae	Zopfiella	Zopfiella_marina	4	41	13	89	5	5	139	77	7	4	7	25	0	0	0	0	0	0	0	0	0	0	0	0	16	0	0	0	0	0	1	0	8	0	0	0	0	0	0	0	0	0	0
Otu9604	Ascomycota	Eurotiomycetes	Eurotiales	Trichocomaceae	Talaromyces	Talaromyces_leycettanus	0	0	0	0	0	0	0	0	0	0	0	0	0	0	0	0	0	0	0	0	0	0	0	0	0	0	0	17	0	0	0	0	17	59	0	0	0	0	0	0	0	0	0
Otu9605	Ascomycota	Dothideomycetes	Pleosporales	unclassified_Pleosporales	unclassified_Pleosporales	Pleosporales_sp	1	0	0	0	0	0	0	1	0	0	0	0	0	0	0	0	0	0	0	0	0	0	0	0	0	0	51	0	0	0	0	0	0	0	0	0	0	0	0	0	0	0	0
Otu9606	Ascomycota	Sordariomycetes	Togniniales	Togniniaceae	Phaeoacremonium	Phaeoacremonium_scolyti	0	1	0	0	0	0	0	0	0	0	0	0	0	0	0	0	0	0	0	0	0	0	0	0	0	0	0	40	0	0	0	0	0	0	0	0	0	0	0	0	0	0	0
Otu9607	Ascomycota	Sordariomycetes	Sordariales	Sordariaceae	Neurospora	Neurospora_terricola	17	1	3	6	0	0	53	8	0	4	4	11	0	0	0	0	0	0	0	0	0	0	0	0	0	0	0	0	0	0	0	0	0	0	0	0	0	0	0	0	0	0	0
Otu9608	Ascomycota	Eurotiomycetes	Eurotiales	Aspergillaceae	Aspergillus	Aspergillus_waksmanii	17	5	10	12	4	2	3	0	0	2	0	11	0	0	0	0	0	0	0	0	0	0	0	0	0	0	70	6	0	0	12	97	5	22	26	0	0	0	1	0	0	0	0
Otu9609	unclassified_Fungi	unclassified_Fungi	unclassified_Fungi	unclassified_Fungi	unclassified_Fungi	Fungi_sp	0	0	0	0	0	0	0	0	0	0	0	0	0	0	0	0	0	0	0	0	0	0	0	0	0	0	0	0	0	0	25	0	0	0	0	0	0	0	0	0	0	0	0
Otu9610	Basidiomycota	Agaricomycetes	Russulales	Russulaceae	Russula	Russula_sp	0	0	0	0	0	0	0	0	0	0	0	0	0	0	0	0	0	0	0	0	0	0	0	0	0	0	18	0	0	0	0	25	0	0	0	0	0	0	0	0	0	0	0
Otu9611	unclassified	unclassified	unclassified	unclassified	unclassified	unclassified	0	0	0	0	0	0	0	0	0	0	0	0	0	0	0	0	0	0	0	0	0	0	0	0	0	0	0	0	0	0	0	0	0	0	0	0	0	0	0	0	25	0	0
Otu9612	unclassified	unclassified	unclassified	unclassified	unclassified	unclassified	0	0	0	0	0	0	0	0	0	0	0	0	0	0	0	0	0	0	0	0	0	0	0	0	0	0	0	0	0	0	0	0	0	0	0	0	4	0	10	0	25	0	0
Otu9613	unclassified	unclassified	unclassified	unclassified	unclassified	unclassified	0	0	0	0	0	0	0	0	0	0	0	0	0	0	0	0	0	0	0	0	0	0	0	0	0	0	0	0	0	0	0	0	0	0	0	4	0	23	0	0	0	0	0
Otu9614	Ascomycota	Pezizomycetes	Pezizales	Pyronemataceae	Wilcoxina	Wilcoxina_rehmii	0	0	0	0	0	0	0	0	0	0	0	0	0	0	0	0	0	0	0	0	0	0	0	0	0	0	0	0	0	0	0	20	0	0	0	0	0	0	0	0	0	0	0
Otu9615	unclassified	unclassified	unclassified	unclassified	unclassified	unclassified	0	0	0	0	0	0	0	0	0	0	0	0	0	0	0	0	0	0	0	0	0	0	0	0	0	0	0	0	19	0	0	0	0	0	0	0	0	0	0	0	0	0	0
Otu9616	Ascomycota	Eurotiomycetes	Eurotiales	Trichocomaceae	Talaromyces	Talaromyces_purpureogenus	17	26	22	58	0	0	0	18	0	1	0	0	0	0	0	0	0	0	0	0	0	0	0	0	0	0	0	54	0	0	0	5	4	0	0	0	12	0	2	0	58	56	0
Otu9617	Mortierellomycota	Mortierellomycetes	Mortierellales	Mortierellaceae	Mortierella	Mortierella_sp	0	0	0	0	0	0	0	0	0	0	0	0	0	0	0	0	0	0	0	0	0	0	0	0	0	0	0	0	0	0	0	16	0	0	0	5	0	0	0	0	0	0	0
Otu9618	Ascomycota	Sordariomycetes	Hypocreales	Ophiocordycipitaceae	Purpureocillium	Purpureocillium_lilacinum	0	0	0	0	0	0	0	0	0	0	0	0	0	0	0	0	0	0	0	0	0	0	0	0	0	0	0	0	0	0	0	0	0	0	0	0	0	0	0	0	16	0	0
Otu9619	Ascomycota	Leotiomycetes	Helotiales	Dermateaceae	unclassified_Dermateaceae	Dermateaceae_sp	0	0	0	0	0	0	0	0	0	0	0	0	0	0	0	0	0	0	0	0	0	0	0	0	0	0	0	0	0	0	0	0	0	0	0	14	0	0	0	0	0	0	0
Otu9620	Ascomycota	Sordariomycetes	Sordariales	Sordariaceae	unclassified_Sordariaceae	Sordariaceae_sp	0	6	2	0	0	0	0	0	0	0	0	0	0	0	0	0	0	0	0	0	0	0	0	0	0	0	0	0	0	0	0	0	0	0	0	0	2	0	2	0	0	13	0
Otu9621	unclassified	unclassified	unclassified	unclassified	unclassified	unclassified	0	0	0	0	0	0	0	0	0	0	0	0	0	12	0	0	0	0	0	0	0	0	0	0	0	0	0	0	0	0	0	0	0	0	0	0	0	0	0	0	0	0	0
Otu9622	unclassified	unclassified	unclassified	unclassified	unclassified	unclassified	0	0	0	0	0	0	0	0	1	0	0	0	0	0	0	0	0	0	0	0	0	0	0	0	0	0	0	0	12	0	0	0	0	0	0	0	0	0	0	0	0	0	0
Otu9623	unclassified	unclassified	unclassified	unclassified	unclassified	unclassified	0	0	0	0	0	0	0	0	0	0	0	0	0	0	0	0	0	0	0	0	0	0	0	0	0	0	0	0	0	0	0	0	0	0	0	0	0	0	1	0	11	0	0
Otu9624	Basidiomycota	Agaricomycetes	unclassified_Agaricomycetes	unclassified_Agaricomycetes	unclassified_Agaricomycetes	Agaricomycetes_sp	0	0	0	0	0	0	0	0	0	0	0	0	0	0	0	0	0	0	0	0	0	0	0	0	0	0	0	0	0	0	10	0	0	0	0	0	0	0	0	0	0	0	0
Otu9625	unclassified	unclassified	unclassified	unclassified	unclassified	unclassified	0	0	2	0	0	0	0	0	0	0	0	0	0	0	0	0	0	0	0	0	0	0	0	0	0	0	0	0	0	10	0	0	9	0	0	0	0	0	0	0	0	0	0
Otu9626	unclassified	unclassified	unclassified	unclassified	unclassified	unclassified	0	0	0	0	0	0	0	0	0	0	0	0	0	0	0	0	0	0	0	0	0	0	33	0	0	0	0	0	0	0	0	0	0	0	0	0	0	0	3	0	0	0	7
Otu9627	unclassified	unclassified	unclassified	unclassified	unclassified	unclassified	0	0	0	0	0	0	0	0	0	0	0	0	0	0	0	0	0	0	0	0	0	0	0	0	0	0	0	0	0	0	0	0	10	0	0	0	1	0	2	0	0	0	0
Otu9628	Ascomycota	Sordariomycetes	unclassified_Sordariomycetes	unclassified_Sordariomycetes	unclassified_Sordariomycetes	Sordariomycetes_sp	0	8	0	0	0	0	0	0	0	0	0	0	0	0	0	0	0	0	0	0	0	0	0	0	0	0	0	0	0	0	0	0	0	0	0	0	0	0	0	0	0	0	0
Otu9629	Ascomycota	unclassified_Ascomycota	unclassified_Ascomycota	unclassified_Ascomycota	unclassified_Ascomycota	Ascomycota_sp	0	0	0	0	0	0	0	0	0	0	0	0	0	0	0	0	0	0	0	0	0	0	0	0	0	0	0	0	0	0	0	0	0	0	0	0	0	0	0	0	0	0	8
Otu9630	unclassified_Fungi	unclassified_Fungi	unclassified_Fungi	unclassified_Fungi	unclassified_Fungi	Fungi_sp	0	0	0	0	0	0	0	0	0	0	0	0	0	0	0	0	0	0	0	0	0	0	0	0	0	0	0	0	0	0	0	0	0	0	0	0	0	7	0	0	2	2	0
Otu9631	Ascomycota	Sordariomycetes	Xylariales	Xylariales_fam_Incertae_sedis	Robillarda	Robillarda_sessilis	4	0	0	2	0	0	0	0	0	1	0	0	0	0	0	0	0	0	0	0	0	0	0	0	0	0	0	0	0	0	0	0	0	0	0	0	0	0	0	0	0	0	0
Otu9635	unclassified	unclassified	unclassified	unclassified	unclassified	unclassified	0	0	0	0	0	2	1	5	0	0	0	1	0	0	0	0	0	0	0	0	0	0	0	0	0	0	0	0	0	0	0	0	0	0	0	0	0	0	0	0	0	0	0
Otu9636	Ascomycota	Dothideomycetes	Pleosporales	unclassified_Pleosporales	unclassified_Pleosporales	Pleosporales_sp	0	0	0	0	0	0	0	0	0	0	0	0	0	0	0	0	0	0	0	0	9	90	0	37	0	0	0	0	0	0	0	0	0	0	0	0	0	0	0	0	0	0	0
Otu9668	Ascomycota	Pezizomycetes	Pezizales	Pyronemataceae	unclassified_Pyronemataceae	Pyronemataceae_sp	0	0	1	0	0	0	0	0	0	0	0	0	289	0	0	0	0	0	0	0	0	0	0	0	0	0	0	0	0	0	0	0	0	0	0	0	0	0	0	0	0	0	0
Otu9723	Ascomycota	Dothideomycetes	Pleosporales	unclassified_Pleosporales	unclassified_Pleosporales	Pleosporales_sp	0	4	0	0	0	0	0	3	0	0	0	0	0	0	0	0	0	0	0	0	1	8	0	5	56	0	0	0	0	0	0	0	3042	257	84	222	12	0	112	0	0	0	38
Otu9724	Ascomycota	Dothideomycetes	Pleosporales	unclassified_Pleosporales	unclassified_Pleosporales	Pleosporales_sp	0	0	0	0	0	0	0	0	0	0	0	0	0	0	0	0	0	0	0	0	0	0	0	0	0	0	0	0	0	0	0	0	0	0	33	15	0	0	0	0	0	0	1394
Otu9725	unclassified_Fungi	unclassified_Fungi	unclassified_Fungi	unclassified_Fungi	unclassified_Fungi	Fungi_sp	3	4	7	0	0	0	4	2	0	0	0	0	0	0	0	0	0	0	0	0	0	0	0	0	0	0	29	7	39	4	0	0	0	0	0	0	0	796	1	0	35	100	4
Otu9726	Ascomycota	Sordariomycetes	unclassified_Sordariomycetes	unclassified_Sordariomycetes	unclassified_Sordariomycetes	Sordariomycetes_sp	0	0	0	0	0	0	0	0	0	0	0	0	0	0	0	0	0	0	0	0	0	0	0	0	65	358	0	0	0	0	0	0	470	36	307	80	0	0	0	17	0	0	0
Otu9727	unclassified_Fungi	unclassified_Fungi	unclassified_Fungi	unclassified_Fungi	unclassified_Fungi	Fungi_sp	0	0	0	0	0	0	0	0	0	0	1	0	0	0	0	0	0	0	0	0	0	0	0	0	0	0	0	0	0	0	0	0	0	0	0	0	23	1852	163	1640	2346	2772	19
Otu9728	Basidiomycota	Pucciniomycetes	Pucciniales	Melampsoraceae	Melampsora	Melampsora_occidentalis	0	0	0	0	0	0	0	0	0	0	0	0	0	0	0	344	0	0	0	0	0	0	0	0	0	0	0	0	0	0	0	0	0	0	0	0	0	0	0	0	0	0	0
Otu9729	Ascomycota	Sordariomycetes	Hypocreales	unclassified_Hypocreales	unclassified_Hypocreales	Hypocreales_sp	0	0	0	0	0	0	0	0	0	0	0	0	0	0	0	0	0	0	0	0	0	0	0	0	1383	139	0	0	0	0	0	132	48	38	0	28	0	285	14	0	0	0	32
Otu9730	Ascomycota	Leotiomycetes	Helotiales	Helotiaceae	Scytalidium	Scytalidium_cuboideum	0	0	0	0	0	0	0	0	0	0	0	0	0	0	0	0	0	0	0	0	0	0	0	0	0	0	0	0	0	0	0	0	0	0	0	0	41	0	170	0	0	0	8
Otu9731	unclassified	unclassified	unclassified	unclassified	unclassified	unclassified	0	0	0	0	0	0	0	0	0	0	0	0	144	0	0	0	0	0	0	0	0	0	0	0	0	0	0	0	0	0	0	0	0	0	0	0	0	0	0	0	0	0	0
Otu9732	Ascomycota	Eurotiomycetes	Chaetothyriales	Cyphellophoraceae	Anthopsis	Anthopsis_sp	0	0	0	0	0	0	0	0	0	0	0	0	0	0	0	0	0	0	0	0	0	0	0	0	0	0	1	13	0	0	6	0	0	0	0	5	6	0	2	0	4	1	0
Otu9733	unclassified	unclassified	unclassified	unclassified	unclassified	unclassified	87	109	155	153	212	196	150	163	119	178	147	158	0	0	0	0	0	0	0	0	0	0	0	0	0	0	51	8	0	0	20	0	20	28	0	0	0	0	0	0	0	0	0
Otu9734	unclassified	unclassified	unclassified	unclassified	unclassified	unclassified	0	0	0	0	0	0	0	0	0	0	0	0	0	0	0	0	0	0	0	0	0	0	0	0	0	0	0	0	0	0	52	0	0	0	0	0	0	0	0	0	0	0	0
Otu9735	unclassified	unclassified	unclassified	unclassified	unclassified	unclassified	0	0	0	0	0	0	0	0	0	0	0	0	0	0	0	0	0	0	0	0	0	0	0	0	0	0	0	0	49	0	0	0	0	0	0	0	0	0	0	0	0	0	0
Otu9736	Ascomycota	Eurotiomycetes	Chaetothyriales	Cyphellophoraceae	Anthopsis	Anthopsis_sp	0	0	0	0	0	0	0	0	0	0	0	0	0	0	0	0	0	0	0	0	0	0	0	0	0	0	0	0	0	0	0	0	0	66	0	1	1	0	37	0	4	0	0
Otu9737	Ascomycota	Eurotiomycetes	Chaetothyriales	Cyphellophoraceae	Anthopsis	Anthopsis_sp	0	0	0	0	0	0	0	0	0	0	0	0	0	0	0	0	0	0	0	0	0	0	0	0	0	0	0	0	0	0	0	0	1	0	0	0	11	0	0	0	0	0	0
Otu9738	unclassified	unclassified	unclassified	unclassified	unclassified	unclassified	0	0	0	0	0	0	0	0	0	0	0	0	0	23	0	0	0	0	0	0	0	0	0	0	0	0	0	0	0	0	0	0	0	0	0	0	0	0	0	0	0	0	0
Otu9739	Ascomycota	Pezizomycetes	unclassified_Pezizomycetes	unclassified_Pezizomycetes	unclassified_Pezizomycetes	Pezizomycetes_sp	0	0	0	0	0	0	0	0	0	0	0	0	0	28	0	0	0	0	0	0	0	60	0	0	0	0	0	0	0	0	0	0	0	0	22	0	0	0	0	0	0	0	1
Otu9740	Ascomycota	Dothideomycetes	Pleosporales	Pleosporales_fam_Incertae_sedis	Latorua	Latorua_caligans	0	1	0	0	0	0	0	0	0	0	0	0	0	0	0	0	0	0	0	0	0	0	0	0	22	0	0	0	0	0	0	0	0	0	0	0	0	0	0	0	0	0	0
Otu9741	Ascomycota	Sordariomycetes	Sordariales	Sordariaceae	Neurospora	Neurospora_terricola	0	6	0	0	0	0	0	0	0	0	0	0	0	0	0	0	0	0	0	0	0	0	0	0	0	0	0	11	20	0	0	0	0	0	0	0	0	0	9	0	0	7	0
Otu9742	unclassified	unclassified	unclassified	unclassified	unclassified	unclassified	0	0	0	0	0	0	0	0	0	0	0	0	0	0	0	0	0	0	0	0	0	0	0	0	0	0	0	0	0	0	0	0	0	32	0	0	0	0	0	0	0	5	0
Otu9743	Ascomycota	Eurotiomycetes	Chaetothyriales	Cyphellophoraceae	Anthopsis	Anthopsis_sp	0	0	0	0	0	0	0	0	0	0	0	0	0	0	0	0	0	0	0	0	0	0	0	0	0	0	0	0	0	0	0	0	0	0	0	0	0	0	2	0	0	0	0
Otu9744	unclassified	unclassified	unclassified	unclassified	unclassified	unclassified	0	0	0	0	0	0	0	0	0	0	0	0	0	0	0	0	0	0	0	0	0	0	0	0	0	0	0	0	16	0	0	0	0	0	0	0	0	0	0	0	0	0	0
Otu9745	Ascomycota	Eurotiomycetes	Chaetothyriales	Cyphellophoraceae	Anthopsis	Anthopsis_sp	0	0	0	0	0	0	0	0	0	0	0	0	0	0	0	0	0	0	0	0	0	0	0	0	0	0	0	0	0	0	0	0	0	0	0	0	4	0	11	0	0	0	0
Otu9746	unclassified	unclassified	unclassified	unclassified	unclassified	unclassified	0	0	0	0	0	0	0	0	0	0	0	0	0	0	0	0	0	0	0	0	0	0	0	0	10	0	0	0	0	0	0	0	0	0	0	0	0	0	0	0	0	0	0
Otu9747	unclassified	unclassified	unclassified	unclassified	unclassified	unclassified	0	0	0	0	0	0	0	0	0	0	0	0	0	0	0	0	0	0	0	0	0	0	0	0	0	0	0	0	0	0	9	0	0	0	0	0	0	0	0	0	0	0	0
Otu9748	Ascomycota	Eurotiomycetes	Chaetothyriales	Cyphellophoraceae	Anthopsis	Anthopsis_sp	0	0	0	0	0	0	0	0	0	0	0	0	0	0	0	0	0	0	0	0	0	0	0	0	0	0	0	0	0	0	0	0	0	2	0	0	7	0	3	0	0	0	0
Otu9749	Ascomycota	Eurotiomycetes	Chaetothyriales	Cyphellophoraceae	Anthopsis	Anthopsis_sp	0	0	0	0	0	0	0	0	0	0	0	0	0	0	0	0	0	0	0	0	0	0	0	0	0	0	0	0	0	0	0	0	0	0	0	0	0	0	2	0	0	1	0
Otu9750	unclassified	unclassified	unclassified	unclassified	unclassified	unclassified	0	0	0	0	0	0	0	0	0	0	0	0	0	0	0	0	0	0	0	0	0	0	0	0	0	0	0	0	0	0	0	0	0	5	0	0	0	0	0	0	0	2	0
Otu9751	Ascomycota	Eurotiomycetes	Chaetothyriales	Cyphellophoraceae	Anthopsis	Anthopsis_sp	0	0	0	0	0	0	0	0	0	0	0	0	0	0	0	0	0	0	0	0	0	0	0	0	0	0	0	0	0	0	0	0	0	0	0	0	0	0	0	0	0	6	0
Otu9752	Ascomycota	Sordariomycetes	Sordariales	Sordariaceae	Neurospora	Neurospora_terricola	0	0	0	0	0	0	0	0	0	0	0	0	0	0	0	0	0	0	0	0	0	0	0	0	0	0	0	0	0	0	0	0	0	0	0	0	0	0	1	0	8	0	0
Otu9753	Ascomycota	Eurotiomycetes	Chaetothyriales	Herpotrichiellaceae	Rhinocladiella	Rhinocladiella_sp	0	0	0	0	0	0	0	0	0	0	0	0	0	0	0	0	0	1	0	0	0	0	0	0	0	0	0	0	0	0	0	0	0	0	0	0	8	0	3	0	0	0	0
Otu9754	unclassified_Fungi	unclassified_Fungi	unclassified_Fungi	unclassified_Fungi	unclassified_Fungi	Fungi_sp	0	0	0	0	0	0	0	0	0	0	0	0	0	0	0	0	0	0	0	0	0	0	0	0	0	0	0	6	0	0	0	0	0	0	0	0	0	0	0	0	0	0	0
Otu9755	Neocallimastigomycota	Neocallimastigomycetes	Neocallimastigales	Neocallimastigaceae	Cyllamyces	Cyllamyces_sp	0	0	0	0	0	0	0	0	0	0	0	0	0	0	0	0	0	0	0	0	0	0	0	0	0	0	0	0	0	0	0	0	0	0	0	0	0	0	0	0	6	0	0
Otu9756	unclassified	unclassified	unclassified	unclassified	unclassified	unclassified	0	0	0	0	0	0	0	0	0	0	0	0	0	0	0	0	0	0	0	0	0	0	0	0	0	0	0	0	0	0	0	0	0	1	0	0	1	0	5	0	0	0	0
Otu9757	Basidiomycota	Agaricomycetes	Cantharellales	Ceratobasidiaceae	unclassified_Ceratobasidiaceae	Ceratobasidiaceae_sp	0	0	0	0	0	0	0	0	0	0	0	0	0	0	0	0	0	0	0	5	0	0	0	0	0	0	0	0	0	0	0	0	0	0	0	0	0	0	0	0	0	0	0
Otu9758	Ascomycota	Sordariomycetes	Xylariales	Amphisphaeriaceae	unclassified_Amphisphaeriaceae	Amphisphaeriaceae_sp	0	0	0	0	0	0	0	0	0	0	0	0	0	0	0	0	0	0	0	0	5	0	0	0	0	0	0	0	0	0	0	0	0	0	0	0	0	0	0	0	0	0	0
Otu9759	Ascomycota	Dothideomycetes	Pleosporales	Pleosporaceae	Alternaria	Alternaria_chlamydospora	0	0	0	0	0	0	0	0	0	0	0	0	0	0	0	0	0	0	0	0	5	0	0	0	0	0	0	0	0	0	0	0	0	0	0	0	0	0	0	0	0	0	0
Otu9760	Ascomycota	Eurotiomycetes	Eurotiales	Aspergillaceae	Aspergillus	Aspergillus_sp	7	4	6	2	0	0	5	4	0	0	2	3	0	0	0	0	0	0	0	0	0	0	0	0	0	0	0	0	0	0	0	15	26	0	0	0	0	0	0	0	0	0	0
Otu9761	Ascomycota	Sordariomycetes	Sordariales	Sordariaceae	Neurospora	Neurospora_terricola	0	0	0	0	0	0	0	0	0	0	0	0	0	0	0	0	0	0	0	0	0	0	0	0	0	0	0	0	0	0	0	0	0	0	0	0	0	0	5	0	0	0	0
Otu9762	unclassified	unclassified	unclassified	unclassified	unclassified	unclassified	0	0	0	0	0	0	0	0	0	0	0	0	0	0	0	0	0	0	0	0	0	0	0	0	0	0	0	0	0	0	0	0	0	0	0	0	0	0	4	0	0	9	0
Otu9763	Ascomycota	Eurotiomycetes	Chaetothyriales	Herpotrichiellaceae	Rhinocladiella	Rhinocladiella_sp	0	0	0	0	0	0	0	0	0	0	0	0	0	0	0	0	0	0	0	0	0	0	0	0	0	0	0	0	0	0	0	0	0	0	0	0	0	0	0	0	0	0	0
Otu9764	Ascomycota	Eurotiomycetes	Chaetothyriales	Cyphellophoraceae	Anthopsis	Anthopsis_sp	0	0	0	0	0	0	0	0	0	0	0	0	0	0	0	0	0	0	0	0	0	0	0	0	0	0	0	0	0	0	0	0	0	1	0	0	5	0	15	0	6	9	0
Otu9766	Ascomycota	Leotiomycetes	Erysiphales	Erysiphaceae	Golovinomyces	Golovinomyces_sonchicola	0	4	0	0	0	0	0	0	0	0	0	0	0	0	0	0	0	0	0	0	8	0	31	0	0	0	0	0	0	0	0	0	0	0	0	0	0	0	0	0	0	0	0
Otu9767	Ascomycota	Eurotiomycetes	Chaetothyriales	Cyphellophoraceae	Anthopsis	Anthopsis_sp	0	0	0	0	0	0	0	0	0	0	0	0	0	0	0	0	0	0	0	0	0	0	0	0	0	0	0	0	0	0	0	0	0	0	1	3	6	0	7	0	1	7	0
Otu9768	unclassified	unclassified	unclassified	unclassified	unclassified	unclassified	0	0	0	0	0	0	0	0	0	0	0	0	0	0	0	0	0	0	0	0	0	0	0	0	0	0	0	0	0	0	0	0	3	1	0	0	5	0	0	0	0	0	0
Otu9769	Ascomycota	Eurotiomycetes	Chaetothyriales	Cyphellophoraceae	Anthopsis	Anthopsis_sp	0	0	0	0	0	0	0	0	0	0	0	0	0	0	0	0	0	0	0	0	0	0	0	0	0	0	0	0	0	0	0	0	1	0	0	0	0	0	0	0	0	0	0
Otu9770	Ascomycota	Eurotiomycetes	Chaetothyriales	Cyphellophoraceae	Anthopsis	Anthopsis_sp	0	0	0	0	0	0	0	0	0	0	0	0	0	0	0	0	0	0	0	0	0	0	0	0	0	0	0	0	0	0	0	0	0	4	0	0	0	0	1	0	0	0	0
Otu9771	Ascomycota	Eurotiomycetes	Chaetothyriales	Cyphellophoraceae	Anthopsis	Anthopsis_sp	0	0	0	0	0	0	0	0	0	0	0	0	0	0	0	0	0	0	0	0	0	0	0	0	0	0	0	0	0	0	0	0	0	0	0	0	2	0	3	0	0	2	0
Otu9772	unclassified	unclassified	unclassified	unclassified	unclassified	unclassified	0	0	0	0	0	0	0	0	0	0	0	0	0	0	0	0	0	0	0	0	0	0	0	0	0	0	0	0	0	0	0	0	0	2	1	1	0	0	0	0	1	0	0
Otu9773	Ascomycota	Eurotiomycetes	Chaetothyriales	Cyphellophoraceae	Anthopsis	Anthopsis_sp	0	0	0	0	0	0	0	0	0	0	0	0	0	0	0	0	0	0	0	0	0	0	0	0	0	0	0	0	0	0	0	0	3	0	0	0	0	0	0	0	0	1	0
Otu9776	unclassified	unclassified	unclassified	unclassified	unclassified	unclassified	0	0	0	0	0	0	0	0	0	0	0	0	0	0	0	0	0	0	0	0	0	0	0	0	1	3	0	0	0	0	0	0	2	0	0	7	0	0	0	0	0	0	0
Otu9777	unclassified	unclassified	unclassified	unclassified	unclassified	unclassified	0	0	0	0	0	0	0	0	0	0	0	0	0	0	0	0	0	0	0	0	0	0	0	0	0	0	0	0	0	0	0	0	0	0	0	0	0	0	3	0	0	2	0
Otu9780	Ascomycota	Eurotiomycetes	Chaetothyriales	Herpotrichiellaceae	Rhinocladiella	Rhinocladiella_sp	0	0	0	0	0	0	0	0	0	0	0	0	0	0	0	0	0	0	0	0	0	0	0	0	0	0	0	0	0	0	0	0	1	0	1	1	4	0	6	0	1	1	0
Otu9781	unclassified	unclassified	unclassified	unclassified	unclassified	unclassified	0	0	0	0	0	0	0	0	0	0	0	0	0	0	0	0	0	0	0	0	0	3	0	0	0	0	0	0	0	0	0	0	0	0	0	0	0	0	0	0	0	0	3
Otu9782	Ascomycota	Eurotiomycetes	Chaetothyriales	Cyphellophoraceae	Anthopsis	Anthopsis_sp	0	0	0	0	0	0	0	0	0	0	0	0	0	0	0	0	0	0	0	0	0	0	0	0	0	0	0	0	0	0	0	0	0	0	0	0	0	0	5	0	0	0	0
Otu9783	Ascomycota	Eurotiomycetes	Chaetothyriales	Cyphellophoraceae	Anthopsis	Anthopsis_sp	0	0	0	0	0	0	0	0	0	0	0	0	0	0	0	0	0	0	0	0	0	0	0	0	0	0	0	0	0	0	0	0	0	0	0	0	0	0	0	0	0	0	0
Otu9784	Ascomycota	Eurotiomycetes	Chaetothyriales	Cyphellophoraceae	Anthopsis	Anthopsis_sp	0	0	0	0	0	0	0	0	0	0	0	0	0	0	0	0	0	0	0	0	0	0	0	0	0	0	0	0	0	0	0	0	0	0	0	0	0	0	6	0	0	2	0
Otu9785	Ascomycota	Eurotiomycetes	Chaetothyriales	Cyphellophoraceae	Anthopsis	Anthopsis_sp	0	0	0	0	0	0	0	0	0	0	0	0	0	0	0	0	0	0	0	0	0	0	0	0	0	0	0	0	0	0	0	0	0	0	0	0	0	0	1	0	1	0	0
Otu9786	unclassified	unclassified	unclassified	unclassified	unclassified	unclassified	0	0	0	0	0	0	0	0	0	0	0	0	0	0	0	0	0	0	0	0	0	0	0	0	0	0	0	0	0	0	0	0	0	0	0	0	0	0	10	0	0	1	0
Otu9787	Ascomycota	Eurotiomycetes	Chaetothyriales	Cyphellophoraceae	Anthopsis	Anthopsis_sp	0	0	0	0	0	0	0	0	0	0	0	0	0	0	0	0	0	0	0	0	0	0	0	0	0	0	0	0	0	0	0	0	2	0	0	0	0	0	0	0	0	0	0
Otu9788	unclassified	unclassified	unclassified	unclassified	unclassified	unclassified	0	0	0	0	0	0	0	0	0	0	0	0	0	0	0	0	0	0	0	0	0	0	0	0	0	0	0	0	0	0	0	0	0	1	0	0	0	0	0	0	0	3	0
Otu9798	Ascomycota	Eurotiomycetes	Chaetothyriales	Cyphellophoraceae	Anthopsis	Anthopsis_sp	0	0	0	0	0	0	0	0	0	0	0	0	0	0	0	0	0	0	0	0	0	0	0	0	0	0	0	0	0	0	0	0	0	0	0	0	0	0	0	0	0	0	0
Otu9799	unclassified	unclassified	unclassified	unclassified	unclassified	unclassified	0	0	0	0	0	0	0	0	0	0	0	0	0	0	0	0	0	0	0	0	0	0	0	0	0	0	0	0	0	0	0	0	0	3	0	2	0	0	0	0	0	0	0
Otu9801	unclassified	unclassified	unclassified	unclassified	unclassified	unclassified	0	0	0	0	0	0	0	0	0	0	0	0	0	0	0	0	0	0	0	0	0	0	0	0	0	0	0	0	0	0	0	0	0	0	0	0	0	0	0	0	0	0	0
Otu9807	unclassified	unclassified	unclassified	unclassified	unclassified	unclassified	0	0	0	0	0	0	0	0	0	0	0	0	0	0	0	0	0	0	0	0	0	0	0	0	0	0	0	0	0	0	0	0	0	0	0	0	0	0	12	0	0	2	0
Otu9810	unclassified	unclassified	unclassified	unclassified	unclassified	unclassified	0	0	0	0	0	0	0	0	0	0	0	0	0	0	0	0	0	0	0	0	0	0	0	0	0	0	0	0	0	0	0	0	0	0	0	0	0	0	5	0	0	1	0
Otu9813	Ascomycota	Eurotiomycetes	Chaetothyriales	Cyphellophoraceae	Anthopsis	Anthopsis_sp	0	0	0	0	0	0	0	0	0	0	0	0	0	0	0	0	0	0	0	0	0	0	0	0	0	0	0	0	0	0	0	0	0	0	0	0	0	0	4	0	8	0	0
Otu9816	Ascomycota	Eurotiomycetes	Chaetothyriales	Cyphellophoraceae	Anthopsis	Anthopsis_sp	0	0	0	0	0	0	0	0	0	0	0	0	0	0	0	0	0	0	0	0	0	0	0	0	0	0	0	0	0	0	0	0	0	0	0	1	0	0	0	0	1	0	0
Otu9821	Ascomycota	Eurotiomycetes	Chaetothyriales	Cyphellophoraceae	Anthopsis	Anthopsis_sp	0	0	0	0	0	0	0	0	0	0	0	0	0	0	0	0	0	0	0	0	0	0	0	0	0	0	0	0	0	0	0	0	0	0	0	0	1	0	2	0	0	2	0
Otu9822	Ascomycota	Eurotiomycetes	Chaetothyriales	Cyphellophoraceae	Anthopsis	Anthopsis_sp	0	0	0	0	0	0	0	0	0	0	0	0	0	0	0	0	0	0	0	0	0	0	0	0	0	0	0	0	0	0	0	0	0	0	0	0	1	0	3	0	0	13	0
Otu9824	Ascomycota	Eurotiomycetes	Chaetothyriales	Cyphellophoraceae	Anthopsis	Anthopsis_sp	0	0	0	0	0	0	0	0	0	0	0	0	0	0	0	0	0	0	0	0	0	0	0	0	0	0	0	0	0	0	0	0	0	0	0	0	0	0	0	0	0	0	0
Otu9828	unclassified	unclassified	unclassified	unclassified	unclassified	unclassified	0	0	0	0	0	0	0	0	0	0	0	0	0	0	0	0	0	0	0	0	0	0	0	0	0	0	0	0	0	0	0	0	0	0	0	1	0	0	0	0	0	0	0
Otu9830	Ascomycota	Eurotiomycetes	Chaetothyriales	Cyphellophoraceae	Anthopsis	Anthopsis_sp	0	0	0	0	0	0	0	0	0	0	0	0	0	0	0	0	0	0	0	0	0	0	0	0	0	0	0	0	0	0	0	0	2	0	0	0	1	0	0	0	0	0	0
Otu9897	Ascomycota	Eurotiomycetes	Chaetothyriales	Cyphellophoraceae	Anthopsis	Anthopsis_sp	0	0	0	0	0	0	0	0	0	0	0	0	0	0	0	0	0	0	0	0	0	0	0	0	0	0	0	0	0	0	0	0	1	1	0	0	0	0	0	0	0	0	0
Otu9909	unclassified	unclassified	unclassified	unclassified	unclassified	unclassified	0	0	0	0	0	0	0	0	0	0	0	0	0	0	0	0	0	0	0	0	0	0	0	0	0	0	0	0	1	0	0	0	0	0	0	0	4	0	0	0	0	0	0
Otu9940	Ascomycota	Eurotiomycetes	Chaetothyriales	Cyphellophoraceae	Anthopsis	Anthopsis_sp	0	0	0	0	0	0	0	0	0	0	0	0	0	0	0	0	0	0	0	0	0	0	0	0	0	0	0	0	0	0	0	0	0	1	0	1	1	0	1	0	0	0	0
Otu9945	Ascomycota	Eurotiomycetes	Chaetothyriales	Cyphellophoraceae	Anthopsis	Anthopsis_sp	0	0	0	0	0	0	0	0	0	0	0	0	0	0	0	0	0	0	0	0	0	0	0	0	0	0	0	0	0	0	0	0	0	0	0	1	0	0	0	0	0	0	0
Otu10003	Ascomycota	Eurotiomycetes	Chaetothyriales	Cyphellophoraceae	Anthopsis	Anthopsis_sp	0	0	0	0	0	0	0	0	0	0	0	0	0	0	0	0	0	0	0	0	0	0	0	0	0	0	0	0	0	0	0	0	1	0	0	0	0	0	1	0	0	0	0
Otu10125	Ascomycota	Eurotiomycetes	Chaetothyriales	Cyphellophoraceae	Anthopsis	Anthopsis_sp	0	0	0	0	0	0	0	0	0	0	0	0	0	0	0	0	0	0	0	0	0	0	0	0	0	0	0	0	0	0	0	0	1	0	0	1	1	0	0	0	0	0	0
Otu10176	unclassified	unclassified	unclassified	unclassified	unclassified	unclassified	0	0	0	0	0	0	0	0	0	0	0	0	0	0	0	0	0	0	0	0	0	0	0	0	0	0	0	0	0	0	0	0	0	0	0	0	0	0	6	0	0	0	0
Otu10200	unclassified	unclassified	unclassified	unclassified	unclassified	unclassified	0	0	0	0	0	0	0	0	0	0	0	0	0	0	0	0	0	0	0	0	0	0	0	0	0	0	0	0	0	0	0	0	0	0	0	0	0	0	0	0	1	0	0
Otu10433	unclassified	unclassified	unclassified	unclassified	unclassified	unclassified	0	0	0	0	0	0	0	0	0	0	0	0	0	0	0	0	0	0	0	0	0	0	0	0	0	0	0	0	0	0	0	0	0	0	0	0	3	0	0	0	0	2	0
Otu10439	unclassified	unclassified	unclassified	unclassified	unclassified	unclassified	0	0	0	0	0	0	0	0	0	0	0	0	0	0	0	0	0	0	0	0	0	0	0	0	0	0	0	0	0	0	0	0	0	0	0	0	0	0	2	0	0	2	0
Otu10442	unclassified	unclassified	unclassified	unclassified	unclassified	unclassified	0	0	0	0	0	0	0	0	0	0	0	0	0	0	0	0	0	0	0	0	0	0	0	0	0	0	0	0	0	0	0	0	0	0	0	0	0	0	2	0	0	4	0
Otu10461	Ascomycota	Eurotiomycetes	Chaetothyriales	Herpotrichiellaceae	unclassified_Herpotrichiellaceae	Herpotrichiellaceae_sp	0	0	0	0	0	0	0	0	0	0	0	0	0	0	0	0	0	0	0	0	0	0	0	0	0	0	0	0	0	0	0	0	0	0	0	0	0	0	4	0	0	0	0
Otu10497	Ascomycota	Eurotiomycetes	Chaetothyriales	Cyphellophoraceae	Anthopsis	Anthopsis_sp	0	0	0	0	0	0	0	0	0	0	0	0	0	0	0	0	0	0	0	0	0	0	0	0	0	0	0	0	0	0	0	0	0	0	0	0	0	0	0	0	0	0	0
Otu10516	unclassified	unclassified	unclassified	unclassified	unclassified	unclassified	0	0	0	0	0	0	0	0	0	0	0	0	0	0	0	0	0	0	0	0	0	0	0	0	0	0	0	0	0	0	0	0	0	0	0	0	0	0	5	0	0	0	0
Otu10626	Ascomycota	Eurotiomycetes	Chaetothyriales	Cyphellophoraceae	Anthopsis	Anthopsis_sp	0	0	0	0	0	0	0	0	0	0	0	0	0	0	0	0	0	0	0	0	0	0	0	0	0	0	0	0	0	0	0	0	0	1	0	0	0	0	0	0	0	0	0
Otu10640	Ascomycota	Eurotiomycetes	Chaetothyriales	Cyphellophoraceae	Anthopsis	Anthopsis_sp	0	0	0	0	0	0	0	0	0	0	0	0	0	0	0	0	0	0	0	0	0	0	0	0	0	0	0	0	0	0	0	0	0	0	0	0	0	0	0	0	0	0	0
Otu10668	unclassified	unclassified	unclassified	unclassified	unclassified	unclassified	0	0	0	0	0	0	0	0	0	0	0	0	0	0	0	0	0	0	0	0	0	0	0	0	0	0	0	0	0	0	0	0	0	0	0	0	1	0	1	0	0	0	0
Otu10685	unclassified	unclassified	unclassified	unclassified	unclassified	unclassified	6	0	0	0	0	0	0	0	1	0	0	0	0	0	0	0	0	0	0	0	0	0	0	0	5902	4969	6214	3234	3454	546	5138	5024	810	4658	3537	1722	2	0	7	0	0	0	0
Otu10686	Ascomycota	Dothideomycetes	Pleosporales	Pleosporaceae	Bipolaris	Bipolaris_maydis	8	5	1	13	4	0	3	4	0	0	0	0	0	0	0	0	0	0	1	0	0	0	0	0	0	0	0	39	1	0	0	31	13	0	34	13	0	657	32	184	330	277	0
Otu10687	Ascomycota	Eurotiomycetes	Eurotiales	Aspergillaceae	Penicillium	Penicillium_sp	0	0	0	0	0	0	0	0	0	0	0	0	0	0	0	130	0	0	11	0	0	0	0	0	0	0	0	0	0	0	0	0	0	0	0	0	0	0	0	0	0	0	0
Otu10688	Ascomycota	Dothideomycetes	Pleosporales	Phaeosphaeriaceae	Chaetosphaeronema	Chaetosphaeronema_sp	0	0	0	0	0	0	0	0	0	0	0	0	0	0	0	0	0	0	0	0	0	0	0	0	0	0	77	0	0	0	0	0	0	0	0	0	0	0	0	0	0	0	0
Otu10689	Ascomycota	Sordariomycetes	Sordariales	Chaetomiaceae	Chaetomium	Chaetomium_sp	2	6	0	1	0	0	0	1	0	0	0	0	0	0	0	0	0	0	0	0	0	0	0	0	0	0	0	0	0	0	0	0	0	0	0	0	0	0	0	76	0	0	0
Otu10690	Ascomycota	Sordariomycetes	Coniochaetales	Coniochaetaceae	Coniochaeta	Coniochaeta_cateniformis	0	0	0	0	0	0	0	0	0	0	0	0	0	0	0	0	0	0	0	0	0	0	0	0	0	0	0	0	0	0	0	0	0	62	0	0	0	0	0	0	0	0	0
Otu10691	unclassified	unclassified	unclassified	unclassified	unclassified	unclassified	0	0	0	0	0	0	0	0	0	0	0	0	0	0	0	0	0	0	0	0	0	0	0	0	0	0	0	0	0	0	0	0	0	0	0	0	3	0	1	52	0	0	0
Otu10692	Ascomycota	Sordariomycetes	Hypocreales	Hypocreales_fam_Incertae_sedis	Sarocladium	Sarocladium_implicatum	0	0	0	12	2	0	1	5	0	0	0	0	0	0	0	0	0	0	0	0	0	0	0	0	0	0	0	0	19	0	0	0	0	0	0	17	0	596	0	133	30	0	0
Otu10693	unclassified	unclassified	unclassified	unclassified	unclassified	unclassified	0	0	0	0	0	0	0	0	0	0	0	0	0	0	0	0	0	0	0	0	0	0	0	0	42	0	0	0	0	0	0	0	0	0	0	0	0	0	0	0	0	0	0
Otu10694	unclassified	unclassified	unclassified	unclassified	unclassified	unclassified	0	0	0	0	0	0	0	0	0	0	0	0	0	0	0	0	0	0	0	0	0	0	0	0	41	0	0	22	0	0	0	0	37	0	0	5	0	0	0	0	0	0	0
Otu10695	unclassified	unclassified	unclassified	unclassified	unclassified	unclassified	0	0	0	0	0	0	0	0	0	0	0	0	0	0	0	0	0	0	0	0	0	0	0	0	0	0	0	0	0	0	0	0	0	0	0	0	0	0	0	36	0	0	0
Otu10696	Rozellomycota	unclassified_Rozellomycota	unclassified_Rozellomycota	unclassified_Rozellomycota	unclassified_Rozellomycota	Rozellomycota_sp	12	4	4	0	0	0	1	0	0	0	0	0	0	0	0	0	0	0	0	0	0	0	0	0	0	0	0	22	28	0	0	0	0	0	0	0	0	0	0	0	0	0	0
Otu10697	Ascomycota	Sordariomycetes	Sordariales	Chaetomiaceae	Chaetomium	Chaetomium_sp	0	0	0	0	0	0	0	0	0	0	0	0	0	0	0	0	0	0	0	0	0	0	0	0	0	0	0	0	0	0	0	0	0	0	0	0	0	0	3	27	0	0	0
Otu10698	unclassified_Fungi	unclassified_Fungi	unclassified_Fungi	unclassified_Fungi	unclassified_Fungi	Fungi_sp	0	0	0	0	0	0	0	0	0	0	0	0	0	0	0	0	0	0	0	0	0	0	0	0	0	0	0	0	0	0	0	0	0	0	0	0	0	0	0	186	0	0	0
Otu10699	unclassified	unclassified	unclassified	unclassified	unclassified	unclassified	0	0	0	0	0	0	0	0	0	0	0	0	0	0	0	0	0	0	0	0	0	0	0	0	0	0	0	0	0	0	0	0	0	0	0	0	0	0	2	0	0	19	0
Otu10700	unclassified_Fungi	unclassified_Fungi	unclassified_Fungi	unclassified_Fungi	unclassified_Fungi	Fungi_sp	0	0	0	0	0	0	0	0	0	0	0	0	0	0	0	0	0	0	0	0	0	0	0	0	0	0	0	0	0	0	0	0	0	0	0	0	0	0	2	0	0	0	0
Otu10701	Ascomycota	Dothideomycetes	Pleosporales	unclassified_Pleosporales	unclassified_Pleosporales	Pleosporales_sp	0	0	0	0	0	0	0	0	0	0	0	0	0	0	0	0	0	0	0	0	0	0	0	0	0	0	0	16	0	0	0	0	0	0	0	0	0	0	0	0	0	0	0
Otu10702	unclassified	unclassified	unclassified	unclassified	unclassified	unclassified	0	3	0	0	0	0	0	0	0	0	0	0	0	0	0	0	0	0	0	0	0	0	0	0	0	0	0	14	0	0	0	0	0	0	0	0	0	0	0	0	0	6	0
Otu10703	Ascomycota	Sordariomycetes	Xylariales	Diatrypaceae	Monosporascus	Monosporascus_cannonballus	0	0	0	0	0	0	0	0	0	0	0	0	0	0	0	0	0	0	0	0	0	0	0	0	8	0	0	0	0	0	0	0	13	0	13	0	0	0	0	0	0	0	0
Otu10704	Ascomycota	Eurotiomycetes	Eurotiales	Aspergillaceae	Aspergillus	Aspergillus_terreus	0	0	0	3	0	0	0	0	0	0	0	0	0	0	0	0	0	0	0	0	0	50	0	45	0	0	0	0	0	0	0	0	0	0	0	0	2	0	2	0	0	0	0
Otu10705	unclassified	unclassified	unclassified	unclassified	unclassified	unclassified	0	0	0	0	0	0	0	0	0	0	0	0	0	0	0	0	0	0	0	0	0	0	0	0	30	0	0	0	0	0	0	0	0	0	12	0	0	0	0	0	0	0	0
Otu10706	unclassified	unclassified	unclassified	unclassified	unclassified	unclassified	0	0	0	0	0	0	0	0	0	0	0	0	0	0	0	0	0	0	0	0	0	0	0	0	0	0	0	0	0	0	0	0	0	0	0	13	0	0	0	0	0	0	0
Otu10707	unclassified	unclassified	unclassified	unclassified	unclassified	unclassified	0	0	0	0	0	0	0	0	0	0	0	0	0	0	0	0	0	0	0	0	0	0	0	0	0	0	0	0	0	0	0	0	0	0	0	0	0	0	0	0	0	9	0
Otu10708	unclassified	unclassified	unclassified	unclassified	unclassified	unclassified	0	0	0	0	0	0	0	0	0	0	0	0	0	0	8	0	0	0	0	0	0	0	0	0	0	0	0	0	0	0	0	0	0	0	0	0	0	0	0	0	0	0	0
Otu10709	unclassified_Fungi	unclassified_Fungi	unclassified_Fungi	unclassified_Fungi	unclassified_Fungi	Fungi_sp	2	0	0	0	0	0	0	0	0	0	0	0	0	0	0	0	0	0	0	0	0	0	0	0	0	0	0	0	0	0	0	8	0	0	0	0	0	0	0	0	0	0	0
Otu10710	unclassified	unclassified	unclassified	unclassified	unclassified	unclassified	0	0	0	0	0	0	0	0	0	0	0	0	0	0	0	0	0	0	0	0	0	0	0	0	0	0	0	0	0	0	0	0	0	0	0	0	0	0	0	0	0	7	0
Otu10711	Ascomycota	Eurotiomycetes	Eurotiales	unclassified_Eurotiales	unclassified_Eurotiales	Eurotiales_sp	0	5	0	1	0	0	0	0	0	0	0	0	0	0	0	0	0	0	0	0	0	0	0	0	0	0	0	0	0	0	0	0	0	0	0	0	0	0	0	0	0	0	0
Otu10712	Ascomycota	Sordariomycetes	Sordariales	Lasiosphaeriaceae	Cladorrhinum	Cladorrhinum_bulbillosum	3	2	0	2	0	0	1	3	3	0	1	1	0	0	0	0	0	0	0	0	0	0	0	0	0	0	0	0	0	1	0	0	0	0	0	0	0	0	0	0	0	0	0
Otu10713	unclassified	unclassified	unclassified	unclassified	unclassified	unclassified	0	0	0	0	0	0	0	0	0	0	0	0	0	0	0	0	0	0	0	0	0	0	0	0	0	0	0	0	0	0	0	0	0	0	0	0	0	0	0	0	0	0	0
Otu10715	Ascomycota	Sordariomycetes	Sordariales	Chaetomiaceae	Chaetomium	Chaetomium_sp	0	1	1	0	0	0	0	0	2	0	0	0	0	0	0	0	0	0	0	0	0	0	0	0	0	0	0	0	0	0	0	0	0	0	0	0	0	0	3	0	0	0	0
Otu10717	Ascomycota	Eurotiomycetes	Chaetothyriales	Cyphellophoraceae	Anthopsis	Anthopsis_sp	0	0	0	0	0	0	0	0	0	0	0	0	0	0	0	0	0	0	0	0	0	0	0	0	0	0	0	0	0	0	0	0	0	1	0	0	0	0	0	0	0	1	0
Otu10719	Ascomycota	Eurotiomycetes	Chaetothyriales	Cyphellophoraceae	Anthopsis	Anthopsis_sp	0	0	0	0	0	0	0	0	0	0	0	0	0	0	0	0	0	0	0	0	0	0	0	0	0	0	0	0	0	0	0	0	0	0	0	0	0	0	2	0	0	0	0
Otu10725	Ascomycota	Dothideomycetes	Pleosporales	Pleosporaceae	Neocamarosporium	Neocamarosporium_sp	0	0	0	0	0	0	0	2	0	0	0	0	0	93	0	0	0	0	0	0	3	7	0	0	0	0	0	0	0	0	0	0	0	0	0	0	0	0	0	0	0	0	0
Otu10731	Ascomycota	Eurotiomycetes	Chaetothyriales	Cyphellophoraceae	Anthopsis	Anthopsis_sp	0	0	0	0	0	0	0	0	0	0	0	0	0	0	0	0	0	1	0	0	0	0	0	0	0	0	0	0	0	0	0	0	0	0	0	0	0	0	10	0	0	0	0
Otu10873	unclassified	unclassified	unclassified	unclassified	unclassified	unclassified	0	0	0	0	0	0	0	0	0	0	0	0	0	0	0	0	0	0	0	0	0	0	0	0	0	0	0	0	0	0	0	0	3	2	1	5	0	0	7	0	2	1	0
Otu10933	unclassified	unclassified	unclassified	unclassified	unclassified	unclassified	0	0	0	0	0	0	0	0	0	0	0	0	0	0	0	0	0	0	0	0	0	0	0	0	0	0	0	0	0	0	0	0	0	0	1	0	3	0	3	0	0	2	0
Otu10963	Ascomycota	Eurotiomycetes	Chaetothyriales	Cyphellophoraceae	Anthopsis	Anthopsis_sp	0	0	0	0	0	0	0	0	0	0	0	0	0	0	0	0	0	0	0	0	0	0	0	0	0	0	0	0	0	0	0	0	0	0	0	0	0	0	0	0	1	0	0
Otu10981	unclassified	unclassified	unclassified	unclassified	unclassified	unclassified	0	0	0	0	0	0	0	0	0	0	0	0	0	0	0	0	0	1	0	0	0	0	0	0	0	0	0	0	0	0	0	0	0	0	0	0	2	0	2	0	0	1	0
Otu10988	Ascomycota	Sordariomycetes	Sordariales	unclassified_Sordariales	unclassified_Sordariales	Sordariales_sp	16	12	13	16	20	21	24	19	7	20	16	22	0	0	0	0	0	0	0	0	0	0	0	0	0	0	0	0	0	0	0	0	8	0	0	0	22	2119	136	540	571	844	0
Otu10989	Ascomycota	Eurotiomycetes	Eurotiales	Trichocomaceae	Talaromyces	Talaromyces_euchlorocarpius	12	6	4	44	4	2	7	3	0	2	0	1	0	0	0	0	0	0	0	0	0	0	0	0	0	0	90	0	80	10	0	0	0	43	0	0	38	566	86	69	0	45	15
Otu10990	Ascomycota	Sordariomycetes	Microascales	Microascaceae	Microascus	Microascus_longicollis	0	0	2	0	2	0	0	0	0	0	0	0	0	0	0	0	0	0	0	0	0	8	29	2	0	2	0	0	0	0	0	0	318	0	24	8	0	0	2	67	0	0	453
Otu10991	Ascomycota	Sordariomycetes	unclassified_Sordariomycetes	unclassified_Sordariomycetes	unclassified_Sordariomycetes	Sordariomycetes_sp	0	0	0	0	0	0	0	0	0	0	0	0	0	0	0	0	0	0	0	0	0	1	0	0	34	0	0	0	0	0	0	0	0	0	0	0	0	1147	0	16	0	0	0
Otu10992	Mortierellomycota	Mortierellomycetes	Mortierellales	Mortierellaceae	Mortierella	Mortierella_alpina	0	0	0	0	0	0	0	0	0	0	0	0	0	0	0	0	0	0	0	0	0	0	0	0	0	0	0	0	0	0	0	0	0	1	0	0	0	256	0	0	0	0	0
Otu10993	unclassified_Fungi	unclassified_Fungi	unclassified_Fungi	unclassified_Fungi	unclassified_Fungi	Fungi_sp	0	0	31	0	58	0	0	45	0	0	0	0	0	0	0	0	0	0	0	0	0	0	0	0	0	0	0	0	0	0	0	0	1	2	0	0	0	0	0	0	0	8	2228
Otu10994	Ascomycota	Eurotiomycetes	Eurotiales	unclassified_Eurotiales	unclassified_Eurotiales	Eurotiales_sp	26	26	32	38	4	0	4	9	4	0	0	0	0	0	0	0	0	0	0	0	0	0	0	0	52	196	51	68	52	15	66	18	16	48	0	23	0	0	0	0	0	0	0
Otu10995	Basidiomycota	Agaricostilbomycetes	Agaricostilbales	Kondoaceae	Bensingtonia	Bensingtonia_sp	0	0	0	0	0	0	0	0	0	0	0	0	0	0	0	0	0	0	0	0	0	0	0	0	0	0	0	0	0	0	0	0	127	0	0	0	0	0	0	0	0	0	0
Otu10996	Ascomycota	Eurotiomycetes	Eurotiales	Trichocomaceae	Sagenomella	Sagenomella_sp	7	0	0	7	0	0	1	0	0	0	0	0	0	0	0	0	0	0	0	0	0	0	0	0	0	0	0	23	0	3	0	102	0	0	38	0	0	0	0	0	0	0	0
Otu10997	Ascomycota	Eurotiomycetes	Eurotiales	Aspergillaceae	Penicillium	Penicillium_oxalicum	52	3	15	21	2	3	95	19	1	4	12	37	0	0	0	0	0	0	0	0	0	0	0	0	0	0	0	0	0	0	40	0	0	0	0	0	3	0	20	82	15	33	0
Otu10998	Ascomycota	Leotiomycetes	Erysiphales	Erysiphaceae	Podosphaera	Podosphaera_astericola	0	0	0	0	0	0	0	0	0	0	0	0	0	0	0	0	0	18	0	0	0	0	0	0	0	0	0	0	0	0	0	0	0	0	0	0	0	0	0	0	0	0	0
Otu10999	unclassified	unclassified	unclassified	unclassified	unclassified	unclassified	0	0	0	0	0	0	0	0	0	0	0	0	0	0	0	0	0	0	0	0	0	0	0	0	47	52	117	105	61	11	0	0	7	51	17	34	0	0	0	0	0	0	0
Otu11000	Ascomycota	Pezizomycetes	Pezizales	Ascobolaceae	Ascobolus	Ascobolus_sp	0	0	0	0	0	0	0	0	0	0	0	0	77	0	0	0	0	0	0	0	0	0	0	0	0	0	0	0	0	0	0	0	0	0	0	0	0	0	0	0	0	0	0
Otu11001	unclassified	unclassified	unclassified	unclassified	unclassified	unclassified	0	0	0	0	0	0	0	0	0	0	0	0	0	0	0	0	0	0	0	0	0	0	0	0	0	78	46	0	37	0	0	0	0	0	15	0	0	0	0	0	0	0	0
Otu11002	unclassified	unclassified	unclassified	unclassified	unclassified	unclassified	27	59	89	47	98	91	90	118	93	82	76	81	0	0	0	0	0	0	0	0	0	0	0	0	0	27	0	0	8	0	0	0	0	0	0	0	0	0	0	0	0	0	0
Otu11003	unclassified	unclassified	unclassified	unclassified	unclassified	unclassified	0	0	0	0	0	0	0	0	0	0	0	0	0	0	0	0	0	0	0	0	0	0	0	0	0	0	0	0	0	0	0	0	0	0	0	0	0	0	0	0	0	0	9
Otu11004	unclassified_Fungi	unclassified_Fungi	unclassified_Fungi	unclassified_Fungi	unclassified_Fungi	Fungi_sp	0	0	0	4	0	0	0	0	0	0	0	0	0	0	0	0	0	0	0	0	0	0	0	0	0	0	0	0	0	0	0	0	0	0	0	0	2	0	8	81	93	71	0
Otu11005	Ascomycota	Pezizomycetes	Pezizales	Ascobolaceae	Ascobolus	Ascobolus_furfuraceus	23	21	47	16	54	46	44	33	36	26	29	78	0	0	0	0	0	0	0	0	0	0	0	0	0	0	0	2	0	0	0	0	8	0	0	0	0	0	0	0	0	0	0
Otu11006	Ascomycota	Eurotiomycetes	Onygenales	Ajellomycetaceae	Ajellomyces	Ajellomyces_crescens	0	0	0	0	0	0	0	0	0	0	0	0	0	37	0	0	0	0	0	0	0	0	0	0	0	0	0	0	0	0	0	0	0	0	0	0	0	0	0	0	0	0	0
Otu11007	Ascomycota	Eurotiomycetes	Eurotiales	Aspergillaceae	unclassified_Aspergillaceae	Aspergillaceae_sp	0	0	0	0	0	0	0	0	0	0	0	0	0	0	0	0	0	33	139	0	0	0	0	0	0	0	0	0	0	0	0	0	0	0	0	0	0	0	0	0	0	0	0
Otu11008	unclassified	unclassified	unclassified	unclassified	unclassified	unclassified	0	0	0	0	0	0	0	0	0	0	0	0	0	0	0	0	0	0	0	0	0	0	0	0	0	0	0	8	0	0	0	0	0	0	32	0	0	0	0	0	0	0	0
Otu11009	unclassified	unclassified	unclassified	unclassified	unclassified	unclassified	0	0	0	0	0	0	0	0	0	0	0	0	0	0	0	0	0	0	0	0	0	0	0	0	0	0	0	0	19	0	0	0	0	31	0	0	0	0	0	0	0	0	0
Otu11010	Ascomycota	Dothideomycetes	Pleosporales	unclassified_Pleosporales	unclassified_Pleosporales	Pleosporales_sp	0	0	0	0	0	0	0	0	0	0	0	0	0	0	0	0	0	0	0	0	0	0	0	0	0	0	0	0	0	0	0	0	0	30	0	4	0	0	0	0	0	0	0
Otu11011	Blastocladiomycota	Blastocladiomycetes	Blastocladiales	Catenariaceae	Catenaria	Catenaria_sp	0	0	0	0	0	0	0	0	0	0	0	0	0	0	0	0	0	0	0	0	0	0	0	0	60	26	0	27	0	2	0	0	17	53	23	52	0	0	0	0	0	0	0
Otu11012	Basidiomycota	Agaricomycetes	unclassified_Agaricomycetes	unclassified_Agaricomycetes	unclassified_Agaricomycetes	Agaricomycetes_sp	0	0	0	0	0	0	0	0	0	0	0	0	0	0	0	0	0	0	0	0	0	0	0	0	0	0	0	0	0	0	0	0	0	0	0	0	1	0	3	26	0	0	0
Otu11013	unclassified	unclassified	unclassified	unclassified	unclassified	unclassified	0	0	0	0	0	0	0	0	0	0	0	0	0	0	0	0	0	0	0	0	0	0	0	0	0	0	0	0	0	0	0	0	0	0	0	0	0	0	0	0	0	0	25
Otu11014	unclassified	unclassified	unclassified	unclassified	unclassified	unclassified	0	0	0	0	0	0	0	0	0	0	0	0	0	0	0	0	0	0	0	0	0	0	0	0	0	0	0	0	0	0	0	0	0	0	0	0	0	0	1	24	0	0	0
Otu11015	unclassified	unclassified	unclassified	unclassified	unclassified	unclassified	0	0	0	0	0	0	0	0	0	0	0	0	0	0	0	0	0	0	0	0	0	0	0	0	21	0	0	0	0	0	0	0	0	0	0	0	0	0	0	0	0	0	0
Otu11016	Ascomycota	Pezizomycetes	Pezizales	Ascobolaceae	Ascobolus	Ascobolus_sp	0	0	0	0	0	0	0	0	0	0	0	0	19	0	0	0	0	0	0	0	0	0	0	0	0	0	0	0	0	0	0	0	0	0	0	0	0	0	0	0	0	0	0
Otu11017	unclassified	unclassified	unclassified	unclassified	unclassified	unclassified	0	0	0	0	0	0	0	0	0	0	0	0	0	0	0	0	0	0	0	0	0	0	0	0	0	0	0	0	0	0	0	0	0	18	0	0	0	0	0	0	0	0	0
Otu11018	Ascomycota	Leotiomycetes	Helotiales	Hyaloscyphaceae	unclassified_Hyaloscyphaceae	Hyaloscyphaceae_sp	0	0	0	0	0	0	0	0	0	0	0	0	0	0	0	0	0	0	0	0	0	0	0	0	0	0	0	0	15	2	0	0	0	0	0	0	0	0	0	0	0	0	0
Otu11019	Ascomycota	Eurotiomycetes	Chaetothyriales	Cyphellophoraceae	Anthopsis	Anthopsis_sp	0	0	0	0	0	0	0	0	0	0	0	0	0	0	0	0	0	0	0	0	0	0	0	0	0	0	0	0	0	0	0	0	0	0	0	0	0	0	1	0	1	0	0
Otu11020	Ascomycota	Dothideomycetes	Pleosporales	Pleosporaceae	Curvularia	Curvularia_kusanoi	0	0	0	0	0	0	0	0	0	0	0	0	0	0	0	0	0	0	0	0	13	0	0	0	0	0	0	0	0	0	0	0	0	0	0	0	0	0	0	0	0	0	0
Otu11021	unclassified	unclassified	unclassified	unclassified	unclassified	unclassified	0	0	0	0	0	0	0	0	0	0	0	0	0	0	0	0	0	0	0	0	0	0	0	0	17	23	0	0	14	13	0	0	0	35	22	0	0	0	0	0	0	0	0
Otu11022	Ascomycota	Dothideomycetes	Pleosporales	Didymosphaeriaceae	unclassified_Didymosphaeriaceae	Didymosphaeriaceae_sp	0	0	0	0	0	0	0	0	0	0	0	0	0	0	0	0	0	0	0	0	0	0	0	0	0	0	0	11	0	0	0	0	0	0	0	0	0	0	0	0	0	0	0
Otu11023	Ascomycota	Pezizomycetes	Pezizales	Ascobolaceae	Ascobolus	Ascobolus_sp	0	0	0	0	0	0	0	0	0	0	0	0	9	0	0	0	0	0	0	0	0	0	0	0	0	0	0	0	0	0	0	0	0	0	0	0	0	0	0	0	0	0	0
Otu11024	unclassified	unclassified	unclassified	unclassified	unclassified	unclassified	0	0	0	0	0	0	0	0	0	0	0	0	0	0	0	0	0	0	0	0	0	0	0	0	0	0	0	0	0	0	0	0	0	0	0	0	1	0	0	9	0	0	0
Otu11025	Chytridiomycota	unclassified_Chytridiomycota	unclassified_Chytridiomycota	unclassified_Chytridiomycota	unclassified_Chytridiomycota	Chytridiomycota_sp	0	0	0	0	0	0	0	0	0	0	0	0	0	0	0	0	0	0	0	0	0	0	0	0	0	0	0	0	0	0	0	0	0	0	0	0	0	0	0	0	0	9	0
Otu11026	unclassified	unclassified	unclassified	unclassified	unclassified	unclassified	0	0	0	0	0	0	8	0	0	0	0	0	0	0	0	0	0	0	0	0	0	0	0	0	0	0	0	0	0	0	0	0	0	0	0	0	0	0	0	0	0	0	0
Otu11027	Ascomycota	Saccharomycetes	Saccharomycetales	Phaffomycetaceae	Cyberlindnera	Cyberlindnera_fabianii	0	0	0	0	0	0	0	0	0	0	0	0	0	0	0	0	0	5	0	0	0	0	0	0	0	0	0	0	0	0	0	0	0	0	0	0	0	0	0	0	0	0	0
Otu11028	Basidiomycota	Agaricomycetes	Cantharellales	Ceratobasidiaceae	Rhizoctonia	Rhizoctonia_sp	0	0	0	0	0	0	0	0	0	0	0	0	0	0	0	0	0	0	0	5	0	0	0	0	0	0	0	0	0	0	0	0	0	0	0	0	0	0	0	0	0	0	0
Otu11032	Basidiomycota	Agaricomycetes	Russulales	unclassified_Russulales	unclassified_Russulales	Russulales_sp	0	0	0	0	0	0	0	0	0	0	0	3	0	0	0	0	0	0	0	0	0	0	0	0	0	0	0	0	0	0	0	0	0	0	0	0	0	0	2	0	0	0	0
Otu11033	unclassified	unclassified	unclassified	unclassified	unclassified	unclassified	0	0	0	0	0	0	0	0	0	0	0	0	0	0	0	0	0	0	0	0	0	0	0	0	0	0	0	0	0	0	0	0	0	0	0	1	0	0	4	0	0	3	0
Otu11038	unclassified_Fungi	unclassified_Fungi	unclassified_Fungi	unclassified_Fungi	unclassified_Fungi	Fungi_sp	0	0	0	0	0	0	0	0	0	0	0	0	0	0	0	0	0	0	0	0	0	0	0	0	0	0	0	0	0	0	0	0	0	0	0	0	0	0	3	0	54	83	0
Otu11255	Ascomycota	Eurotiomycetes	Chaetothyriales	Cyphellophoraceae	Anthopsis	Anthopsis_sp	0	0	0	0	0	0	0	0	0	0	0	0	0	0	0	0	0	1	0	0	0	0	0	0	0	0	0	0	0	0	0	0	0	0	0	0	3	0	2	0	0	5	0
Otu11276	Ascomycota	Sordariomycetes	Hypocreales	Nectriaceae	Fusarium	Fusarium_keratoplasticum	48	19	22	70	7	6	83	35	2	6	11	51	1785	46	1803	365	0	0	0	0	0	6	10	0	0	0	63	0	0	0	0	0	11	0	12	0	3	0	18	13	96	15	30
Otu11277	unclassified_Fungi	unclassified_Fungi	unclassified_Fungi	unclassified_Fungi	unclassified_Fungi	Fungi_sp	0	8	0	833	1	2	0	0	1	1	0	0	0	0	0	0	0	0	0	0	0	0	0	0	69	32	49	2	13	3	13	174	0	0	0	0	0	0	5	0	0	0	0
Otu11278	Mortierellomycota	Mortierellomycetes	Mortierellales	Mortierellaceae	unclassified_Mortierellaceae	Mortierellaceae_sp	0	0	0	0	0	0	0	0	0	0	0	0	0	0	0	0	0	0	0	0	0	0	0	0	0	0	0	0	0	0	0	0	0	0	0	0	0	828	7	250	316	157	0
Otu11279	unclassified	unclassified	unclassified	unclassified	unclassified	unclassified	4	0	0	0	0	0	0	0	0	0	0	0	0	0	0	0	0	0	0	0	0	0	0	0	693	533	352	253	331	90	338	829	92	522	110	141	0	0	10	0	0	0	0
Otu11280	Ascomycota	Sordariomycetes	Hypocreales	Hypocreales_fam_Incertae_sedis	Trichothecium	Trichothecium_crotocinigenum	0	0	0	0	0	0	0	0	0	0	0	0	0	0	0	0	0	0	0	0	0	0	0	0	0	0	0	0	0	0	0	0	0	0	0	0	22	0	253	0	35	4	0
Otu11281	Ascomycota	Dothideomycetes	Pleosporales	unclassified_Pleosporales	unclassified_Pleosporales	Pleosporales_sp	0	0	0	0	0	0	0	0	0	0	0	0	0	0	0	0	0	0	0	0	2	0	0	0	0	0	0	0	0	0	0	0	0	0	0	0	0	0	0	68	0	0	470
Otu11282	Ascomycota	Sordariomycetes	Sordariales	Chaetomiaceae	unclassified_Chaetomiaceae	Chaetomiaceae_sp	0	3	4	0	0	0	0	0	0	0	0	0	0	0	0	0	0	0	0	0	0	3	8	19	0	0	0	0	0	0	0	0	0	0	0	17	0	273	1	0	0	0	14
Otu11283	Ascomycota	unclassified_Ascomycota	unclassified_Ascomycota	unclassified_Ascomycota	unclassified_Ascomycota	Ascomycota_sp	12	8	18	43	3	5	0	4	6	3	6	9	0	0	0	0	0	0	0	0	417	192	0	265	47	3	124	181	136	2	298	90	50	87	97	68	6	0	38	0	37	0	105
Otu11284	Ascomycota	Sordariomycetes	Sordariales	Chaetomiaceae	Chaetomium	Chaetomium_succineum	0	0	0	0	0	0	0	0	0	0	0	0	0	0	0	0	0	0	0	0	0	0	0	0	0	0	0	0	0	0	0	0	0	0	0	0	1	0	30	216	225	265	0
Otu11285	Ascomycota	Sordariomycetes	Hypocreales	Hypocreales_fam_Incertae_sedis	unclassified_Hypocreales_fam_Incertae_sedis	Hypocreales_fam_Incertae_sedis_sp	0	0	0	0	0	0	0	0	0	0	0	0	0	0	0	0	0	0	0	0	28	51	0	1	158	0	0	0	0	0	0	0	0	0	1	0	0	0	0	0	0	0	2
Otu11286	unclassified_Fungi	unclassified_Fungi	unclassified_Fungi	unclassified_Fungi	unclassified_Fungi	Fungi_sp	0	0	0	0	0	0	0	0	0	0	0	0	0	0	0	0	0	0	0	0	0	0	0	0	0	0	0	0	0	0	0	0	0	0	0	0	1	0	5	48	64	147	0
Otu11287	Ascomycota	Sordariomycetes	unclassified_Sordariomycetes	unclassified_Sordariomycetes	unclassified_Sordariomycetes	Sordariomycetes_sp	0	0	0	0	0	0	0	0	0	0	0	0	0	0	0	0	0	0	0	0	10	0	120	114	0	0	0	0	0	0	0	0	0	0	0	0	0	0	0	0	0	0	0
Otu11288	Basidiomycota	Agaricomycetes	Agaricales	Hymenogastraceae	Hymenogaster	Hymenogaster_rubyensis	31	14	23	21	4	0	18	2	6	0	1	0	0	0	0	0	0	0	0	0	0	0	0	0	67	73	120	151	13	1	1	73	47	0	110	0	0	0	0	0	0	0	0
Otu11289	Ascomycota	Eurotiomycetes	Eurotiales	Aspergillaceae	Penicillium	Penicillium_canescens	0	0	0	0	0	0	0	0	0	0	0	0	0	0	0	0	0	0	0	0	0	0	12	126	0	0	0	0	0	0	0	0	8	0	0	0	0	0	9	0	35	140	6
Otu11290	Ascomycota	Dothideomycetes	Pleosporales	Leptosphaeriaceae	Plenodomus	Plenodomus_chrysanthemi	0	0	0	0	0	0	0	0	0	0	0	0	0	0	0	0	0	0	0	0	0	0	0	0	0	0	0	0	0	0	0	0	0	0	0	0	0	108	0	0	0	0	0
Otu11291	unclassified	unclassified	unclassified	unclassified	unclassified	unclassified	0	0	0	0	0	0	0	0	0	0	0	0	0	0	0	0	0	0	0	0	0	0	0	0	11	75	6	1	28	24	118	18	0	89	1	0	0	0	0	0	0	0	0
Otu11292	Ascomycota	Dothideomycetes	Pleosporales	unclassified_Pleosporales	unclassified_Pleosporales	Pleosporales_sp	12	8	8	29	8	1	3	17	7	3	0	1	0	0	0	0	0	0	0	0	0	0	0	0	139	122	84	163	98	27	0	272	7	261	15	14	1	0	0	0	4	0	0
Otu11293	Ascomycota	Sordariomycetes	Microascales	Microascaceae	Cephalotrichum	Cephalotrichum_stemonitis	0	0	0	0	0	0	0	0	0	0	0	0	0	0	0	533	0	17	2	1	0	81	69	3	0	0	0	0	0	0	0	0	9	0	0	1	0	0	0	0	0	0	0
Otu11294	unclassified	unclassified	unclassified	unclassified	unclassified	unclassified	0	0	0	0	0	0	0	0	0	0	0	0	0	0	0	0	0	0	0	0	0	0	0	0	0	0	0	0	0	0	0	0	0	0	0	0	0	0	0	0	0	0	0
Otu11295	Ascomycota	Arthoniomycetes	Lichenostigmatales	Phaeococcomycetaceae	Phaeococcomyces	Phaeococcomyces_eucalypti	0	0	0	0	0	1	0	0	0	0	0	0	0	0	0	0	0	0	0	0	9	7	0	0	0	0	0	0	0	0	0	0	0	0	0	0	0	0	0	0	0	0	88
Otu11296	Ascomycota	Sordariomycetes	Hypocreales	Hypocreales_fam_Incertae_sedis	unclassified_Hypocreales_fam_Incertae_sedis	Hypocreales_fam_Incertae_sedis_sp	73	5	3	24	102	48	60	56	0	2	55	23	0	0	0	0	0	0	0	0	0	0	0	0	49	35	71	55	0	0	61	0	25	45	34	8	2	0	11	0	0	53	0
Otu11297	Ascomycota	Sordariomycetes	Hypocreales	unclassified_Hypocreales	unclassified_Hypocreales	Hypocreales_sp	0	0	0	3	0	1	0	0	0	0	0	0	0	0	0	0	0	0	0	0	0	0	0	0	0	0	0	0	0	0	0	0	0	0	0	0	0	0	2	14	54	36	0
Otu11298	Ascomycota	Sordariomycetes	Hypocreales	Hypocreaceae	Trichoderma	Trichoderma_neokoningii	14	11	8	32	0	0	0	0	0	2	2	1	0	0	0	0	43	22	0	0	0	0	0	0	0	0	70	19	7	0	2	0	0	89	38	0	7	0	7	93	24	116	0
Otu11299	unclassified	unclassified	unclassified	unclassified	unclassified	unclassified	0	0	0	0	0	0	0	0	0	0	0	0	0	0	0	0	0	0	0	0	0	0	0	0	0	0	0	0	0	9	0	0	0	0	45	0	0	0	0	0	0	0	0
Otu11300	unclassified	unclassified	unclassified	unclassified	unclassified	unclassified	0	0	0	0	0	0	0	0	0	0	0	0	0	0	0	0	0	0	0	0	0	0	0	0	18	0	0	34	0	3	44	0	27	33	40	0	0	0	0	0	0	0	0
Otu11301	unclassified	unclassified	unclassified	unclassified	unclassified	unclassified	0	0	0	0	0	0	0	0	0	0	0	0	0	0	0	0	0	0	0	0	0	0	0	0	0	38	0	0	43	0	0	1828	0	0	0	0	0	0	0	0	0	0	0
Otu11302	Ascomycota	Sordariomycetes	unclassified_Sordariomycetes	unclassified_Sordariomycetes	unclassified_Sordariomycetes	Sordariomycetes_sp	0	0	0	0	0	0	0	0	0	0	0	0	0	0	0	0	0	0	0	0	40	0	0	0	0	0	0	0	0	0	0	0	0	0	0	0	0	0	0	0	0	0	0
Otu11303	Ascomycota	Sordariomycetes	Coniochaetales	unclassified_Coniochaetales	unclassified_Coniochaetales	Coniochaetales_sp	1	3	2	5	0	0	0	0	0	0	0	0	0	0	0	0	0	0	0	0	0	0	0	0	0	27	27	36	69	0	46	0	0	0	28	0	0	0	0	0	0	0	0
Otu11304	Ascomycota	Sordariomycetes	Sordariales	Chaetomiaceae	Chaetomium	Chaetomium_grande	2	11	1	42	1	1	0	8	0	0	0	0	0	0	0	0	0	0	0	0	0	199	0	0	0	0	0	15	0	0	0	0	0	0	3	0	3	540	43	339	350	338	8
Otu11305	Ascomycota	Sordariomycetes	Sordariales	Chaetomiaceae	Chaetomium	Chaetomium_sp	0	0	0	0	0	0	0	0	0	0	0	0	0	0	0	0	0	0	0	0	0	0	0	0	0	0	0	0	0	0	0	0	0	0	0	0	0	0	0	59	0	0	0
Otu11306	Ascomycota	Leotiomycetes	unclassified_Leotiomycetes	unclassified_Leotiomycetes	unclassified_Leotiomycetes	Leotiomycetes_sp	1	1	2	1	0	0	1	0	0	0	0	0	0	0	0	0	0	0	0	0	0	0	0	0	0	0	0	0	0	1	30	0	0	0	0	0	0	0	0	0	0	0	0
Otu11307	Ascomycota	Dothideomycetes	Pleosporales	unclassified_Pleosporales	unclassified_Pleosporales	Pleosporales_sp	0	0	2	0	0	0	0	0	0	0	0	0	0	0	0	0	0	0	0	0	0	0	0	0	0	0	0	0	0	0	0	0	0	0	28	0	0	0	0	0	0	0	0
Otu11308	Ascomycota	Sordariomycetes	Sordariales	unclassified_Sordariales	unclassified_Sordariales	Sordariales_sp	4	3	0	4	0	0	0	0	0	0	0	0	0	0	0	0	0	0	0	0	0	0	0	0	0	0	0	11	0	0	0	0	0	0	0	0	0	0	2	28	0	0	0
Otu11309	Ascomycota	Sordariomycetes	Hypocreales	Clavicipitaceae	Metacordyceps	Metacordyceps_chlamydosporia	0	11	0	0	0	0	0	0	0	0	0	2	0	0	0	0	0	0	0	0	0	0	0	0	40	0	0	0	0	0	0	0	0	25	48	0	0	0	2	0	0	0	0
Otu11310	Ascomycota	Dothideomycetes	Pleosporales	unclassified_Pleosporales	unclassified_Pleosporales	Pleosporales_sp	0	0	0	0	0	0	0	0	0	0	0	0	0	0	0	0	0	0	0	0	1	0	18	0	0	0	0	0	0	0	0	0	0	0	0	0	0	0	0	0	0	0	0
Otu11311	unclassified	unclassified	unclassified	unclassified	unclassified	unclassified	18	1	2	16	0	0	0	1	1	0	0	0	0	0	0	0	0	0	0	0	0	0	0	0	0	0	0	0	0	0	0	0	0	41	0	9	0	0	0	0	0	0	0
Otu11312	unclassified	unclassified	unclassified	unclassified	unclassified	unclassified	0	0	0	0	0	0	0	0	0	0	0	0	0	0	0	0	0	0	0	0	0	1	0	1	0	0	0	0	0	0	0	0	0	15	0	0	0	0	0	0	0	0	0
Otu11313	Ascomycota	Pezizomycetes	Pezizales	Ascobolaceae	Ascobolus	Ascobolus_immersus	0	0	0	0	0	0	0	0	0	0	0	0	0	0	0	0	0	0	0	0	0	0	0	0	0	0	0	0	0	0	0	0	12	0	0	0	0	0	0	0	0	0	0
Otu11314	unclassified	unclassified	unclassified	unclassified	unclassified	unclassified	0	0	0	0	0	0	0	0	0	0	0	0	0	0	0	0	0	0	0	0	0	0	0	0	0	0	0	12	0	0	0	0	0	0	0	0	0	0	0	0	0	0	0
Otu11315	unclassified	unclassified	unclassified	unclassified	unclassified	unclassified	0	0	0	0	0	0	0	0	0	0	0	0	0	0	0	0	0	0	0	0	0	0	0	0	11	0	0	0	0	0	0	0	0	0	0	0	0	0	0	0	0	0	0
Otu11316	Ascomycota	Dothideomycetes	Pleosporales	unclassified_Pleosporales	unclassified_Pleosporales	Pleosporales_sp	0	0	0	0	0	0	0	0	0	0	0	0	0	0	0	0	0	0	0	0	0	0	13	0	0	0	0	0	0	0	0	0	0	0	0	0	0	0	0	0	0	0	0
Otu11317	Ascomycota	Sordariomycetes	Sordariales	Chaetomiaceae	Chaetomium	Chaetomium_sp	0	0	0	0	0	0	0	0	0	0	0	0	0	0	0	0	0	0	0	0	0	0	0	0	0	0	0	0	0	0	0	0	0	0	0	0	0	0	0	0	0	8	0
Otu11318	Ascomycota	Sordariomycetes	Hypocreales	Cordycipitaceae	Lecanicillium	Lecanicillium_saksenae	0	7	0	3	0	0	0	0	0	0	0	0	0	0	0	0	0	0	0	0	0	0	0	0	0	0	0	0	0	2	0	0	0	0	0	0	0	0	0	0	0	0	0
Otu11319	Ascomycota	Dothideomycetes	Pleosporales	unclassified_Pleosporales	unclassified_Pleosporales	Pleosporales_sp	0	0	0	0	0	0	0	0	0	0	0	0	0	0	0	0	0	0	0	0	0	0	7	0	0	0	0	0	0	0	0	0	0	0	0	0	0	0	0	0	0	0	0
Otu11320	unclassified	unclassified	unclassified	unclassified	unclassified	unclassified	0	0	0	0	0	0	0	0	0	0	0	0	0	0	0	0	0	0	0	0	0	5	0	0	0	0	0	0	0	0	0	0	0	0	0	0	0	0	0	0	0	0	0
Otu11321	Ascomycota	Dothideomycetes	Pleosporales	unclassified_Pleosporales	unclassified_Pleosporales	Pleosporales_sp	0	0	0	0	0	0	0	0	0	0	0	0	0	0	0	0	0	0	0	0	12	3	0	4	0	0	0	0	0	0	0	0	6	0	0	0	0	0	0	0	0	0	0
Otu11322	unclassified	unclassified	unclassified	unclassified	unclassified	unclassified	0	0	0	0	0	0	0	0	0	0	0	0	0	0	0	0	0	0	0	0	0	0	0	0	0	0	0	5	0	0	0	0	0	0	0	0	0	0	0	0	0	0	0
Otu11323	Basidiomycota	Agaricostilbomycetes	Agaricostilbales	Kondoaceae	Kondoa	Kondoa_sorbi	0	0	0	0	0	0	0	0	0	0	0	0	0	0	0	0	0	0	0	0	3	3	0	0	0	0	0	0	0	0	0	0	0	0	0	0	0	0	0	0	0	0	5
Otu11326	unclassified	unclassified	unclassified	unclassified	unclassified	unclassified	0	0	0	0	0	0	0	0	0	0	0	0	0	0	0	0	0	0	0	0	0	0	0	0	0	0	0	0	0	0	0	0	0	30	332	24	0	0	0	0	0	0	0
Otu11332	Ascomycota	Eurotiomycetes	Eurotiales	Aspergillaceae	Aspergillus	Aspergillus_fischeri	2	0	0	0	0	0	0	0	0	0	0	0	0	0	0	0	0	0	0	0	0	0	0	0	0	0	0	0	0	0	0	0	0	0	0	0	0	0	4	0	0	0	0
Otu11337	unclassified_Fungi	unclassified_Fungi	unclassified_Fungi	unclassified_Fungi	unclassified_Fungi	Fungi_sp	0	0	0	0	0	0	0	0	0	0	0	2	0	0	967	0	0	0	0	0	0	0	0	0	0	0	0	0	0	0	0	0	0	0	0	0	0	0	0	0	0	0	0
Otu11340	unclassified	unclassified	unclassified	unclassified	unclassified	unclassified	0	0	0	0	0	0	0	0	0	0	0	0	0	0	0	0	0	0	0	0	0	0	0	0	0	0	0	0	0	0	0	0	0	0	0	0	0	0	0	0	0	0	0
Otu11491	unclassified_Fungi	unclassified_Fungi	unclassified_Fungi	unclassified_Fungi	unclassified_Fungi	Fungi_sp	0	0	0	0	0	0	0	0	0	0	0	0	0	0	0	0	0	9	0	0	0	0	0	0	0	0	0	0	0	0	0	0	0	0	0	0	0	0	1	0	0	0	0
Otu11492	Ascomycota	Dothideomycetes	Pleosporales	unclassified_Pleosporales	unclassified_Pleosporales	Pleosporales_sp	0	0	0	0	0	0	0	0	0	0	0	0	0	0	0	0	0	0	0	0	0	30	3	0	0	0	0	0	0	0	0	0	0	0	0	0	0	0	0	0	0	0	0
Otu11493	unclassified_Fungi	unclassified_Fungi	unclassified_Fungi	unclassified_Fungi	unclassified_Fungi	Fungi_sp	0	0	1	0	0	0	0	0	0	1	0	0	0	1	0	0	0	0	0	0	0	48	0	0	0	0	0	0	0	0	0	0	0	0	0	0	0	0	0	0	0	0	8
Otu11544	unclassified	unclassified	unclassified	unclassified	unclassified	unclassified	0	0	0	0	0	0	0	0	0	0	0	0	0	0	0	0	0	0	0	0	0	0	0	0	0	0	0	0	0	0	0	0	0	0	0	0	0	0	1	0	0	4	0
Otu11551	unclassified	unclassified	unclassified	unclassified	unclassified	unclassified	0	0	0	0	0	0	0	0	0	0	0	0	0	0	0	0	0	0	0	0	0	0	0	0	0	0	0	0	0	0	0	0	0	0	0	0	0	0	4	0	1	0	0
Otu11651	Mortierellomycota	Mortierellomycetes	Mortierellales	Mortierellaceae	Mortierella	Mortierella_elongata	85	50	38	114	11	4	9	15	3	0	2	37	0	0	0	0	0	0	0	0	0	0	0	0	192	238	237	312	78	3	233	174	17	75	112	24	8	985	138	930	1202	1166	11
Otu11652	Ascomycota	Pezizomycetes	Pezizales	Sarcosomataceae	unclassified_Sarcosomataceae	Sarcosomataceae_sp	0	0	0	0	0	0	0	0	0	0	0	0	0	0	0	0	0	0	0	0	0	0	0	0	0	0	451	0	0	0	0	0	0	0	0	0	0	0	0	0	0	0	0
Otu11653	Ascomycota	Sordariomycetes	Sordariales	Chaetomiaceae	Chaetomium	Chaetomium_angustispirale	0	0	0	0	0	0	0	0	0	0	0	0	0	0	0	0	0	0	0	0	0	0	0	0	0	0	0	0	0	0	0	0	0	0	0	0	10	0	20	265	298	372	0
Otu11654	Ascomycota	Sordariomycetes	Sordariales	Chaetomiaceae	Chaetomidium	Chaetomidium_gallecicum	0	0	0	0	0	0	0	0	0	0	0	0	0	0	0	0	0	0	0	0	0	0	0	0	0	0	0	0	0	0	0	0	0	0	0	0	0	360	6	211	266	243	0
Otu11655	Ascomycota	Sordariomycetes	Sordariales	Chaetomiaceae	unclassified_Chaetomiaceae	Chaetomiaceae_sp	369	76	81	124	14	11	360	66	7	32	38	157	0	0	0	0	0	0	0	0	0	0	0	0	119	9	133	55	112	8	48	76	12	0	58	41	12	601	70	423	604	555	79
Otu11656	Ascomycota	Sordariomycetes	Hypocreales	Nectriaceae	Fusarium	Fusarium_sp	54	59	77	66	47	42	46	60	30	49	39	52	1711	0	1552	0	0	0	0	0	2738	1245	20	5	131	48	28	54	0	0	0	0	24	0	0	23	44	351	234	444	253	453	71
Otu11657	Ascomycota	Dothideomycetes	Pleosporales	Didymellaceae	Phoma	Phoma_sp	0	0	0	0	0	0	0	0	0	0	0	0	0	0	0	0	0	0	0	0	2	0	0	0	0	0	0	0	0	0	0	0	0	0	0	0	0	240	0	0	0	0	0
Otu11658	Basidiomycota	Tremellomycetes	Filobasidiales	Piskurozymaceae	Solicoccozyma	Solicoccozyma_terrea	0	0	6	6	0	0	1	3	0	0	0	0	0	0	0	0	0	0	0	0	0	0	0	0	0	0	0	9	0	0	0	0	0	0	9	0	4	232	29	206	271	254	0
Otu11659	Ascomycota	Dothideomycetes	Pleosporales	Didymosphaeriaceae	Paraphaeosphaeria	Paraphaeosphaeria_michotii	0	0	0	0	0	0	0	0	0	0	0	0	0	0	0	0	0	0	0	0	0	0	0	0	0	0	0	0	0	0	215	0	0	0	0	0	0	0	0	0	0	0	0
Otu11660	Ascomycota	Sordariomycetes	Hypocreales	Hypocreales_fam_Incertae_sedis	Sarocladium	Sarocladium_sp	0	0	0	0	0	0	0	0	0	0	0	0	0	0	0	0	0	0	0	0	0	16	0	0	40	0	0	0	0	0	0	0	4	0	0	0	0	0	0	0	0	0	251
Otu11661	Mortierellomycota	Mortierellomycetes	Mortierellales	Mortierellaceae	Mortierella	Mortierella_alpina	5	5	8	12	1	0	0	7	0	0	0	0	0	0	0	0	0	0	0	0	2	0	0	0	0	1	0	0	15	0	0	0	2	0	0	0	0	0	17	182	107	77	6
Otu11662	Rozellomycota	unclassified_Rozellomycota	unclassified_Rozellomycota	unclassified_Rozellomycota	unclassified_Rozellomycota	Rozellomycota_sp	3	0	0	0	0	0	0	0	0	0	0	0	0	0	0	0	0	0	0	0	0	0	0	0	36	0	148	62	0	18	0	119	18	160	122	31	0	0	0	0	0	0	0
Otu11663	unclassified	unclassified	unclassified	unclassified	unclassified	unclassified	0	0	0	0	0	0	0	0	0	0	0	0	0	0	0	0	0	0	0	0	0	0	0	0	0	0	0	0	0	0	0	0	0	0	0	0	0	0	1	149	109	50	0
Otu11664	unclassified	unclassified	unclassified	unclassified	unclassified	unclassified	76	48	139	60	138	133	138	140	84	147	91	151	0	0	0	0	0	0	0	0	0	0	0	0	0	0	17	0	30	0	0	0	26	0	0	8	0	0	0	32	29	5	0
Otu11665	Ascomycota	Sordariomycetes	Hypocreales	Hypocreales_fam_Incertae_sedis	unclassified_Hypocreales_fam_Incertae_sedis	Hypocreales_fam_Incertae_sedis_sp	11	8	15	79	3	0	0	8	0	1	0	9	0	0	0	0	0	0	0	0	0	0	0	0	0	266	145	242	141	0	61	30	10	109	87	153	0	0	8	0	42	0	0
Otu11666	unclassified_Fungi	unclassified_Fungi	unclassified_Fungi	unclassified_Fungi	unclassified_Fungi	Fungi_sp	0	0	0	0	0	0	0	0	0	0	0	0	0	0	0	0	110	0	0	0	0	0	0	0	0	0	0	0	0	0	0	0	0	0	0	0	0	0	0	0	0	0	0
Otu11667	Ascomycota	Sordariomycetes	Sordariales	unclassified_Sordariales	unclassified_Sordariales	Sordariales_sp	0	0	0	0	0	0	0	0	0	0	0	0	0	0	0	0	0	0	0	0	0	0	0	0	0	0	0	0	0	0	0	0	0	0	0	0	0	0	17	118	5	110	0
Otu11668	Ascomycota	Dothideomycetes	Pleosporales	unclassified_Pleosporales	unclassified_Pleosporales	Pleosporales_sp	0	0	0	0	0	0	0	15	0	0	0	0	0	0	0	0	0	0	0	0	0	47	0	7	0	0	0	0	0	0	0	0	62	0	25	0	0	0	0	0	0	0	0
Otu11669	Ascomycota	unclassified_Ascomycota	unclassified_Ascomycota	unclassified_Ascomycota	unclassified_Ascomycota	Ascomycota_sp	0	0	0	0	0	0	0	0	0	0	0	0	0	0	0	0	0	0	0	0	0	0	0	0	0	98	0	0	0	0	0	0	0	0	1	0	0	0	0	0	0	0	0
Otu11670	unclassified_Fungi	unclassified_Fungi	unclassified_Fungi	unclassified_Fungi	unclassified_Fungi	Fungi_sp	172	85	115	195	21	4	50	27	14	6	8	22	0	0	0	0	0	0	0	0	0	0	0	0	559	507	312	1055	334	62	480	645	76	582	386	208	3	0	21	33	0	0	0
Otu11671	unclassified	unclassified	unclassified	unclassified	unclassified	unclassified	4	1	5	7	2	0	1	2	1	0	0	0	0	0	0	0	0	0	0	0	0	0	0	0	55	0	56	35	7	0	38	52	27	117	0	0	0	0	0	0	0	0	0
Otu11672	Ascomycota	Sordariomycetes	Ophiostomatales	unclassified_Ophiostomatales	unclassified_Ophiostomatales	Ophiostomatales_sp	20	16	1	31	4	1	3	4	1	0	1	2	0	0	0	0	0	0	0	0	0	0	0	0	19	0	0	66	12	0	0	36	0	86	0	0	0	0	0	0	0	0	0
Otu11673	unclassified	unclassified	unclassified	unclassified	unclassified	unclassified	0	0	0	0	0	0	0	0	0	0	0	0	0	0	0	0	0	0	0	0	0	0	2	1	0	0	0	0	0	0	0	0	0	0	0	0	0	66	0	0	0	0	0
Otu11674	Ascomycota	Sordariomycetes	Diaporthales	Diaporthaceae	Diaporthe	Diaporthe_longicolla	0	1	0	0	0	0	0	0	1	0	0	0	0	0	0	0	0	0	0	0	0	0	0	0	0	0	0	0	0	0	0	0	0	0	0	0	0	0	7	0	0	0	13
Otu11675	unclassified_Fungi	unclassified_Fungi	unclassified_Fungi	unclassified_Fungi	unclassified_Fungi	Fungi_sp	6	2	0	0	0	0	0	0	0	2	0	0	0	0	0	0	0	0	0	0	0	0	0	0	0	0	58	0	0	0	0	0	0	0	0	0	0	0	0	0	0	0	0
Otu11676	Ascomycota	Sordariomycetes	unclassified_Sordariomycetes	unclassified_Sordariomycetes	unclassified_Sordariomycetes	Sordariomycetes_sp	0	0	0	0	0	0	0	0	0	0	0	0	0	0	0	0	0	0	0	0	0	0	0	0	0	0	0	0	0	0	0	0	0	0	0	0	0	0	3	0	90	37	0
Otu11677	Ascomycota	Leotiomycetes	Helotiales	Myxotrichaceae	Oidiodendron	Oidiodendron_truncatum	0	1	0	0	0	0	0	0	0	0	0	0	0	0	0	0	0	0	0	0	0	0	0	0	0	0	0	0	0	0	0	0	0	54	0	0	0	0	1	0	0	21	0
Otu11678	Ascomycota	Sordariomycetes	Hypocreales	Hypocreales_fam_Incertae_sedis	Emericellopsis	Emericellopsis_humicola	50	40	43	108	7	0	13	6	2	4	1	11	0	0	0	0	0	0	0	0	0	0	0	0	214	146	73	240	258	5	291	48	27	150	105	31	0	0	8	0	0	0	11
Otu11679	Ascomycota	Sordariomycetes	Hypocreales	Hypocreaceae	Trichoderma	Trichoderma_evansii	0	0	0	0	0	0	0	0	0	0	0	0	0	0	0	0	0	0	0	0	0	0	0	0	0	0	0	0	0	0	0	43	0	0	0	0	0	0	0	0	0	0	0
Otu11680	Ascomycota	Eurotiomycetes	Eurotiales	Aspergillaceae	Penicillium	Penicillium_catenatum	0	0	0	0	0	0	0	0	0	0	0	0	0	0	0	0	0	0	0	0	0	0	0	0	42	0	51	0	27	0	0	65	4	40	0	3	0	0	7	0	0	0	0
Otu11681	Ascomycota	Arthoniomycetes	Lichenostigmatales	Phaeococcomycetaceae	Phaeococcomyces	Phaeococcomyces_eucalypti	0	0	0	0	1	0	0	0	0	0	0	0	0	0	0	0	0	0	0	0	0	0	0	0	0	0	0	0	0	0	0	0	0	0	0	0	0	84	0	0	0	0	0
Otu11682	Ascomycota	Eurotiomycetes	Eurotiales	Aspergillaceae	Aspergillus	Aspergillus_conicus	0	0	0	0	0	0	0	1	0	0	0	0	0	0	0	0	0	0	0	0	0	0	0	0	0	0	37	0	0	0	0	0	0	0	0	0	0	0	1	0	0	0	0
Otu11683	unclassified	unclassified	unclassified	unclassified	unclassified	unclassified	0	0	0	0	0	0	0	0	0	0	0	0	0	0	0	0	0	0	0	0	0	0	0	0	18	0	0	0	0	4	0	0	7	31	0	0	0	0	0	0	0	0	0
Otu11684	Ascomycota	Sordariomycetes	Sordariales	Chaetomiaceae	Chaetomium	Chaetomium_sp	3	0	0	0	6	3	3	3	0	2	1	0	0	0	0	0	0	0	0	0	0	0	0	0	0	0	0	0	0	0	0	0	0	0	0	0	1	0	1	30	0	16	0
Otu11685	unclassified	unclassified	unclassified	unclassified	unclassified	unclassified	0	0	0	0	0	0	0	0	0	0	0	0	0	0	0	0	0	0	0	0	0	0	0	0	0	0	0	0	0	0	0	0	0	0	0	0	0	0	0	0	0	0	0
Otu11686	Ascomycota	Dothideomycetes	Pleosporales	unclassified_Pleosporales	unclassified_Pleosporales	Pleosporales_sp	0	0	0	0	0	0	0	0	0	0	0	0	0	27	0	0	0	0	0	0	0	0	0	0	0	0	0	0	0	0	0	0	0	0	0	0	0	0	0	0	0	0	0
Otu11687	unclassified	unclassified	unclassified	unclassified	unclassified	unclassified	0	0	0	0	0	0	0	0	0	0	0	0	0	0	0	0	0	0	0	0	0	0	0	0	0	0	0	0	0	0	0	0	0	0	0	0	0	0	0	0	27	0	0
Otu11688	Ascomycota	Eurotiomycetes	Onygenales	Onygenales_fam_Incertae_sedis	Chrysosporium	Chrysosporium_sp	2	0	0	0	1	0	4	0	1	0	0	0	0	0	0	0	0	0	0	0	0	0	0	0	0	0	0	13	0	0	0	0	0	0	0	0	0	0	0	146	0	0	0
Otu11689	unclassified	unclassified	unclassified	unclassified	unclassified	unclassified	0	0	0	0	0	0	0	0	0	0	0	0	0	0	0	0	0	0	0	0	0	0	0	0	20	0	0	0	0	0	26	0	0	0	0	0	0	0	0	0	0	0	0
Otu11690	Ascomycota	Eurotiomycetes	Eurotiales	Trichocomaceae	Talaromyces	Talaromyces_solicola	0	0	0	0	0	0	0	0	0	0	0	0	0	0	0	0	0	0	0	0	0	0	0	0	0	0	0	0	0	0	0	0	0	0	0	0	0	0	21	0	0	0	0
Otu11691	unclassified	unclassified	unclassified	unclassified	unclassified	unclassified	0	0	0	0	0	0	0	0	0	0	0	0	0	0	0	0	0	0	0	0	0	0	0	0	0	0	0	0	0	0	0	0	0	0	0	0	1	0	4	0	27	0	0
Otu11692	unclassified_Fungi	unclassified_Fungi	unclassified_Fungi	unclassified_Fungi	unclassified_Fungi	Fungi_sp	12	25	13	47	0	1	4	1	0	0	1	5	0	0	0	0	0	0	0	0	0	0	0	0	25	0	31	44	0	8	0	82	30	0	0	0	0	0	0	0	0	0	0
Otu11693	Ascomycota	Dothideomycetes	Pleosporales	unclassified_Pleosporales	unclassified_Pleosporales	Pleosporales_sp	0	0	0	0	1	0	0	34	0	0	0	0	0	0	0	0	0	0	0	0	0	0	0	0	0	0	0	0	24	0	0	0	3	0	0	0	0	0	0	0	0	0	21
Otu11694	Basidiomycota	Agaricomycetes	Russulales	Russulaceae	Russula	Russula_sp	0	0	0	0	0	0	0	0	0	0	0	0	0	0	0	0	0	0	0	0	0	0	0	0	0	0	0	0	0	0	0	0	0	0	0	0	1	0	4	0	0	0	0
Otu11695	Ascomycota	Eurotiomycetes	Verrucariales	unclassified_Verrucariales	unclassified_Verrucariales	Verrucariales_sp	0	0	0	0	0	0	0	0	0	0	0	0	0	0	0	0	0	0	0	0	0	0	0	0	0	0	0	0	0	0	0	0	0	0	0	0	0	0	0	0	0	23	0
Otu11696	unclassified_Fungi	unclassified_Fungi	unclassified_Fungi	unclassified_Fungi	unclassified_Fungi	Fungi_sp	0	0	0	0	0	0	0	1	0	0	0	0	0	0	0	0	0	0	0	0	0	0	0	0	0	0	0	0	0	0	0	0	0	0	0	0	0	0	5	0	0	0	0
Otu11697	unclassified	unclassified	unclassified	unclassified	unclassified	unclassified	0	0	0	0	0	0	0	0	0	0	0	0	0	0	0	0	0	0	0	0	0	0	0	0	0	88	21	0	0	0	0	0	4	0	26	8	0	0	0	0	0	0	0
Otu11698	Ascomycota	Dothideomycetes	Pleosporales	unclassified_Pleosporales	unclassified_Pleosporales	Pleosporales_sp	9	17	6	1	11	24	28	28	15	19	23	10	0	0	0	0	0	0	0	0	0	0	0	0	0	0	0	0	0	0	0	0	0	0	0	0	0	0	0	0	0	0	0
Otu11699	unclassified_Fungi	unclassified_Fungi	unclassified_Fungi	unclassified_Fungi	unclassified_Fungi	Fungi_sp	3	3	0	3	0	0	0	1	0	0	0	0	0	0	0	0	0	0	0	0	0	0	0	0	0	0	0	16	0	0	0	0	0	0	0	3	2	0	18	156	257	336	0
Otu11700	Ascomycota	Sordariomycetes	Sordariales	Chaetomiaceae	Dichotomopilus	Dichotomopilus_erectus	0	0	0	0	0	0	0	0	0	0	0	0	0	0	0	0	0	0	0	0	0	0	0	0	0	0	0	0	0	0	0	0	0	0	0	0	0	792	0	0	47	0	0
Otu11701	unclassified	unclassified	unclassified	unclassified	unclassified	unclassified	0	0	0	0	0	0	0	0	0	0	0	0	0	0	0	0	0	0	0	0	0	0	0	0	86	2	0	3	0	0	73	33	0	0	15	0	0	0	0	0	0	0	0
Otu11702	unclassified	unclassified	unclassified	unclassified	unclassified	unclassified	0	0	0	0	0	0	0	0	0	0	0	0	0	0	0	0	0	0	0	0	0	0	0	0	0	0	40	0	0	0	0	0	0	0	0	0	0	0	0	0	0	0	0
Otu11703	unclassified_Fungi	unclassified_Fungi	unclassified_Fungi	unclassified_Fungi	unclassified_Fungi	Fungi_sp	0	0	0	0	0	0	0	0	0	0	0	0	0	0	0	0	0	0	0	0	0	0	0	0	0	0	0	0	0	0	0	0	12	0	0	0	0	0	0	0	0	0	0
Otu11704	unclassified	unclassified	unclassified	unclassified	unclassified	unclassified	0	0	0	0	0	0	0	0	0	0	0	0	0	0	0	0	0	0	0	0	0	0	0	0	109	173	84	158	33	11	33	175	50	447	46	43	0	0	0	0	0	0	0
Otu11705	Ascomycota	Sordariomycetes	Hypocreales	Cordycipitaceae	Simplicillium	Simplicillium_lanosoniveum	0	0	37	41	0	0	0	0	0	0	0	0	0	0	0	0	0	0	0	0	0	0	0	0	0	0	0	0	0	0	0	0	0	0	0	149	0	0	0	0	0	0	0
Otu11706	unclassified_Fungi	unclassified_Fungi	unclassified_Fungi	unclassified_Fungi	unclassified_Fungi	Fungi_sp	0	0	0	0	0	0	0	0	0	0	0	0	0	0	0	0	0	0	0	0	0	0	0	0	0	0	0	0	0	0	0	0	9	0	0	4	0	0	0	0	0	0	0
[truncated: 3,767 more rows]
[truncated: 3 more columns]
