# Supplementary material for: Differed Growth Stage Dynamics of Root-Associated Bacterial and Fungal Community Structure Associated with Halophytic Plant Lycium ruthenicum
Source: Microorganisms. 2022 Aug 15;10(8):1644. doi: 10.3390/microorganisms10081644 (PMC9414475; doi:10.3390/microorganisms10081644)
Supplement: Supplementary file 1 [file microorganisms-10-01644-s001.zip › Table S6. Bacterial and Archaeal community composition and relative abundance in each sample at phylum and genus level.xlsx]

## Sheet: O_phylum
	OB1	OB2	OB3	OR1	OR2	OR3	OR4	OP1	OP2	OP3	OP4	OE1	OE2	OE3	OE4
Acidobacteria	3.48	7.79	11.52	3.1	6.89	2.79	5.96	1.42	7.51	0.95	4.11	1.72	2.26	0.9	0.91
Actinobacteria	12.64	25.72	28.88	16.67	13.14	16.99	22.87	10.47	10.58	4.8	15.41	18.35	13.65	35.03	29.59
Armatimonadetes	0	0	0	0	0	0	0	0	0	0	0	0	0	0	0
Bacteroidetes	4.29	20.3	11.71	10.56	13.84	22.91	8.02	5.16	12.58	15.56	6.39	2.32	2.07	12.29	8.67
BRC1	0	0	0.01	0	0.02	0	0	0	0.03	0	0	0	0	0	0
Caldiserica	0	0	0	0	0	0	0	0	0	0	0	0	0	0	0
candidate division WPS-1	0.02	0	0	0	0	0	0	0.02	0	0	0	0	0	0	0
Candidatus Saccharibacteria	0.05	0.46	0.47	0.97	5.26	1.78	1.14	0.57	1.48	0.44	1.03	0.93	0.98	2.14	3.74
Chlamydiae	0	0.01	0.03	0.07	0.03	0.2	0.12	0.15	0.02	0.42	0.28	0.01	0.04	0.24	0.92
Chlorobi	0	0	0	0	0	0	0	0	0	0	0	0	0	0	0
Chloroflexi	0.23	1.05	0.96	0.47	0.9	0.84	1.02	0.67	0.82	0.45	0.51	0.07	1.71	2.66	1.02
Cloacimonetes	0	0	0	0	0	0	0	0	0	0	0	0	0	0	0
Crenarchaeota	0	0	0	0	0	0	0	0	0	0	0	0	0	0.01	0
Deferribacteres	0	0	0	0	0	0	0	0	0	0	0	0	0	0	0
Deinococcus-Thermus	0.04	0.3	0.14	0.17	0.06	0.09	0.02	0.04	0.01	0.01	0	0	0	0	0
Elusimicrobia	0	0	0	0	0	0	0	0	0	0	0	0	0	0	0
Euryarchaeota	53.91	0.09	0.15	0.02	0.01	0.02	0.02	0.1	0.01	0.04	0.04	0	0	0.02	0.02
Fibrobacteres	0	0.02	0.03	0.01	0.02	0.04	0.2	0	0.27	0	0.04	0	0	0	0.03
Firmicutes	1.14	1.6	1.02	28.09	17.15	20.34	3.19	8.05	2.32	5.15	6.83	1.72	54.19	0.26	0.16
Fusobacteria	0.02	0	0	0	0	0	0	0.01	0.01	0	0	0	0	0	0
Gemmatimonadetes	0.18	0.06	0.11	0.05	0.59	0.08	0.14	0.07	0.58	0.03	0.08	0	0.04	0.03	0.03
Hydrogenedentes	0.01	0.03	0.01	0.02	0	0	0.03	0.01	0	0	0.01	0	0	0	0.01
Ignavibacteriae	0.01	0.01	0.02	0.01	0.01	0	0.04	0.06	0.02	0	0.03	0	0	0	0
Latescibacteria	0	0	0	0	0	0	0	0	0	0	0	0	0	0	0
Lentisphaerae	0	0	0	0	0	0	0	0	0	0	0	0	0	0	0
Microgenomates	0	0	0	0	0	0	0	0	0	0	0	0	0	0	0
Nitrospinae	0	0	0	0	0	0.02	0	0.04	0.02	0	0	0	0	0	0
Nitrospirae	0.13	0.29	0.24	0.28	0.5	0.27	0.83	0.22	0.81	0.22	0.31	0.01	0.1	0	0.1
Pacearchaeota	0	0	0	0	0	0.01	0.02	0	0	0	0.01	0	0	0	0
Parcubacteria	0.02	0.1	0.23	0.2	2.12	0.85	0.39	0.27	0.54	0.09	0.07	0.01	0.07	0.06	0.03
Planctomycetes	0.44	1.27	1.33	1.77	3.42	1.52	2.26	2.99	4.1	0.9	2.49	4.29	1.11	1.33	3.9
Poribacteria	0	0.01	0.01	0.01	0.02	0.04	0.1	0.04	0.06	0.02	0.01	0	0	0.01	0.03
Proteobacteria	15.73	24.91	27.86	32.42	32.65	26.2	45.87	65.95	54.57	67.89	57.53	67.47	22.31	42.58	48.54
Spirochaetes	0	0	0.01	0	0	0.01	0	0.12	0	0.02	0.01	0	0	0	0
Tenericutes	0.18	0	0	0.01	0	0.02	0	0.01	0.01	0	0	2.32	0.19	0.29	0.04
Thaumarchaeota	0.01	0	0	0	0	0	0.01	0.01	0	0.01	0	0	0	0	0
Thermodesulfobacteria	0	0	0	0	0	0	0	0	0	0	0	0	0	0	0
Thermotogae	0	0	0	0	0	0	0	0	0	0	0	0	0	0	0
unclassified	7.2	15.41	14.88	4.89	2.62	4.48	7.33	3.36	3.06	2.12	4.13	0.76	1.12	1.88	1.78
Verrucomicrobia	0.27	0.55	0.38	0.21	0.73	0.5	0.43	0.17	0.62	0.85	0.65	0.03	0.15	0.26	0.49
Woesearchaeota	0	0	0	0	0	0	0	0	0	0	0	0	0	0	0

## Sheet: O_class
	OB1	OB2	OB3	OR1	OR2	OR3	OR4	OP1	OP2	OP3	OP4	OE1	OE2	OE3	OE4
Acidobacteria_Gp1	0	0.01	0.01	0	0	0	0.03	0	0	0	0.01	0	0	0	0
Acidobacteria_Gp10	2.59	5.84	8.45	2.46	1.19	1.96	4.05	0.97	2.21	0.66	3.04	1.57	0.76	0.55	0.54
Acidobacteria_Gp15	0	0	0	0	0	0	0	0	0	0	0	0	0	0	0
Acidobacteria_Gp16	0.13	0.23	0.51	0.09	0.06	0.1	0.12	0.04	0.05	0.04	0.16	0.03	0	0	0
Acidobacteria_Gp17	0.01	0.03	0.07	0.02	0.02	0.03	0.06	0	0.05	0	0.09	0.03	0	0	0.03
Acidobacteria_Gp2	0	0	0	0	0	0	0	0	0	0	0	0	0	0	0
Acidobacteria_Gp21	0.25	0.73	1.11	0.2	0.09	0.14	0.22	0.09	0.03	0.01	0.13	0.01	0	0	0
Acidobacteria_Gp22	0	0.02	0.02	0	0	0	0.01	0	0	0	0	0	0	0	0
Acidobacteria_Gp25	0.01	0	0	0	0	0	0	0.01	0	0	0	0	0	0	0
Acidobacteria_Gp26	0.09	0.11	0.21	0.05	0.04	0.05	0.08	0.02	0.15	0.04	0.03	0.06	0.01	0.01	0.03
Acidobacteria_Gp3	0.12	0.32	0.52	0.1	0.14	0.09	0.38	0.07	0.15	0.03	0.06	0.01	0.02	0.04	0.04
Acidobacteria_Gp4	0.04	0	0	0.01	4.45	0.13	0.05	0.01	3.06	0.06	0.08	0	0.8	0.16	0.1
Acidobacteria_Gp5	0.03	0.14	0.16	0.03	0.03	0.09	0.41	0.03	0.41	0.01	0.07	0	0	0	0
Acidobacteria_Gp6	0.14	0.18	0.17	0.06	0.8	0.15	0.39	0.1	1.3	0.07	0.27	0	0.56	0.12	0.14
Acidobacteria_Gp7	0.02	0.04	0.08	0.01	0.02	0.02	0.01	0.02	0	0.01	0	0	0	0	0
Acidobacteria_Gp9	0.05	0.12	0.19	0.05	0.06	0.03	0.13	0.06	0.02	0.01	0.16	0	0	0	0.01
Actinobacteria	11.85	24.59	27.32	15.52	12.37	16.16	21.74	10.15	9.92	4.64	14.62	18.12	12.68	34.45	29.34
Alphaproteobacteria	5.61	8	8.13	9.68	17.27	11.11	15.93	22.66	33.96	44.17	31.51	31.46	13.65	26.57	36.49
Anaerolineae	0.07	0.09	0.13	0.09	0.08	0.05	0.33	0.13	0.04	0.01	0.17	0	0	0	0.04
Ardenticatenia	0.01	0	0	0	0	0	0	0	0	0	0	0	0	0	0
Armatimonadetes_unclassified	0	0	0	0	0	0	0	0	0	0	0	0	0	0	0
Bacilli	0.35	0.17	0.37	27.66	16.57	20.17	2.93	2.91	1.09	1.86	6.3	1.64	54.04	0.16	0.06
Bacteroidia	0.04	0.13	0.05	0.03	0.09	0.11	0.2	0.07	0.09	0.08	0.11	0.01	0	0.03	0.04
Betaproteobacteria	0.2	0.09	0.14	0.28	0.05	0.29	0.34	2.31	0.26	1.02	0.21	0.73	0.06	0.06	0.08
BRC1_unclassified	0	0	0.01	0	0.02	0	0	0	0.03	0	0	0	0	0	0
Caldilineae	0.03	0.11	0.13	0.03	0.22	0.07	0.07	0.04	0.14	0.03	0.03	0	0.18	0.18	0.05
Caldisericia	0	0	0	0	0	0	0	0	0	0	0	0	0	0	0
candidate division WPS-1_unclassified	0.02	0	0	0	0	0	0	0.02	0	0	0	0	0	0	0
Candidatus Saccharibacteria_unclassified	0.05	0.46	0.47	0.97	5.26	1.78	1.14	0.57	1.48	0.44	1.03	0.93	0.98	2.14	3.74
Chlamydiia	0	0.01	0.03	0.07	0.03	0.2	0.12	0.15	0.02	0.42	0.28	0.01	0.04	0.24	0.92
Chlorobia	0	0	0	0	0	0	0	0	0	0	0	0	0	0	0
Cloacimonetes_unclassified	0	0	0	0	0	0	0	0	0	0	0	0	0	0	0
Clostridia	0.24	0.06	0.11	0.11	0.15	0.05	0.07	5	0.98	3.27	0.39	0.03	0.01	0.01	0.01
Cytophagia	0.44	2.15	2.17	4	2.87	6.03	2.41	1.81	0.79	1.15	0.97	0.61	0.02	0.37	0.85
Deferribacteres	0	0	0	0	0	0	0	0	0	0	0	0	0	0	0
Deinococci	0.04	0.3	0.14	0.17	0.06	0.09	0.02	0.04	0.01	0.01	0	0	0	0	0
Deltaproteobacteria	2.29	4.51	5.57	4.55	2.33	2.54	4.75	4.3	1.32	0.61	3.21	1.34	0.23	0.51	1.73
Endomicrobia	0	0	0	0	0	0	0	0	0	0	0	0	0	0	0
Epsilonproteobacteria	0	0	0	0	0	0	0	0	0	0	0	0	0	0	0.01
Erysipelotrichia	0	0	0	0	0	0	0	0	0	0	0	0	0	0	0
Fibrobacteria	0	0.02	0.03	0.01	0.02	0.04	0.2	0	0.27	0	0.04	0	0	0	0.03
Flavobacteriia	2.29	8.72	3.97	4	2.39	5	1.46	1.42	5.28	7.22	2.67	1.43	0.82	4.18	4.48
Fusobacteriia	0.02	0	0	0	0	0	0	0.01	0.01	0	0	0	0	0	0
Gammaproteobacteria	7.34	11.25	12.84	17.34	12.89	11.85	23.8	36.14	18.66	21.95	22.4	33.93	8.34	15.42	10.14
Gemmatimonadetes	0.18	0.06	0.11	0.05	0.59	0.08	0.14	0.07	0.58	0.03	0.08	0	0.04	0.03	0.03
Halobacteria	0.02	0.02	0.01	0.02	0	0.02	0	0	0	0.01	0	0	0	0	0.01
Hydrogenedentes_unclassified	0.01	0.03	0.01	0.02	0	0	0.03	0.01	0	0	0.01	0	0	0	0.01
Ignavibacteria	0.01	0.01	0.02	0.01	0.01	0	0.04	0.06	0.02	0	0.03	0	0	0	0
Latescibacteria_unclassified	0	0	0	0	0	0	0	0	0	0	0	0	0	0	0
Methanobacteria	2.3	0	0	0	0	0	0	0.01	0	0.01	0	0	0	0	0
Methanomicrobia	43.15	0	0	0	0.01	0	0	0.07	0	0.02	0.03	0	0	0.01	0.01
Microgenomates_unclassified	0	0	0	0	0	0	0	0	0	0	0	0	0	0	0
Mollicutes	0.18	0	0	0.01	0	0.02	0	0.01	0.01	0	0	2.32	0.19	0.29	0.04
Negativicutes	0	0	0	0	0	0	0	0	0	0	0.01	0	0	0	0
Nitrospinia	0	0	0	0	0	0.02	0	0.04	0.02	0	0	0	0	0	0
Nitrospira	0.13	0.29	0.24	0.28	0.5	0.27	0.83	0.22	0.81	0.22	0.31	0.01	0.1	0	0.1
Oligosphaeria	0	0	0	0	0	0	0	0	0	0	0	0	0	0	0
Opitutae	0.18	0.35	0.18	0.09	0.04	0.1	0.14	0.1	0.08	0.04	0.06	0.03	0.01	0.01	0.02
Pacearchaeota_unclassified	0	0	0	0	0	0.01	0.02	0	0	0	0.01	0	0	0	0
Parcubacteria_unclassified	0.02	0.1	0.23	0.2	2.12	0.85	0.39	0.27	0.54	0.09	0.07	0.01	0.07	0.06	0.03
Phycisphaerae	0.12	0.38	0.32	0.19	0.11	0.1	0.32	0.38	0.05	0.01	0.11	0.03	0.01	0.04	0.06
Planctomycetia	0.31	0.74	0.91	1.53	3.29	1.4	1.9	2.55	4.05	0.89	2.37	4.13	1.1	1.29	3.79
Poribacteria_unclassified	0	0.01	0.01	0.01	0.02	0.04	0.1	0.04	0.06	0.02	0.01	0	0	0.01	0.03
Spartobacteria	0	0	0	0	0.21	0.11	0.1	0.01	0.17	0.23	0.34	0	0.03	0.09	0.35
Sphingobacteriia	1.52	9.19	5.46	2.51	8.01	11.63	3.91	1.8	5.5	6.84	2.62	0.26	1.14	7.6	3.3
Spirochaetia	0	0	0.01	0	0	0.01	0	0.12	0	0.02	0.01	0	0	0	0
Subdivision3	0.05	0.14	0.11	0.04	0.01	0.03	0.11	0.03	0.01	0.01	0.01	0	0	0	0
Thaumarchaeota_unclassified	0.01	0	0	0	0	0	0.01	0.01	0	0.01	0	0	0	0	0
Thermodesulfobacteria	0	0	0	0	0	0	0	0	0	0	0	0	0	0	0
Thermoflexia	0	0	0	0	0	0	0	0	0	0	0	0	0	0	0
Thermoleophilia	0.32	0.37	0.18	0.06	0.15	0.17	0.14	0.05	0.37	0.1	0.06	0.06	0.81	0.55	0.23
Thermomicrobia	0.1	0.76	0.64	0.31	0.6	0.66	0.46	0.47	0.62	0.41	0.24	0.07	1.53	2.48	0.92
Thermoplasmata	8.42	0.07	0.13	0	0	0.01	0.01	0.02	0	0	0.01	0	0	0	0
Thermoprotei	0	0	0	0	0	0	0	0	0	0	0	0	0	0.01	0
Thermotogae	0	0	0	0	0	0	0	0	0	0	0	0	0	0	0
unclassified	8.55	18.97	18.2	7.02	4.31	5.9	9.8	4.46	4.97	2.62	5.31	1.1	1.61	2.13	2.02
Verrucomicrobiae	0.04	0.06	0.09	0.08	0.47	0.27	0.09	0.03	0.36	0.56	0.24	0	0.1	0.16	0.12
Woesearchaeota_unclassified	0	0	0	0	0	0	0	0	0	0	0	0	0	0	0

## Sheet: J_phylum
	JB1	JB2	JB3	JB4	JR1	JR2	JR3	JR4	JP1	JP2	JP3	JP4	JE1	JE2	JE3	JE4
Acidobacteria	4.29	5.7	7.61	5.61	6.29	5.72	6.22	5.76	4.3	4.47	2.39	4.1	1.05	1.46	0.66	2.86
Actinobacteria	24.55	22.44	33	27.32	21.64	21.81	22.68	24.65	18.32	22.04	13.44	20.79	44.42	52.96	38.31	12.17
Armatimonadetes	0	0	0	0	0	0	0	0	0	0	0	0	0	0	0	0
Bacteroidetes	16.32	14.62	15.83	25.55	9.13	8.6	13.76	10.7	8.84	8.64	18.8	10.12	13.26	5.29	9.98	6.44
BRC1	0.01	0.01	0.01	0.01	0.02	0.01	0	0.01	0.01	0.02	0	0	0	0	0	0
Caldiserica	0	0	0	0	0	0	0	0	0	0	0	0	0	0	0	0
candidate division WPS-1	0	0	0	0	0	0	0	0	0.01	0	0	0	0	0	0	0
Candidatus Saccharibacteria	0.58	1.08	0.73	0.82	1.06	1.02	2.01	1.73	0.6	0.66	1.77	1.15	0.87	1.75	2.8	3.82
Chlamydiae	0.09	0.16	0.1	0.07	0.05	0.04	0.23	0.12	0.11	0.09	0.36	0.24	0.67	0.04	0.41	0.24
Chlorobi	0	0	0	0	0	0	0	0.04	0.06	0	0.01	0.01	0	0.04	0.05	3.82
Chloroflexi	1.74	1.36	1.6	2.15	1.05	1.63	0.8	1.79	0.98	1.05	0.36	1.26	0.93	0.37	0.3	1.43
Cloacimonetes	0	0	0	0	0	0	0	0	0	0	0	0	0	0	0	0
Crenarchaeota	0	0	0	0	0	0	0	0	0.02	0	0	0	0	0	0	0
Deferribacteres	0	0	0	0	0	0	0	0	0	0.01	0	0	0	0	0	0
Deinococcus-Thermus	0.39	0.33	0.16	0.38	0.22	0.09	0.09	0.15	0.18	0.18	0.02	0.04	0.01	0.02	0	0.24
Elusimicrobia	0	0	0	0	0	0	0	0	0	0	0	0	0	0	0	0
Euryarchaeota	0.12	0.11	0.14	0.05	0.04	0.19	0.03	0.04	0.12	0.04	0.04	0.04	0	0.02	0	0
Fibrobacteres	0.03	0.01	0.06	0.06	0.12	0.04	0	0.11	0.12	0.01	0.01	0.11	0.03	0	0	0.48
Firmicutes	0.58	0.53	0.98	2.22	0.78	1.17	0.56	0.84	0.95	0.54	0.25	0.73	0.18	0.19	0.38	3.34
Fusobacteria	0	0	0	0	0	0.01	0.01	0.01	0.01	0	0	0.01	0.01	0	0.03	0.48
Gemmatimonadetes	0.03	0.02	0.06	0.14	0.14	0.14	0.05	0.11	0.23	0.19	0.03	0.04	0.02	0	0.03	0
Hydrogenedentes	0.16	0.08	0.04	0.09	0.05	0.03	0	0.05	0.05	0.01	0	0.01	0.01	0	0	0
Ignavibacteriae	0.03	0.03	0.04	0.04	0.08	0.11	0.02	0.05	0.06	0.06	0	0.03	0.01	0	0	0
Latescibacteria	0	0	0	0	0	0	0	0	0	0	0	0	0	0	0	0
Lentisphaerae	0	0	0	0	0	0	0	0	0	0	0	0	0	0	0	0
Microgenomates	0	0	0	0	0	0	0	0	0	0	0	0	0	0	0	0
Nitrospinae	0.01	0	0	0	0	0.07	0.01	0	0.02	0.04	0	0	0	0	0	0
Nitrospirae	0.25	0.21	0.26	0.32	0.39	0.64	0.42	0.46	0.57	0.82	0.37	0.46	0.02	0.25	0	0
Pacearchaeota	0	0	0.01	0	0.02	0	0.02	0	0.02	0.02	0.03	0	0	0	0	0
Parcubacteria	0.44	0.25	0.06	0.38	0.4	0.13	0.35	0.4	0.34	0.12	0.17	0.19	0.46	0	0.05	0
Planctomycetes	4.06	2.06	2.86	3.15	3.7	3.57	3.5	4.86	3.55	2.5	2.26	3.18	6.19	2.96	5.1	3.58
Poribacteria	0.12	0.05	0.01	0.04	0.12	0.01	0	0.13	0.1	0.01	0	0.06	0.21	0	0	0
Proteobacteria	30.57	29.41	23.23	18.23	42.85	44.23	39.03	35.08	49.95	47.31	53.08	47.51	28.17	32.37	29.46	55.37
Spirochaetes	0	0	0	0.01	0.01	0.02	0.01	0.01	0.02	0.03	0.02	0.02	0	0	0	0
Tenericutes	0	0	0	0	0	0.02	0.03	0.02	0.01	0.01	0.01	0	0.1	1.31	11.59	1.19
Thaumarchaeota	0	0	0	0	0	0.04	0	0	0.01	0.01	0.01	0	0	0	0	0
Thermodesulfobacteria	0	0	0	0.01	0	0	0	0	0	0	0	0	0	0	0	0
Thermotogae	0	0	0	0	0	0	0	0	0	0	0	0	0	0	0	0
unclassified	14.55	20.6	12.33	12.15	11.27	9.02	9.55	12.08	9.62	10.19	6.11	9.33	2.88	0.85	0.74	4.53
Verrucomicrobia	1.09	0.93	0.86	1.18	0.57	1.61	0.62	0.8	0.82	0.94	0.42	0.58	0.48	0.12	0.11	0
Woesearchaeota	0	0.01	0.01	0.01	0	0	0	0	0.02	0	0	0	0	0	0	0

## Sheet: J_class
	JB1	JB2	JB3	JB4	JR1	JR2	JR3	JR4	JP1	JP2	JP3	JP4	JE1	JE2	JE3	JE4
Acidobacteria_Gp1	0	0	0.01	0	0	0.01	0.01	0.01	0	0	0	0	0	0	0	0
Acidobacteria_Gp10	1.96	3.38	3.62	2.62	4.31	4.09	5.05	3.09	2.3	3.19	1.91	2.12	0.93	1.35	0.63	0.95
Acidobacteria_Gp15	0	0	0	0.01	0	0	0	0.01	0	0	0	0	0	0	0	0
Acidobacteria_Gp16	0.7	0.9	1.28	1.04	0.8	0.5	0.31	0.75	0.6	0.56	0.18	0.8	0.01	0.02	0.03	0.72
Acidobacteria_Gp17	0.02	0.07	0.01	0.03	0.06	0.07	0.03	0.17	0.11	0.06	0.03	0.14	0.04	0.04	0	0
Acidobacteria_Gp2	0	0	0	0	0.02	0.01	0	0.01	0.01	0.01	0	0	0	0	0	0
Acidobacteria_Gp21	0.52	0.69	1.76	0.58	0.32	0.31	0.31	0.57	0.19	0.15	0.08	0.16	0.01	0	0	0
Acidobacteria_Gp22	0	0	0	0.05	0	0.01	0	0.03	0.03	0.01	0	0.02	0	0	0	0
Acidobacteria_Gp25	0	0	0	0	0	0	0	0	0	0	0	0	0	0	0	0
Acidobacteria_Gp26	0.23	0.1	0.3	0.36	0.05	0.06	0.05	0.13	0.04	0.04	0.02	0.06	0	0	0	0
Acidobacteria_Gp3	0.18	0.13	0.23	0.32	0.2	0.23	0.19	0.16	0.15	0.12	0.04	0.11	0.03	0.02	0	0
Acidobacteria_Gp4	0	0	0.01	0	0.01	0.01	0	0.08	0.02	0.02	0	0.07	0	0.02	0	0.48
Acidobacteria_Gp5	0.12	0.13	0.12	0.15	0.14	0.08	0.07	0.2	0.19	0.05	0.03	0.18	0	0	0	0
Acidobacteria_Gp6	0.25	0.2	0.24	0.34	0.21	0.26	0.17	0.44	0.33	0.17	0.09	0.36	0.02	0	0	0.72
Acidobacteria_Gp7	0.23	0.06	0.03	0.1	0.06	0.04	0.01	0.07	0.08	0.06	0	0.02	0	0	0	0
Acidobacteria_Gp9	0.07	0.02	0	0	0.12	0.02	0.01	0.01	0.22	0.04	0.01	0.02	0	0	0	0
Actinobacteria	24.02	21.7	32.15	26.65	21.11	21.05	21.94	23.41	17.9	21.3	13.2	20.1	44.26	52.85	38.12	12.17
Alphaproteobacteria	13.53	11.7	8.85	8.92	16.53	17.67	14.39	15.83	23.82	19.76	22.8	28.57	15.78	16.94	14.94	29.36
Anaerolineae	0.15	0.12	0.24	0.23	0.23	0.47	0.12	0.6	0.29	0.41	0.09	0.32	0	0.02	0.03	0
Ardenticatenia	0	0	0	0	0	0	0	0	0	0	0	0	0	0	0	0
Armatimonadetes_unclassified	0	0	0	0	0	0	0	0	0	0	0	0	0	0	0	0
Bacilli	0.24	0.28	0.63	1.63	0.56	0.95	0.39	0.6	0.69	0.37	0.17	0.53	0.14	0.1	0.19	2.63
Bacteroidia	0.11	0.17	0.25	0.02	0.06	0.11	0.09	0.04	0.2	0.12	0.13	0.04	0.84	0.1	0	0.48
Betaproteobacteria	0.03	0.04	0.08	0.11	0.14	0.26	0.15	0.12	0.49	0.54	0.14	0.32	0	0.12	0.05	1.91
BRC1_unclassified	0.01	0.01	0.01	0.01	0.02	0.01	0	0.01	0.01	0.02	0	0	0	0	0	0
Caldilineae	0.19	0.14	0.13	0.14	0.08	0.1	0.08	0.14	0.06	0.03	0.03	0.08	0.05	0.02	0.05	0.95
Caldisericia	0	0	0	0	0	0	0	0	0	0	0	0	0	0	0	0
candidate division WPS-1_unclassified	0	0	0	0	0	0	0	0	0.01	0	0	0	0	0	0	0
Candidatus Saccharibacteria_unclassified	0.58	1.08	0.73	0.82	1.06	1.02	2.01	1.73	0.6	0.66	1.77	1.15	0.87	1.75	2.8	3.82
Chlamydiia	0.09	0.16	0.1	0.07	0.05	0.04	0.23	0.12	0.11	0.09	0.36	0.24	0.67	0.04	0.41	0.24
Chlorobia	0	0	0	0	0	0	0	0.04	0.06	0	0.01	0.01	0	0.04	0.05	3.82
Cloacimonetes_unclassified	0	0	0	0	0	0	0	0	0	0	0	0	0	0	0	0
Clostridia	0.18	0.1	0.18	0.28	0.05	0.17	0.05	0.13	0.17	0.13	0.05	0.11	0.02	0.08	0.03	0.72
Cytophagia	1.81	1.87	5.29	4.93	1.74	1.89	1.46	1.96	1.51	1.67	1.14	1.26	0.54	2.37	0.55	0.24
Deferribacteres	0	0	0	0	0	0	0	0	0	0.01	0	0	0	0	0	0
Deinococci	0.39	0.33	0.16	0.38	0.22	0.09	0.09	0.15	0.18	0.18	0.02	0.04	0.01	0.02	0	0.24
Deltaproteobacteria	3.89	5.49	3.26	3.14	8.28	5.48	3.89	5.14	4.34	3.75	1.94	3.25	0.52	4.1	0.77	1.43
Endomicrobia	0	0	0	0	0	0	0	0	0	0	0	0	0	0	0	0
Epsilonproteobacteria	0	0	0	0	0	0	0	0	0	0	0	0	0	0	0	0
Erysipelotrichia	0	0	0	0	0	0	0	0	0	0	0	0	0	0	0	0
Fibrobacteria	0.03	0.01	0.06	0.06	0.12	0.04	0	0.11	0.12	0.01	0.01	0.11	0.03	0	0	0.48
Flavobacteriia	3.36	2.42	3.79	8.77	2.83	2.76	7.3	2.4	3.15	3.77	12.03	3.93	9.34	2.12	6.58	4.06
Fusobacteriia	0	0	0	0	0	0.01	0.01	0.01	0.01	0	0	0.01	0.01	0	0.03	0.48
Gammaproteobacteria	12.8	11.57	10.78	5.64	17.12	20.06	20.5	13.4	20.68	22.66	28.15	15.01	11.86	11.16	13.7	22.67
Gemmatimonadetes	0.03	0.02	0.06	0.14	0.14	0.14	0.05	0.11	0.23	0.19	0.03	0.04	0.02	0	0.03	0
Halobacteria	0.02	0.02	0.02	0.02	0.02	0.04	0	0	0	0.01	0.01	0	0	0	0	0
Hydrogenedentes_unclassified	0.16	0.08	0.04	0.09	0.05	0.03	0	0.05	0.05	0.01	0	0.01	0.01	0	0	0
Ignavibacteria	0.03	0.03	0.04	0.04	0.08	0.11	0.02	0.05	0.06	0.06	0	0.03	0.01	0	0	0
Latescibacteria_unclassified	0	0	0	0	0	0	0	0	0	0	0	0	0	0	0	0
Methanobacteria	0	0.01	0	0	0	0.01	0	0	0.04	0	0.01	0	0	0	0	0
Methanomicrobia	0.02	0.02	0.01	0	0	0.06	0.01	0.01	0.07	0.02	0.01	0.02	0	0.02	0	0
Microgenomates_unclassified	0	0	0	0	0	0	0	0	0	0	0	0	0	0	0	0
Mollicutes	0	0	0	0	0	0.02	0.03	0.02	0.01	0.01	0.01	0	0.1	1.31	11.59	1.19
Negativicutes	0	0	0	0	0	0	0	0	0.02	0	0	0	0	0	0	0
Nitrospinia	0.01	0	0	0	0	0.07	0.01	0	0.02	0.04	0	0	0	0	0	0
Nitrospira	0.25	0.21	0.26	0.32	0.39	0.64	0.42	0.46	0.57	0.82	0.37	0.46	0.02	0.25	0	0
Oligosphaeria	0	0	0	0	0	0	0	0	0	0	0	0	0	0	0	0
Opitutae	0.77	0.61	0.5	0.77	0.24	0.48	0.2	0.27	0.31	0.3	0.1	0.15	0.07	0.08	0.03	0
Pacearchaeota_unclassified	0	0	0.01	0	0.02	0	0.02	0	0.02	0.02	0.03	0	0	0	0	0
Parcubacteria_unclassified	0.44	0.25	0.06	0.38	0.4	0.13	0.35	0.4	0.34	0.12	0.17	0.19	0.46	0	0.05	0
Phycisphaerae	0.86	0.59	0.4	0.81	0.57	0.69	0.28	0.78	0.39	0.61	0.12	0.32	0.12	0.56	0.11	0
Planctomycetia	2.87	1.32	2.37	2.09	3.06	2.74	2.84	3.83	3.08	1.8	1.81	2.8	6.06	2.33	4.91	3.58
Poribacteria_unclassified	0.12	0.05	0.01	0.04	0.12	0.01	0	0.13	0.1	0.01	0	0.06	0.21	0	0	0
Spartobacteria	0.01	0	0	0.01	0.04	0.01	0.01	0.08	0.08	0.01	0.04	0.12	0.2	0	0.05	0
Sphingobacteriia	10.91	10.07	6.43	11.72	4.24	3.53	4.84	6.14	3.51	2.81	5.37	4.82	2.23	0.62	2.74	1.43
Spirochaetia	0	0	0	0.01	0.01	0.02	0.01	0.01	0.02	0.03	0.02	0.02	0	0	0	0
Subdivision3	0.14	0.18	0.15	0.12	0.13	0.95	0.33	0.2	0.22	0.51	0.19	0.1	0	0	0	0
Thaumarchaeota_unclassified	0	0	0	0	0	0.04	0	0	0.01	0.01	0.01	0	0	0	0	0
Thermodesulfobacteria	0	0	0	0.01	0	0	0	0	0	0	0	0	0	0	0	0
Thermoflexia	0.02	0.01	0.04	0.03	0.02	0.02	0.01	0.02	0.01	0.03	0	0	0	0	0	0
Thermoleophilia	0.21	0.14	0.42	0.18	0.07	0.09	0.1	0.15	0.07	0.07	0.05	0.13	0.16	0.04	0.14	0
Thermomicrobia	1.31	1.05	1.11	1.58	0.65	0.96	0.53	0.95	0.57	0.53	0.22	0.78	0.86	0.33	0.22	0.48
Thermoplasmata	0.06	0.06	0.1	0.03	0.02	0.09	0.01	0.02	0.01	0.01	0.01	0.01	0	0	0	0
Thermoprotei	0	0	0	0	0	0	0	0	0.02	0	0	0	0	0	0	0
Thermotogae	0	0	0	0	0	0	0	0	0	0	0	0	0	0	0	0
unclassified	15.87	22.24	13.43	13.92	13.09	11.05	10.95	14.38	11.27	11.91	6.89	10.57	3.24	1.08	1.15	4.77
Verrucomicrobiae	0.17	0.14	0.21	0.28	0.15	0.17	0.08	0.25	0.2	0.12	0.09	0.21	0.2	0.04	0.03	0
Woesearchaeota_unclassified	0	0.01	0.01	0.01	0	0	0	0	0.02	0	0	0	0	0	0	0

## Sheet: M_phylum
	MB1	MB2	MB3	MB4	MR1	MR2	MR3	MR4	MP1	MP2	MP3	MP4	ME1	ME2	ME3	ME4
Acidobacteria	4.15	5.58	2.69	1.35	5.8	7.2	4.65	2.42	3.85	3.99	2.13	0.58	0.75	2.47	0.26	0.23
Actinobacteria	10.57	13.95	23.05	39.92	17.76	9.39	15.8	17.79	13.2	5.96	11.98	4.52	24.24	41.9	25.23	46.55
Armatimonadetes	0	0	0	0	0	0	0	0	0	0	0	0	0	0	0	0
Bacteroidetes	12.8	16.58	16.47	14.64	6.16	8.61	9.37	18.39	5.39	4.27	7.3	21.65	5.57	4.68	4.51	11.27
BRC1	0.01	0.03	0.02	0.01	0.03	0.08	0.01	0	0.01	0.06	0.01	0.01	0	0.02	0	0
Caldiserica	0.01	0	0	0	0	0	0	0	0	0	0	0	0	0	0	0
candidate division WPS-1	0.02	0	0	0	0	0.01	0	0	0	0.01	0	0	0	0	0	0
Candidatus Saccharibacteria	0.44	0.17	0.8	0.15	0.32	0.63	0.42	0.13	0.19	0.28	0.34	0.02	0.35	0.08	0.3	0
Chlamydiae	0.13	0.03	0.03	0	0.25	0.36	0.04	0.07	0.63	0.65	0.13	0.07	0	0.04	0.05	0.23
Chlorobi	0	0	0	0	0	0	0	0	0	0	0	0	0	0	0	0
Chloroflexi	1.79	1.97	1.71	1.87	1.85	2.28	1.71	1.18	1.07	1.66	0.98	0.24	0.24	0.19	0.6	0
Cloacimonetes	0.02	0	0	0	0	0	0	0	0	0	0	0	0	0	0	0
Crenarchaeota	0	0	0	0	0.01	0	0	0	0.02	0.01	0	0	0.07	0.06	0.01	0
Deferribacteres	0	0	0	0	0	0.02	0	0	0	0.01	0	0	0	0	0	0
Deinococcus-Thermus	0.26	0.18	0.2	0.15	0.02	0.08	0.04	0.11	0.06	0.05	0.01	0.01	0	0	0	0
Elusimicrobia	0	0	0	0	0.01	0	0	0	0	0	0	0	0	0	0	0
Euryarchaeota	3.93	0.07	0.12	0.34	0.06	0.03	0.03	0.02	0.12	0.1	0.08	0.02	0.74	0.21	0.1	0.07
Fibrobacteres	0	0	0	0	0.02	0.16	0.1	0	0.04	0.06	0.59	0	0	0	0.04	0
Firmicutes	8.58	0.85	1.36	0.65	0.46	0.61	0.4	0.92	0.33	0.42	0.3	0.13	0.11	0.12	0.08	0.25
Fusobacteria	0.03	0	0	0	0	0	0	0	0.01	0.07	0	0.02	0.14	0.1	0.02	0
Gemmatimonadetes	0.07	0.01	0.01	0.04	0.04	0.06	0.01	0.02	0.07	0.06	0.01	0	0	0	0	0
Hydrogenedentes	0.07	0.15	0.17	0.03	0.05	0.28	0.06	0.09	0.05	0.36	0.09	0.04	0.01	0	0	0
Ignavibacteriae	0.07	0.06	0.01	0	0.07	0.18	0.05	0	0.05	0.12	0.01	0	0	0	0	0
Latescibacteria	0	0	0	0	0	0.01	0	0	0.01	0	0	0	0	0	0	0
Lentisphaerae	0.01	0	0	0.01	0	0	0	0	0	0	0	0	0	0	0	0
Microgenomates	0	0	0	0	0	0.01	0	0	0	0	0.01	0	0	0	0	0
Nitrospinae	0	0.04	0.06	0	0.07	0.02	0.31	0.26	0.03	0.02	0.08	0.09	0	0	0.01	0.02
Nitrospirae	0.5	0.24	0.16	0.04	1.43	0.77	1.04	0.04	0.9	0.42	0.43	0.02	0.01	0	0.02	0
Pacearchaeota	0	0.01	0	0	0.02	0	0.08	0	0.01	0	0.16	0	0	0	0.01	0
Parcubacteria	0.38	0.48	0.51	0.13	0.4	1	0.75	0.15	0.26	1.22	0.75	0.03	0.16	0.67	0.03	0.02
Planctomycetes	2.83	3.73	3.28	2.09	5.28	6.94	5.3	2.44	5.82	15.41	5.98	0.89	2.24	4.37	2.85	0.88
Poribacteria	0	0.01	0.06	0	0	0.14	0.01	0	0.01	0.12	0	0	0	0.06	0	0
Proteobacteria	47.33	34.69	30.71	21.92	45.41	47.72	45.13	49.25	55.88	54.56	61.07	69.52	63.75	42.99	64.59	39.33
Spirochaetes	0.06	0.03	0.06	0.01	0.03	0.01	0.04	0.03	0.02	0.02	0.02	0	0.04	0	0.01	0
Tenericutes	0	0	0	0	0	0	0.01	0	0	0	0.01	0	0.05	0	0.2	0.39
Thaumarchaeota	0.04	0	0	0	0.01	0.01	0.01	0	0.01	0.01	0.01	0	0.03	0.02	0.01	0
Thermodesulfobacteria	0	0	0	0	0	0	0	0	0	0	0	0	0	0	0	0
Thermotogae	0.03	0	0	0	0	0	0	0	0	0	0	0	0	0	0	0
unclassified	5.26	19.6	17.29	15.16	12.91	12.11	13.34	4.91	10.92	8.56	6.5	1.51	1.42	1.59	0.88	0.42
Verrucomicrobia	0.58	1.55	1.22	1.46	1.53	1.25	1.24	1.78	1.03	1.53	0.93	0.62	0.07	0.44	0.18	0.32
Woesearchaeota	0.02	0	0	0	0.01	0	0.06	0	0	0	0.1	0	0	0	0	0

## Sheet: M_class
	MB1	MB2	MB3	MB4	MR1	MR2	MR3	MR4	MP1	MP2	MP3	MP4	ME1	ME2	ME3	ME4
Acidobacteria_Gp1	0.06	0.31	0.08	0.04	0.02	0.01	0.04	0.02	0.01	0	0.01	0	0	0	0	0
Acidobacteria_Gp10	2.22	2.45	1.51	0.55	3.43	4.2	2.81	2.08	1.97	2.25	0.95	0.46	0.18	1.65	0.09	0.21
Acidobacteria_Gp15	0	0	0	0	0.01	0.01	0	0	0	0.01	0	0	0	0	0	0
Acidobacteria_Gp16	0.45	0.3	0.06	0.19	0.51	0.35	0.17	0.06	0.32	0.15	0.13	0.01	0	0	0	0
Acidobacteria_Gp17	0.26	0.08	0.02	0	0.15	0.26	0.13	0	0.21	0.19	0.06	0	0.41	0.23	0.02	0.02
Acidobacteria_Gp2	0.08	0.01	0	0	0.13	0.05	0	0	0.1	0.01	0	0	0	0	0	0
Acidobacteria_Gp21	0.27	1.24	0.56	0.42	0.39	0.28	0.27	0.1	0.24	0.08	0.15	0.03	0.01	0	0	0
Acidobacteria_Gp22	0	0.03	0	0	0.02	0.02	0.01	0	0.02	0.02	0	0	0	0	0	0
Acidobacteria_Gp25	0.01	0.01	0	0	0	0	0.01	0	0.01	0	0	0	0	0	0	0
Acidobacteria_Gp26	0.05	0.1	0.16	0.01	0.23	0.32	0.05	0.02	0.14	0.25	0.03	0	0	0.08	0	0
Acidobacteria_Gp3	0.26	0.44	0.13	0.04	0.43	0.6	0.47	0.05	0.39	0.29	0.44	0.02	0.08	0.42	0.13	0
Acidobacteria_Gp4	0.04	0	0	0	0	0	0	0	0	0	0	0	0	0	0	0
Acidobacteria_Gp5	0.08	0.16	0.04	0.04	0.11	0.59	0.2	0.01	0.09	0.34	0.09	0	0	0.02	0	0
Acidobacteria_Gp6	0.34	0.34	0.08	0.02	0.28	0.47	0.21	0.07	0.25	0.32	0.22	0.03	0	0.08	0.01	0
Acidobacteria_Gp7	0	0.08	0	0	0.03	0.01	0.01	0	0.02	0.02	0.02	0	0	0	0	0
Acidobacteria_Gp9	0.03	0.02	0.07	0.03	0.03	0.01	0.25	0.01	0.07	0.02	0.03	0.03	0.07	0	0	0
Actinobacteria	9.92	13.32	22.28	39.03	16.52	8.99	15.11	16.8	12.5	5.81	11.41	4.31	24.2	41.9	25.22	46.5
Alphaproteobacteria	25.98	8.23	7.03	5.67	16.93	21.92	16.03	17.3	25.44	29.22	37.31	25.2	27.88	20.33	50.67	14.47
Anaerolineae	1.36	1.32	0.54	0.54	1.14	1.19	0.79	0.19	0.76	0.85	0.58	0.03	0.21	0.04	0.05	0
Ardenticatenia	0	0.02	0	0	0	0	0	0	0	0	0	0	0	0	0	0
Armatimonadetes_unclassified	0	0	0	0	0	0	0	0	0	0	0	0	0	0	0	0
Bacilli	7.83	0.57	1.11	0.38	0.23	0.29	0.14	0.75	0.14	0.17	0.18	0.04	0.05	0.04	0.02	0.25
Bacteroidia	0.58	0.23	0.16	0.52	0.06	0.16	0.08	0.15	0.07	0.09	0.07	0.1	0.05	0.13	0.01	0.07
Betaproteobacteria	1.77	0.06	0.1	0.11	0.24	0.23	0.02	0.07	0.37	0.38	0.08	0.04	0.46	0.44	0.03	0.07
BRC1_unclassified	0.01	0.03	0.02	0.01	0.03	0.08	0.01	0	0.01	0.06	0.01	0.01	0	0.02	0	0
Caldilineae	0.12	0.11	0.12	0.2	0.14	0.31	0.16	0.05	0.01	0.24	0.03	0.01	0	0.12	0	0
Caldisericia	0.01	0	0	0	0	0	0	0	0	0	0	0	0	0	0	0
candidate division WPS-1_unclassified	0.02	0	0	0	0	0.01	0	0	0	0.01	0	0	0	0	0	0
Candidatus Saccharibacteria_unclassified	0.44	0.17	0.8	0.15	0.32	0.63	0.42	0.13	0.19	0.28	0.34	0.02	0.35	0.08	0.3	0
Chlamydiia	0.13	0.03	0.03	0	0.25	0.36	0.04	0.07	0.63	0.65	0.13	0.07	0	0.04	0.05	0.23
Chlorobia	0	0	0	0	0	0	0	0	0	0	0	0	0	0	0	0
Cloacimonetes_unclassified	0.02	0	0	0	0	0	0	0	0	0	0	0	0	0	0	0
Clostridia	0.67	0.16	0.14	0.19	0.09	0.11	0.1	0.14	0.13	0.12	0.05	0.01	0.04	0.08	0	0
Cytophagia	6.65	2.5	0.83	0.33	1.84	3.32	2.07	2.14	2.04	1.79	1.21	1.81	3.11	2.63	0.92	0.83
Deferribacteres	0	0	0	0	0	0.02	0	0	0	0.01	0	0	0	0	0	0
Deinococci	0.26	0.18	0.2	0.15	0.02	0.08	0.04	0.11	0.06	0.05	0.01	0.01	0	0	0	0
Deltaproteobacteria	3.04	7.49	5.41	2.81	9.88	9.49	7.32	4.02	8.67	7.41	5.05	1.46	5.2	4.41	0.84	0.93
Endomicrobia	0	0	0	0	0.01	0	0	0	0	0	0	0	0	0	0	0
Epsilonproteobacteria	0.01	0	0	0	0	0	0	0.01	0	0	0	0	0	0	0	0
Erysipelotrichia	0	0	0	0	0	0	0	0	0	0	0	0	0.01	0	0	0
Fibrobacteria	0	0	0	0	0.02	0.16	0.1	0	0.04	0.06	0.59	0	0	0	0.04	0
Flavobacteriia	3.6	2.92	3.42	1.45	1.24	2.5	1	3.5	1.15	1.19	1.68	5.06	1.52	0.86	0.86	6.64
Fusobacteriia	0.03	0	0	0	0	0	0	0	0.01	0.07	0	0.02	0.14	0.1	0.02	0
Gammaproteobacteria	16.15	18.21	17.78	13	16.84	14.28	20.58	27.8	20.16	16.22	18.08	42.78	29.74	17.46	13.01	23.82
Gemmatimonadetes	0.07	0.01	0.01	0.04	0.04	0.06	0.01	0.02	0.07	0.06	0.01	0	0	0	0	0
Halobacteria	0.01	0.05	0.09	0.13	0	0.01	0.01	0.01	0	0	0	0	0	0	0	0
Hydrogenedentes_unclassified	0.07	0.15	0.17	0.03	0.05	0.28	0.06	0.09	0.05	0.36	0.09	0.04	0.01	0	0	0
Ignavibacteria	0.07	0.06	0.01	0	0.07	0.18	0.05	0	0.05	0.12	0.01	0	0	0	0	0
Latescibacteria_unclassified	0	0	0	0	0	0.01	0	0	0.01	0	0	0	0	0	0	0
Methanobacteria	0.12	0	0	0	0	0	0	0	0	0	0.01	0	0.02	0	0	0
Methanomicrobia	3.11	0	0	0.01	0.05	0.01	0.01	0	0.09	0.09	0.06	0.01	0.59	0.17	0.07	0.05
Microgenomates_unclassified	0	0	0	0	0	0.01	0	0	0	0	0.01	0	0	0	0	0
Mollicutes	0	0	0	0	0	0	0.01	0	0	0	0.01	0	0.05	0	0.2	0.39
Negativicutes	0.01	0	0	0	0	0	0	0	0	0.01	0	0	0	0	0	0
Nitrospinia	0	0.04	0.06	0	0.07	0.02	0.31	0.26	0.03	0.02	0.08	0.09	0	0	0.01	0.02
Nitrospira	0.5	0.24	0.16	0.04	1.43	0.77	1.04	0.04	0.9	0.42	0.43	0.02	0.01	0	0.02	0
Oligosphaeria	0.01	0	0	0.01	0	0	0	0	0	0	0	0	0	0	0	0
Opitutae	0.34	0.78	0.81	0.99	0.35	0.53	0.35	0.45	0.21	0.62	0.2	0.18	0	0.36	0.06	0.14
Pacearchaeota_unclassified	0	0.01	0	0	0.02	0	0.08	0	0.01	0	0.16	0	0	0	0.01	0
Parcubacteria_unclassified	0.38	0.48	0.51	0.13	0.4	1	0.75	0.15	0.26	1.22	0.75	0.03	0.16	0.67	0.03	0.02
Phycisphaerae	0.41	1.47	1.05	0.27	0.84	0.73	0.89	0.07	0.67	0.76	0.37	0.05	0.5	0.29	0.23	0
Planctomycetia	2.37	2.1	2.15	1.8	4.23	6.08	4.05	2.33	4.88	14.46	5.17	0.79	1.67	4.03	2.49	0.88
Poribacteria_unclassified	0	0.01	0.06	0	0	0.14	0.01	0	0.01	0.12	0	0	0	0.06	0	0
Spartobacteria	0.02	0.01	0.01	0	0.02	0.01	0.03	0	0.02	0.11	0.08	0	0.01	0	0.07	0
Sphingobacteriia	1.91	10.86	11.94	12.26	2.93	2.6	6.16	12.48	2.05	1.19	4.33	14.66	0.84	1.06	2.73	3.73
Spirochaetia	0.06	0.03	0.06	0.01	0.03	0.01	0.04	0.03	0.02	0.02	0.02	0	0.04	0	0.01	0
Subdivision3	0.19	0.72	0.29	0.37	1.09	0.63	0.71	0.61	0.78	0.64	0.18	0.1	0.06	0.04	0.01	0.05
Thaumarchaeota_unclassified	0.04	0	0	0	0.01	0.01	0.01	0	0.01	0.01	0.01	0	0.03	0.02	0.01	0
Thermodesulfobacteria	0	0	0	0	0	0	0	0	0	0	0	0	0	0	0	0
Thermoflexia	0.04	0.13	0.06	0.04	0.05	0.02	0.04	0.01	0.04	0	0.03	0	0	0	0	0
Thermoleophilia	0.03	0.05	0.05	0.12	0.09	0.03	0.03	0.07	0.07	0.02	0.02	0.01	0.01	0	0	0.02
Thermomicrobia	0.21	0.31	0.92	1.02	0.37	0.59	0.62	0.9	0.23	0.5	0.32	0.19	0.02	0.04	0.55	0
Thermoplasmata	0.69	0.02	0.04	0.21	0.01	0	0.01	0.01	0.03	0.01	0.01	0	0.11	0.02	0.02	0.02
Thermoprotei	0	0	0	0	0.01	0	0	0	0.02	0.01	0	0	0.07	0.06	0.01	0
Thermotogae	0.03	0	0	0	0	0	0	0	0	0	0	0	0	0	0	0
unclassified	6.51	21.32	18.77	16.52	16.2	14.82	15.89	6.14	13.25	10.43	8.16	1.92	2.05	2.03	1.11	0.49
Verrucomicrobiae	0.03	0.04	0.11	0.1	0.06	0.08	0.14	0.69	0.02	0.16	0.46	0.34	0	0.02	0.05	0.14
Woesearchaeota_unclassified	0.02	0	0	0	0.01	0	0.06	0	0	0	0.1	0	0	0	0	0

## Sheet: A_phylum
	AB1	AB2	AB3	AB4	AR1	AR2	AR3	AR4	AP1	AP2	AP3	AP4	AE1	AE2	AE3	AE4
Proteobacteria	34.53	42.76	48.97	44.06	55.8	52.48	49.07	47.95	69.46	62.81	53.18	63.28	65.83	72.93	31.22	66.63
Actinobacteria	15.25	12.9	14.42	25.99	14.62	16.94	16.87	13.74	8.85	8.21	12.36	6.73	23.25	15.83	10.09	20.86
Bacteroidetes	8.94	7.43	4.57	4.16	11.86	8.72	6.93	12.64	13.78	13.4	8.33	18.56	3.4	2	4.53	3.32
unclassified	22.67	17.02	12.85	8.71	3.36	6.31	10.42	10.79	1.37	3.9	7.06	3.96	0.33	1.37	0.34	1.85
Acidobacteria	11.5	13.95	7.08	2.53	2.84	6.95	7.39	8.8	0.79	3.35	5.38	3.13	0.09	0.34	0.02	0.99
Chlamydiae	0.09	0.07	0.08	0.01	0.06	0.08	1.07	0.09	0.07	0.26	5.13	0.15	0.03	0.04	50.06	0.53
Planctomycetes	2.41	2.91	2.25	1.7	3.47	1.98	2.39	1.46	1.41	1.99	2.7	1.17	3.76	2.18	0.83	1.76
Candidatus Saccharibacteria	0.39	0.42	0.22	0.04	1.69	3.58	0.97	0.66	0.89	3.36	0.59	0.25	0.62	3.97	1.89	2.86
Firmicutes	1.24	0.33	4.9	0.88	1.82	0.43	0.33	0.88	1.03	0.43	1.07	0.56	0.58	0.34	0.06	0.54
Verrucomicrobia	0.83	0.47	0.67	0.71	2.37	0.67	0.75	1.22	1.47	0.77	0.64	1.32	0.61	0.13	0.37	0.14
Chloroflexi	0.93	0.52	1.98	1.61	0.48	0.51	1.27	0.77	0.22	0.45	0.67	0.33	0.23	0.21	0.07	0.36
Fusobacteria	0	0	0.56	9.04	0	0	0	0	0	0	0.02	0	0	0	0	0
Nitrospirae	0.44	0.43	0.49	0.22	0.65	0.96	0.96	0.63	0.24	0.45	0.71	0.2	0	0.03	0	0
Parcubacteria	0.21	0.19	0.15	0.09	0.21	0.09	0.57	0.08	0.11	0.34	1.21	0.07	0.02	0.11	0.34	0.02
Gemmatimonadetes	0.11	0.12	0.06	0.02	0.56	0.1	0.18	0.02	0.27	0.14	0.19	0.02	0.27	0.05	0	0
Ignavibacteriae	0.03	0.01	0.17	0.02	0.01	0	0.2	0.1	0	0	0.18	0.1	0	0	0.01	0
Tenericutes	0	0	0	0	0	0	0	0	0.01	0	0.01	0	0.81	0.3	0.15	0
Deinococcus-Thermus	0.13	0.01	0.38	0.09	0	0.02	0.02	0.01	0.01	0.01	0.02	0.02	0	0	0	0
Fibrobacteres	0.01	0.05	0.02	0	0.07	0.05	0.22	0.01	0.02	0.05	0.13	0	0.02	0	0	0
Hydrogenedentes	0.12	0.1	0.04	0.01	0.02	0.01	0.05	0.05	0	0.02	0.08	0.02	0	0	0	0
Euryarchaeota	0.04	0.08	0.08	0.05	0.02	0	0.01	0	0	0	0.05	0	0.02	0	0	0
Spirochaetes	0.02	0.02	0.01	0	0	0.01	0.02	0.05	0	0.01	0.02	0.1	0	0	0	0.1
Deferribacteres	0	0	0	0	0	0	0.17	0	0	0	0.04	0	0.02	0	0	0
Nitrospinae	0	0.1	0.03	0.01	0	0.04	0	0.01	0	0.01	0	0	0	0	0	0
BRC1	0.03	0.05	0	0.01	0.01	0.03	0.01	0.03	0.01	0	0.01	0.01	0	0	0	0.01
Poribacteria	0.02	0.01	0.01	0.01	0.01	0.01	0.06	0	0	0	0.05	0	0	0	0.02	0
Thermotogae	0	0	0	0	0	0	0	0	0	0	0	0	0.1	0.16	0.01	0.01
candidate division WPS-1	0	0	0	0.01	0.04	0	0.01	0	0.01	0	0.01	0	0	0	0	0
Latescibacteria	0.05	0.01	0	0	0	0	0.01	0	0	0	0	0	0	0	0	0
Pacearchaeota	0	0.01	0.02	0	0	0	0.02	0	0	0	0.02	0	0	0	0	0
Microgenomates	0	0.03	0	0	0	0	0.01	0	0	0	0.01	0	0	0	0	0
Crenarchaeota	0	0	0	0	0	0	0	0	0	0	0.07	0	0	0	0	0
Armatimonadetes	0.03	0	0	0	0.01	0	0.01	0	0	0	0	0	0	0	0	0
Woesearchaeota	0	0	0	0	0	0	0.02	0	0	0	0.02	0	0	0	0	0
Lentisphaerae	0	0	0	0	0	0	0	0.01	0	0	0	0.01	0	0	0	0.01
Thaumarchaeota	0	0	0	0	0	0	0	0	0	0	0	0	0	0	0	0
Thermodesulfobacteria	0	0	0	0	0	0	0	0	0	0	0	0	0	0	0	0
Elusimicrobia	0	0	0	0	0	0	0	0	0	0	0	0	0	0	0	0
Cloacimonetes	0	0	0	0	0	0	0	0	0	0	0	0	0	0	0	0
Caldiserica	0	0	0	0	0	0	0	0	0	0	0	0	0	0	0	0
Chlorobi	0	0	0	0	0	0	0	0	0	0	0	0	0	0	0	0

## Sheet: A_class
	AB1	AB2	AB3	AB4	AR1	AR2	AR3	AR4	AP1	AP2	AP3	AP4	AE1	AE2	AE3	AE4
Gammaproteobacteria	12.54	18.81	15.69	35.31	27.74	21.85	16.37	23.25	37.37	28.2	19.54	34.23	18.38	9.26	10.96	22.49
Alphaproteobacteria	11.14	14.1	23.95	4.98	24.61	22.38	19.28	14.71	28.89	28.51	24.75	24.09	36.65	32.78	14.05	25.43
Actinobacteria	14.47	12.24	13.42	25.08	14.2	16.54	16.18	12.79	8.74	8.06	11.87	6.31	23.24	15.83	10.08	20.71
unclassified	25.47	19.41	15.15	9.93	4.23	8.1	15.67	14.68	1.75	4.9	10.43	5.21	4.87	30.27	6.45	17.45
Deltaproteobacteria	8.63	7.79	6.31	2.92	2.12	6.94	8.26	7.06	1.11	5.26	5.19	4.09	1.35	1.24	0.18	3.16
Acidobacteria_Gp10	6.68	8.24	4.62	1.51	1.42	5.49	4.36	7.43	0.15	2.39	3.23	2.52	0.01	0.07	0.01	0.75
Sphingobacteriia	5.64	5.2	3.23	3.06	2.24	2.77	3.07	4.03	3.05	4.09	2.6	3.67	0.38	0.46	0.29	0.62
Chlamydiia	0.09	0.07	0.08	0.01	0.06	0.08	1.07	0.09	0.07	0.26	5.13	0.15	0.03	0.04	50.06	0.53
Flavobacteriia	1.52	0.54	0.36	0.53	1.97	2.94	2	3.93	3.47	7.76	4	9.63	1.34	0.6	4.05	1.57
Cytophagia	1.65	1.63	0.84	0.46	7.41	2.95	1.71	4.38	7.15	1.52	1.48	5.06	1.67	0.89	0.15	1.03
Planctomycetia	1.97	1.88	1.88	1.43	1.91	1.39	1.9	1.25	0.91	1.59	2.27	1.03	2.71	2.12	0.69	1.58
Candidatus Saccharibacteria_unclassified	0.39	0.42	0.22	0.04	1.69	3.58	0.97	0.66	0.89	3.36	0.59	0.25	0.62	3.97	1.89	2.86
Betaproteobacteria	0.82	0.88	2.04	0.61	1	0.32	0.9	0.3	1.92	0.19	1.11	0.2	5.02	0.86	0.05	0.22
Bacilli	0.78	0.27	4.57	0.53	1.76	0.4	0.15	0.61	0.99	0.42	0.71	0.45	0.52	0.21	0.06	0.13
Fusobacteriia	0	0	0.56	9.04	0	0	0	0	0	0	0.02	0	0	0	0	0
Nitrospira	0.44	0.43	0.49	0.22	0.65	0.96	0.96	0.63	0.24	0.45	0.71	0.2	0	0.03	0	0
Phycisphaerae	0.33	0.77	0.32	0.24	1.41	0.37	0.38	0.16	0.47	0.23	0.32	0.12	1	0.03	0.05	0.14
Acidobacteria_Gp6	0.96	1.52	0.48	0.1	0.34	0.31	0.57	0.07	0.25	0.22	0.42	0.05	0.04	0.05	0	0.01
Anaerolineae	0.43	0.32	1.4	1.13	0.01	0.16	0.88	0.44	0.01	0.19	0.4	0.15	0.03	0.02	0	0.12
Opitutae	0.27	0.25	0.26	0.2	1.12	0.17	0.18	0.32	0.85	0.18	0.13	0.62	0.12	0.01	0	0.05
Acidobacteria_Gp3	0.52	1.06	0.36	0.09	0.17	0.42	0.65	0.27	0.07	0.26	0.57	0.19	0	0.01	0	0.05
Verrucomicrobiae	0.15	0.04	0.04	0.17	0.83	0.33	0.27	0.17	0.42	0.48	0.36	0.29	0.35	0.02	0.32	0.02
Acidobacteria_Gp16	0.61	0.52	0.54	0.32	0.57	0.09	0.55	0.17	0.2	0.05	0.24	0.03	0.02	0	0	0.01
Acidobacteria_Gp21	1.09	1.06	0.26	0.32	0.01	0.14	0.23	0.46	0.01	0.05	0.09	0.12	0	0.01	0	0.02
Parcubacteria_unclassified	0.21	0.19	0.15	0.09	0.21	0.09	0.57	0.08	0.11	0.34	1.21	0.07	0.02	0.11	0.34	0.02
Subdivision3	0.38	0.17	0.35	0.34	0.34	0.13	0.26	0.73	0.11	0.05	0.11	0.34	0.1	0	0	0.01
Thermomicrobia	0.28	0.08	0.11	0.32	0.35	0.26	0.17	0.2	0.15	0.22	0.13	0.12	0.15	0.14	0.07	0.22
Acidobacteria_Gp5	0.33	0.79	0.14	0.05	0.01	0.15	0.34	0.09	0	0.06	0.15	0.05	0	0	0	0
Gemmatimonadetes	0.11	0.12	0.06	0.02	0.56	0.1	0.18	0.02	0.27	0.14	0.19	0.02	0.27	0.05	0	0
Acidobacteria_Gp26	0.24	0.22	0.28	0.02	0	0.03	0.29	0.05	0	0.11	0.36	0.02	0	0.01	0	0
Clostridia	0.17	0.05	0.15	0.28	0.02	0	0.1	0.17	0.01	0.01	0.33	0.08	0.04	0.09	0	0.38
Thermoleophilia	0.19	0.11	0.09	0.06	0.33	0.04	0.09	0.04	0.09	0.06	0.08	0.02	0	0	0	0.01
Acidobacteria_Gp17	0.08	0.08	0.1	0.01	0	0.08	0.13	0.12	0	0.04	0.15	0.07	0	0.01	0	0.14
Caldilineae	0.1	0.01	0.28	0.06	0.12	0.03	0.03	0.05	0.05	0.03	0.02	0.02	0.04	0.05	0	0.02
Ignavibacteria	0.03	0.01	0.17	0.02	0.01	0	0.2	0.1	0	0	0.18	0.1	0	0	0.01	0
Bacteroidia	0.09	0	0.09	0.07	0	0.01	0.08	0.18	0.01	0.01	0.11	0.11	0.01	0.04	0.02	0.05
Mollicutes	0	0	0	0	0	0	0	0	0.01	0	0.01	0	0.81	0.3	0.15	0
Deinococci	0.13	0.01	0.38	0.09	0	0.02	0.02	0.01	0.01	0.01	0.02	0.02	0	0	0	0
Fibrobacteria	0.01	0.05	0.02	0	0.07	0.05	0.22	0.01	0.02	0.05	0.13	0	0.02	0	0	0
Acidobacteria_Gp7	0.41	0.01	0.02	0.01	0.07	0.04	0.03	0.01	0.02	0.01	0.01	0	0	0	0	0
Hydrogenedentes_unclassified	0.12	0.1	0.04	0.01	0.02	0.01	0.05	0.05	0	0.02	0.08	0.02	0	0	0	0
Acidobacteria_Gp4	0.04	0.01	0.04	0.01	0.17	0.07	0	0	0.06	0.04	0.01	0	0.02	0.12	0	0
Spartobacteria	0.01	0	0.02	0	0.05	0.01	0.04	0	0.05	0.03	0.03	0.07	0.02	0	0.05	0.05
Acidobacteria_Gp9	0	0.03	0.1	0.06	0.01	0.02	0.01	0.01	0.01	0.09	0.03	0.02	0	0.05	0	0
Spirochaetia	0.02	0.02	0.01	0	0	0.01	0.02	0.05	0	0.01	0.02	0.1	0	0	0	0.1
Acidobacteria_Gp15	0.03	0.16	0.02	0	0.01	0.01	0.04	0	0	0.01	0.02	0	0	0	0	0
Acidobacteria_Gp22	0.21	0.01	0	0.01	0.01	0.02	0.04	0.01	0	0	0.01	0	0	0	0	0
Thermoflexia	0.05	0.01	0.07	0.05	0	0.01	0.06	0.03	0	0	0.03	0	0	0	0	0
Deferribacteres	0	0	0	0	0	0	0.17	0	0	0	0.04	0	0.02	0	0	0
Acidobacteria_Gp1	0	0	0.04	0.01	0.02	0	0.03	0.06	0	0	0.01	0.04	0	0	0	0
Acidobacteria_Gp2	0.01	0.01	0.05	0	0	0	0.08	0.01	0	0	0.06	0.01	0	0	0	0
Nitrospinia	0	0.1	0.03	0.01	0	0.04	0	0.01	0	0.01	0	0	0	0	0	0
BRC1_unclassified	0.03	0.05	0	0.01	0.01	0.03	0.01	0.03	0.01	0	0.01	0.01	0	0	0	0.01
Thermoplasmata	0.04	0.08	0.03	0.02	0.02	0	0	0	0	0	0.01	0	0	0	0	0
Poribacteria_unclassified	0.02	0.01	0.01	0.01	0.01	0.01	0.06	0	0	0	0.05	0	0	0	0.02	0
Thermotogae	0	0	0	0	0	0	0	0	0	0	0	0	0.1	0.16	0.01	0.01
candidate division WPS-1_unclassified	0	0	0	0.01	0.04	0	0.01	0	0.01	0	0.01	0	0	0	0	0
Epsilonproteobacteria	0	0	0	0.03	0	0	0	0.01	0	0	0.01	0.02	0	0.01	0	0.01
Methanomicrobia	0	0	0.03	0	0	0	0.01	0	0	0	0.03	0	0.02	0	0	0
Latescibacteria_unclassified	0.05	0.01	0	0	0	0	0.01	0	0	0	0	0	0	0	0	0
Pacearchaeota_unclassified	0	0.01	0.02	0	0	0	0.02	0	0	0	0.02	0	0	0	0	0
Microgenomates_unclassified	0	0.03	0	0	0	0	0.01	0	0	0	0.01	0	0	0	0	0
Thermoprotei	0	0	0	0	0	0	0	0	0	0	0.07	0	0	0	0	0
Acidobacteria_Gp25	0	0	0.01	0	0.01	0	0.02	0	0	0	0.01	0	0	0	0	0
Armatimonadetes_unclassified	0.03	0	0	0	0.01	0	0.01	0	0	0	0	0	0	0	0	0
Halobacteria	0	0	0.02	0.04	0	0	0	0	0	0	0	0	0	0	0	0
Erysipelotrichia	0	0	0	0.03	0	0	0	0	0	0	0	0	0	0.02	0	0
Woesearchaeota_unclassified	0	0	0	0	0	0	0.02	0	0	0	0.02	0	0	0	0	0
Thaumarchaeota_unclassified	0	0	0	0	0	0	0	0	0	0	0	0	0	0	0	0
Thermodesulfobacteria	0	0	0	0	0	0	0	0	0	0	0	0	0	0	0	0
Negativicutes	0	0	0	0	0	0	0	0	0	0	0	0	0	0.01	0	0
Methanobacteria	0	0	0.01	0	0	0	0	0	0	0	0	0	0	0	0	0
Endomicrobia	0	0	0	0	0	0	0	0	0	0	0	0	0	0	0	0
Ardenticatenia	0	0	0	0	0	0	0	0	0	0	0	0	0	0	0	0
Cloacimonetes_unclassified	0	0	0	0	0	0	0	0	0	0	0	0	0	0	0	0
Caldisericia	0	0	0	0	0	0	0	0	0	0	0	0	0	0	0	0
Chlorobia	0	0	0	0	0	0	0	0	0	0	0	0	0	0	0	0
Oligosphaeria	0	0	0	0	0	0	0	0	0	0	0	0	0	0	0	0

## Sheet: Genus mean
Table S6 Bacterial and Archaeal community composition and relative abundance in each sample at phylum and genus level
Genus	AB	AR	AP	AE	MB	MR	MP	ME	JB	JR	JP	JE	OB	OR	OP	OE		phylum	AB	AR	AP	AE	MB	MR	MP	ME	JB	JR	JP	JE	OB	OR	OP	OE
unclassified	46.9333	41.615	34.555	41.8675	54.2875	52.775	44.7075	31.1825	51.08	50.9025	47.4925	34.005	45.7733	36.33	31.895	19.625		Proteobacteria	42.58	51.325	62.1825	59.1525	33.6625	46.8775	60.2575	52.665	25.36	40.2975	49.4625	36.3425	22.8333	34.285	61.485	45.225
Pelagibius	1.33667	4.2525	6.4175	3.6375	0.5325	4.89	10.3175	6.965	0.54	4.3625	9.72	1.385	0.353333	1.275	3.5775	1.4075		Actinobacteria	17.14	15.5425	9.0375	17.5075	21.8725	15.185	8.915	34.48	26.8275	22.695	18.6475	36.965	22.4133	17.4175	10.315	24.155
Haliea	0.103333	4.3825	6.63	6.6075	0.0175	2.7975	6.545	4.195	0.04	1.6225	5.5325	1	0.05	0.9475	2.51	7.29		unclassified	15.3125	7.72	4.0725	0.9725	14.3275	10.8175	6.8725	1.0775	14.9075	10.48	8.8125	2.25	12.4967	4.83	3.1675	1.385
Gp10	4.79	4.675	2.0725	0.21	1.6825	3.13	1.4075	0.5325	2.895	4.135	2.38	0.965	5.62667	2.415	1.72	0.855		Acidobacteria	8.765	6.495	3.1625	0.36	3.4425	5.0175	2.6375	0.9275	5.8025	5.9975	3.815	1.5075	7.59667	4.685	3.4975	1.4475
Gracilimonas	0.793333	0.54	0.545	0.0325	3.9575	3.24	4.2175	1.55	4.9475	2.375	2.835	1.2175	2.13667	1.2725	0.7825	0.5625		Bacteroidetes	6.275	10.0375	13.5175	3.3125	15.1225	10.6325	9.6525	6.5075	18.08	10.5475	11.6	8.7425	12.1	13.8325	9.9225	6.3375
Geminicoccus	1.95333	3.08	2.56	0.3875	2.06	2.97	2.0975	0.1175	3.3825	3.08	2.53	1.235	1.63	1.5575	1.3675	0.225		Fusobacteria	2.4	0	0.005	0	0.0075	0	0.025	0.065	0	0.0075	0.005	0.13	0.00666667	0	0.005	0
Thioprofundum	1.52	1.955	2.5	0.1725	0.7875	1.625	1.9825	2.025	1.445	2.7975	3.3825	1.59	0.62	1.4225	2.085	0.455		Planctomycetes	2.3175	2.325	1.8175	2.1325	2.9825	4.99	7.025	2.585	3.0325	3.9075	2.8725	4.4575	1.01333	2.2425	2.62	2.6575
Porphyrobacter	0.0166667	0.985	1.6875	6.2375	0.0025	0.3325	1.505	7.755	0.0175	0.2325	0.415	0.9325	0.0566667	0.435	1.78	3.2975		Firmicutes	1.8375	0.865	0.7725	0.38	2.86	0.5975	0.295	0.14	1.0775	0.8375	0.6175	1.0225	1.25333	17.1925	5.5875	14.0825
Actinophytocola	0.00333333	0.1125	0.09	1.3475	0	0.035	0.0275	6.4275	0	0.4025	0.445	2.8375	0	0.1875	0.1875	8.855		Chloroflexi	1.26	0.7575	0.4175	0.2175	1.835	1.755	0.9875	0.2575	1.7125	1.3175	0.9125	0.7575	0.746667	0.8075	0.6125	1.365
Arenicella	0.02	0.9475	1.8525	1.04	0.0025	0.7575	1.4	1.65	0.0025	1.2175	1.35	2.1075	0.00333333	1.67	2.2225	2.5325		Verrucomicrobia	0.67	1.2525	1.05	0.3125	1.2025	1.45	1.0275	0.2525	1.015	0.9	0.69	0.1775	0.4	0.4675	0.5725	0.2325
Nocardioides	0.03	0.9125	0.5725	2.89	0.015	0.64	0.4775	5.6975	0.075	0.37	0.3075	2.6325	0.0333333	0.2525	0.265	2.7025		Nitrospirae	0.395	0.8	0.4	0.0075	0.235	0.82	0.4425	0.0075	0.26	0.4775	0.555	0.0675	0.22	0.47	0.39	0.0525
Saccharibacteria_genera_incertae_sedis	0.226667	1.725	1.2725	2.335	0.39	0.375	0.2075	0.1825	0.8025	1.455	1.045	2.31	0.326667	2.2875	0.88	1.9475		Candidatus Saccharibacteria	0.2675	1.725	1.2725	2.335	0.39	0.375	0.2075	0.1825	0.8025	1.455	1.045	2.31	0.326667	2.2875	0.88	1.9475
Pseudomonas	2.28333	1.7375	3.2975	0.6275	0.3675	0.03	0.055	0.565	0.0525	0.025	0.0475	0.02	0.256667	1.515	5.185	1.02		Parcubacteria	0.16	0.2375	0.4325	0.1225	0.375	0.575	0.565	0.22	0.2825	0.32	0.205	0.1275	0.116667	0.89	0.2425	0.0425
Mesorhizobium	0.0633333	0.535	0.6675	2.1275	0.0175	0.0275	0.3225	0.1325	0.63	0.025	0.0725	0.135	0.0366667	1.1775	5.075	3.53		Deinococcus-Thermus	0.1525	0.0125	0.015	0	0.1975	0.0625	0.0325	0	0.315	0.1375	0.105	0.0675	0.16	0.085	0.015	0
Blastopirellula	0.41	0.42	0.33	0.9425	0.61	1.2875	2.6425	1.1775	0.6925	1.045	0.7875	1.5375	0.15	0.565	0.77	1.1975		Gemmatimonadetes	0.0775	0.215	0.155	0.08	0.0325	0.0325	0.035	0	0.0625	0.11	0.1225	0.0125	0.116667	0.215	0.19	0.025
Brevundimonas	4.96333	0.185	0.8175	0.3325	3.9175	0.0775	0.225	0.7225	0.01	0	0.005	0.0275	0.173333	0.0325	2.035	0.82		Hydrogenedentes	0.0675	0.0325	0.03	0	0.105	0.12	0.135	0.0025	0.0925	0.0325	0.0175	0.0025	0.0166667	0.0125	0.005	0.0025
Halomonas	1.05333	1.2525	2.0525	0.16	0.8275	0.43	0.1	0.005	0.875	0.56	0.315	0.0675	1.5	1.3	3.6625	0.0225		Chlamydiae	0.0625	0.325	1.4025	12.665	0.0475	0.18	0.37	0.08	0.105	0.11	0.2	0.34	0.0133333	0.105	0.2175	0.3025
Lactobacillus	0.00333333	0.005	0.0175	0.045	0.555	0.03	0.0025	0.005	0.0175	0.02	0.0475	0.435	0.0633333	0.0025	0.235	11.965		Euryarchaeota	0.0625	0.0075	0.0125	0.005	1.115	0.035	0.08	0.28	0.105	0.075	0.06	0.005	18.05	0.0175	0.0475	0.01
Murinocardiopsis	0	0	0	0	0	0	0	0	0.0025	0.1875	0.3825	11.205	0	0.0075	0.0125	1.1		Ignavibacteriae	0.0575	0.0775	0.07	0.0025	0.035	0.075	0.045	0	0.035	0.065	0.0375	0.0025	0.0133333	0.015	0.0275	0
Methyloceanibacter	0.0966667	0.565	0.34	0.92	0.0675	0.4475	0.385	0.85	0.215	0.55	0.4975	1.7775	0.0833333	0.615	0.8	3.965		Nitrospinae	0.035	0.0125	0.0025	0	0.025	0.165	0.055	0.0075	0.0025	0.02	0.015	0	0	0.005	0.015	0
Microbulbifer	0.0233333	0.1125	0.1375	1.615	0.0125	0.1325	0.095	0.1475	0.0225	0.5425	0.2975	0.75	0.11	3.38	2.415	1.9675		BRC1	0.0225	0.02	0.0075	0.0025	0.0175	0.03	0.0225	0.005	0.01	0.01	0.0075	0	0.00333333	0.005	0.0075	0
Bacillus	0.08	0.455	0.19	0.06	0.04	0.0575	0.04	0.005	0.18	0.3475	0.2025	0.0675	0.06	7.5275	1.495	0.085		Fibrobacteres	0.02	0.0875	0.05	0.005	0	0.07	0.1725	0.01	0.04	0.0675	0.0625	0.1275	0.0166667	0.0675	0.0775	0.0075
Glycomyces	0.0966667	0.1425	0.1175	2.3675	0.0225	0.135	0.1025	6.9625	0.045	0.0675	0.0375	0.5275	0.0133333	0.0825	0.0675	0.0875		Latescibacteria	0.015	0.0025	0	0	0	0.0025	0.0025	0	0	0	0	0	0	0	0	0
Nocardia	0	0.2175	0.14	1.1	0	0.315	0.24	5.64	0	0.13	0.14	0.6875	0.00666667	0.0925	0.0825	1.49		Poribacteria	0.0125	0.02	0.0125	0.005	0.0175	0.0375	0.0325	0.015	0.055	0.065	0.0425	0.0525	0.00666667	0.0425	0.0325	0.01
Salisaeta	0.99	0.69	0.21	0.0025	1.67	0.9425	0.3	0.0325	1.9075	0.86	0.3925	0.06	1.03	0.4175	0.1275	0.0025		Spirochaetes	0.0125	0.02	0.0325	0.025	0.04	0.0275	0.015	0.0125	0.0025	0.0125	0.0225	0	0.00333333	0.0025	0.0375	0
Nitriliruptor	0.65	0.295	0.125	0.015	1.01	0.3125	0.0775	0	3.33	0.7175	0.345	0.0775	0.956667	0.245	0.4625	0.1175		Armatimonadetes	0.0075	0.005	0	0	0	0	0	0	0	0	0	0	0	0	0	0
Rhodoligotrophos	0.366667	0.305	0.145	0.0175	0.895	0.4075	0.23	0.0025	2.1	0.8875	0.5325	0.1975	1.14667	0.5875	0.52	0.14		Microgenomates	0.0075	0.0025	0.0025	0	0	0.0025	0.0025	0	0	0	0	0	0	0	0	0
Gimesia	0.386667	0.3325	0.425	0.2825	0.355	0.8025	1.2175	0.2725	0.355	0.625	0.515	1.0375	0.0566667	0.54	0.795	0.3775		Pacearchaeota	0.0075	0.005	0.005	0	0.0025	0.025	0.0425	0.0025	0.0025	0.01	0.0175	0	0	0.0075	0.0025	0
Devosia	0.163333	0.6425	0.9175	1.0975	0.1675	0.08	0.4275	0.255	0.0175	0.2125	0.49	0.7775	0.0733333	0.3925	1.4825	1.09		candidate division WPS-1	0.0025	0.0125	0.005	0	0.005	0.0025	0.0025	0	0	0	0.0025	0	0.00666667	0	0.005	0
Planomicrobium	0.00666667	0.0375	0.0275	0	0.08	0.0375	0.005	0	0.27	0.0625	0.02	0	0.06	7.45	0.16	0.0275		Caldiserica	0	0	0	0	0.0025	0	0	0	0	0	0	0	0	0	0	0
Methanosarcina	0.00333333	0	0.0025	0	0.5325	0	0.0025	0	0.01	0.0125	0.015	0.005	7.54333	0	0.015	0.0025		Chlorobi	0	0	0	0	0	0	0	0	0	0.01	0.02	0.9775	0	0	0	0
Aliifodinibius	0.693333	0.16	0.0675	0.0025	2.6375	0.555	0.1525	0.005	1.6425	0.455	0.235	0	0.993333	0.275	0.06	0.0125		Cloacimonetes	0	0	0	0	0.005	0	0	0	0	0	0	0	0	0	0	0
Rubrivirga	0.3	0.3425	0.17	0.0875	0.025	0.125	0.09	0.22	0.175	0.2325	0.135	0.115	0.09	2.5825	1.4075	1.355		Crenarchaeota	0	0	0.0175	0	0	0.0025	0.0075	0.035	0	0	0.005	0	0	0	0	0.0025
Ilumatobacter	0.07	0.635	0.3225	0.495	0.0425	0.675	0.39	0.615	0.0975	0.7	0.44	0.635	0.0766667	0.4375	0.38	0.6925		Deferribacteres	0	0.0425	0.01	0.005	0	0.005	0.0025	0	0	0	0.0025	0	0	0	0	0
Euzebya	0.236667	0.2575	0.1675	0.235	0.4725	0.1175	0.095	0.005	2.5575	0.43	0.3075	0.165	0.886667	0.1925	0.105	0.1		Elusimicrobia	0	0	0	0	0	0.0025	0	0	0	0	0	0	0	0	0	0
Deferrisoma	0.333333	0.08	0.025	0.0025	0.1325	0.1325	0.07	0	0.1775	0.18	0.1	0.0075	2.31667	1.9975	0.7025	0.0675		Lentisphaerae	0	0.0025	0.0025	0.0025	0.005	0	0	0	0	0	0	0	0	0	0	0
Gillisia	0.1	0.245	0.0625	0	1.175	0.3025	0.0475	0.0025	1.03	0.2225	0.1	0.065	1.50333	0.965	0.1	0.0025		Tenericutes	0	0	0.005	0.315	0	0.0025	0.0025	0.16	0	0.0175	0.0075	3.5475	0.06	0.0075	0.005	0.71
Marinobacter	1.20333	0.7525	0.3725	0.1075	0.1675	0.2575	0.08	0.0025	0.4575	0.4175	0.2675	0.005	0.476667	0.4925	0.5375	0.015		Thaumarchaeota	0	0	0	0	0.01	0.0075	0.0075	0.015	0	0.01	0.0075	0	0.00333333	0.0025	0.005	0
Parvularcula	0.05	0.3725	0.435	0.74	0.0375	0.6875	1.275	0.975	0.0125	0.2775	0.2575	0.0725	0.00333333	0.0425	0.1	0.1625		Thermodesulfobacteria	0	0	0	0	0	0	0	0	0.0025	0	0	0	0	0	0	0
Povalibacter	0.0166667	0.7475	1.78	0.365	0	0.16	0.805	1.2575	0.0025	0.0325	0.0625	0.1325	0.00333333	0.02	0.02	0.0025		Thermotogae	0	0	0	0.07	0.0075	0	0	0	0	0	0	0	0	0	0	0
Phycisphaera	0.34	0.2775	0.1525	0.2	0.76	0.58	0.41	0.2025	0.61	0.55	0.34	0.195	0.233333	0.1725	0.1375	0.035		Woesearchaeota	0	0.005	0.005	0	0.005	0.0175	0.025	0	0.0075	0	0.005	0	0	0	0	0
Aeromonas	4.87	0.0025	0	0.0025	0	0	0.02	0.06	0	0.0025	0.0075	0.1375	0	0	0	0
Nitrospira	0.263333	0.725	0.3625	0.0075	0.155	0.6975	0.395	0.0075	0.26	0.475	0.555	0.0675	0.22	0.45	0.38	0.0525
Enterobacter	0.05	0.0025	0.0125	0	0.95	0.0275	0	0	0.185	0.3625	0.5925	2.775	0	0	0	0
Methanothrix	0.00333333	0	0	0	0.0925	0.0175	0.0425	0.1625	0.0025	0	0.0075	0	4.60667	0	0.0125	0.0025
Parcubacteria_genera_incertae_sedis	0.143333	0.2375	0.4325	0.1225	0.375	0.575	0.565	0.22	0.2825	0.32	0.205	0.1275	0.116667	0.89	0.2425	0.0425
Acholeplasma	0	0	0.005	0.315	0	0.0025	0.0025	0.16	0	0.0175	0.0075	3.5475	0.06	0.0075	0.0025	0.71
Sinomicrobium	0.0166667	0.335	0.9	0.5525	0.005	0.155	0.3675	0.09	0.0125	0.2825	0.4325	1.0425	0.01	0.1275	0.275	0.1625
Nitrolancea	0.0433333	0.18	0.1	0.1125	0.14	0.25	0.1825	0.0375	0.58	0.4025	0.225	0.0625	0.203333	0.4225	0.3675	1.2175
Salinimicrobium	0.0133333	0.05	0.0175	0	0.07	0.1425	0.0275	0.005	0.2175	0.19	0.065	0	2.82	0.805	0.085	0.005
Nafulsella	0.06	0.285	0.075	0	0.8125	0.255	0.04	0.005	1.5675	0.3125	0.095	0.01	0.276667	0.695	0.015	0.0025
Fulvivirga	0.226667	0.4675	0.25	0.0275	0.6625	0.56	0.28	0.6725	0.0925	0.2	0.2025	0.2625	0.09	0.125	0.205	0.13
Aquihabitans	0.19	0.1775	0.105	0.1175	0.1225	0.14	0.09	0.0975	0.2925	0.32	0.2325	0.5725	0.203333	0.5075	0.375	0.8425
Gp16	0.46	0.345	0.13	0.0075	0.25	0.2725	0.1525	0	0.98	0.59	0.535	0.195	0.29	0.0925	0.0725	0.0075
Pontibacter	0.00333333	0.2275	0.0975	0.0075	0.105	0.0675	0.02	0	0.7975	0.2175	0.0825	0	0.463333	2.0825	0.095	0.015
Gp21	0.546667	0.21	0.0675	0.0075	0.6225	0.26	0.125	0.0025	0.8875	0.3775	0.145	0.0025	0.696667	0.1625	0.065	0.0025
Gp6	0.7	0.3225	0.235	0.025	0.195	0.2575	0.205	0.0225	0.2575	0.27	0.2375	0.185	0.163333	0.35	0.435	0.205
Microbacterium	0.0166667	0.31	0.4	3.225	0.0025	0	0.0025	0.01	0	0	0.0025	0	0	0	0.0075	0.0075
Mycobacterium	0.0233333	0.2825	0.245	0.7625	0.0025	0.2275	0.17	0.75	0.0275	0.2375	0.175	0.1925	0.00666667	0.125	0.0975	0.3975
Albidovulum	0.613333	0.285	0.1075	0.0125	0.44	0.3575	0.1925	0	0.4025	0.3275	0.195	0.01	0.473333	0.1575	0.0775	0.005
Phaeocystidibacter	0.03	0.0975	0.2	0.1	0.0125	0.0525	0.0625	0.075	0.045	0.795	1.0975	0.6375	0.156667	0.045	0.1375	0.0325
Galbibacter	0.0766667	0.1925	0.22	0.2225	0.01	0	0	0	0	0.17	0.405	0.715	0	0.145	0.6775	0.74
Methylohalomonas	0.113333	0.1875	0.0675	0.0725	0.5875	0.5075	0.3225	0.805	0.245	0.15	0.0675	0.015	0.19	0.1025	0.045	0.0025
Cetobacterium	3.2	0	0	0	0	0	0.025	0.065	0	0.0075	0.0025	0.13	0.00666667	0	0	0
Subdivision3_genera_incertae_sedis	0.273333	0.365	0.1525	0.0275	0.3525	0.755	0.42	0.04	0.1475	0.4025	0.2525	0	0.1	0.0475	0.015	0
Methanomassiliicoccus	0.0266667	0.005	0.0025	0	0.2325	0.005	0.0125	0.0425	0.055	0.0275	0.0075	0	2.86667	0.005	0.005	0
Sphingorhabdus	0	0	0	0	0	0	0	0	0	0	0	0	0	0.3975	1.66	1.1925
Novosphingobium	0.0233333	0.155	0.5075	0.14	0.0275	0.0325	0.1475	0.1975	0.0225	0.2225	0.5175	0.805	0.00333333	0.0975	0.1925	0.1125
Gp3	0.49	0.3375	0.24	0.015	0.2175	0.32	0.17	0.0725	0.2125	0.1675	0.0875	0.0025	0.316667	0.1475	0.0625	0.0225
Sphingomonas	0.336667	0.3025	0.1975	0.21	0.3175	0.035	0.1175	0.33	0.2175	0.1275	0.12	0.31	0.0966667	0.04	0.0775	0.0225
Haliangium	0.08	0.14	0.06	0.0575	0.105	0.2575	0.315	0.125	0.265	0.365	0.3075	0.1525	0.133333	0.105	0.1	0.2225
Jiangella	0.00333333	0.0125	0.0075	0.0225	0.0225	0.1125	0.05	1.0125	0.01	0.08	0.07	0.725	0.01	0.0775	0.075	0.475
Sandaracinus	0.1	0.3025	0.225	0.2675	0.095	0.1875	0.145	0.09	0.0975	0.215	0.1825	0.005	0.0366667	0.175	0.17	0.4125
Thiohalomonas	0.66	0.5325	0.125	0.0075	0.03	0.155	0.0375	0	0.17	0.385	0.14	0	0.306667	0.125	0.0275	0
Acinetobacter	0.543333	0.0325	0.08	0.0175	0.28	0.005	0.01	0.0775	0.0025	0.0075	0.04	0.88	0.0133333	0.01	0.145	0.5
Roseovarius	0.01	0.0925	0.0725	0.0125	0.02	0.73	0.915	0.3825	0	0.0375	0.0825	0.0525	0.176667	0	0	0
Methylophaga	0.176667	0.4175	0.455	0.08	0.1075	0.16	0.085	0	0.0275	0.25	0.07	0.0725	0.07	0.3075	0.215	0.075
Echinicola	0.173333	0.2175	0.73	0.025	0.0375	0.165	0.2575	0.01	0.2	0.155	0.1	0.0075	0.143333	0.0825	0.1875	0.0525
Pirellula	0.03	0.06	0.04	0.24	0.07	0.1825	0.2975	0.16	0.0525	0.1325	0.12	0.405	0.02	0.1275	0.18	0.3625
Phenylobacterium	0.116667	0.1	0.07	0.23	0.1925	0.0175	0.13	0.315	0.215	0.0275	0.06	0.0575	0.0166667	0.0225	0.59	0.315
Aquamicrobium	0	0	0	0	0	0	0	0	0	0	0	0	0	0.14	0.845	1.4675
Streptomyces	0.02	0.1975	0.1725	0.4925	0.095	0.0725	0.0725	0.06	0.0425	0.0725	0.04	0.38	0.00666667	0.0925	0.0525	0.5525
Plesiomonas	2.29667	0	0	0	0	0	0.0175	0.04	0	0.0025	0.0025	0.06	0	0	0	0
Lysobacter	0	0.6175	0.6125	0.6075	0.0225	0.0125	0.0075	0.005	0.0375	0.0275	0.02	0.31	0.0233333	0.05	0.0225	0.0075
Sphingopyxis	0.0133333	0.29	1.4975	0.53	0	0.0075	0.0075	0	0	0.005	0.005	0	0	0	0	0
Altererythrobacter	0.00333333	0.2075	0.155	0.1825	0.6725	0.065	0.0975	0.01	0.1075	0.065	0.075	0.1225	0.0533333	0.1225	0.3075	0.105
Aciditerrimonas	0.303333	0.21	0.07	0.0125	0.2275	0.1275	0.0525	0	0.3625	0.1975	0.075	0.005	0.27	0.19	0.06	0.07
Paracoccus	0.00666667	0.3975	0.59	0.0675	0.005	0.1025	0.0575	0.24	0.0025	0.04	0.05	0.065	0.0233333	0.2325	0.1875	0.15
Actinomadura	0	0.0075	0.0125	0.0125	0	0	0	0	0	0.035	0.0475	2.0775	0	0	0	0
Alterococcus	0.146667	0.2125	0.1775	0.015	0.4225	0.2725	0.17	0.065	0.255	0.17	0.105	0.0025	0.09	0.0275	0.0175	0.0025
Owenweeksia	0.01	0.065	0.24	0.02	0.0625	0.1325	0.39	0.0225	0.015	0.255	0.5575	0.0925	0.0233333	0.035	0.0975	0.025
Bellilinea	0.503333	0.18	0.0625	0	0.4875	0.3075	0.1675	0.0225	0.05	0.1475	0.04	0.0075	0	0	0	0
Conexibacter	0.13	0.1875	0.1975	0.095	0.0525	0.08	0.055	0.04	0.2175	0.1375	0.1125	0.16	0.08	0.0725	0.0575	0.3
Thermoleophilum	0.0866667	0.125	0.0625	0.0025	0.0625	0.055	0.03	0.0075	0.2375	0.1025	0.08	0.085	0.29	0.13	0.145	0.4125
Ohtaekwangia	0.0333333	0.3475	0.2675	0.2725	0	0.0825	0.0875	0.17	0.0025	0.0575	0.12	0.275	0.01	0.0325	0.0575	0.015
Limimonas	0.0166667	0.0625	0.05	0.04	0.02	0.05	0.235	0.0875	0.0225	0.0725	0.1075	0.06	0.0233333	0.125	0.6225	0.2275
Marinoscillum	0.0966667	0.1425	0.115	0.0075	0.1975	0.1525	0.195	0.17	0.0475	0.15	0.195	0.02	0.0466667	0.0775	0.1725	0.005
Bauldia	0.14	0.5325	0.1625	0.0775	0.035	0.1375	0.125	0.02	0.0225	0.12	0.055	0.005	0.00666667	0.0975	0.11	0.1425
Skermania	0	0.2525	0.1425	0	0	0.035	0.0375	1.2775	0	0.01	0.0075	0.0075	0	0	0	0
Gp5	0.326667	0.1475	0.065	0	0.08	0.2275	0.13	0.005	0.13	0.1225	0.1125	0	0.11	0.14	0.13	0
Pelagibacterium	0.0566667	0.13	0.1975	0.4725	0.02	0.0275	0.0275	0.01	0.025	0.05	0.1125	0.11	0	0.1	0.14	0.2475
Azoarcus	0.00333333	0.0725	0.3925	1.145	0.01	0.015	0.015	0.01	0.015	0.0225	0.005	0	0	0	0	0
Mesonia	0	0.135	1.2325	0.005	0.0025	0.0175	0.05	0	0	0.0325	0.05	0.0375	0	0.01	0.0325	0.0125
Pedomicrobium	0.05	0.12	0.1	0.205	0.035	0.1225	0.09	0.075	0.0325	0.11	0.08	0.075	0.02	0.18	0.1425	0.13
Litorilinea	0.113333	0.055	0.0275	0.0275	0.1375	0.165	0.0725	0.03	0.15	0.1	0.05	0.2675	0.09	0.0975	0.06	0.1025
Roseivirga	0	0.725	0.5375	0.1075	0.09	0.0025	0.0025	0	0.0475	0.0125	0.0025	0	0	0	0	0
Zeaxanthinibacter	0.04	0.08	0.0625	0.07	0.025	0.115	0.0875	0.1525	0	0.21	0.3	0.385	0	0	0	0
Saccharospirillum	0.72	0.12	0.13	0.06	0.065	0.1775	0.03	0	0.04	0.0425	0.01	0.005	0.0333333	0.0525	0.04	0
Nitratireductor	0.01	0.07	0.065	0.1125	0	0	0.0025	0	0.0025	0.09	0.1075	1.025	0	0	0.005	0
Lactococcus	0.6	0.0125	0.095	0.005	0.41	0.0025	0	0	0	0.0025	0.0075	0.1225	0	0	0.01	0.205
Gemmatimonas	0.0666667	0.215	0.155	0.08	0.0325	0.0325	0.035	0	0.0625	0.11	0.1225	0.0125	0.116667	0.215	0.19	0.025
Pseudohongiella	0.0366667	0.1375	0.28	0.0425	0.0875	0.1725	0.16	0.01	0.17	0.11	0.0825	0	0.0933333	0.04	0.0375	0.0075
Ensifer	0.00666667	0.1075	0.1775	0.0375	0.0075	0.4075	0.405	0.2775	0	0.0125	0.0225	0	0	0	0	0
Marinimicrobium	0.0833333	0.095	0.0525	0.0125	0.405	0.045	0.0175	0	0.1525	0.085	0.0975	0.165	0.07	0.075	0.055	0.01
Arthrobacter	0.00666667	0.1625	0.0725	0.015	0.095	0.235	0.015	0	0.18	0.345	0.0925	0	0.0133333	0.0825	0.09	0.005
Gp26	0.173333	0.0925	0.1225	0.0025	0.08	0.155	0.105	0.02	0.2475	0.0725	0.04	0	0.136667	0.055	0.06	0.0275
Parvibaculum	0.356667	0.14	0.1025	0.0975	0.0075	0.1	0.095	0.025	0.1125	0.2075	0.0975	0	0	0.005	0.02	0.01
Salinisphaera	0.136667	0.015	0.01	0	0.3625	0.0325	0.0125	0	0.29	0.0575	0.04	0.01	0.156667	0.04	0.0425	0.1125
Clostridium sensu stricto	0.0333333	0.0025	0.005	0.0025	0.005	0	0	0	0.0025	0.0075	0.005	0.015	0.02	0.01	1.2	0.0025
Methanolinea	0.00333333	0	0	0	0.0575	0.0025	0.005	0.0275	0	0	0	0	1.19667	0	0	0
Porticoccus	0.01	0.08	0.0825	0.0175	0.03	0.135	0.1125	0.035	0.0375	0.1575	0.26	0.02	0.0133333	0.0825	0.19	0.025
Roseibacillus	0.00333333	0.13	0.1475	0.0675	0.035	0.1675	0.1	0.045	0.06	0.075	0.0775	0.0525	0.02	0.1	0.1175	0.0625
Streptococcus	0.08	0.0025	0.0425	0.005	0.065	0	0	0	0	0.0025	0.0075	0	0.02	0.0025	0.28	0.695
Thalassobaculum	0.00333333	0.1525	0.48	0.105	0	0.05	0.2	0.0125	0	0.02	0.0775	0.0025	0	0.0075	0.0675	0.015
Methyloligella	0.03	0.05	0.0325	0.0825	0.0125	0.005	0.0225	0.0025	0.0075	0.0275	0.04	0.1625	0.00666667	0.1	0.1575	0.4325
Myceligenerans	0.0166667	0.0325	0.03	0.5575	0	0.01	0.005	0.0125	0.0125	0.01	0.015	0.2025	0.00333333	0.0275	0.0175	0.2125
Sphaerobacter	0.0666667	0.0175	0.0075	0	0.3225	0.06	0.0125	0.0025	0.27	0.0875	0.0625	0.0075	0.143333	0.0425	0.035	0.025
Clostridium XI	0	0	0	0	0.0025	0	0	0	0	0	0	0	0.01	0.01	1.1275	0
Gp17	0.0633333	0.0825	0.065	0.0375	0.09	0.135	0.115	0.17	0.0325	0.0825	0.085	0.02	0.0366667	0.0325	0.035	0.015
Truepera	0.0366667	0.0125	0.005	0	0.13	0.06	0.0325	0	0.315	0.1375	0.105	0.0025	0.16	0.085	0.015	0
Fodinicurvata	0.0666667	0.0325	0.04	0	0.1775	0.1925	0.3575	0.075	0.045	0.02	0.0125	0	0.05	0.01	0.0075	0
Muricauda	0.00666667	0.04	0.0675	0.085	0.01	0.06	0.03	0.0125	0	0.0375	0.0825	0.315	0	0.03	0.0925	0.2025
Pelagicoccus	0.03	0.1325	0.17	0.015	0.085	0.07	0.055	0.045	0.1675	0.0625	0.07	0.03	0.04	0.0275	0.035	0.01
Phaselicystis	0.113333	0.1725	0.1975	0.0075	0.1475	0.07	0.0525	0.01	0.09	0.025	0.025	0	0.0633333	0.03	0.015	0.0025
Aquisphaera	0.0366667	0.08	0.08	0.05	0.04	0.1975	0.2075	0.0825	0.005	0.07	0.07	0.01	0	0.04	0.04	0.0025
Serratia	0.12	0.0025	0.13	0	0.01	0	0	0	0.01	0.0175	0.035	0.6075	0	0	0	0.0775
Phaeodactylibacter	0.0366667	0.19	0.145	0.0125	0.01	0.1025	0.0575	0.06	0.0025	0.085	0.09	0.1025	0.00666667	0.0325	0.03	0.045
Chlorobium	0	0	0	0	0	0	0	0	0	0.01	0.02	0.9775	0	0	0	0
Thermogutta	0.0333333	0.055	0.0625	0.0225	0.0425	0.095	0.245	0.0325	0.0125	0.0325	0.0325	0.0825	0.0133333	0.0775	0.06	0.09
Nocardiopsis	0.00333333	0.01	0.0275	0.645	0.0025	0.0025	0	0.0425	0.0075	0.0075	0.005	0.0475	0.00333333	0.025	0.0925	0.065
Anoxybacillus	0.553333	0.0075	0.09	0	0.32	0.0075	0	0	0	0	0	0	0	0	0.0025	0
Luteimonas	0.02	0.1625	0.3	0.33	0	0.015	0.015	0.0025	0	0.0075	0.015	0.01	0.00333333	0.0175	0.0275	0.045
Rhodopirellula	0.06	0.0325	0.015	0.0125	0.2	0.095	0.0425	0.035	0.2325	0.0625	0.04	0.0625	0.0533333	0.015	0.01	0
Salegentibacter	0.00666667	0.1625	0.0475	0	0.135	0.17	0.02	0	0.09	0.1125	0.06	0	0.0566667	0.09	0.015	0
Sporolactobacillaceae_incertae_sedis	0.03	0.0175	0.01	0.0025	0.135	0.0375	0.0225	0	0.0375	0.0375	0.0525	0	0.0233333	0.29	0.06	0.1925
Coxiella	0.00666667	0.02	0.0125	0.0975	0.0175	0.015	0.0475	0.0025	0.0075	0.0325	0.1025	0.0475	0	0.045	0.2325	0.235
Desulfuromonas	0.0233333	0.215	0.0825	0.0025	0.06	0.09	0.0525	0.0025	0.0175	0.135	0.155	0	0.0166667	0.04	0.0225	0
Labrenzia	0.01	0.06	0.1025	0.635	0	0.0325	0.02	0	0	0.005	0.005	0	0	0.01	0.0325	0
Fibrobacter	0.0233333	0.0875	0.05	0.005	0	0.07	0.1725	0.01	0.04	0.0675	0.0625	0.1275	0.0166667	0.0675	0.0775	0.0075
Methanoculleus	0	0	0	0	0.07	0	0.005	0	0	0.005	0	0	0.766667	0	0.0025	0.0025
Rhodoplanes	0.0366667	0.055	0.0925	0.145	0.025	0.0175	0.01	0.005	0.01	0.0275	0.0425	0.015	0.00333333	0.11	0.22	0.03
Balneola	0.0266667	0.06	0.075	0.005	0.02	0.1225	0.265	0.0275	0.0625	0.0325	0.0375	0	0.0366667	0.04	0.0225	0.0025
Algoriphagus	0	0.2075	0.5	0.025	0.005	0.0075	0.0075	0	0	0	0.0025	0	0	0.005	0.0225	0.0125
Nesterenkonia	0	0	0	0	0.0025	0	0.005	0	0.0075	0.015	0.01	0	0.0366667	0.27	0.4325	0.015
Methanobacterium	0.00333333	0	0	0	0.025	0	0.0025	0.005	0	0	0	0	0.736667	0	0.005	0
Arenibacter	0	0.165	0.39	0.165	0	0.01	0.0275	0.0175	0	0	0	0	0	0	0	0
Catalinimonas	0	0.2325	0.31	0.155	0	0.005	0	0	0.005	0.005	0	0	0	0	0	0
Gaiella	0.05	0.095	0.05	0.0025	0.0225	0.04	0.045	0	0.0575	0.0875	0.1	0.12	0.00666667	0.015	0.0125	0
Bradyrhizobium	0.0666667	0.005	0.0075	0.1	0.01	0.0025	0.0125	0.01	0.305	0	0	0.06	0.00666667	0	0.095	0.0175
Planctomicrobium	0.0333333	0.01	0.015	0	0.0225	0.0725	0.03	0	0.07	0.135	0.07	0.07	0.01	0.065	0.0575	0.0275
Bradymonas	0.0733333	0.0225	0.0225	0	0.1425	0.0475	0.0125	0	0.16	0.0475	0.0225	0.0075	0.09	0.025	0.005	0.01
Leuconostoc	0	0	0.0025	0	0	0	0	0	0	0	0	0	0	0	0.0075	0.6725
Gp9	0.0633333	0.0125	0.0375	0.0125	0.0375	0.075	0.0375	0.0175	0.0225	0.04	0.0725	0	0.12	0.0675	0.0625	0.0025
Planococcus	0.01	0.0525	0.015	0	0.0475	0.07	0.01	0	0.0675	0.0625	0.02	0	0.00333333	0.3	0	0
Candidatus Hydrogenedens	0.05	0.0325	0.03	0	0.105	0.12	0.135	0.0025	0.0925	0.0325	0.0175	0.0025	0.0166667	0.0125	0.005	0.0025
Afifella	0.0333333	0.0725	0.0225	0	0.0475	0.035	0.0125	0	0.1475	0.07	0.03	0	0.106667	0.0375	0.025	0.0025
Marixanthomonas	0	0.035	0.1175	0.16	0.0325	0.0075	0.01	0.0125	0	0.0175	0.015	0.0275	0	0.03	0.0725	0.1025
Pseudoxanthomonas	0	0.15	0.3125	0.155	0.0025	0	0	0.0075	0	0	0	0	0	0	0	0
Alcanivorax	0.00333333	0.025	0.0925	0.01	0.0025	0.0025	0.0075	0.0475	0.0025	0.0425	0.0675	0.135	0	0.0225	0.105	0.0525
Steroidobacter	0	0.065	0.1275	0.035	0	0.0425	0.0775	0.1525	0	0.0125	0.01	0.0075	0.00333333	0.0075	0.03	0.0225
Ralstonia	0.12	0.0025	0.025	0.0025	0.2725	0.0075	0.01	0.0225	0	0	0.005	0	0.00666667	0	0.105	0.0125
Teredinibacter	0	0.0125	0.0025	0	0.21	0.035	0.01	0.02	0.1625	0.045	0.015	0.005	0.03	0.035	0.005	0
Paenibacillus	0.0166667	0.05	0.045	0.0625	0.01	0.025	0.0175	0	0.0075	0.0175	0.02	0.005	0	0.1575	0.06	0.0875
Terrimicrobium	0.00666667	0.015	0.0375	0.0275	0.0025	0.0075	0.01	0.02	0	0.0075	0.0175	0.025	0	0.105	0.1775	0.11
Ignavibacterium	0.0666667	0.0775	0.07	0.0025	0.035	0.075	0.045	0	0.035	0.065	0.0375	0.0025	0.0133333	0.015	0.0275	0
Rhizobium	0.00666667	0.0475	0.0725	0.0025	0.005	0	0.0025	0.005	0.005	0	0.01	0	0.02	0	0.3725	0.0175
Aeromicrobium	0.00666667	0.0275	0.0175	0.005	0.0025	0	0	0	0.0075	0.0025	0.0025	0.005	0.0166667	0.0325	0.025	0.415
Weissella	0.00333333	0	0	0.005	0	0	0	0	0	0	0	0	0.00666667	0.005	0.5425	0
Burkholderia	0.0266667	0.0375	0.0325	0.25	0	0	0.015	0.0425	0.0025	0.0075	0.0075	0.12	0	0	0	0
Haloferula	0.0666667	0.07	0.0225	0.04	0.0225	0.0375	0.01	0	0.0975	0.06	0.0225	0.005	0.0333333	0.0275	0.02	0.005
Virgibacillus	0	0	0	0	0.5175	0.01	0	0	0	0	0	0	0	0	0	0
Magnetospira	0.09	0.0575	0.0875	0.0075	0.035	0.055	0.05	0	0.045	0.0225	0.0125	0	0.0133333	0.02	0.02	0.01
Hyphomicrobium	0.0266667	0.0475	0.0225	0.0725	0	0.0075	0.0075	0	0.005	0.0075	0.01	0.1375	0.00333333	0.01	0.085	0.075
Oceanibaculum	0.0566667	0.035	0.0325	0.05	0.0625	0.02	0.05	0.005	0.0325	0.06	0.0825	0.0125	0.00666667	0	0.0025	0.005
Neochlamydia	0.01	0.04	0.0775	0.0075	0.0125	0.045	0.075	0	0.04	0.055	0.07	0.0375	0.00666667	0.0125	0.015	0.005
Oceanicola	0.0133333	0.085	0.08	0.0625	0.0075	0.03	0.005	0	0.015	0.02	0.015	0	0.0133333	0.045	0.065	0.05
Thermodesulfovibrio	0.113333	0.075	0.035	0	0.08	0.1225	0.045	0	0	0.0025	0.0025	0	0	0.015	0.01	0
Ahrensia	0	0.01	0.0425	0.0375	0	0.0325	0.1525	0.02	0	0.005	0.005	0.005	0	0.01	0.1225	0.035
Escherichia/Shigella	0.0266667	0.0025	0.0125	0.0125	0.295	0.0025	0.005	0	0.0025	0.0025	0.005	0.06	0.00333333	0	0.035	0.0025
Phreatobacter	0.09	0.0075	0.01	0.035	0.0125	0.0025	0.015	0.03	0.085	0	0.0075	0.01	0.0166667	0.0025	0.1075	0.035
Comamonas	0.00666667	0	0.0025	0	0.01	0	0.0025	0	0	0	0.03	0.0925	0.0133333	0.0025	0.25	0.055
Cesiribacter	0	0.025	0.0075	0	0.02	0.0125	0.0025	0	0.16	0.0525	0.02	0	0.1	0.05	0.0075	0
Poribacteria_genera_incertae_sedis	0.01	0.02	0.0125	0.005	0.0175	0.0375	0.0325	0.015	0.055	0.065	0.0425	0.0525	0.00666667	0.0425	0.0325	0.01
Zavarzinella	0	0	0	0.005	0	0.05	0.1225	0.015	0	0.085	0.0325	0.0925	0	0.03	0.01	0.005
Acidovorax	0.276667	0.015	0.1	0.0025	0.0025	0	0.01	0.02	0	0	0	0	0.00333333	0	0.005	0.0025
Geobacillus	0.24	0	0.0225	0	0.175	0	0	0	0	0	0	0	0	0	0	0
Kofleria	0.0566667	0.0625	0.03	0	0.0375	0.025	0.0175	0.005	0.025	0.02	0.025	0.08	0	0.01	0.01	0.03
Simkania	0.00666667	0.045	0.035	0.0025	0.01	0.0475	0.0925	0.0125	0.0275	0.01	0.0125	0.01	0	0.025	0.065	0.0275
Parachlamydia	0.01	0.025	0.04	0.0175	0.0125	0.01	0.015	0.01	0.0275	0.005	0.0175	0.01	0	0.0125	0.035	0.18
Bdellovibrio	0.01	0.0525	0.0375	0.0275	0.035	0.02	0.0225	0.01	0.09	0.0225	0.0125	0.065	0.01	0.0025	0.0025	0.005
Chelativorans	0.00333333	0.01	0.0075	0.005	0	0.005	0.005	0.1075	0.01	0.035	0.0225	0.0425	0.0433333	0.02	0.08	0.0125
Delftia	0.06	0	0	0	0.005	0	0.0025	0	0	0.0025	0.005	0.18	0.0133333	0	0.105	0.0275
Bosea	0.0733333	0.0025	0.0075	0.01	0.0325	0	0.01	0.025	0.0675	0	0	0	0.01	0	0.13	0.03
Litorivivens	0.06	0.02	0.0125	0	0.02	0.03	0.015	0.02	0.0075	0.0425	0.065	0.0025	0.01	0.03	0.04	0.0075
Salinibacter	0.0333333	0.005	0.0225	0	0.055	0.05	0.0125	0	0.09	0.075	0.0325	0	0	0	0	0
Amorphus	0.02	0.0225	0.0125	0.005	0.0325	0.035	0.0175	0.0025	0.0225	0.05	0.055	0.0725	0.00333333	0.0025	0.0125	0.0075
Nitrospina	0.0466667	0.0125	0.0025	0	0.025	0.165	0.055	0.0075	0.0025	0.02	0.015	0	0	0.005	0.015	0
Haloactinopolyspora	0.00333333	0	0.0075	0	0	0.0175	0.0075	0	0.0025	0.0175	0.02	0.105	0	0.105	0.0675	0.015
Gp7	0.0133333	0.0375	0.01	0	0.02	0.0125	0.015	0	0.105	0.045	0.04	0	0.0466667	0.015	0.0075	0
Methylocaldum	0	0	0	0	0	0	0	0	0	0	0	0	0	0.09	0.275	0
Erythrobacter	0	0.055	0.1375	0.105	0	0.0125	0	0	0.02	0.0075	0.0075	0	0.00666667	0.0075	0.005	0
Pseudonocardia	0.00333333	0.0725	0.0425	0.2325	0	0	0	0.01	0	0	0	0	0	0	0	0
Kangiella	0.0133333	0.02	0.015	0	0.0025	0.0025	0.0025	0	0.0025	0.0325	0.0175	0	0.02	0.08	0.045	0.105
Tepidisphaera	0.00666667	0.055	0.0325	0.02	0.0175	0.045	0.045	0.055	0.04	0.0125	0.0075	0	0.0133333	0.0075	0	0
Thalassospira	0	0.0125	0.2025	0.07	0.0025	0.0125	0.04	0	0	0	0	0	0	0.0025	0.005	0
Thiohalobacter	0.0666667	0.0075	0.0025	0	0.07	0.12	0.0375	0	0.0025	0.015	0.0225	0	0	0.0025	0	0
Rubinisphaera	0.0133333	0.0225	0.0225	0.0125	0.005	0.0225	0.09	0	0.0125	0.025	0.025	0.085	0.00333333	0.0025	0.0025	0
Hydrogenophaga	0.26	0.01	0.005	0.0525	0	0	0	0.0125	0	0.0025	0	0	0	0	0	0
Paenisporosarcina	0	0.0125	0.005	0	0.005	0.0025	0.0025	0	0.005	0.0025	0.0025	0	0	0.2975	0.0075	0
Methylobacterium	0.0233333	0	0	0	0.01	0.0025	0.0325	0.07	0	0.0025	0.015	0.085	0.00333333	0	0.0925	0.005
Marinobacterium	0.01	0.165	0.045	0	0.01	0.03	0.0025	0	0	0.035	0.0125	0	0	0.0275	0.0025	0
Aquabacterium	0.06	0	0.01	0	0.06	0.0025	0.0025	0.01	0.0025	0	0	0	0.00333333	0	0.12	0.0625
Marivirga	0.00666667	0.0125	0.005	0	0.2025	0.0125	0.005	0	0.055	0.01	0.0025	0	0.01	0	0.005	0
Insolitispirillum	0.00333333	0.035	0.0175	0.0175	0	0.0075	0.0025	0	0	0.0025	0.0025	0	0	0.0425	0.12	0.0725
Enhydrobacter	0.00333333	0	0.0025	0.0025	0.005	0	0	0	0	0	0.0025	0.2975	0	0	0	0
Flavobacterium	0.0233333	0.035	0.1975	0.0425	0	0	0	0.01	0	0	0	0	0	0.0025	0	0
Maribius	0	0.0325	0.0175	0.0125	0.025	0.025	0.015	0.0025	0.0325	0.0325	0.0125	0.0075	0.02	0.035	0.0325	0.005
Caulobacter	0.00333333	0.1	0.1175	0.0625	0	0.0025	0.01	0.005	0	0	0.0025	0.0025	0	0	0	0
Ekhidna	0	0.0225	0.03	0.0025	0	0.06	0.0625	0.0275	0	0.015	0.015	0.005	0	0.0175	0.035	0.01
Thiohalospira	0	0.025	0.025	0	0.025	0.04	0.07	0	0	0.055	0.04	0.0125	0	0.0025	0	0
Taibaiella	0.00333333	0.035	0.175	0.015	0	0.015	0.015	0.005	0	0.0025	0.01	0	0	0.0025	0.005	0.005
Staphylococcus	0.04	0	0	0.0125	0.0025	0	0.005	0.0025	0	0.0025	0.005	0.12	0.01	0.005	0.0725	0.0075
Legionella	0	0.0025	0.005	0.15	0.0075	0	0	0.03	0.0075	0.005	0.0075	0.01	0.00333333	0	0.01	0.0425
Aquicella	0.00666667	0.0125	0.0025	0.01	0.02	0.01	0.06	0.1	0	0.0025	0.005	0.0375	0	0	0.0075	0
Gemmata	0.0166667	0.01	0.005	0.0125	0.01	0.0275	0.095	0.015	0.0275	0.0175	0.0025	0	0.0133333	0.01	0.0075	0
Methanomethylovorans	0	0	0	0	0	0	0	0	0	0	0	0	0.27	0	0	0
Blastococcus	0.00666667	0.0125	0.0075	0.0025	0.0025	0.0075	0	0.0025	0.035	0.0625	0.0175	0.0625	0.03	0.0125	0.005	0
Candidatus Pelagibacter	0.0133333	0	0.0025	0	0	0	0	0	0	0	0	0	0.246667	0	0	0
Thermus	0.123333	0	0.0075	0	0.0625	0.0025	0	0	0	0	0	0.065	0	0	0	0
Nannocystis	0	0.1	0.0625	0.065	0.0075	0.0025	0.0175	0	0	0	0	0	0	0	0	0.005
Citrobacter	0.106667	0	0.015	0	0.06	0.0025	0	0.0025	0.005	0	0.0025	0.06	0	0	0	0
Psychrobacter	0.00666667	0	0.005	0	0.005	0	0.0025	0	0	0	0	0	0.146667	0.0075	0.0725	0.0075
Asticcacaulis	0	0	0	0	0.0025	0.005	0.035	0.0775	0.0025	0	0.0025	0	0.00333333	0	0.1125	0.0125
Olivibacter	0	0.0375	0.1875	0.0025	0	0	0	0	0	0.005	0.005	0.015	0	0	0	0
Actinotalea	0.0133333	0.0175	0.0075	0	0.02	0.0125	0.0025	0	0.0775	0.02	0.0175	0.06	0	0	0.0025	0
Methylocystis	0.00333333	0.005	0.0075	0	0.005	0.0025	0	0	0	0.0025	0	0	0.0133333	0.0625	0.1475	0
Desulfomonile	0.0433333	0.0275	0.025	0	0.0425	0.07	0.035	0	0	0.0025	0.0025	0	0	0	0	0
Desulfopila	0	0.0025	0.02	0.11	0	0.0025	0.0175	0.09	0	0	0.0025	0	0	0	0.0025	0
Enhygromyxa	0.0366667	0.02	0.02	0.01	0.0075	0.0175	0.0075	0	0.005	0.0275	0.0225	0	0.00333333	0.025	0.04	0.0025
Thermoflexus	0.0433333	0.025	0.0075	0	0.0675	0.03	0.0175	0	0.025	0.0175	0.01	0	0	0	0	0
Marinicella	0	0.0725	0.035	0.085	0	0	0	0	0	0	0.0025	0	0.00333333	0.0075	0.0075	0.0275
Chitinophaga	0	0.03	0.1975	0.0075	0	0.0025	0.0025	0	0	0	0	0	0	0	0	0
Buttiauxella	0	0	0	0	0	0	0	0	0	0	0	0	0	0	0	0.2375
Crocinitomix	0.00666667	0.03	0.04	0.0025	0.0075	0.0275	0.0125	0	0.02	0.0525	0.035	0	0	0	0.0025	0
Pseudenhygromyxa	0.0233333	0.0175	0.01	0.0025	0.0225	0.0275	0.0125	0.0025	0.035	0.0225	0.0175	0.005	0.0133333	0.015	0.0075	0.0025
Gp1	0.0166667	0.0275	0.0125	0	0.1225	0.0225	0.005	0	0.0025	0.0075	0	0	0.00666667	0.0075	0.0025	0
Halobacteriovorax	0.01	0.0125	0.0125	0.01	0.0175	0.075	0.085	0.0025	0.0075	0	0	0	0	0	0	0
Filomicrobium	0	0.0275	0.01	0.0475	0	0.035	0.0275	0.0575	0	0.01	0.01	0.0075	0	0	0	0
Aestuariispira	0.00333333	0.0175	0.0525	0.065	0.0075	0.03	0.04	0	0	0.01	0.0025	0	0	0	0	0
Promicromonospora	0.00333333	0.0325	0.0175	0.08	0	0.0025	0.0025	0	0	0.0175	0.0075	0	0	0.0125	0.005	0.045
Pelobacter	0	0.025	0.0075	0.1	0.0075	0.01	0.01	0.0575	0	0.0075	0	0	0	0	0	0
Jeotgalibacillus	0.00333333	0.005	0.0025	0	0.015	0.0025	0.0025	0	0.0075	0.005	0.005	0	0.00666667	0.15	0.0175	0
Mariniflexile	0	0.095	0.115	0	0	0.0025	0	0	0	0	0.0025	0	0	0	0	0
Schlesneria	0.0266667	0.005	0.0125	0	0.03	0.0125	0.06	0	0.01	0.0175	0.03	0	0.01	0	0	0
Rubellimicrobium	0.00333333	0.0225	0.005	0.0025	0.005	0.0075	0	0	0.0125	0.0225	0.0175	0	0.0333333	0.07	0.0075	0
Algiphilus	0.00333333	0.0025	0.0025	0.005	0.005	0.005	0.02	0.0125	0	0.015	0.035	0.015	0	0.02	0.0525	0.0075
Opitutus	0.01	0.0625	0.03	0.005	0.0175	0.005	0.0025	0.03	0.015	0.01	0.005	0.005	0	0	0	0
Minicystis	0.0233333	0.0525	0.0275	0.0025	0.01	0.015	0.01	0.01	0.02	0.0175	0.0075	0	0	0	0	0
Anderseniella	0	0.015	0.0075	0.0225	0.0025	0.0275	0.02	0.005	0	0.005	0.0025	0	0	0.005	0.03	0.0475
Massilia	0	0.0075	0.015	0.0475	0.0025	0	0	0.005	0	0	0.0025	0.06	0	0.035	0.0125	0
Peredibacter	0.00333333	0.0125	0.02	0.015	0.015	0.0075	0.0125	0.01	0.0175	0.035	0.0175	0.005	0.00333333	0.01	0	0.0025
Methyloversatilis	0.01	0	0	0	0.0025	0	0	0.0075	0	0	0	0	0.01	0	0.11	0.0425
Ferrovibrio	0	0.015	0.125	0.03	0	0	0	0	0	0	0	0	0	0	0.0075	0
Shewanella	0.17	0	0	0	0	0	0.005	0.0025	0	0	0	0	0	0	0	0
Rhodovulum	0.00666667	0.005	0.0075	0	0.0025	0.0075	0.0025	0	0.0025	0.0025	0.0025	0.12	0.01	0.0025	0.0025	0
Iamia	0.01	0.02	0.0125	0.005	0.0025	0	0	0	0.0025	0.005	0.01	0	0.00666667	0.0325	0.0275	0.0375
Coraliomargarita	0.00666667	0.005	0	0	0.0275	0.0125	0.0025	0	0.0175	0.02	0.01	0.005	0.0366667	0.0175	0.0075	0.0025
Gp2	0.02	0.0225	0.0175	0	0.0225	0.045	0.0275	0	0	0.01	0.005	0	0	0	0	0
BRC1_genera_incertae_sedis	0.02	0.02	0.0075	0.0025	0.0175	0.03	0.0225	0.005	0.01	0.01	0.0075	0	0.00333333	0.005	0.0075	0
Corynebacterium	0.0266667	0	0.0075	0	0.0075	0	0.0025	0.0075	0.0025	0	0.0125	0.08	0.00333333	0	0.015	0
Saccharothrix	0	0.0675	0.06	0.0375	0	0	0	0	0	0	0	0	0	0	0	0
Litoreibacter	0	0	0	0	0	0	0	0	0	0	0	0	0.0966667	0	0.06	0.005
Plesiocystis	0.00333333	0.0225	0.0075	0	0	0.0175	0.01	0.0275	0.005	0.0175	0.005	0	0	0.015	0.0175	0.01
Hafnia	0.00333333	0	0.0025	0	0.13	0.005	0	0	0	0	0	0	0	0	0.0025	0.015
Parasegetibacter	0	0.0475	0.0825	0.0275	0	0	0	0	0	0	0	0	0	0	0	0
Sneathiella	0	0.01	0.0225	0.0125	0	0.0025	0	0	0	0	0	0	0	0.0025	0.01	0.0925
Dechloromonas	0	0.04	0.0175	0.025	0	0.0025	0.0025	0	0	0	0.0025	0.06	0	0	0	0
Gilvimarinus	0	0.005	0.015	0.005	0.1025	0.0125	0	0	0.0025	0.0025	0	0	0	0.005	0	0
Vampirovibrio	0.0133333	0.025	0.0175	0.0075	0.0075	0.0175	0.03	0	0.0225	0.0025	0	0	0	0	0.005	0
Persicirhabdus	0	0.0675	0.035	0.04	0	0	0	0	0	0	0.0025	0.0025	0	0	0	0
Cellvibrio	0	0.02	0.0275	0	0.03	0	0	0	0.02	0.0125	0.0025	0	0.00333333	0.0125	0.0025	0.015
Xiphinematobacter	0	0.0075	0.0025	0.0025	0.0025	0.0025	0.03	0	0	0.02	0.0275	0.0375	0	0	0.005	0.0075
Thiobacillus	0	0.0025	0.0025	0	0.005	0.01	0.025	0.035	0	0	0	0	0	0	0.065	0
Rheinheimera	0	0.0475	0.0525	0.01	0.0025	0	0	0	0	0.0025	0	0	0	0.0225	0	0
Thermomonas	0	0.0325	0.02	0.0125	0	0	0	0	0	0	0.0025	0.06	0	0	0.01	0
Amaricoccus	0.00333333	0.0125	0.0075	0	0	0.0075	0.0075	0	0.025	0.0325	0.0075	0	0.0133333	0.015	0.0025	0.0025
Demetria	0	0.0475	0.0175	0.07	0	0	0	0	0	0	0	0	0	0	0	0
Demequina	0.00333333	0	0	0	0.0325	0.0075	0.0025	0	0.06	0.0175	0.005	0	0.00666667	0	0	0
Alkaliphilus	0.00333333	0.0025	0.0025	0.0275	0.01	0.01	0.005	0.015	0.0125	0.0075	0.005	0	0	0.0225	0.0075	0.0025
Desulfosarcina	0.00333333	0.03	0.0125	0.005	0.0025	0.035	0.015	0.03	0	0	0	0	0	0	0	0
Chryseolinea	0	0.0375	0.035	0.0075	0.0025	0.0025	0.005	0	0.0025	0.0025	0.0075	0.0125	0	0.005	0.005	0.0075
Pacearchaeota Incertae Sedis AR13	0.01	0.005	0.005	0	0.0025	0.025	0.0425	0.0025	0.0025	0.01	0.0175	0	0	0.0075	0.0025	0
Exiguobacterium	0.0933333	0	0.005	0.0075	0	0	0	0	0	0	0	0	0	0.005	0.02	0
Prevotella	0	0	0.0075	0.0125	0.0275	0.0075	0.005	0.0025	0	0.0025	0.0025	0.06	0	0	0.0025	0
Luteolibacter	0.00333333	0.02	0.0125	0.0075	0.005	0.005	0.005	0	0.035	0.01	0.01	0	0.00666667	0.0075	0.0025	0
Maricaulis	0	0.0075	0.025	0.0125	0	0.01	0.0575	0.015	0	0	0	0	0	0	0	0
Ruminococcus	0	0	0	0	0.0025	0	0	0	0	0	0	0.12	0	0	0.0025	0
Brumimicrobium	0	0.005	0.0075	0	0.02	0.0125	0.005	0	0.0225	0.0025	0.005	0	0.00666667	0.005	0.0025	0.0275
Tepidamorphus	0.00666667	0.0175	0.0125	0.01	0.0025	0.0325	0.01	0.005	0.0025	0.0125	0.01	0	0	0	0	0
Ornithinimicrobium	0	0.07	0.02	0.0025	0.0025	0.0025	0	0	0.01	0.0075	0.0025	0	0.00333333	0	0	0
Aquisalimonas	0.0433333	0	0	0	0.045	0.0025	0.005	0	0.0125	0.0025	0	0	0.01	0	0	0
Chondromyces	0.01	0.0425	0.025	0.0075	0	0.0225	0.0075	0	0	0.0025	0.0025	0	0	0	0	0
Joostella	0	0	0.0125	0.1	0	0	0	0	0	0	0	0	0	0.005	0.0025	0
Rhodobacter	0.00666667	0.0025	0.0075	0.005	0.0025	0	0.005	0	0.0025	0.0025	0.01	0.0725	0	0	0	0
Rubrobacter	0	0	0	0	0.0075	0.0025	0	0	0.0275	0.0125	0	0.06	0.00333333	0	0	0
Singulisphaera	0	0.0025	0.0025	0.0025	0.0275	0.005	0.01	0	0.0325	0.005	0.0075	0	0	0.0075	0.005	0.005
Gp22	0.00666667	0.02	0.0025	0	0.0075	0.0125	0.01	0	0.0125	0.01	0.015	0	0.0133333	0.0025	0	0
Propionibacterium	0.00666667	0	0	0	0.0025	0	0	0	0	0	0	0	0.00666667	0	0.0925	0.0025
Planctopirus	0	0.005	0	0.0125	0.005	0.03	0.0575	0	0	0	0	0	0	0	0	0
Catelliglobosispora	0	0.0025	0.0025	0	0	0	0	0	0	0	0	0	0	0.035	0.055	0.015
Adhaeribacter	0	0.0425	0.0125	0	0.0025	0.0025	0	0	0.035	0.0075	0.005	0	0	0	0	0
Labilithrix	0.0266667	0.0075	0.0075	0.0025	0.015	0.01	0.005	0	0.025	0.005	0.0025	0	0	0	0	0
Anaeromyxobacter	0.00666667	0.0075	0.0025	0	0.0025	0.0025	0	0	0.025	0.0175	0.0125	0	0.0166667	0	0	0.0125
Kibdelosporangium	0	0.0375	0.0075	0.055	0	0.0025	0.0025	0	0	0	0	0	0	0	0	0
Georgenia	0	0.0075	0.005	0	0	0.0125	0	0	0.0175	0.0375	0.0125	0	0.00333333	0.005	0.0025	0
Pelomonas	0.0233333	0	0.005	0	0.055	0	0.0075	0.0025	0	0	0	0	0	0	0.01	0
Faecalibacterium	0	0	0.0175	0.005	0	0	0	0	0	0.005	0.01	0.065	0	0	0	0
Aminobacter	0	0	0	0.0025	0	0	0	0	0	0	0.02	0.0675	0	0.0025	0.0075	0
Desulfosporosinus	0.00333333	0.02	0.0075	0.04	0.0025	0.005	0.0025	0	0.005	0.0025	0.0025	0	0	0.005	0.0025	0
Glycocaulis	0.00333333	0.0125	0.0075	0.0325	0.005	0.035	0.0025	0	0	0	0	0	0	0	0	0
Loktanella	0	0.0125	0.0725	0	0	0	0	0	0	0.0025	0.0025	0.0075	0	0	0	0
Lechevalieria	0	0.0025	0.0025	0	0	0.0025	0	0.09	0	0	0	0	0	0	0	0
Levilinea	0.00666667	0.035	0.0325	0.0025	0	0.005	0.0075	0.0025	0	0.0025	0	0	0	0.0025	0	0
Amycolatopsis	0.00333333	0.0175	0.02	0.0225	0.0025	0	0	0	0	0	0	0	0	0.0125	0.0075	0.01
Gp15	0.06	0.015	0.0075	0	0	0.005	0.0025	0	0.0025	0.0025	0	0	0	0	0	0
Byssovorax	0.01	0.0125	0.02	0	0.0425	0	0	0	0.0025	0.005	0.0025	0	0	0	0	0
Marmoricola	0.00333333	0.0175	0.0075	0	0	0.005	0	0	0.0275	0.0125	0.0125	0	0.00333333	0	0.005	0
Portibacter	0	0	0	0	0.0025	0	0	0	0.055	0.01	0.0025	0	0.0233333	0	0	0
Salinispirillum	0.01	0.005	0.0025	0	0.0625	0.0025	0.0025	0	0.0025	0	0.0025	0	0	0.0025	0	0
Chelatococcus	0	0	0	0	0.0025	0.005	0	0	0.0125	0.005	0.0125	0	0.0233333	0.03	0	0
Desulfatiglans	0.01	0.04	0.015	0	0.0075	0.015	0.0025	0	0	0	0	0	0	0	0	0
Aquipuribacter	0	0	0	0	0.005	0.01	0	0	0.0275	0.025	0.01	0	0.01	0.0025	0	0
Neorhizobium	0	0	0	0	0	0	0	0	0	0	0	0	0	0.0775	0.0125	0
Modestobacter	0	0.0025	0	0	0.0075	0.01	0	0	0.015	0.0275	0.005	0	0.00333333	0.0125	0.0025	0.0025
Aridibacter	0.01	0.04	0.015	0.0125	0.01	0	0	0	0	0	0	0	0	0	0	0
Ulvibacter	0	0.01	0.015	0.0125	0.0075	0	0	0	0.0275	0.0075	0	0	0.00666667	0	0	0
Sediminibacter	0	0.005	0.0025	0	0	0.0075	0.0075	0.0525	0	0.0025	0.0025	0	0	0	0.0025	0.0025
Salinimonas	0	0.0325	0.0175	0	0	0.0125	0.0225	0	0	0	0	0	0	0	0	0
Halioglobus	0	0	0	0	0	0	0	0	0	0	0	0	0.0833333	0	0	0
Barnesiella	0	0	0	0	0.065	0.0075	0	0	0	0	0	0	0.01	0	0	0
Thiohalophilus	0.00333333	0.0125	0.0025	0	0.0175	0	0	0	0.0125	0.0075	0.005	0	0.00333333	0.005	0.0125	0
Palleronia	0	0.005	0.0025	0	0.0025	0.02	0	0	0.005	0.01	0	0	0	0.035	0	0
Arenimonas	0	0.02	0.0275	0.015	0	0.0025	0.0025	0	0	0	0	0.005	0.00333333	0	0.0025	0
Ornatilinea	0.00333333	0.0025	0	0	0	0.0125	0.0225	0.0175	0	0.005	0.01	0	0	0	0.005	0
Idiomarina	0	0	0	0	0.0625	0.0025	0.0025	0	0.005	0	0	0	0.00333333	0.0025	0	0
Defluviitoga	0	0	0	0.07	0.0075	0	0	0	0	0	0	0	0	0	0	0
Pedobacter	0	0.0375	0.0375	0.0025	0	0	0	0	0	0	0	0	0	0	0	0
Alteromonas	0	0	0	0	0	0	0	0	0	0	0	0	0.0766667	0	0	0
Rhodovibrio	0.00666667	0	0	0	0.055	0.005	0.0025	0	0.0025	0.0025	0.0025	0	0	0	0	0
Bowmanella	0.0133333	0.0125	0.0125	0	0.005	0.005	0.0025	0	0	0.015	0.01	0	0	0	0	0
Salinispira	0.00333333	0.01	0.01	0.015	0.015	0.0075	0.0025	0	0	0	0.0075	0	0.00333333	0	0	0
Cerasicoccus	0.00333333	0.0075	0.0275	0.0075	0	0.0025	0.02	0	0.0025	0.0025	0	0	0	0	0	0
Brucella	0	0	0	0	0	0	0	0.005	0	0	0	0.06	0	0	0.005	0.0025
Cystobacter	0	0	0	0	0.0075	0	0.015	0	0.0025	0.035	0.0125	0	0	0	0	0
Agromyces	0	0.0225	0.0075	0.04	0	0	0	0	0	0	0	0	0	0	0	0
Vitellibacter	0	0.0125	0.0175	0.0225	0	0.0075	0.0025	0.005	0	0	0	0	0	0	0	0.0025
Parapedobacter	0	0.01	0.0575	0.0025	0	0	0	0	0	0	0	0	0	0	0	0
Nitrosomonas	0	0.0075	0.0075	0	0.0025	0.0025	0	0	0	0	0	0	0.01	0.0175	0.02	0.0025
Haloglycomyces	0	0.0025	0	0	0.005	0	0	0	0.005	0.005	0.0075	0.01	0	0.015	0.0075	0.0125
Reyranella	0	0	0	0	0	0	0	0	0	0	0	0.06	0	0	0.0025	0.0075
Puniceicoccus	0	0	0.005	0	0.01	0.005	0	0	0.0075	0.0025	0	0	0.04	0	0	0
Caldithrix	0	0.0425	0.01	0.005	0	0.005	0.0025	0	0	0	0.0025	0	0	0	0	0
Alloprevotella	0	0	0	0	0	0	0	0	0	0	0.0025	0.065	0	0	0	0
Rhizobacter	0	0.0325	0.02	0.0125	0	0	0	0	0	0	0	0	0	0	0	0
Sedimenticola	0	0.03	0.0075	0.0225	0.0025	0.0025	0	0	0	0	0	0	0	0	0	0
Haloactinobacterium	0	0.005	0.0125	0.0025	0.0025	0	0	0	0	0.01	0.0025	0.025	0	0	0.0025	0.0025
Sphingobium	0.00666667	0.0075	0.0175	0	0.0075	0	0	0	0	0	0	0	0	0	0.0225	0.0025
Paraliobacillus	0.00333333	0	0	0	0	0.0025	0	0	0	0.0025	0	0	0	0.0525	0.0025	0
Dietzia	0	0	0	0.0025	0.0075	0.0025	0	0	0.0275	0.0075	0.0025	0	0.00333333	0.005	0.005	0
Desulforhabdus	0.01	0.02	0.0075	0	0.01	0.01	0.005	0	0	0	0	0	0	0	0	0
Nitrococcus	0.00666667	0	0	0	0.0225	0.0025	0	0	0.005	0	0	0	0.00666667	0.015	0.0025	0
Jahnella	0	0.0225	0.0075	0.02	0	0	0.0025	0	0	0.005	0	0	0.00333333	0	0	0
Blastocatella	0	0	0	0	0	0	0	0	0	0	0	0.06	0	0	0	0
Fodinibius	0	0	0	0	0.0425	0.0025	0	0	0.0025	0	0	0	0.01	0	0	0
Ancylobacter	0.04	0	0	0.0125	0	0	0	0.005	0	0	0	0	0	0	0	0
Lentilitoribacter	0	0	0.0025	0	0.005	0.01	0.005	0.0025	0.0125	0.0025	0.0125	0	0.00333333	0	0	0
Thioalkalispira	0	0.035	0.0075	0.0025	0	0.0025	0.005	0	0	0	0.0025	0	0	0	0	0
Hoeflea	0	0.025	0.0025	0.0025	0	0.01	0.0075	0	0	0.005	0.0025	0	0	0	0	0
Acidiferrobacter	0.01	0.0025	0.0075	0	0	0.005	0.03	0	0	0	0	0	0	0	0	0
Rhizorhapis	0	0.0075	0.025	0.0175	0	0	0	0	0	0	0.0025	0	0	0	0	0
Flavitalea	0	0.03	0.0075	0	0.0075	0	0	0	0	0.0025	0	0	0	0	0	0.005
Nitrosococcus	0.00333333	0.0025	0	0	0.0175	0	0.0025	0	0.0075	0.0075	0.0025	0	0.00666667	0	0.0025	0
Gp4	0.00666667	0.01	0.0075	0	0	0	0	0	0	0	0.0075	0.005	0.0133333	0	0.0025	0
Enterococcus	0.00333333	0	0	0	0.0075	0	0.0025	0	0.0025	0.0025	0	0.005	0	0	0.025	0.0025
Azospirillum	0	0	0	0	0	0.0025	0	0	0	0	0	0	0.00333333	0	0.045	0
Hyphomonas	0.0333333	0	0	0.01	0	0	0	0.0075	0	0	0	0	0	0	0	0
Rufibacter	0	0.0175	0.005	0	0	0	0	0	0.0025	0.0025	0	0	0.01	0.01	0.0025	0
Bacteroides	0	0	0.01	0.0025	0.0025	0	0.0025	0.005	0.0075	0	0.015	0	0	0	0.0025	0.0025
Waddlia	0	0	0	0	0	0	0.0025	0	0	0.0025	0.0075	0.035	0	0	0	0.0025
Tangfeifania	0	0.0025	0	0	0.0175	0.0225	0.0075	0	0	0	0	0	0	0	0	0
Woesearchaeota Incertae Sedis AR16	0	0.0025	0.0025	0	0	0.015	0.025	0	0	0	0.005	0	0	0	0	0
Vasilyevaea	0.0166667	0.005	0.0175	0.0025	0	0	0	0.005	0	0.0025	0	0	0	0	0	0
Romboutsia	0.04	0	0.0025	0.0025	0	0	0	0	0	0	0.0025	0	0	0	0	0
Stappia	0	0.0025	0.0025	0.0025	0.0025	0	0	0.01	0	0.005	0.005	0	0	0.0025	0.01	0.005
Desulfobulbus	0	0.03	0.01	0	0.0025	0.0025	0	0	0	0	0	0	0	0	0	0
WPS-1_genera_incertae_sedis	0.00333333	0.0125	0.005	0	0.005	0.0025	0.0025	0	0	0	0.0025	0	0.00666667	0	0.005	0
Vibrio	0.0133333	0.0125	0.0025	0	0	0	0	0	0	0.005	0.0025	0	0.00333333	0.005	0	0
Roseomonas	0	0.0025	0	0	0	0.0025	0	0	0	0.01	0.0025	0	0.0133333	0.01	0	0.0025
Reichenbachiella	0	0.0025	0.0175	0.005	0	0.005	0.005	0.0075	0	0	0	0	0	0	0	0
Candidatus Brocadia	0	0.015	0.0025	0.0225	0.0025	0	0	0	0	0	0	0	0	0	0	0
Pseudofulvimonas	0	0.0125	0.025	0.0025	0	0	0	0	0	0	0	0	0	0	0	0
Herbaspirillum	0	0.0125	0.005	0	0	0	0	0	0	0	0	0	0.00333333	0.0075	0.01	0
Solirubrobacter	0	0	0	0	0	0	0	0	0.0025	0.015	0.0125	0.0025	0.00333333	0	0	0.0025
Nitrososphaera	0	0	0	0	0.01	0	0.005	0.015	0	0	0.0025	0	0.00333333	0	0.0025	0
Hahella	0	0	0	0	0.0025	0	0	0	0.0025	0	0	0	0.00333333	0.03	0	0
Dichotomicrobium	0	0	0	0	0	0	0	0	0	0	0	0	0.01	0.015	0.0125	0
Longilinea	0.00666667	0	0	0	0.0125	0.0075	0.0025	0	0	0.0025	0	0	0	0	0.005	0
Stenotrophomonas	0.00333333	0	0.0025	0.0025	0	0	0	0.0075	0	0	0	0	0	0	0.0175	0.0025
Thauera	0.00333333	0	0.0225	0	0.0075	0	0.0025	0	0	0	0	0	0	0	0	0
Rubritalea	0	0.025	0.0075	0.0025	0	0	0	0	0	0	0	0	0	0	0	0
Flavisolibacter	0	0.0175	0.005	0	0	0	0	0	0	0	0.0075	0	0	0.0025	0.0025	0
Sphingobacterium	0	0.01	0.015	0.005	0	0	0	0	0	0	0.005	0	0	0	0	0
Halobacillus	0	0.0075	0.0075	0.0075	0.005	0	0	0	0.005	0	0	0	0	0.0025	0	0
Microcella	0	0.005	0	0	0	0.0025	0	0.0025	0.0025	0.0025	0.005	0.015	0	0	0	0
Candidatus Anammoxoglobus	0	0	0	0	0.0025	0.0025	0.005	0	0.0175	0.005	0.0025	0	0	0	0	0
Marinococcus	0	0	0	0	0	0.0125	0	0	0.0025	0	0.0025	0	0	0.0175	0	0
Methanospirillum	0	0	0	0.005	0.02	0	0	0	0.0025	0.0025	0.005	0	0	0	0	0
Lachnospiracea_incertae_sedis	0	0	0	0	0.01	0	0	0	0	0	0	0	0.02	0	0.005	0
Clostridium XlVa	0	0	0.0075	0	0	0	0	0	0	0	0.0025	0.0025	0.00666667	0.01	0.0025	0.0025
Micromonospora	0.00333333	0.0075	0.0075	0.0125	0	0.0025	0	0	0	0	0	0	0	0	0	0
Amycolicicoccus	0	0.0175	0.01	0	0	0	0	0	0.005	0	0	0	0	0	0	0
Rickettsia	0	0.015	0.01	0	0	0	0	0.0025	0	0	0.0025	0	0	0	0.0025	0
Dasania	0.01	0.01	0.0025	0	0	0	0	0	0.005	0.005	0	0	0	0	0	0
Nonomuraea	0	0.005	0.0175	0.0025	0	0	0	0	0	0	0	0.0075	0	0	0	0
Klebsiella	0	0	0	0	0	0	0	0	0.01	0.01	0.0075	0	0	0	0.0025	0.0025
Zunongwangia	0	0.0025	0	0	0.0225	0	0	0	0.0025	0.0025	0.0025	0	0	0	0	0
Nisaea	0	0	0	0	0	0.0025	0.0025	0	0	0	0	0	0.0266667	0	0	0
Neisseria	0.00666667	0	0	0	0.02	0	0	0	0	0	0.0025	0	0	0	0.0025	0
Prosthecobacter	0.00333333	0.0025	0.02	0	0	0	0	0	0	0	0.005	0	0	0	0	0
Sporocytophaga	0.00666667	0.005	0.0025	0.005	0	0	0	0	0.0025	0	0	0	0.00333333	0.005	0	0
Hymenobacter	0	0.005	0.0025	0	0	0	0	0	0	0	0	0	0	0.0225	0	0
Leptonema	0	0.0025	0.0075	0	0	0	0.0025	0.01	0	0	0	0	0	0	0.0075	0
Turneriella	0	0	0.0025	0.005	0.005	0	0	0.0025	0	0.0025	0.0025	0	0	0	0.01	0
Salinirepens	0	0.0025	0.005	0.0025	0	0	0	0	0	0	0	0	0.0166667	0	0.0025	0
Gp25	0.00333333	0.0075	0.0025	0	0.005	0.0025	0.0025	0	0	0	0	0	0.00333333	0	0.0025	0
Oceanococcus	0.00333333	0.0025	0.005	0	0.005	0.0025	0.0025	0	0.0025	0.0025	0	0	0	0.0025	0	0
Methanobrevibacter	0	0	0	0	0.0025	0	0	0	0	0	0.0025	0	0.0233333	0	0	0
Piscibacillus	0	0	0	0	0	0	0	0	0	0	0	0	0.0233333	0.0025	0.0025	0
Spartobacteria_genera_incertae_sedis	0	0.005	0.0025	0	0.0025	0.0025	0	0	0	0.0025	0.0125	0	0	0	0	0
Rhodobium	0	0	0	0	0	0	0	0	0.0025	0.015	0.01	0	0	0	0	0
Thermomarinilinea	0.00666667	0	0.0025	0	0.015	0.0025	0	0	0	0	0	0	0	0	0	0
Salmonella	0	0	0	0	0	0	0	0	0	0	0	0	0.00333333	0.005	0.0175	0
Janthinobacterium	0.00333333	0.01	0.005	0	0	0.0025	0	0	0	0.0025	0.0025	0	0	0	0	0
Photobacterium	0	0	0	0	0.0025	0	0	0	0	0	0	0	0.0133333	0	0.01	0
Saccharopolyspora	0	0.01	0.01	0.005	0	0	0	0	0	0	0	0	0	0	0	0
Desulfitispora	0	0.0025	0	0	0.01	0.0025	0.0025	0	0.005	0.0025	0	0	0	0	0	0
Sediminibacterium	0	0	0.0025	0.0025	0	0	0	0	0	0	0	0	0	0	0.02	0
Nitrosopumilus	0	0	0	0	0	0.005	0.0025	0	0	0.01	0.005	0	0	0.0025	0	0
Roseburia	0	0	0.01	0	0	0.0025	0	0	0	0	0.0125	0	0	0	0	0
Fontimonas	0	0.005	0.0125	0.0025	0	0.0025	0.0025	0	0	0	0	0	0	0	0	0
Thiobacter	0	0.005	0.0025	0	0	0	0	0	0	0.0025	0.0125	0	0	0.0025	0	0
Arcobacter	0.01	0	0.0075	0.0025	0	0.0025	0	0	0	0	0	0	0	0	0	0.0025
Desulfatitalea	0.00666667	0.005	0.0025	0	0	0.005	0.005	0	0	0	0	0	0	0	0	0
Methanosphaera	0	0	0	0	0.0025	0	0	0	0.0025	0.0025	0.01	0	0.00666667	0	0	0
Cryobacterium	0	0	0	0	0	0	0	0	0	0	0	0	0.00666667	0.0175	0	0
Aquibacillus	0.00333333	0	0	0	0	0.0025	0	0	0.0025	0.0025	0.0075	0	0	0.005	0	0
Halalkalicoccus	0	0	0	0	0.0025	0.0025	0	0	0.0025	0.0075	0	0	0.00333333	0.005	0	0
Desulfovibrio	0.01	0	0	0	0.0025	0	0	0	0	0	0.0025	0	0.00333333	0.0025	0	0.0025
Skermanella	0	0.0075	0.005	0.005	0	0	0	0	0	0.005	0	0	0	0	0	0
Sunxiuqinia	0	0.01	0.0025	0	0.005	0.0025	0.0025	0	0	0	0	0	0	0	0	0
Constrictibacter	0	0.01	0.01	0	0	0	0	0	0	0	0	0	0	0	0.0025	0
Azotobacter	0.01	0	0.0025	0	0.005	0	0	0.0025	0	0	0.0025	0	0	0	0	0
Rothia	0	0	0	0	0	0	0	0	0	0.0025	0.0025	0	0	0	0.0025	0.015
Sulfitobacter	0	0	0	0	0	0	0	0	0	0	0	0	0	0.005	0.0075	0.01
Fluviicola	0	0	0.005	0	0	0.005	0.0075	0	0	0	0	0	0	0.0025	0.0025	0
Petrimonas	0	0	0	0	0	0	0	0	0	0.0025	0	0.02	0	0	0	0
Gemmobacter	0.00333333	0.0025	0.005	0	0	0	0	0	0	0	0	0	0.00333333	0	0.005	0.0025
Desulfovermiculus	0.00333333	0	0	0	0.0075	0.0025	0.0025	0	0	0.005	0	0	0	0	0	0
Microgenomates_genera_incertae_sedis	0.01	0.0025	0.0025	0	0	0.0025	0.0025	0	0	0	0	0	0	0	0	0
Dethiobacter	0	0.0025	0.0025	0	0.0075	0.0025	0	0	0.0025	0.0025	0	0	0	0	0	0
Clostridium III	0	0.0025	0	0.005	0	0.0025	0.005	0	0	0.005	0	0	0	0	0	0
Desulfacinum	0	0.0025	0.0075	0	0	0.005	0.005	0	0	0	0	0	0	0	0	0
Kordiimonas	0	0.0025	0.0025	0	0	0.0025	0.0125	0	0	0	0	0	0	0	0	0
Acetobacter	0	0	0.005	0.0025	0	0	0	0	0	0	0	0	0	0	0	0.0125
Treponema	0	0	0	0	0.0125	0.0075	0	0	0	0	0	0	0	0	0	0
Gracilibacillus	0	0	0	0.0025	0.0025	0.0025	0	0	0.0075	0.005	0	0	0	0	0	0
Actinomycetospora	0	0	0.0025	0	0	0	0	0	0.0025	0.0125	0.0025	0	0	0	0	0
Aestuariibacter	0	0	0	0	0	0.0025	0	0	0	0.0025	0	0	0	0.015	0	0
Limnobacter	0	0	0	0	0	0	0	0.005	0	0	0	0	0	0	0.015	0
Oleiphilus	0	0	0	0	0	0	0	0	0	0	0	0	0.01	0	0.01	0
Tumebacillus	0	0	0.005	0	0	0	0	0	0.0075	0.0025	0.0025	0	0	0.0025	0	0
Brachybacterium	0.00333333	0.005	0.0075	0.0025	0	0	0	0	0	0	0	0	0	0	0	0
Tenacibaculum	0	0.0025	0	0	0	0	0	0	0	0	0	0	0.0133333	0	0.0025	0
Chiayiivirga	0	0.01	0.0075	0	0	0	0	0	0	0	0	0	0	0	0	0
Imperialibacter	0	0.0075	0.005	0.0025	0	0	0	0	0	0.0025	0	0	0	0	0	0
Cryomorpha	0	0.0075	0.005	0	0	0	0	0	0	0.0025	0.0025	0	0	0	0	0
Fontibacillus	0	0.0025	0	0	0.005	0	0.005	0.0025	0.0025	0	0	0	0	0	0	0
Agaricicola	0	0	0	0	0	0	0	0	0	0	0	0	0	0.005	0.0075	0.005
Ammoniphilus	0	0	0.0025	0	0.005	0.0025	0	0	0.0025	0.0025	0	0	0	0.0025	0	0
Desulfotomaculum	0	0	0	0	0.005	0.0025	0	0	0.0025	0.0025	0.0025	0	0	0.0025	0	0
Desulfuribacillus	0	0	0	0	0.005	0	0	0.005	0	0.0025	0.0025	0	0	0	0.0025	0
Diplorickettsia	0	0	0	0	0.005	0.0025	0.0025	0.0025	0	0.0025	0	0.0025	0	0	0	0
Proteiniphilum	0	0	0	0	0.005	0	0	0	0	0	0	0.0125	0	0	0	0
Lysinibacillus	0	0	0.0025	0.0075	0	0	0	0	0	0.0025	0.0025	0.0025	0	0	0	0
Allosalinactinospora	0	0	0	0	0	0	0	0	0.005	0.0025	0.0025	0.0075	0	0	0	0
Gordonia	0	0	0	0	0	0	0	0	0	0	0.005	0.0125	0	0	0	0
Leptospira	0	0	0	0	0	0	0	0	0	0	0	0	0	0	0.0175	0
Proteiniclasticum	0	0	0	0	0	0.0025	0.0075	0.0075	0	0	0	0	0	0	0	0
Desulfocapsa	0	0.01	0	0	0	0.005	0.0025	0	0	0	0	0	0	0	0	0
Motiliproteus	0	0.0075	0	0	0.0075	0.0025	0	0	0	0	0	0	0	0	0	0
Archangium	0	0.0025	0.0025	0.0025	0	0	0	0	0	0.0075	0.0025	0	0	0	0	0
Breoghania	0	0	0	0	0	0.0025	0.015	0	0	0	0	0	0	0	0	0
Microvirga	0.00666667	0.0075	0.0025	0	0	0	0	0	0	0	0	0	0	0	0	0
Amphiplicatus	0	0	0	0	0	0	0	0	0	0	0	0	0.00666667	0.01	0	0
Defluviimonas	0.00333333	0	0	0	0.0075	0	0	0	0	0	0	0	0	0	0.005	0
Methylotenera	0.00333333	0	0	0	0.0025	0	0	0	0	0	0	0	0.01	0	0	0
Rhodococcus	0.00333333	0	0	0.0025	0.0025	0	0	0	0.005	0	0.0025	0	0	0	0	0
Rhizomicrobium	0	0	0.0025	0	0	0	0	0	0	0	0	0	0.0133333	0	0	0
Lautropia	0	0.0025	0.005	0.0025	0	0	0	0.0025	0	0	0	0	0	0	0.0025	0
Carnobacterium	0	0	0.01	0	0.0025	0.0025	0	0	0	0	0	0	0	0	0	0
Geoalkalibacter	0	0	0.0025	0.0125	0	0	0	0	0	0	0	0	0	0	0	0
Chryseobacterium	0	0	0.0125	0	0	0	0	0	0.0025	0	0	0	0	0	0	0
Methylophilus	0	0	0	0	0	0	0	0	0	0	0.0025	0	0	0.0125	0	0
Solitalea	0.00333333	0.005	0	0	0	0	0	0	0	0	0	0	0.00666667	0	0	0
Pseudokineococcus	0	0.0025	0	0	0	0.005	0	0	0	0.0075	0	0	0	0	0	0
Sporichthya	0	0.0025	0.0025	0	0	0	0	0	0.0025	0.0075	0	0	0	0	0	0
Halolamina	0.00333333	0	0	0	0.005	0	0	0	0	0	0	0	0.00666667	0	0	0
Achromobacter	0	0	0	0	0.0075	0	0.0025	0	0	0	0	0.005	0	0	0	0
Macellibacteroides	0	0	0	0	0	0	0	0	0	0	0	0	0	0.005	0.01	0
Peptostreptococcus	0	0	0	0	0	0	0	0	0	0	0.005	0.01	0	0	0	0
Zoogloea	0	0	0	0	0	0	0	0	0	0	0.015	0	0	0	0	0
Terrimonas	0.00666667	0	0	0.0025	0	0	0	0.005	0	0	0	0	0	0	0	0
Actinomyces	0.00666667	0	0	0	0	0	0	0	0	0	0	0	0	0	0.0075	0
Tistlia	0	0.005	0.005	0	0	0	0	0	0	0	0	0	0.00333333	0	0	0
Pseudoalteromonas	0	0	0.0075	0	0	0	0	0	0	0	0	0	0.00333333	0	0.0025	0
Rhodocytophaga	0	0.0075	0.005	0	0	0	0	0	0	0	0	0	0	0	0	0
Smaragdicoccus	0	0.0075	0.005	0	0	0	0	0	0	0	0	0	0	0	0	0
Corallibacter	0	0.005	0.0075	0	0	0	0	0	0	0	0	0	0	0	0	0
Cellulomonas	0	0.0025	0.0025	0	0	0.0025	0	0	0.0025	0.0025	0	0	0	0	0	0
Myxococcus	0	0.0025	0.005	0	0	0	0	0	0	0.0025	0	0	0	0.0025	0	0
Orientia	0	0	0	0	0	0	0.0025	0	0	0	0	0	0	0	0.0025	0.0075
Leptotrichia	0	0	0	0	0.0075	0	0	0	0	0	0	0	0	0	0.005	0
Natronomonas	0	0	0	0	0.0075	0.0025	0	0	0.0025	0	0	0	0	0	0	0
Anaerobacillus	0	0	0.0025	0	0.0025	0	0	0	0.0025	0.0025	0.0025	0	0	0	0	0
Blautia	0	0	0	0.0075	0	0	0	0	0	0	0.0025	0	0	0	0.0025	0
Oceanobacillus	0	0	0	0.0025	0	0	0	0	0.005	0	0	0	0	0	0.005	0
Aeriscardovia	0	0	0	0	0	0	0	0	0.005	0.005	0.0025	0	0	0	0	0
Arachidicoccus	0	0	0	0	0	0	0.0125	0	0	0	0	0	0	0	0	0
Geofilum	0	0	0	0	0	0	0	0	0	0.0025	0.0075	0.0025	0	0	0	0
Leifsonia	0	0	0	0	0	0.0025	0.01	0	0	0	0	0	0	0	0	0
Methanogenium	0	0	0	0	0	0	0.0025	0.01	0	0	0	0	0	0	0	0
Simplicispira	0	0	0.005	0	0	0	0.0025	0	0	0	0	0	0	0	0.005	0
Maricurvus	0	0	0	0	0	0	0	0	0	0.0025	0	0	0.00666667	0	0.0025	0
Sporobacter	0	0	0	0	0.0025	0.0025	0	0	0	0	0	0	0.00666667	0	0	0
Actinokineospora	0.00333333	0.0025	0.0025	0	0	0.0025	0	0	0	0	0	0	0	0	0	0
Latescibacteria_genera_incertae_sedis	0.00333333	0.0025	0	0	0	0.0025	0.0025	0	0	0	0	0	0	0	0	0
Catenovulum	0.00333333	0	0	0	0.0075	0	0	0	0	0	0	0	0	0	0	0
Sphingomicrobium	0	0.0075	0	0	0	0	0	0	0	0.0025	0	0	0	0	0	0
Gracilibacter	0	0.0025	0	0.0075	0	0	0	0	0	0	0	0	0	0	0	0
Alkalibaculum	0	0.0025	0.0025	0.0025	0	0	0	0	0	0	0	0	0	0.0025	0	0
Spirochaeta	0	0.0025	0.005	0.0025	0	0	0	0	0	0	0	0	0	0	0	0
Aliiroseovarius	0	0.0025	0	0	0	0	0	0	0	0	0.0025	0	0	0.0025	0.0025	0
Mameliella	0	0.0025	0	0	0	0.005	0.0025	0	0	0	0	0	0	0	0	0
Limnohabitans	0.01	0	0	0	0	0	0	0	0	0	0	0	0	0	0	0
Turicibacter	0.01	0	0	0	0	0	0	0	0	0	0	0	0	0	0	0
Patulibacter	0	0	0	0	0	0	0	0	0	0	0	0	0	0	0	0.01
Yeosuana	0	0	0	0	0	0	0	0	0	0	0	0	0	0.0025	0.005	0.0025
Parafilimonas	0	0	0	0	0.01	0	0	0	0	0	0	0	0	0	0	0
Aerococcus	0	0	0.0025	0	0.0075	0	0	0	0	0	0	0	0	0	0	0
Clostridium IV	0	0	0	0	0.005	0	0.005	0	0	0	0	0	0	0	0	0
Sphingosinicella	0	0	0	0	0.0025	0	0	0.005	0	0	0.0025	0	0	0	0	0
Bifidobacterium	0	0	0	0.0025	0	0	0.0025	0.005	0	0	0	0	0	0	0	0
Marinilactibacillus	0	0	0	0	0	0	0	0	0	0	0	0	0	0.01	0	0
Roseobacter	0	0	0.0025	0	0	0	0	0	0.0025	0.005	0	0	0	0	0	0
Curvibacter	0.00666667	0	0	0	0.0025	0	0	0	0	0	0	0	0	0	0	0
Limisphaera	0.00666667	0	0	0	0	0	0.0025	0	0	0	0	0	0	0	0	0
Bordetella	0	0	0	0	0	0	0	0	0	0	0	0	0.00666667	0	0.0025	0
Holdemanella	0.00333333	0	0	0.005	0	0	0	0	0	0	0	0	0	0	0	0
Martelella	0.00333333	0	0	0.0025	0	0.0025	0	0	0	0	0	0	0	0	0	0
Ardenticatena	0	0	0	0	0.005	0	0	0	0	0	0	0	0.00333333	0	0	0
Kriegella	0	0.0075	0	0	0	0	0	0	0	0	0	0	0	0	0	0
Methylopila	0	0.005	0.0025	0	0	0	0	0	0	0	0	0	0	0	0	0
Tsukamurella	0	0.005	0.0025	0	0	0	0	0	0	0	0	0	0	0	0	0
Geodermatophilus	0	0.0025	0	0	0	0	0	0	0.0025	0.0025	0	0	0	0	0	0
Nitrosospira	0	0.0025	0	0	0	0	0	0	0	0	0.0025	0	0	0	0.0025	0
Shinella	0	0.0025	0	0	0	0	0	0	0	0	0	0.005	0	0	0	0
Longispora	0	0	0	0	0	0	0	0	0	0	0	0	0	0	0	0.0075
Maribacter	0	0	0	0	0	0	0	0	0	0	0	0	0	0	0.0025	0.005
Peptoniphilus	0	0	0	0	0	0	0	0	0	0	0	0	0	0	0.005	0.0025
Sporosarcina	0	0	0	0	0	0	0	0	0.005	0	0	0	0	0	0	0.0025
Anaerotruncus	0	0	0	0	0.0075	0	0	0	0	0	0	0	0	0	0	0
Halospina	0	0	0	0	0.0075	0	0	0	0	0	0	0	0	0	0	0
Oscillibacter	0	0	0	0	0.0075	0	0	0	0	0	0	0	0	0	0	0
Robinsoniella	0	0	0	0	0.0075	0	0	0	0	0	0	0	0	0	0	0
Tepidimicrobium	0	0	0	0.0025	0.005	0	0	0	0	0	0	0	0	0	0	0
Dialister	0	0	0	0.0025	0.0025	0	0.0025	0	0	0	0	0	0	0	0	0
Orenia	0	0	0	0	0.0025	0.0025	0	0	0	0	0.0025	0	0	0	0	0
Sinobaca	0	0	0	0	0.0025	0.005	0	0	0	0	0	0	0	0	0	0
Janibacter	0	0	0	0.0075	0	0	0	0	0	0	0	0	0	0	0	0
Lacibacterium	0	0	0.005	0.0025	0	0	0	0	0	0	0	0	0	0	0	0
Anaerovorax	0	0	0	0	0	0	0	0	0	0	0	0	0	0	0.0075	0
Cobetia	0	0	0.0075	0	0	0	0	0	0	0	0	0	0	0	0	0
Desulfarculus	0	0	0	0	0	0	0	0	0.0075	0	0	0	0	0	0	0
Desulfobacca	0	0	0	0	0	0.005	0.0025	0	0	0	0	0	0	0	0	0
Desulfomicrobium	0	0	0	0	0	0	0	0.0075	0	0	0	0	0	0	0	0
Fusibacter	0	0	0	0	0	0	0	0.0075	0	0	0	0	0	0	0	0
Kushneria	0	0	0.0075	0	0	0	0	0	0	0	0	0	0	0	0	0
Methylonatrum	0	0	0	0	0	0	0	0	0.0075	0	0	0	0	0	0	0
Pseudobacteriovorax	0	0	0	0	0	0.0025	0.0025	0	0	0	0	0	0	0	0.0025	0
Pseudolabrys	0	0	0	0	0	0.005	0	0	0	0	0	0.0025	0	0	0	0
Rhizorhabdus	0	0	0	0	0	0	0.0025	0.005	0	0	0	0	0	0	0	0
Saccharomonospora	0	0	0	0	0	0	0	0	0.0075	0	0	0	0	0	0	0
Salinicola	0	0	0.005	0	0	0	0	0	0.0025	0	0	0	0	0	0	0
Thiogranum	0	0	0	0	0	0	0	0	0.0025	0.005	0	0	0	0	0	0
Veillonella	0	0	0	0	0	0	0	0	0	0	0.005	0	0	0	0.0025	0
Morganella	0.00666667	0	0	0	0	0	0	0	0	0	0	0	0	0	0	0
Rhodoferax	0.00666667	0	0	0	0	0	0	0	0	0	0	0	0	0	0	0
Rhodoluna	0.00666667	0	0	0	0	0	0	0	0	0	0	0	0	0	0	0
Celeribacter	0	0	0	0	0	0	0	0	0	0	0	0	0.00666667	0	0	0
Nautella	0	0	0	0	0	0	0	0	0	0	0	0	0.00666667	0	0	0
Pseudarcicella	0	0	0	0	0	0	0	0	0	0	0	0	0.00666667	0	0	0
Terrisporobacter	0.00333333	0	0	0	0	0	0	0	0	0	0	0	0.00333333	0	0	0
Yuhushiella	0.00333333	0.0025	0	0	0	0	0	0	0	0	0	0	0	0	0	0
Capnocytophaga	0.00333333	0	0	0	0.0025	0	0	0	0	0	0	0	0	0	0	0
Solibacillus	0.00333333	0	0	0	0.0025	0	0	0	0	0	0	0	0	0	0	0
Brevibacterium	0.00333333	0	0	0	0	0	0	0	0	0	0	0	0	0	0.0025	0
Micrococcus	0.00333333	0	0	0	0	0	0.0025	0	0	0	0	0	0	0	0	0
Armatimonadetes_gp5	0	0.005	0	0	0	0	0	0	0	0	0	0	0	0	0	0
Kineosporia	0	0.005	0	0	0	0	0	0	0	0	0	0	0	0	0	0
Marispirillum	0	0.0025	0	0	0.0025	0	0	0	0	0	0	0	0	0	0	0
Lutibaculum	0	0.0025	0	0.0025	0	0	0	0	0	0	0	0	0	0	0	0
Domibacillus	0	0.0025	0.0025	0	0	0	0	0	0	0	0	0	0	0	0	0
Gynuella	0	0.0025	0.0025	0	0	0	0	0	0	0	0	0	0	0	0	0
Methylobacillus	0	0.0025	0.0025	0	0	0	0	0	0	0	0	0	0	0	0	0
Pseudoruegeria	0	0.0025	0.0025	0	0	0	0	0	0	0	0	0	0	0	0	0
Undibacterium	0	0	0	0	0	0	0	0	0	0	0	0	0	0	0	0.005
Intrasporangium	0	0	0	0	0	0	0	0	0	0	0	0	0	0	0.0025	0.0025
Anoxybacter	0	0	0	0	0.005	0	0	0	0	0	0	0	0	0	0	0
Candidatus Cloacamonas	0	0	0	0	0.005	0	0	0	0	0	0	0	0	0	0	0
Oligosphaera	0	0	0	0	0.005	0	0	0	0	0	0	0	0	0	0	0
Syntrophus	0	0	0	0	0.005	0	0	0	0	0	0	0	0	0	0	0
Woesearchaeota Incertae Sedis AR15	0	0	0	0	0.005	0	0	0	0	0	0	0	0	0	0	0
Aidingimonas	0	0	0	0	0.0025	0	0	0	0	0	0	0	0	0.0025	0	0
Aliidiomarina	0	0	0	0	0.0025	0.0025	0	0	0	0	0	0	0	0	0	0
Belnapia	0	0	0	0	0.0025	0	0.0025	0	0	0	0	0	0	0	0	0
Haemophilus	0	0	0	0	0.0025	0	0	0	0	0	0.0025	0	0	0	0	0
Marinomonas	0	0	0	0.0025	0	0	0	0	0	0	0.0025	0	0	0	0	0
Aggregicoccus	0	0	0	0	0	0.0025	0	0	0.0025	0	0	0	0	0	0	0
Albirhodobacter	0	0	0	0	0	0	0	0	0	0	0.005	0	0	0	0	0
Alteribacillus	0	0	0	0	0	0	0	0	0.0025	0	0	0	0	0.0025	0	0
Aureimonas	0	0	0.0025	0	0	0	0	0	0	0	0	0	0	0.0025	0	0
Candidatus Carsonella	0	0	0	0	0	0	0	0	0	0.0025	0.0025	0	0	0	0	0
Desulfuromusa	0	0	0	0	0	0	0	0	0	0.0025	0.0025	0	0	0	0	0
Dokdonella	0	0	0	0	0	0	0	0	0	0	0	0	0	0	0.005	0
Finegoldia	0	0	0	0	0	0	0	0	0	0	0	0	0	0	0.005	0
Frigoribacterium	0	0	0	0	0	0.0025	0.0025	0	0	0	0	0	0	0	0	0
Fusobacterium	0	0	0.005	0	0	0	0	0	0	0	0	0	0	0	0	0
Isoptericola	0	0	0	0	0	0	0	0	0	0.0025	0	0	0	0.0025	0	0
Kocuria	0	0	0	0	0	0	0	0	0	0	0	0	0	0.005	0	0
Mariniphaga	0	0	0	0	0	0.0025	0.0025	0	0	0	0	0	0	0	0	0
Methanoregula	0	0	0	0	0	0	0	0.005	0	0	0	0	0	0	0	0
Novispirillum	0	0	0	0	0	0	0	0	0	0.0025	0.0025	0	0	0	0	0
Oceanibacterium	0	0	0	0	0	0	0	0	0	0	0	0	0	0.0025	0.0025	0
Pantoea	0	0	0.0025	0	0	0	0.0025	0	0	0	0	0	0	0	0	0
Parabacteroides	0	0	0.0025	0	0	0	0	0	0	0.0025	0	0	0	0	0	0
Piscicoccus	0	0	0	0	0	0	0	0	0	0.005	0	0	0	0	0	0
Pleionea	0	0	0.0025	0	0	0	0.0025	0	0	0	0	0	0	0	0	0
Thiothrix	0	0	0	0	0	0	0.0025	0.0025	0	0	0	0	0	0	0	0
Actinoallomurus	0.00333333	0	0	0	0	0	0	0	0	0	0	0	0	0	0	0
Aquitalea	0.00333333	0	0	0	0	0	0	0	0	0	0	0	0	0	0	0
Caldilinea	0.00333333	0	0	0	0	0	0	0	0	0	0	0	0	0	0	0
Chryseomicrobium	0.00333333	0	0	0	0	0	0	0	0	0	0	0	0	0	0	0
Intestinimonas	0.00333333	0	0	0	0	0	0	0	0	0	0	0	0	0	0	0
Polynucleobacter	0.00333333	0	0	0	0	0	0	0	0	0	0	0	0	0	0	0
Dissulfuribacter	0	0	0	0	0	0	0	0	0	0	0	0	0.00333333	0	0	0
Actinoplanes	0	0.0025	0	0	0	0	0	0	0	0	0	0	0	0	0	0
Belliella	0	0.0025	0	0	0	0	0	0	0	0	0	0	0	0	0	0
Congregibacter	0	0.0025	0	0	0	0	0	0	0	0	0	0	0	0	0	0
Cucumibacter	0	0.0025	0	0	0	0	0	0	0	0	0	0	0	0	0	0
Desulfurivibrio	0	0.0025	0	0	0	0	0	0	0	0	0	0	0	0	0	0
Dyadobacter	0	0.0025	0	0	0	0	0	0	0	0	0	0	0	0	0	0
Flavihumibacter	0	0.0025	0	0	0	0	0	0	0	0	0	0	0	0	0	0
Kribbella	0	0.0025	0	0	0	0	0	0	0	0	0	0	0	0	0	0
Lewinella	0	0.0025	0	0	0	0	0	0	0	0	0	0	0	0	0	0
Riemerella	0	0.0025	0	0	0	0	0	0	0	0	0	0	0	0	0	0
Sandaracinobacter	0	0.0025	0	0	0	0	0	0	0	0	0	0	0	0	0	0
Wenxinia	0	0.0025	0	0	0	0	0	0	0	0	0	0	0	0	0	0
Bizionia	0	0	0	0	0	0	0	0	0	0	0	0	0	0	0	0.0025
Microlunatus	0	0	0	0	0	0	0	0	0	0	0	0	0	0	0	0.0025
Anaerococcus	0	0	0	0	0.0025	0	0	0	0	0	0	0	0	0	0	0
Atopostipes	0	0	0	0	0.0025	0	0	0	0	0	0	0	0	0	0	0
Caldisericum	0	0	0	0	0.0025	0	0	0	0	0	0	0	0	0	0	0
Campylobacter	0	0	0	0	0.0025	0	0	0	0	0	0	0	0	0	0	0
Facklamia	0	0	0	0	0.0025	0	0	0	0	0	0	0	0	0	0	0
Gemella	0	0	0	0	0.0025	0	0	0	0	0	0	0	0	0	0	0
Halobellus	0	0	0	0	0.0025	0	0	0	0	0	0	0	0	0	0	0
Halopenitus	0	0	0	0	0.0025	0	0	0	0	0	0	0	0	0	0	0
Jeotgalicoccus	0	0	0	0	0.0025	0	0	0	0	0	0	0	0	0	0	0
Marinicauda	0	0	0	0	0.0025	0	0	0	0	0	0	0	0	0	0	0
Meiothermus	0	0	0	0	0.0025	0	0	0	0	0	0	0	0	0	0	0
Paludibacter	0	0	0	0	0.0025	0	0	0	0	0	0	0	0	0	0	0
Ramlibacter	0	0	0	0	0.0025	0	0	0	0	0	0	0	0	0	0	0
Rhodanobacter	0	0	0	0	0.0025	0	0	0	0	0	0	0	0	0	0	0
Yersinia	0	0	0	0	0.0025	0	0	0	0	0	0	0	0	0	0	0
Kroppenstedtia	0	0	0	0.0025	0	0	0	0	0	0	0	0	0	0	0	0
Niabella	0	0	0	0.0025	0	0	0	0	0	0	0	0	0	0	0	0
Sulfurovum	0	0	0	0.0025	0	0	0	0	0	0	0	0	0	0	0	0
Abiotrophia	0	0	0	0	0	0	0	0	0	0	0.0025	0	0	0	0	0
Acetivibrio	0	0	0	0	0	0	0	0	0	0	0.0025	0	0	0	0	0
Advenella	0	0	0.0025	0	0	0	0	0	0	0	0	0	0	0	0	0
Allobaculum	0	0	0	0	0	0	0	0.0025	0	0	0	0	0	0	0	0
Aquisalibacillus	0	0	0	0	0	0	0	0	0.0025	0	0	0	0	0	0	0
Bacteriovorax	0	0	0.0025	0	0	0	0	0	0	0	0	0	0	0	0	0
Beggiatoa	0	0	0	0	0	0.0025	0	0	0	0	0	0	0	0	0	0
Brevifollis	0	0	0.0025	0	0	0	0	0	0	0	0	0	0	0	0	0
Brochothrix	0	0	0.0025	0	0	0	0	0	0	0	0	0	0	0	0	0
Butyricicoccus	0	0	0.0025	0	0	0	0	0	0	0	0	0	0	0	0	0
Caenispirillum	0	0	0	0	0	0	0.0025	0	0	0	0	0	0	0	0	0
Caldalkalibacillus	0	0	0	0	0	0	0	0	0	0	0.0025	0	0	0	0	0
Candidatus Endomicrobium	0	0	0	0	0	0.0025	0	0	0	0	0	0	0	0	0	0
Cohnella	0	0	0	0	0	0.0025	0	0	0	0	0	0	0	0	0	0
Gemmiger	0	0	0.0025	0	0	0	0	0	0	0	0	0	0	0	0	0
Geobacter	0	0	0	0	0	0	0	0	0	0	0.0025	0	0	0	0	0
Geosporobacter	0	0	0	0	0	0	0	0	0	0	0	0	0	0	0.0025	0
Haloplasma	0	0	0	0	0	0	0	0	0	0	0	0	0	0	0.0025	0
Halorussus	0	0	0	0	0	0	0	0	0	0.0025	0	0	0	0	0	0
Haloterrigena	0	0	0	0	0	0	0	0	0	0	0	0	0	0	0.0025	0
Halovivax	0	0	0	0	0	0	0	0	0	0.0025	0	0	0	0	0	0
Leucobacter	0	0	0	0	0	0	0	0	0	0	0.0025	0	0	0	0	0
Lutibacter	0	0	0	0	0	0	0.0025	0	0	0	0	0	0	0	0	0
Mangrovibacterium	0	0	0	0	0	0	0.0025	0	0	0	0	0	0	0	0	0
Methanofollis	0	0	0.0025	0	0	0	0	0	0	0	0	0	0	0	0	0
Mizugakiibacter	0	0	0	0	0	0	0	0	0	0	0.0025	0	0	0	0	0
Natranaerovirga	0	0	0	0	0	0	0	0	0	0	0	0	0	0.0025	0	0
Noviherbaspirillum	0	0	0	0	0	0	0	0	0	0.0025	0	0	0	0	0	0
Parasporobacterium	0	0	0	0	0	0	0	0	0	0	0.0025	0	0	0	0	0
Pelolinea	0	0	0	0	0	0	0.0025	0	0	0	0	0	0	0	0	0
Phocaeicola	0	0	0	0	0	0	0	0	0	0	0	0	0	0	0.0025	0
Prauserella	0	0	0.0025	0	0	0	0	0	0	0	0	0	0	0	0	0
Pseudomaricurvus	0	0	0	0	0	0	0.0025	0	0	0	0	0	0	0	0	0
Puniceibacterium	0	0	0	0	0	0	0	0	0	0	0	0	0	0	0.0025	0
Roseateles	0	0	0	0	0	0	0	0	0	0	0	0	0	0	0.0025	0
Salinicoccus	0	0	0	0	0	0	0.0025	0	0	0	0	0	0	0	0	0
Tepidiphilus	0	0	0	0	0	0	0	0	0.0025	0	0	0	0	0	0	0
Thermomonospora	0	0	0	0	0	0	0	0	0	0	0.0025	0	0	0	0	0
Thermosulfurimonas	0	0	0	0	0	0	0	0	0.0025	0	0	0	0	0	0	0
Tissierella	0	0	0	0	0	0	0.0025	0	0	0	0	0	0	0	0	0
Brevibacillus	0	0	0	0	0	0	0	0	0	0	0	0	0	0	0	0
Corallococcus	0	0	0	0	0	0	0	0	0	0	0	0	0	0	0	0
Croceicoccus	0	0	0	0	0	0	0	0	0	0	0	0	0	0	0	0
Desulfohalobium	0	0	0	0	0	0	0	0	0	0	0	0	0	0	0	0
Desulfosalsimonas	0	0	0	0	0	0	0	0	0	0	0	0	0	0	0	0
Halobacterium	0	0	0	0	0	0	0	0	0	0	0	0	0	0	0	0
Mumia	0	0	0	0	0	0	0	0	0	0	0	0	0	0	0	0
Prosthecomicrobium	0	0	0	0	0	0	0	0	0	0	0	0	0	0	0	0
Spirillospora	0	0	0	0	0	0	0	0	0	0	0	0	0	0	0	0
