# Supplementary material for: Differed Growth Stage Dynamics of Root-Associated Bacterial and Fungal Community Structure Associated with Halophytic Plant Lycium ruthenicum
Source: Microorganisms. 2022 Aug 15;10(8):1644. doi: 10.3390/microorganisms10081644 (PMC9414475; doi:10.3390/microorganisms10081644)
Supplement: Supplementary file 1 [file microorganisms-10-01644-s001.zip › Table S7. Fungal community composition and relative abundance in each sample at phylum and genus level.xlsx]

## Sheet: A_phylum
	AB1	AB2	AB3	AB4	AR1	AR2	AR3	AR4	AE1	AE2	AE3	AE4
Ascomycota	65.19	81.58	86.89	49.85	80.49	53.15	76.37	67.92	75.84	66.26	82.03	26.37
unclassified	6.29	2.09	4.92	5.62	1.05	7.79	19.75	12.85	22.49	31.37	15.83	71.2
unclassified_Fungi	17	7.03	4.76	34.85	7.26	27.94	0.87	13.12	0.66	1.51	0.64	1.14
Basidiomycota	9.19	1.41	3.43	8.94	10.65	9.63	2.57	5.02	0.93	0.86	1.34	1.24
unclassified_Eukaryota_kgd_Incertae_sedis	0.05	6.66	0	0	0.01	0.01	0.02	0.44	0	0	0	0
Mortierellomycota	1.97	1.16	0	0.74	0.39	1.14	0.42	0.64	0	0	0.15	0.02
Cercozoa	0.18	0	0	0	0.12	0.22	0	0	0.08	0	0	0
Chytridiomycota	0	0	0	0	0.03	0.1	0	0	0	0	0	0
Neocallimastigomycota	0.13	0	0	0	0	0	0	0	0	0	0	0
Olpidiomycota	0	0.08	0	0	0	0	0	0	0	0	0	0
unclassified_Plantae	0	0	0	0	0	0	0.01	0	0	0	0	0.03
Mucoromycota	0	0	0	0	0	0	0	0	0	0	0	0
Kickxellomycota	0	0	0	0	0	0	0	0	0	0	0	0
Glomeromycota	0	0	0	0	0	0	0	0	0	0	0	0
Calcarisporiellomycota	0	0	0	0	0	0	0	0	0	0	0	0
Rozellomycota	0	0	0	0	0	0	0	0	0	0	0	0
Blastocladiomycota	0	0	0	0	0	0	0	0	0	0	0	0
Entomophthoromycota	0	0	0	0	0	0	0	0	0	0	0	0
Monoblepharomycota	0	0	0	0	0	0	0	0	0	0	0	0

## Sheet: A_genus
	AB1	AB2	AB3	AB4	AR1	AR2	AR3	AR4	AE1	AE2	AE3	AE4
Acaulium	0	0	0	0	0	0	0	0	0	0	0	0
Acremonium	0	0	0	0	0.02	0	0.03	0.14	0	0	0	0
Acrophialophora	0	0	0	0	0	0	0	0	0	0	0	0
Actinomucor	0	0	0	0	0	0	0	0	0	0	0	0
Agaricus	0	0	0	0	0	0	0	0	0	0	0	0
Ajellomyces	0	0.06	0	0	0	0	0	0	0	0	0	0
Allophoma	0	0	0	0	0	0	0	0	0	0	0	0
Alternaria	2.49	0.98	0	0	0.25	2.23	0.41	0.44	0.32	0.05	0	0
Amanita	0	0	0	0	0	0	0	0	0	0	0	0
Anthopsis	0	0	0	0	0	0	0	0	0	0.01	0	0
Apiosordaria	0	0	0	0	0	0	0	0	0	0	0	0
Apiotrichum	0	0	0	0	0	0	0	0	0	0	0	0
Aplosporella	0	0	0	0	0	0	0	0	0	0	0	0
Aporospora	0	0	0	0	50.91	0.13	0	0	54.32	0.09	0	0
Arachnomyces	0	0	0	0	0	0	0	0	0	0	0	0
Archaeorhizomyces	0	0	0	0	0.03	0.01	0	0	0	0	0	0
Arnium	0	0	0	0	0	0	0	0	0	0	0	0
Arthrobotrys	0	0	0	0	0	0	0	0	0	0	0	0
Arthrocladium	0	0	0	0	0	0.03	0	0	0	0	0	0
Arthrographis	0	0	0	0	0	0	0	0	0	0	0	0
Ascobolus	1.84	0	0	0	0	0.01	0	0.03	0	0	0	0
Ascochyta	0	0	0	0	0	0	0	0	0	0	0	0
Aspergillus	4.9	1.17	18.25	4.46	0.54	0.93	0.16	0.96	3.82	20.7	4.2	16.75
Aureobasidium	0	0.04	0	0	0.39	1.32	0.03	0.01	0	0.04	0	0
Auricularia	0.39	0	0	0	0	0	0	0	0	0	0	0
Basidiobolus	0	0	0	0	0	0	0	0	0	0	0	0
Beauveria	0	0	0	0	0	0	0	0	0	0	0	0
Bensingtonia	0	0	0	0	0	0	0.03	0	0	0	0	0
Betamyces	0	0	0	0	0	0	0	0	0	0	0	0
Bipolaris	0	0	0	0.1	0	0	0	0	0	0	0	0
Bjerkandera	0	0	0	0	0	0	0	0	0	0	0	0
Blastobotrys	0	0	0	0	0	0	0	0	0	0	0	0
Blumeria	0	0.34	0	0	0	0	0	0	0.28	0	0	0
Boeremia	0	0	0	0	0	0	0	0	0	0	0	0
Bolbitius	0	0.04	0	0	0	0	0	0	0	0	0	0
Boothiomyces	0	0	0	0	0	0	0	0	0	0	0	0
Botryosphaeria	0	0	0	0	0	0	0	0	0	0	0	0
Bullera	0	0	0	0	0	0	0	0	0	0	0	0
Byssomerulius	0	0	0	0	0	0	0	0	0.09	0	0	0
Cadophora	0	0	0	0	0	0	0	0	0	0	0	0
Calcarisporiella	0	0	0	0	0	0	0	0	0	0	0	0
Calyptella	0	0	0	0	0	0	0	0	0	0	0	0
Camposporium	0	0	0	0	0	0	0	0	0	0	0	0
Candida	0.16	0.44	2.2	0	0	0	0	0	0	0.04	0	0
Capnobotryella	0	0	0	0	0	0	0	0	0	0	0	0
Catenaria	0	0	0	0	0	0	0	0	0	0	0	0
Cephalotrichum	0	0.88	0	1.61	0	0.45	31.81	23.55	0	0.03	10.39	0
Ceratobasidium	0	0	0	0	0	0	0	0	0	0	0	0
Cercophora	0	0	0	0	0	0	0	0	0	0	0	0
Cercospora	0	0.07	0	0	0	0	0	0	0	0	0	0
Cerinomyces	0	0	0	0	0	0	0	0	0	0	0	0
Ceriporia	0	0	0	0	0	0	0	0	0	0.02	0	0
Chaetomidium	0	0	0	0	0	0	0	0	0	0	0	0
Chaetomium	0	0	0	0	0.04	0.48	0	0	0	0	0	0
Chaetosphaeria	0	0	0	0	0	0	0	0	0	0	0	0
Chaetosphaeronema	0	0	0	0	0	0	0	0	0	0	0	0
Chalara	0	0	0	0	0	0	0.04	0	0.07	0	0	0
Chalastospora	0.94	0	0	0	0	0	0	0.03	0	0	0	0
Chionosphaera	0	0	0	0	0	0	0	0	0	0	0	0
Chloridium	0	0	0	0	0	0	0	0	0	0	0	0
Chrysosporium	0	0	0	0	0	0	0	0	0	0	0	0
Cirrenalia	0	0	0	0	0	0	0	0	0	0	0	0
Cistella	0	0	0	0	0	0	0	0	0	0	0	0
Cladophialophora	0	0	0	0	0	0	0	0	0	0	0	0
Cladorrhinum	0	0	0	0	0	0	0	0	0	0	0	0
Cladosporium	0.42	0.69	4.62	6.72	0.05	0.15	0.07	0	0.03	0.29	0.13	0.02
Clavispora	0	0	0	0	0	0	0	0	0	0	0	0
Cleistothelebolus	0	0	0	0	0	0	0	0	0	0	0	0
Clitocybe	0	0	0	0	0	0	0	0	0	0	0	0
Clonostachys	0	0	0	0	0	0.02	0.4	0	0	0	0.41	0
Colacogloea	0	0	0	0	0	0	0	0	0	0	0	0
Collarina	0	0	0	0	0	0	0	0	0	0	0	0
Colletotrichum	0	0	0	0	0	0	0	0	0	0	0	0
Coniochaeta	0	0	0	0	0	0	0	0	0	0	0	0
Coniolariella	0	0	0	0	0.01	0	0	0	0	0	0	0
Coniophora	0	0	0	0	0	0	0	0	0	0	0	0
Conlarium	0	0	0	0	0	0	0	0	0	0	0	0
Conocybe	1.2	0.07	0	0	9.33	0.1	0	2.89	0.2	0	0	1.13
Coprinellus	4.04	0	0	0	0.02	0.04	0	0	0.07	0	0	0
Coprinopsis	0	0.34	0	0	0	0.65	0	0	0	0.07	0	0
Coprinus	0	0	0	0	0	0	0	0	0	0	0	0
Cordana	0	0	0	0	0	0	0	0	0	0	0	0
Cordyceps	0	0	0	0	0	0	0	0	0.13	0	0	0
Coriolopsis	0	0	0	0	0	0	0	0	0	0	0	0
Corniculariella	0	0	0	0	0	0	0	0	0	0	0	0
Corollospora	1.93	2.67	0	0	0.11	1.94	6.25	11.01	8.21	3.8	0.55	0.85
Corynascella	0	0	0	0	0	0	0	0	0	0	0	0
Crepidotus	0	0	0	0	0	0	0	0	0	0	0	0
Crocicreas	0	0	0	0	0	0	0	0	0	0	0	0
Cryptococcus	0	0	0	0	0	0	0	0	0	0	0	0
Cryptomarasmius	0	0.1	0	0	0	0	0	0	0	0	0	0
Curvularia	0	0	0	0	0.03	0	0	0	0	0	0	0
Cutaneotrichosporon	0	0	0	0	0	0	0	0	0	0	0	0
Cyathus	0	0	0	0	0	0	0	0	0	0	0	0
Cyberlindnera	0	0	0	0	0	0	0	0	0	0.01	0	0
Cylindrocladiella	0	0	0	0	0	0	0	0	0	0	0	0
Cylindrosympodium	0	0	0	0	0	0	0	0	0	0	0	0
Cyllamyces	0	0	0	0	0	0	0	0	0	0	0	0
Cyphellophora	0	0	0	0	0	0	0	0	0	0	0	0
Cystobasidium	0	0	0	0	0.01	0.01	0	0	0	0	0	0
Cystofilobasidium	0	0	0	0	0	0	0	0	0	0	0	0
Dactylella	0	0	0	0	0	0	0	0	0	0	0	0
Datronia	0	0	0	0	0	0	0	0	0	0	0	0
Debaryomyces	0	0.05	0	0	0	0	0	0	0.04	0	0.02	0.01
Dekkera	0	0	0	0	0	0	0	0	0	0	0	0
Devriesia	0	0	0	0	0	0	0	0	0	0	0	0
Diaporthe	0	0	0	0	0	0	0	0	0	0	0	0
Dichotomopilus	0	0	0	0	0	0	0	0	0	0	0	0
Dictyochaeta	0	0	1.17	0	0	0	0	0	0	0	0	0
Dictyophora	0	0	0	0	0	0	0	0	0	0	0	0
Didymella	0	0	3.85	0	0.89	0.62	0.35	0.2	0	0	0	0
Dioszegia	0	0	0	0	0	0	0	0	0	0	0	0
Dipodascus	0	0	0	0	0	0	0	0	0	0	0	0
Diutina	0	0	0	0	0	0	0	0	0	0	0	0
Dothidea	0	0.01	0	0	0.01	0.01	0	0	0	0	0	0
Echria	0	0	0	0	0	0	0	0	0	0	0	0
Edenia	0	0	0	0	0	0	0	0	0	0	0	0
Emericellopsis	0	0	0	0	0	0	0	0	0	0	0	0
Endochytrium	0	0	0	0	0	0	0	0	0	0	0	0
Endophoma	0	0	0	0	0	0	0	0	0	0	0	0
Entoloma	0	0	0	0	0	0	0	0	0	0	0	0
Entrophospora	0	0	0	0	0	0	0	0	0	0	0	0
Epicoccum	0	0	0.57	0	0.01	0	0	0	0	0.32	0	0
Erysiphe	0	0	0	0	0	0	0	0	0	0.02	0	0
Erythrobasidium	0	0	0	0	0	0	0	0	0	0.07	0	0
Eutypella	0	0	0	0	0	0.01	0	0	0	0	0	0
Exobasidium	0	0	0.01	0	0	0	0	0	0	0	0	0
Exophiala	0	0.03	0	0	0.03	0.05	0	0	0	0	0	0.02
Filobasidium	0	0	0	0	0.53	4.07	0.16	0.85	0	0.05	0	0
Fimetariella	0	0	0	0	0	0	0	0	0	0	0	0
Floccularia	0	0	0	0	0	0	0	0	0	0	0	0
Funneliformis	0	0	0	0	0	0	0	0	0	0	0	0
Fusarium	7.17	0.21	6.97	16.15	6.36	20.93	0.08	0.02	0.13	5.65	17.98	2.23
Fusicolla	0	0	0	0	0	0	0	0	0	0	0	0
Gaeumannomyces	0	0	0	0	0	0	0	0	0	0	0	0
Galerella	0	0	0	0	0	0	0	0	0	0	0	0
Gamsia	0	0	0	0	0	0	0	0	0	0	0	0
Ganoderma	0	0	0	0	0	0	0	0	0	0.04	0	0
Gautieria	0	0	0	0.84	0	0	0	0	0	0	0	0
Geastrum	0	0	1.62	0	0	0	0	0	0	0	0	0
Geminibasidium	0	0	0	0	0	0	0	0	0	0	0	0
Geomyces	1.75	0.03	0	0	0.17	0.32	0.05	0	0	0	0	0
Gibellulopsis	0	0	0	0	0	0	0	0	0	0	0	0
Gliocephalotrichum	0	0	0	0	0	0	0	0	0	0	0	0
Gliocladiopsis	0	0	0	0	0	0	0	0	0	0	0	0
Gloeocystidiellum	0	0	0	0	0	0	0	0	0	0	0	0
Glomus	0	0	0	0	0	0	0	0	0	0	0	0
Gnomonia	0	0	0	0	0	0	0	0	0	0	0.01	0
Golovinomyces	0	0	0	0	0.02	0	0.08	0	0	0.03	0	0
Graphium	0	0	0	0	0	0	0	0	0	0	0	0
Guehomyces	0	0	0	0.84	0	0	0	0	0	0	0	0
Gymnoascus	0	0	0	0	0	0	0	0	0	0	0	0
Halosarpheia	0	0	0	0	0	1.58	5.71	2.29	0.01	7.85	15.64	0.28
Hannaella	0	0	0	0	0	0	0	0	0	0	0	0
Hansfordia	0	0	0	0	0	0	0	0.08	0	0	0	0
Hasegawazyma	0	0	0	0	0	0	0	0	0	0	0	0
Helicoma	0	0	0	0	0	0	0	0	0	0	0	0
Hirsutella	0	0	0	0	0	0	0	0	0	0	0	0
Hortaea	0	0	0	0	0	0	0	0	0	0	0	0
Humicola	0.05	0.02	0	0.08	0	0	0	0	0	0	0	0
Hyaloraphidium	0	0	0	0	0	0	0	0	0	0	0	0
Hyaloscypha	0	0	0	0	0	0	0	0	0	0	0	0
Hyaloseta	0	0	0	0	0	0	0.02	0	0	0	0	0
Hydnobolites	0	0	0	0	0	0	0	0	0	0	0	0
Hydropisphaera	1.31	0	0	0	0	0	0	1.01	0	0	0	0
Hymenogaster	0	0	0	0	0	0	0	0	0	0	0	0
Hymenoscyphus	0	0	0	0	0	0	0	0	0	0	0	0
Hyphodontia	0	0	0	0	0	0	0	0	0	0	0	0
Hypholoma	0	0	0	0	0	0	0	0	0	0	0	0
Hypomyces	0	0	0	0	0	0	0	0	0	0	0	0
Idriella	0	0	0	0	0	0	0	0	0	0	0	0
Ilyonectria	0	0	0	0	0	0	0	0	0	0	0	0
Inocybe	0	0	0	0	0	0	0	0	0	0	0	0
Itersonilia	0	0	0	0	0	0	0	0	0	0	0	0
Junewangia	0	0	0	0	0	0	0	0	0	0	0	0
Kamienskia	0	0	0	0	0	0	0	0	0	0	0	0
Kazachstania	0	0	3.14	0	0	0	0	0	0.05	0	0	0
Kernia	0	0	0	0	0	0	0	0	0	0	0	0
Kluyveromyces	0	0	0	0	0	0	0	0	0	0	0	0
Knufia	0	0.15	0	0	0.03	0.02	0	0	0	0	0	0
Kodamaea	0	0	0	0	0	0	0	0	0	0	0	0
Kondoa	0	0	0	0	0.04	0.05	0	0	0	0	0	0.04
Kotlabaea	0.42	0	0	0	0	0.03	0	0.01	0	0	0	0
Lanzia	0	0	0	0	0	0	0	0	0	0	0	0
Lasiodiplodia	0	0	0	0	0	0	0	0	0	0	0	0
Latorua	0	0	0	0	0	0	0	0	0	0.01	0	0
Lecanicillium	0	0	0	0	0	0	0	0	0	0	0	0
Lectera	0	0	0	0	0	0.01	0	0	0	0	0	0
Lentinula	0	0	0	0	0	0	0	0	0.01	0.17	0.3	0.02
Lepiota	0	0	0	0	0	0	0	0	0	0	0	0
Leptosphaeria	0	0	0	0	0	0	0	0.02	0	0.03	0	0
Leucosphaerina	0	0	0	0	0	0	0	0	0	0	0	0
Leucosporidium	0	0	0	0	0	0	0	0	0	0	0	0
Limacella	0	0	0	0	0	0	0	0	0	0	0	0
Lipomyces	0	0	0	0	0	0	0	0	0	0	0	0
Lopharia	0	0	0	0	0	0	0	0	0	0	0	0
Lysurus	0	0	0	0	0	0	0	0	0	0	0	0
Madurella	0	0	0	0	0	0	0	0	0	0	0	0
Magnaporthe	0	0	0	0	0	0	0	0	0	0	0	0
Magnaporthiopsis	0	0	0	0	0	0	0	0	0	0	0	0
Malassezia	0	0	0.08	0.02	0	0	0	0.01	0.05	0.01	0.02	0
Marasmius	0	0	0	0	0	0	0	0	0	0	0	0
Mariannaea	0	0	0	0	0	0	0	0	0	0	0	0
Melampsora	0	0	0	0.88	0	0	0	0	0	0	0	0
Melanocarpus	0	0	0	0	0	0	0	0	0	0	0	0
Melanospora	0	0	0	0	0	0.07	0	0	0	0.56	0	0
Membranomyces	0	0	0	0	0	0	0	0	0	0	0	0
Metacordyceps	0	0	0	0	0	0	0	0	0	0	0	0
Metarhizium	0	33.99	0	0	0	0.01	0	0	0	0	0	0
Metschnikowia	0	0	0	0	0	0	0	0	0	0	0	0
Meyerozyma	0	0	0	0	0	0	0	0	0	0	0	0
Microascus	0	0	0	0	0.03	0.46	0.08	0.01	0	0	0.03	0
Microdochium	0	0	0	0	0	0	0	0	0	0	0	0
Microscypha	0	0	0	0	0	0	0	0	0	0	0	0
Millerozyma	0.11	0	0	0	0	0	0	0	0	0	0	0
Minimedusa	0	0	0	0	0	0	0	0	0	0	0	0
Minutisphaera	0	0	0	0	0	0	0	0	0	0	0	0
Moesziomyces	0	0	0	0	0	0	0	0	0	0	0	0
Moleospora	0	0.08	0	0	0	0	0	0.04	0	0	0	0.02
Monascus	0	0	0	0	0	0	0	0	0	0	0	0
Monocillium	0	0	0	0	0	0	0	0	0	0	0	0
Monodictys	0	0	0	0	0	0	0	0	0	0	0	0
Monosporascus	0	3.45	3.35	0	0	0.06	0	0.23	0	0	0	0
Mortierella	1.97	1.16	0	0.74	0.39	1.14	0.42	0.64	0	0	0.15	0.02
Mrakia	0	0	0	0	0	0	0	0	0	0	0	0
Mucor	0	0	0	0	0	0	0	0	0	0	0	0
Murilentithecium	0	0	0	0	0	0	0	0	0	0.02	0	0
Myceliophthora	0	0	0	0	0	0	0	0	0	0	0	0
Mycoacia	0	0	0	0	0	0	0.03	0	0	0	0	0
Mycoarachis	0	0	0	0	0	0	0	0	0	0	0	0
Mycosphaerella	0.49	0.3	4.84	4.59	0.83	4.89	0.06	0.57	0	0.13	0.17	0
Mycothermus	0	0	0	0	0	0	0	0	0	0	0	0
Myrmecridium	0	0	0	0	0	0	0	0	0	0	0	0
Myrothecium	0	0	0	0	0	0	0	0	0	0	0	0
Naganishia	0	0	0	0	0	0.05	0	0.04	0	0	0	0
Nakataea	0	0	0	0	0	0	0	0	0	0	0	0
Natantispora	0	0	0	0	0	0	0	0	0	0	0	0
Nectria	0	0	0	0	0	0	0	0	0	0	0	0
Nematoctonus	0	0	0	0	0.01	0.27	0	0	0	0	0	0
Neoascochyta	0	0	0	0	0	0	0	0.01	0	0.04	0	0
Neocamarosporium	0	0.16	0	0	0.01	0.02	0	0	0	0	0	0
Neonectria	0	0	0	0	0	0	0	0	0	0	0	0
Neopestalotiopsis	0	0	0	0	0	0	0	0	0	0	0	0
Neosartorya	0	0	0	0	0	0	0	0	0	0	0	0
Neosetophoma	0	0	0	0	0	0	0	0	0	0	0	0
Neurospora	0	0	1.62	0	0	0	0.02	0.01	0	0	0	0
Nidulariopsis	0	0	0	0	0	0	0	0	0	0	0	0
Nigrograna	0	0	0	0	0	0	0	0	0	0	0	0
Nigrospora	0	0	0	0	0	0.01	0	0	0	0	0	0
Nothophoma	0	0	0	0	0	0	0	0	0	0	0	0
Occultifur	0	0	0	0	0	0	0.01	0	0	0	0	0
Ochroconis	0	0	0	0	0	0	0	0	0	0	0	0
Oedocephalum	0	0	0	0	0	0	0	0	0	0	0	0
Oidiodendron	0	0	0	0	0	0	0	0	0	0	0	0
Olpidium	0	0.08	0	0	0	0	0	0	0	0	0	0
Ophiocordyceps	0	0	0	0	0	0	0	0	0	0	0	0
Orpinomyces	0.13	0	0	0	0	0	0	0	0	0	0	0
Panaeolus	0	0	0	0	0	0	0	0	0	0.02	0	0
Papiliotrema	0	0	0	0	0	0	0	0	0	0	0	0
Paraboeremia	0	0	0	0	0	0	0	0	0	0	0	0
Paraconiothyrium	0	0	0	0	0	0	0	0	0	0	0	0
Paramyrothecium	0	0	0	0	0.04	0.01	0	0	0	0	0	0
Paraphaeosphaeria	0	0	0	0	0	0	0	0	0	0	0	0
Paraphysoderma	0	0	0	0	0	0	0	0	0	0	0	0
Parascedosporium	0	0	0	0	0	0	0	0	0	0	0	0
Parasola	0	0	0	0	0	0	0	0	0	0	0	0
Parateratosphaeria	0	0	0	0	0	0	0	0	0	0	0	0
Patellaria	0	0	0	0	0	0	0	0	0	0	0	0
Penicillium	1.54	0.03	7.57	1.97	1.56	0.11	3.08	0.39	0.34	0.02	0.25	0.03
Peniophora	0	0	0	0	0	0	0	0	0	0	0	0
Periconia	0	0	0	0	0	0	0	0	0	0	0	0
Pestalotiopsis	0	0	0	0	0	0	0	0	0	0	0	0
Petriellopsis	0	0	0	0	0	0	0	0	0	0	0	0
Pezoloma	0	0	0	0	0	0	0	0	0	0	0	0
Phacidium	0	0	0	0	0	0	0	0	0	0	0	0
Phaeoacremonium	0	0	0	0	0	0	0	0	0	0	0	0
Phaeococcomyces	0	0	0	0	0.04	0.02	0	0	0	0	0	0
Phaeophleospora	0	0	0	1.7	0	0	0	0	0	0	0	0
Phaeosphaeria	0	0	0	0.54	0	0	0	0	0	0	0	0
Phaeotheca	0	0	0	0	0	0	0.02	0	0.16	0	0	0
Phaeothecoidea	0	0	0	0	0	0	0	0	0	0	0	0
Phallus	0	0	0	0	0	0	0	0	0	0	0	0
Phellorinia	0	0	0	0	0	0	0	0	0	0	0	0
Phialemonium	0	0	0	0	0	0	0	0	0	0	0	0
Phialocephala	0	0	0	0	0	0	0	0	0	0	0	0
Phialophora	0	0	0	0	0	0	0	0	0	0	0	0
Phialosimplex	0	0	0	0	0	0	0	0	0	0.04	0.06	0
Phlebia	0	0	0	0	0	0	0	0	0	0	0	0
Phlebiopsis	0	0	0	0	0	0	0	0	0	0	0	0
Phoma	0	0	0	0	0	0.02	0	0.04	0	0	0	0
Phomatodes	0	0	0	0	0	0	0	0	0	0	0	0
Phomopsis	0	0	0	0	0	0	0	0	0.84	4.16	0.76	0.61
Phyllosticta	0	0	0	0	0	0	0	0	0	0	0	0
Pichia	0	0	0	0	0	0	0	0	0	0	0	0
Pilidium	0	0	0	0	0	0	0	0	0	0	0	0
Pithoascus	0	0	0	0	0	0	0	0	0	0	0	0
Plectosphaerella	0	0	0	0	0	0	0	0	0.13	0	0	0
Plenodomus	0	0	0	0	0	0	0	0	0	0	0	0
Pleuroascus	0	0	0	0	0	0	0	0	0	0	0	0
Poaceascoma	0	0	0	0	0	0	0	0	0	0	0	0
Pochonia	0	0	0	0	0	0	0	0	0	0	0	0
Podoscypha	0	0	0	0	0	0	0	0	0	0	0	0
Podosphaera	0	0	0	0	0	0	0	0.03	0	0.03	0	0
Podospora	4.46	0.16	0	0	3.6	0.17	0	0	0	0	0	0
Porotheleum	0	0	0	0	0	0	0	0	0	0	0	0
Powellomyces	0	0	0	0	0.03	0.02	0	0	0	0	0	0
Preussia	0	0	3.28	0	0	0.04	0	0	0	0	0	0
Pseudaleuria	0	0	0	0	0	0	0	0	0	0	0	0
Pseudallescheria	0	0	0	0	0	0	0	0	0	0	0	0
Pseudeurotium	1.92	0	0	0.82	0	0	0	0	0	0	0	0
Pseudocercospora	0	0	0	0	0	0	1.52	0	0	0	0	0
Pseudogymnoascus	0	0	0	0	0	0	0	0	0	0	0	0
Pseudopestalotiopsis	0	0	0	0	0	0	0	0	0	0	0	0
Pseudopithomyces	0	0	0	0	0	0	0	0	0	0	0.07	0
Pseudoplagiostoma	0	0	0	0	0	0	0	0	0	0	0	0
Pseudoramichloridium	0	0	0	0	0	0	0	0	0	0	0	0
Pseudoseptoria	0	0	0	0	0	0	0	0	0	0	0	0
Purpureocillium	0	0	0	0	0	0	0	0	0	0	0	0
Pyrenochaeta	0	0	0	0	0	0	0	0.02	0	0	0	0
Pyrenochaetopsis	0.88	0	0	0	0	0	0	0	0	0	0	0
Pyrenophora	0	0	0	0	0	0.12	0	0	0	0	0	0
Pyricularia	0	0	0	0	0	0	0	0	0	0	0	0
Ramicandelaber	0	0	0	0	0	0	0	0	0	0	0	0
Ramichloridium	0	0	0	0	0	0	0	0	0	0	0	0
Ramularia	0	0	0	0	0	0	0	0	0	0	0	0
Rasamsonia	0	0	0	0	0	0	0	0	0	0	0	0
Recurvomyces	0	0	0	0	0	0	0	0	0	0	0	0
Rhinocladiella	0	0	0	0	0	0	0	0	0	0	0	0
Rhizoctonia	0	0	0	0	0	0	0	0	0	0	0	0.01
Rhizodermea	0	0	0	0	0	0	0	0	0	0	0	0
Rhizomucor	0	0	0	0	0	0	0	0	0	0	0	0
Rhizophagus	0	0	0	0	0	0	0	0	0	0	0	0
Rhizophlyctis	0	0	0	0	0	0	0	0	0	0	0	0
Rhizophydium	0	0	0	0	0	0	0	0	0	0	0	0
Rhizopus	0	0	0	0	0	0	0	0	0	0	0	0
Rhodosporidiobolus	0	0	0	0	0	0	0	0	0	0	0	0
Rhodotorula	0	0.09	0	0.63	0	0	0	0	0	0	0	0
Robillarda	0	0	0	0	0	0	0	0	0	0	0	0
Roussoella	0	0	0	0	0	0	0	0	4.72	1.6	2.18	3.36
Russula	0	0	0	0	0	0	0	0	0.02	0	0	0
Rutstroemia	0	0	0	0	0	0	0	0	0	0	0	0
Saccharomyces	0.08	0.09	0.52	0.41	0	0	0	0	0	0	0	0
Sagenomella	0	0	0	0	0	0	0	0	0	0	0	0
Saitozyma	0	0	0	0	0	0	0	0	0	0	0	0
Sarcinomyces	0	0	0	0	0	0	0	0	0	0	0	0
Sarocladium	0	0	0	0	0	0.03	0	0.02	0	0	0.08	0
Savoryella	0	0	0	0	0	0	0.07	0	0	0	0	0
Sawadaea	0	0	0	0	0	0	0	0	0	0	0	0
Scedosporium	0	0	0	0	0	0.03	0.09	0.51	0	0	0	0
Schizophyllum	0	0	0	0	0	0	0	0	0	0.04	0	0
Scleroderma	0	0	0	0	0	0	0	0	0	0	0	0
Scolecobasidium	0	0	0	0	0	0	0	0	0	0	0	0
Scopulariopsis	0	0	0	0	0	0	0	0	0	0	0	0
Scytalidium	0	0	0	0	0	0	0	0	0	0	0	0
Sebacina	0	0	0	0	0	0	0	0	0	0	0	0
Septoriella	0	0	0	0	0	0.01	0	0	0	0	0	0
Serendipita	0	0	0	0	0	0	0	0	0	0	0	0
Simocybe	0	0	0	0	0	0	0.13	0	0	0	0.86	0
Simplicillium	0	0	0	0	0	0	0	0	0	0	0	0
Sirobasidium	0	0	0	0	0	0	0	0	0	0	0	0
Sistotremastrum	0	0	0	0.43	0.01	0	0	0	0	0	0	0
Solicoccozyma	0	0	0	0	0	0	0	0	0	0	0	0
Sphaerellopsis	0	0	0	0	0	0	0.02	0	0	0	0	0
Sphaerulina	0	0	0	0	0	0	0	0	0	0	0	0
Spirosphaera	0	0	0	0	0	0	0	0	0	0	0	0
Sporisorium	0	0	0	0	0	0	0	0	0	0	0	0
Sporobolomyces	0	0	0	0.68	0	0.04	0	0	0.12	0.01	0	0
Stachybotrys	0	0	0	0	0	0	0	0	0	0	0	0
Stagonospora	0	0	0	0	0	0	0	0	0	0	0	0
Stemphylium	0	0.07	0	0.82	0	0	0	0	0	0.11	0	0
Sterigmatomyces	0	0	0	0	0	0	0	0	0	0.06	0	0
Stropharia	0	0	0	0	0	0	0	0	0	0	0	0
Symmetrospora	0.69	0.14	0	0	0.07	0.13	0.01	0.01	0	0	0	0
Taifanglania	0	0	0	0	0	0	0	0	0	0	0	0
Talaromyces	0	0	0	0	0	0	0	0	0	0	0	0
Tausonia	0.48	0.15	0	0	0.08	2.42	0.18	1.01	0	0.2	0	0.01
Tetragoniomyces	0	0	0	0	0	0	0	0	0	0	0	0
Tetraplosphaeria	0	0	0	0	0	0	0	0	0	0	0	0
Thelebolus	0.66	0	0	0	0	0	0	0.01	0	0	0	0
Thermoascus	0	0	0	0	0	0	0	0	0	0	0	0
Thermomyces	0	0	0	0	0	0	0	0	0	0	0.07	0
Thielavia	0	0	0	0	0	0	0	0	0	0	0	0
Thozetella	0	0	0	0	0	0	0	0	0	0	0	0
Thyrostroma	0	1.77	0	0	0	0	0	0	0	0	0	0
Tilletiopsis	0	0	0	0	0	0	0	0	0	0	0	0
Tinhaudeus	0	0	0	0	0.07	0	0	0	0	0	0	0
Tomentella	0	0	0	0	0	0	0	0	0	0	0	0
Torulaspora	0	0	0	0	0	0	0	0	0	0	0	0
Toxicocladosporium	0	0	0	0	0	0	0	0	0	0.08	0	0
Trametes	0	0	0	0	0	0	0	0	0.1	0	0	0
Trechispora	0	0	0	0	0	0	0	0	0	0	0	0
Trematosphaeria	0	0	0	0	0.08	0	0	1.23	0	0	0	0
Tricharina	8.96	0	0	0	0.01	0	0	0	0	0.01	0	0
Trichocladium	0	0	0	0	0	0	0	0	0	0	0	0
Trichoderma	0	0	0	0	0.12	0	0	0	0.07	0.04	0	0
Trichophyton	0	0	0	0	0.02	0.05	0	0	0	0	0	0
Trichosporon	0	0	0	0	0	0	0	0	0	0	0	0
Trichothecium	0.52	0	0	0	0	0	0	0	0	0	0	0
Tubaria	0	0	0	0	0	0	0	0	0	0	0	0
Tuber	0	0	0	0	0	0	0	0	0	0	0	0
Tulostoma	0	0	0	0	0	0	0	0	0	0	0	0
Typhula	0	0	0	0	0	0	0	0	0	0	0	0
Udeniomyces	0.47	0	0	0	0.05	1.32	0.02	0.11	0	0.02	0	0
Udeniozyma	0	0	0	0.97	0	0	0	0	0	0	0	0
Ulocladium	0	0	0	0	0.25	0.08	0	0	0	0	0	0
Umbelopsis	0	0	0	0	0	0	0	0	0	0	0	0
Uncinocarpus	0	0	0	0	0	0	0	0	0	0	0	0
unclassified	6.29	2.09	4.92	5.62	1.05	7.79	19.75	12.85	22.49	31.37	15.83	71.2
unclassified_Agaricales	0	0	0	0	0	0	0	0	0.23	0	0.04	0
unclassified_Agaricomycetes	0.91	0.4	0	3.65	0.05	0.11	0.08	0.02	0	0.05	0.12	0
unclassified_Amphisphaeriaceae	0	0	0	0	0.01	0	0	0	0	0	0	0
unclassified_Apiosporaceae	0	0	0	0	0	0	0	0	0	0	0	0
unclassified_Archaeosporaceae	0	0	0	0	0	0	0	0	0	0	0	0
unclassified_Archaeosporales	0	0	0	0	0	0	0	0	0	0	0	0
unclassified_Ascobolaceae	0.4	0.04	0	0	0	0	0	0	0	0	0	0
unclassified_Ascomycota	0.37	7.45	0	1.18	1.46	0.67	0.12	0.77	0.36	0.01	0.01	0
unclassified_Aspergillaceae	0	0	0	0	0	0	0	0	0	0.05	0.23	0
unclassified_Auriculariales	0	0	1.72	0	0	0	0	0	0	0	0	0
unclassified_Basidiomycota	0	0.03	0	0	0.01	0.01	0	0	0	0	0	0
unclassified_Blastocladiomycota	0	0	0	0	0	0	0	0	0	0	0	0
unclassified_Branch02	0	0	0	0	0	0	0	0	0	0	0	0
unclassified_Branch06	0	0	0	0	0	0	0	0	0	0	0	0
unclassified_Cantharellales	0	0	0	0	0	0	0	0	0	0	0	0
unclassified_Capnodiaceae	0	0	0	0	0	0	0	0	0	0	0	0
unclassified_Capnodiales	0	0	0	0	0	0	0.01	0	0	0.03	0	0
unclassified_Catabotrydaceae	0	0	0	0	0	0	0	0	0	0	0	0
unclassified_Ceratobasidiaceae	0	0	0	0	0	0	0	0	0	0	0	0.01
unclassified_Ceratostomataceae	0	0	0	0	0	0	0	0	0	0	0	0
unclassified_Cercozoa	0.18	0	0	0	0.12	0.22	0	0	0.08	0	0	0
unclassified_Chaetomiaceae	0.47	0	0	0	0.02	0.06	0.02	0.05	0	0	0	0
unclassified_Chaetosphaeriaceae	0	0	0	0	0	0	0	0	0	0	0	0
unclassified_Chaetothyriales	1.59	0.08	0	0	0.52	0	18.63	0	0	0.02	1.13	0
unclassified_Chytridiomycetes	0	0	0	0	0	0	0	0	0	0	0	0
unclassified_Chytridiomycota	0	0	0	0	0	0.06	0	0	0	0	0	0
unclassified_Clavicipitaceae	0	0	0	0	0	0	0	0	0	0	0	0
unclassified_Clavulinaceae	0	0	0	0	0	0	0	0	0	0	0	0
unclassified_Coniochaetaceae	0	0	0	0	0	0	0	0	0	0	0	0
unclassified_Coniochaetales	0	0	0	0	0	0	0	0	0	0	0	0
unclassified_Cordycipitaceae	0	0.09	0	0	0	0.02	0.13	0	0	0	0	0
unclassified_Cyphellaceae	0	0	0	0	0	0	0	0	0	0	0	0
unclassified_Dacrymycetes	0	0	0	0	0	0	0	0	0	0	0	0
unclassified_Dermateaceae	0	0	0	0	0	0	0	0	0	0	0	0
unclassified_Diaporthales	0	0	0	0	0	0	0	0	0	0	0	0
unclassified_Didymellaceae	0	0	0	0	6.28	0.19	0	0	0	0	0	0
unclassified_Didymosphaeriaceae	0	0	0	0	0	0	0	0	0	0	0	0
unclassified_Dipodascaceae	0	0	0	0	0	0	0	0	0	0	0	0
unclassified_Dothideales	0	0	0	0	0	0	0	0	0	0	0	0
unclassified_Dothideomycetes	1.03	0	2	0	0.11	0.1	0.06	0	0	0	0.11	0
unclassified_Endogonales	0	0	0	0	0	0	0	0	0	0	0	0
unclassified_Eremomycetaceae	0	0	0	0	0	0	0	0	0	0	0	0
unclassified_Eukaryota_kgd_Incertae_sedis	0.05	6.66	0	0	0.01	0.01	0.02	0.44	0	0	0	0
unclassified_Eurotiales	0	0	10.06	0	0.01	0	0.01	0	0	0.06	0	0
unclassified_Eurotiomycetes	0	0	0	0	0	0	0	0	0	0	0	0
unclassified_Fungi	17	7.03	4.76	34.85	7.26	27.94	0.87	13.12	0.66	1.51	0.64	1.14
unclassified_Ganodermataceae	0	0	0	0	0	0	0	0	0	0	0	0
unclassified_Geastraceae	0	0	0	0	0	0	0	0	0	0	0	0
unclassified_Geastrales	0	0	0	0	0.01	0	0	0	0.03	0	0	0
unclassified_Glomeraceae	0	0	0	0	0	0	0	0	0	0	0	0
unclassified_Glomeromycota	0	0	0	0	0	0	0	0	0	0	0	0
unclassified_Gnomoniaceae	0	0	0	0	0	0	0	0	0	0.02	0	0
unclassified_GS05	0	0	0	0	0	0	0	0	0	0	0	0
unclassified_GS11	0	0	0	0	0	0	0	0	0	0	0	0
unclassified_GS24	0	0	0	0	0	0	0	0	0	0	0	0
unclassified_GS31	0	0	0	0	0	0	0	0	0	0	0	0
unclassified_Halosphaeriaceae	0	10.6	0	0	0.57	3.09	0.24	0	0.14	20.13	0.15	0
unclassified_Helotiaceae	0	0	2.64	0	0	0	0	0	0	0	0	0
unclassified_Helotiales	0	0	0	0	0	0	0	0	0	0	0	0
unclassified_Herpotrichiellaceae	0	0	0	0	0	0	0	0	0	0	0	0
unclassified_Hyaloriaceae	0	0	0	0	0	0	0	0	0	0	0	0
unclassified_Hyaloscyphaceae	0	0	0	0	0	0	0	0	0	0	0	0
unclassified_Hydnodontaceae	0	0	0	0	0	0	0	0	0	0	0	0
unclassified_Hymenochaetaceae	0	0.06	0	0	0	0	0	0	0	0	0	0
unclassified_Hypocreales	0	0	0	0	0.54	0.25	0.35	0	0	0	0	0
unclassified_Hypocreales_fam_Incertae_sedis	1.02	0	0	4.63	0.06	0.11	0.39	21.15	0	0	0	2.15
unclassified_Lasiosphaeriaceae	0.11	0.22	1.47	0	0	0.05	0	0	0	0	0	0
unclassified_Lecanoromycetes	0	0	0	0	0	0	0	0	0	0	0	0
unclassified_Lentitheciaceae	0	0	0	0	0	0	0	0	0	0	0	0
unclassified_Leotiomycetes	0	0	0	0	0	0	0	0	0	0	0	0
unclassified_Leucosporidiales	0	0	0	0	0	0	0	0	0	0	0	0
unclassified_Lophiostomataceae	0	0	0	0	0	0	0	0	0	0	0	0
unclassified_Magnaporthaceae	0	0	0	0	0	0	0	0	0	0	0	0
unclassified_Magnaporthales	0	0	0	0	0	0	0	0	0	0	0	0
unclassified_Malasseziales	0	0	0	0	0	0	0	0	0	0	0	0
unclassified_Meruliaceae	0	0	0	0	0	0	0	0	0	0	0	0
unclassified_Microascaceae	0	0	0	0	0	0	0	0	0	0	0	0
unclassified_Microascales	0	0	0	0	0	0.01	0.07	0	0	0	0	0
unclassified_Mortierellaceae	0	0	0	0	0	0	0	0	0	0	0	0
unclassified_Mortierellales	0	0	0	0	0	0	0	0	0	0	0	0
unclassified_Mycosphaerellaceae	0	0.38	0	0	0.12	0.29	0	0	0	0	0.07	0
unclassified_Myriangiales	0	0	0	0	0	0	0	0	0	0	0	0
unclassified_Nectriaceae	0	0	0	0	0	0	0	0	0	0	0	0
unclassified_Olpidiales	0	0	0	0	0	0	0	0	0	0	0	0
unclassified_Onygenales	0	0	0	0	0	0	0	0	0	0	0	0
unclassified_Ophiocordycipitaceae	0	0	0	0	0	0	0	0	0	0	0	0
unclassified_Ophiostomataceae	0	0	0	0	0	0	0	0	0	0	0	0
unclassified_Ophiostomatales	0	0	0	0	0	0	0	0	0	0	0	0
unclassified_Orbiliaceae	0	0	0	0	0	0	0	0	0	0	0	0
unclassified_Orbiliales	0	0	0	0	0	0	0	0	0	0	0	0
unclassified_Orbiliomycetes	0	0	0	0	0	0	0	0	0	0	0	0
unclassified_Paraglomerales	0	0	0	0	0	0	0	0	0	0	0	0
unclassified_Pezizaceae	0	0	0	0	0.01	0	0	0	0	0	0	0
unclassified_Pezizales	0	0	0	0	0	0	0	0	0	0	0	0
unclassified_Pezizomycetes	0	0.05	6.32	0	0.03	0.19	0.08	0	0	0	0	0
unclassified_Phaeosphaeriaceae	0	0.13	0	0	0	0.01	0	0	0	0	0	0
unclassified_Plantae	0	0	0	0	0	0	0.01	0	0	0	0	0.03
unclassified_Plectosphaerellaceae	0	0	0	0	0	0	0	0.81	0	0	0	0
unclassified_Pleosporaceae	0	0	0	0	0.06	7.11	0.04	0.57	0	0	0	0
unclassified_Pleosporales	1.98	0.24	0	0	3.07	2.11	0.69	0.31	0.02	0.07	0	0
unclassified_Pleurotaceae	0	0	0	0	0	0	0	0	0	0.02	0	0
unclassified_Polyporaceae	0	0	0	0	0	0	0	0	0	0	0	0
unclassified_Polyporales	0	0	0	0	0	0	0	0	0	0	0	0
unclassified_Pyronemataceae	0.59	0	0	0	0	0	0	0	0	0	0	0
unclassified_Rhizophydiales	0	0	0	0	0	0	0	0	0	0	0	0
unclassified_Rozellomycota	0	0	0	0	0	0	0	0	0	0	0	0
unclassified_Russulales	0	0	0	0	0	0	0	0	0	0	0	0
unclassified_Saccharomycetaceae	0	0	0	0	0	0	0	0	0	0	0	0
unclassified_Saccharomycetales	0	0.04	1.19	0	0	0	0	0	0.07	0.01	0	0
unclassified_Saccharomycetales_fam_Incertae_sedis	0	0	0	0	0	0	0	0	0	0	0	0
unclassified_Sarcosomataceae	0	0	0	0	0	0	0.01	0	0	0	0	0
unclassified_Sclerotiniaceae	0	0.09	0.01	0	0	0.01	0.01	0.26	1.23	0.04	0.05	0
unclassified_Sebacinaceae	0	0	0	0	0	0	0	0	0	0	0	0
unclassified_Sebacinales	0	0	0	0	0	0	0	0	0	0	0	0
unclassified_Sordariaceae	0	0	0	0	0	0	0	0	0	0	0	0
unclassified_Sordariales	0	0.15	0.01	3.21	0.08	0.32	0	0.74	0.26	0	0	0
unclassified_Sordariomycetes	14.6	14.02	0	0	0.8	0.86	5.05	0.31	0	0.02	27.27	0
unclassified_Spizellomycetaceae	0	0	0	0	0	0.02	0	0	0	0	0	0
unclassified_Spizellomycetales	0	0	0	0	0	0	0	0	0	0	0	0
unclassified_Sporidiobolales	0	0	0	0	0	0	0	0	0	0	0	0
unclassified_Sporormiaceae	0	0	0	0	0	0.11	0	0	0	0	0	0
unclassified_Stachybotryaceae	0	0	0	0	0	0	0	0	0	0	0	0
unclassified_Strophariaceae	0	0	0	0	0	0	0	0	0	0	0	0
unclassified_Sympoventuriaceae	0	0	0	0	0	0	0	0	0	0	0	0
unclassified_Teratosphaeriaceae	0	0	0	0	0	0	0	0	0	0	0	0
unclassified_Tetraplosphaeriaceae	0	0	0	0	0	0	0	0	0	0	0	0
unclassified_Thelephoraceae	0	0	0	0	0	0	0	0	0	0	0	0
unclassified_Togniniaceae	0	0	0	0	0	0	0	0	0	0	0	0
unclassified_Trechisporales	0	0	0	0	0	0	0	0	0	0	0	0
unclassified_Tremellaceae	0	0	0	0	0	0	0	0	0	0	0	0
unclassified_Tremellales	0	0	0	0	0.02	0	0	0	0	0	0	0
unclassified_Tremellomycetes	0	0	0	0	0	0.01	0	0	0	0	0	0
unclassified_Trichocomaceae	0	0	0	0	0	0	0	0	0	0	0	0
unclassified_Tricholomataceae	0	0	0	0	0	0	0	0	0	0	0	0
unclassified_Tubeufiaceae	0	0	0	0	0	0	0	0	0	0	0	0
unclassified_Valsaceae	0	0	0	0	0.03	0	0	0	0	0	0	0
unclassified_Venturiaceae	0	0	0	0	0	0	0	0	0	0	0	0
unclassified_Venturiales	0	0	0	0	0	0	0	0	0	0	0	0
unclassified_Verrucariales	0	0	0	0	0	0	0	0	0	0	0	0
unclassified_Xylariaceae	0	0	0	0	0	0	0	0	0	0	0	0
unclassified_Xylariales	0	0.02	0	0	0	0	0	0	0	0	0	0
Uncobasidium	0	0	0	0	0	0	0	0	0	0	0	0
Uwebraunia	0	0	0	0	0	0	0	0	0	0	0	0
Valsa	0	0	0	0	0.04	0.06	0	0	0	0	0	0
Valsonectria	0	0	0	0	0	0	0	0	0	0	0	0
Vanrija	0	0	0	0	0	0	0	0	0	0	0	0
Vermiconia	0	0	0	0	0	0	0	0	0	0	0	0
Verticillium	0	0	0	0	0	0.01	0	0	0	0	0	0
Vishniacozyma	1	0	0	0	0.41	0.35	1.91	0.08	0	0	0	0
Volvariella	0	0	0	0	0	0	0	0	0	0	0	0
Wallemia	0	0	0	0	0	0	0	0	0	0	0	0
Wardomyces	0	0	0	0	0	0	0	0	0	0	0	0
Westerdykella	0	0	0	0	0	0	0	0	0	0	0	0
Wilcoxina	0	0	0	0	0	0	0	0	0	0	0	0
Xenoacremonium	0	0	0	0	0	0	0	0	0	0	0	0
Xenodidymella	0	0	0	0	0.07	0.05	0	0.03	0	0	0	0.03
Xerochrysium	0	0	0	0	0	0	0	0	0	0	0	0
Xeromyces	0	0	0	0.84	0	0	0	0	0.09	0	0	0
Xylaria	0	0	0	0	0	0	0	0	0	0	0	0
Xylogone	0	0	0	0	0	0	0	0	0	0	0	0
Yarrowia	0	0	0	0	0	0	0	0	0	0	0	0
Zopfiella	0	0	0	0	0	0	0	0	0	0	0	0
Zygosaccharomyces	0	0.05	1.24	0	0	0	0	0	0	0	0	0

## Sheet: M_phylum
	MB1	MB2	MB3	MB4	MR1	MR2	MR3	MR4	ME1	ME2	ME3	ME4
Ascomycota	27.64	26.27	26.82	32.56	23.62	23.94	27.81	25.83	21.85	24.22	22.7	27.54
Basidiomycota	2.04	1.4	1.26	3.38	0.31	0.29	0.61	0.5	0.21	0.19	0.13	0.5
Blastocladiomycota	0.06	0.03	0.01	0.12	0	0	0	0.02	0	0	0.01	0
Calcarisporiellomycota	0	0	0	0	0	0	0	0	0	0	0	0
Cercozoa	0	0	0	0	0	0	0	0	0	0	0	0
Chytridiomycota	0.02	0	0	0	0.01	0.01	0	0	0.01	0	0	0.01
Entomophthoromycota	0	0	0	0	0	0	0	0	0	0	0	0
Glomeromycota	0.01	0.03	0.01	0.12	0.01	0	0.03	0.01	0	0	0.01	0
Kickxellomycota	0	0	0	0	0	0	0	0	0	0	0	0
Monoblepharomycota	0	0	0	0	0	0	0	0	0	0	0	0
Mortierellomycota	0.42	0.35	0.21	0.83	0.04	0.02	0.04	0.1	0.01	0	0.01	0.09
Mucoromycota	0.01	0.02	0	0	0	0	0	0	0	0	0	0
Neocallimastigomycota	0	0	0	0	0	0	0	0	0	0	0	0
Olpidiomycota	0.01	0.03	0.01	0.14	0	0	0	0.01	0	0	0	0
Rozellomycota	0.3	0.28	0.16	0.45	0.04	0.02	0.14	0.04	0.02	0.02	0.01	0.1
unclassified	8.77	7.96	9.03	10.84	7.22	6.28	7.65	7.17	6.09	6.68	6.42	7.4
unclassified_Eukaryota_kgd_Incertae_sedis	0	0	0	0	0	0	0	0	0	0	0	0
unclassified_Fungi	60.7	63.63	62.46	51.56	68.76	69.44	63.73	66.31	71.82	68.87	70.71	64.36
unclassified_Plantae	0.01	0	0	0	0	0	0	0.01	0	0	0	0

## Sheet: M_genus
	MB1	MB2	MB3	MB4	MR1	MR2	MR3	MR4	ME1	ME2	ME3	ME4
Acaulium	0	0	0	0	0	0	0	0	0	0	0	0
Acremonium	0.06	0.03	0.04	0.23	0.02	0.02	0.03	0.05	0.01	0.02	0	0.03
Acrophialophora	0	0	0.01	0	0	0	0	0	0	0	0	0
Actinomucor	0	0	0	0	0	0	0	0	0	0	0	0
Agaricus	0	0	0	0	0	0	0	0	0	0	0	0
Ajellomyces	0	0	0	0	0	0	0	0	0	0	0	0
Allophoma	0.01	0	0	0.01	0	0	0	0.01	0	0.01	0	0.01
Alternaria	0	0	0.01	0	0	0.01	0	0.09	0	0	0	0
Amanita	0	0	0	0	0	0	0	0	0	0	0	0
Anthopsis	0	0	0	0	0	0	0	0	0	0	0	0
Apiosordaria	0	0	0	0.06	0	0	0	0	0	0	0.01	0
Apiotrichum	0.07	0.02	0	0.03	0.01	0	0.01	0.01	0	0	0	0
Aplosporella	0	0	0	0	0	0	0	0	0	0	0	0
Aporospora	0	0	0	0	0	0	0	0	0	0	0	0
Arachnomyces	0	0	0	0	0	0	0	0	0	0	0	0
Archaeorhizomyces	0.01	0	0	0	0	0	0.02	0	0	0	0	0.01
Arnium	0.06	0	0	0	0	0	0	0	0	0	0	0
Arthrobotrys	0	0	0	0	0	0	0	0	0	0	0	0
Arthrocladium	0	0	0	0	0	0	0	0	0	0	0	0
Arthrographis	0	0	0.01	0.07	0	0	0	0	0.01	0	0	0
Ascobolus	0.05	0.05	0.08	0.04	0.08	0.08	0.07	0.05	0.05	0.04	0.05	0.12
Ascochyta	0.01	0	0	0	0	0	0	0	0	0	0	0
Aspergillus	0.22	0.18	0.11	0.15	0.04	0.04	0.08	0.08	0.02	0.03	0.03	0.11
Aureobasidium	0	0	0	0.02	0	0.01	0	0.01	0	0	0	0
Auricularia	0.01	0	0	0	0	0	0	0	0	0	0	0
Basidiobolus	0	0	0	0	0	0	0	0	0	0	0	0
Beauveria	0	0	0	0	0	0	0	0	0	0	0	0
Bensingtonia	0	0	0	0	0	0	0	0	0	0	0	0
Betamyces	0	0	0	0	0	0	0	0	0	0	0	0
Bipolaris	0.02	0.01	0	0.03	0.01	0	0	0.01	0	0	0	0
Bjerkandera	0	0	0	0	0	0	0	0	0	0	0	0
Blastobotrys	0.01	0.03	0	0	0	0	0	0	0	0	0	0
Blumeria	0	0	0	0.01	0	0	0	0	0	0	0	0
Boeremia	0	0	0	0	0	0	0	0	0	0	0	0
Bolbitius	0	0	0	0	0	0	0	0	0	0	0	0
Boothiomyces	0	0	0	0	0	0	0	0	0	0	0	0
Botryosphaeria	0	0	0	0	0	0	0	0	0	0	0	0
Bullera	0	0.01	0	0	0	0	0	0	0	0	0	0
Byssomerulius	0	0	0	0	0	0	0	0	0	0	0	0
Cadophora	0	0	0	0	0	0	0	0	0	0	0	0
Calcarisporiella	0	0	0	0	0	0	0	0	0	0	0	0
Calyptella	0	0	0	0	0	0	0	0	0	0	0	0
Camposporium	0	0	0	0	0	0	0	0	0	0	0	0
Candida	0.08	0.09	0.06	0.05	0.07	0.03	0.06	0.05	0.03	0.05	0.03	0.06
Capnobotryella	0	0	0	0	0	0	0	0	0	0	0	0
Catenaria	0	0	0	0	0	0	0	0	0	0	0	0
Cephalotrichum	0.03	0.01	0.01	0.06	0.01	0	2.53	0.02	0.01	0	0	0.04
Ceratobasidium	0	0	0	0.01	0	0	0	0	0	0	0	0
Cercophora	0	0.01	0	0	0	0	0	0	0	0	0	0
Cercospora	0	0	0	0.01	0	0	0	0	0	0	0	0
Cerinomyces	0	0	0	0	0	0	0	0	0	0	0	0
Ceriporia	0	0	0	0	0	0	0	0	0	0	0	0
Chaetomidium	0	0	0	0	0	0	0	0	0	0	0	0
Chaetomium	0.09	0.13	0.05	0.15	0.07	0.04	0.08	0.07	0.04	0.06	0.05	0.04
Chaetosphaeria	0	0.01	0	0	0	0	0	0	0	0	0	0
Chaetosphaeronema	0	0	0	0	0	0	0	0	0	0	0	0
Chalara	0.02	0.01	0	0.02	0	0	0	0	0	0	0	0.01
Chalastospora	0	0	0	0	0	0	0	0	0	0	0	0
Chionosphaera	0	0	0	0	0	0	0.01	0	0	0	0	0.01
Chloridium	0.01	0	0	0.01	0	0	0	0	0	0	0	0
Chrysosporium	0	0	0	0	0	0	0.01	0	0	0	0	0
Cirrenalia	0	0	0	0.01	0	0	0	0	0	0	0	0
Cistella	0.01	0	0	0	0	0	0	0	0	0	0	0
Cladophialophora	0.06	0.01	0.01	0.08	0	0	0.01	0	0	0	0	0.01
Cladorrhinum	0.01	0.01	0.01	0	0.01	0	0	0.02	0	0.01	0.01	0.01
Cladosporium	0.03	0.04	0.04	0.1	0.01	0.01	0.02	0.02	0	0.01	0.01	0.02
Clavispora	0	0	0	0	0	0	0	0	0	0	0	0
Cleistothelebolus	0	0	0	0	0	0	0	0	0	0	0	0
Clitocybe	0	0	0	0	0	0	0	0	0	0	0	0
Clonostachys	0.06	0.04	0.02	0.11	0	0	0.01	0.02	0	0	0	0
Colacogloea	0	0	0.01	0	0	0	0	0	0	0	0	0
Collarina	0	0	0	0	0	0	0	0	0	0	0	0
Colletotrichum	0	0	0	0	0	0	0	0	0	0	0	0
Coniochaeta	0	0	0	0	0	0	0	0	0	0	0	0
Coniolariella	0	0	0	0	0	0	0	0	0	0	0	0
Coniophora	0	0	0	0	0	0	0	0	0	0	0	0
Conlarium	0.03	0.02	0.01	0.02	0	0	0.01	0	0	0	0	0
Conocybe	0.01	0	0.01	0	0.01	0.01	0.03	0.01	0.01	0.01	0	0.02
Coprinellus	0.02	0.02	0.03	0.02	0.04	0.02	0.04	0.03	0.01	0.02	0.02	0.03
Coprinopsis	0	0	0	0	0	0	0	0	0	0	0	0
Coprinus	0	0	0	0	0	0	0	0	0	0	0	0
Cordana	0	0	0	0	0	0	0	0	0	0	0	0
Cordyceps	0	0	0	0	0	0	0.01	0	0	0	0	0
Coriolopsis	0	0	0	0	0	0	0	0	0	0	0	0.01
Corniculariella	0.1	0.05	0.1	0.34	0.04	0	0.01	0.01	0.01	0	0	0.01
Corollospora	0	0	0	0	0.01	0.02	0.03	0.09	0	0	0.02	0.5
Corynascella	0	0	0	0	0	0	0	0	0	0	0	0
Crepidotus	0	0	0	0	0	0	0	0	0	0	0	0
Crocicreas	0	0	0	0	0	0	0	0	0	0	0	0
Cryptococcus	0.04	0.02	0.03	0.11	0.01	0	0	0	0	0	0	0
Cryptomarasmius	0	0	0	0	0	0	0	0	0	0	0	0
Curvularia	0	0.03	0	0	0.01	0.01	0.01	0	0	0.01	0	0.02
Cutaneotrichosporon	0.01	0.02	0.02	0.03	0.01	0.01	0.02	0.03	0.01	0.01	0.01	0.02
Cyathus	0	0	0	0	0	0	0	0	0	0	0	0
Cyberlindnera	0	0	0	0	0	0	0	0	0	0	0	0
Cylindrocladiella	0.01	0	0	0.01	0	0	0	0	0	0	0	0
Cylindrosympodium	0.01	0.01	0	0	0	0	0	0	0	0	0	0
Cyllamyces	0	0	0	0	0	0	0	0	0	0	0	0
Cyphellophora	0.01	0	0.02	0	0	0	0	0	0	0	0	0
Cystobasidium	0	0	0	0	0	0	0	0	0	0	0	0
Cystofilobasidium	0.01	0	0	0.02	0	0	0.01	0	0	0	0	0
Dactylella	0	0	0	0	0	0	0	0	0	0	0	0
Datronia	0	0	0	0	0	0	0	0	0	0	0	0
Debaryomyces	0	0	0	0	0	0	0	0	0	0	0	0
Dekkera	0.25	0.29	0.04	0.88	0.02	0	0.05	0.1	0	0	0.01	0.02
Devriesia	0	0	0.01	0	0	0	0	0	0	0	0	0.01
Diaporthe	0	0	0	0	0	0	0	0	0	0	0	0
Dichotomopilus	0	0.02	0	0.05	0	0	0	0.01	0	0	0	0
Dictyochaeta	0	0	0	0	0	0	0	0	0	0	0	0
Dictyophora	0	0	0	0	0	0	0	0	0	0	0	0
Didymella	0.05	0.02	0.01	0.09	0.04	0	0.01	0.23	0.01	0	0.01	0.01
Dioszegia	0	0	0	0	0	0	0	0	0	0	0	0
Dipodascus	0	0.01	0.01	0.01	0	0	0	0	0	0	0	0
Diutina	0.01	0	0.02	0.01	0	0	0	0.01	0	0	0	0
Dothidea	0	0	0	0	0	0	0	0	0	0	0	0
Echria	0	0	0	0	0	0	0	0	0	0	0	0
Edenia	0	0	0	0	0	0	0	0	0	0	0	0
Emericellopsis	0.12	0.09	0.08	0.28	0.01	0	0.02	0.01	0	0.01	0	0.02
Endochytrium	0	0	0	0	0	0	0	0	0	0	0	0
Endophoma	0	0	0	0	0	0	0	0	0	0	0	0
Entoloma	0	0	0	0	0	0	0	0	0	0	0	0
Entrophospora	0	0	0	0	0	0	0	0	0	0	0	0
Epicoccum	0.02	0.02	0.01	0.01	0	0	0	0.01	0	0	0	0
Erysiphe	0	0	0	0	0	0	0	0	0	0	0	0
Erythrobasidium	0	0	0.01	0	0	0	0	0	0	0	0	0
Eutypella	0	0	0	0	0	0	0	0	0	0	0	0
Exobasidium	0	0	0	0	0	0	0	0	0	0	0	0
Exophiala	0.01	0	0	0.05	0	0	0	0	0	0	0	0
Filobasidium	0	0	0.02	0.03	0	0.07	0	0	0	0	0	0
Fimetariella	0.1	0.07	0.03	0.07	0	0	0.02	0	0.01	0	0	0
Floccularia	0	0	0	0	0	0	0	0	0	0	0	0
Funneliformis	0.01	0.01	0	0.01	0	0	0.01	0	0	0	0	0
Fusarium	0.32	0.55	0.32	0.74	0.09	0.07	0.23	0.23	0.05	0.15	0.08	0.21
Fusicolla	0	0	0	0	0	0	0	0	0	0	0	0
Gaeumannomyces	0	0	0.01	0.01	0	0	0	0.01	0	0	0	0
Galerella	0	0	0	0	0	0	0	0	0	0	0	0
Gamsia	0	0.02	0	0	0	0	0	0	0	0	0	0
Ganoderma	0	0	0	0.01	0	0	0	0	0	0	0	0
Gautieria	0	0	0	0	0	0	0	0	0	0	0	0
Geastrum	0	0	0	0	0	0	0	0	0	0	0	0
Geminibasidium	0.01	0.01	0.01	0.06	0	0	0	0	0	0	0	0
Geomyces	0	0	0	0.01	0	0	0	0	0	0	0	0
Gibellulopsis	0	0	0	0	0	0	0	0	0	0	0	0
Gliocephalotrichum	0.01	0	0	0.02	0	0	0	0	0	0	0	0
Gliocladiopsis	0	0	0	0	0	0	0	0	0	0	0	0
Gloeocystidiellum	0	0	0	0	0	0	0	0	0	0	0	0.01
Glomus	0	0	0	0	0	0	0	0	0	0	0	0
Gnomonia	0	0	0	0	0	0	0	0	0	0	0	0
Golovinomyces	0	0.01	0	0	0	0	0	0	0	0	0	0
Graphium	0	0	0	0	0	0.01	0	0	0	0	0	0
Guehomyces	0.16	0.15	0.13	0.34	0.01	0.01	0.03	0.02	0	0	0.01	0.01
Gymnoascus	0	0	0	0	0	0	0	0	0	0	0	0
Halosarpheia	0	0	0	0	0.02	0.01	0.02	0	0.01	0	0	0.45
Hannaella	0	0	0	0.02	0	0	0	0	0	0	0	0
Hansfordia	0	0	0	0	0	0	0	0	0	0	0	0.01
Hasegawazyma	0	0	0	0	0	0	0	0	0	0	0	0
Helicoma	0	0	0	0	0	0	0	0	0	0	0	0
Hirsutella	0	0	0	0	0	0	0	0	0	0	0	0
Hortaea	0	0	0	0	0	0	0	0	0	0	0	0
Humicola	0.03	0.01	0	0.02	0.01	0	0.04	0.01	0	0	0.01	0.01
Hyaloraphidium	0	0	0	0	0	0	0	0	0	0	0	0
Hyaloscypha	0	0	0	0	0	0	0	0	0	0	0	0
Hyaloseta	0	0	0	0	0	0	0	0	0	0	0	0
Hydnobolites	0	0	0	0	0	0	0	0	0	0	0	0
Hydropisphaera	0	0	0	0	0	0	0	0	0	0	0	0
Hymenogaster	0.06	0.03	0.04	0.05	0.01	0	0.03	0	0.01	0	0	0
Hymenoscyphus	0.01	0.02	0	0.01	0	0	0	0	0	0	0	0
Hyphodontia	0	0	0	0	0	0	0	0	0	0	0	0
Hypholoma	0	0	0	0	0	0	0	0	0	0	0	0
Hypomyces	0	0	0	0.01	0	0	0	0	0	0	0	0
Idriella	0	0.01	0	0	0	0	0	0	0	0	0	0
Ilyonectria	0.01	0.01	0	0.01	0	0	0	0	0	0	0	0
Inocybe	0	0	0	0	0	0	0	0	0	0	0	0.01
Itersonilia	0	0	0	0	0	0	0	0	0	0	0	0
Junewangia	0	0	0	0	0	0	0	0	0	0	0	0
Kamienskia	0	0	0	0	0	0	0.01	0	0	0	0	0
Kazachstania	0	0	0.02	0.04	0	0	0	0	0	0	0	0
Kernia	0.01	0	0.01	0	0	0	0	0	0	0	0	0
Kluyveromyces	0	0	0	0	0	0	0	0	0	0	0	0
Knufia	0	0	0.01	0	0	0	0	0.02	0	0	0	0
Kodamaea	0	0	0	0	0.01	0	0	0	0	0	0	0
Kondoa	0	0	0	0	0	0	0	0	0	0	0	0
Kotlabaea	0	0	0	0	0	0	0	0	0	0	0	0
Lanzia	0.03	0.01	0.01	0.02	0	0	0	0.01	0	0	0	0
Lasiodiplodia	0	0.01	0.01	0.01	0	0	0	0	0	0	0	0
Latorua	0	0	0	0.01	0	0	0	0	0	0	0	0
Lecanicillium	0	0.02	0	0.01	0	0	0	0	0	0	0	0
Lectera	0	0	0	0	0	0	0	0	0	0	0	0
Lentinula	0.02	0.02	0.02	0.12	0	0	0	0	0	0.01	0	0.01
Lepiota	0	0	0	0	0	0	0	0	0	0	0	0
Leptosphaeria	0.02	0	0	0.01	0	0	0	0	0	0.01	0	0
Leucosphaerina	0	0.01	0.01	0.01	0	0	0	0	0	0	0	0
Leucosporidium	0	0	0	0.02	0	0	0	0	0	0	0	0
Limacella	0	0	0	0	0	0	0	0	0	0	0	0
Lipomyces	0	0	0	0	0	0	0	0	0	0	0	0
Lopharia	0	0	0	0	0	0	0	0	0	0	0	0
Lysurus	0	0	0	0	0	0	0	0	0	0	0	0
Madurella	0	0	0	0.03	0	0	0	0	0	0	0	0
Magnaporthe	0	0.01	0	0	0.01	0	0	0	0	0.01	0	0
Magnaporthiopsis	0.03	0.03	0.01	0.04	0	0	0.01	0	0	0	0	0
Malassezia	0	0	0	0.01	0	0	0.01	0	0	0	0	0
Marasmius	0.01	0.01	0.01	0	0	0	0	0	0	0	0	0
Mariannaea	0	0	0	0	0	0	0	0	0	0	0	0
Melampsora	0	0	0	0	0	0	0	0	0	0	0	0
Melanocarpus	0	0	0	0	0	0	0	0	0	0	0	0
Melanospora	0	0	0	0	0	0	0	0	0	0	0	0
Membranomyces	0.04	0.01	0.01	0	0	0	0.01	0	0	0	0	0
Metacordyceps	0	0.02	0	0	0	0	0	0	0	0	0	0
Metarhizium	0.04	0.06	0.03	0.15	0	0	0	0.04	0	0	0	0
Metschnikowia	0	0	0	0.02	0	0	0	0	0	0	0	0
Meyerozyma	0.01	0.03	0	0.04	0	0	0	0	0	0	0	0
Microascus	0	0	0	0	0	0	0	0	0	0	0	0
Microdochium	0	0	0	0.01	0	0	0	0	0	0	0	0.01
Microscypha	0	0	0	0	0	0	0	0	0	0	0	0
Millerozyma	0	0	0	0	0	0	0	0	0	0	0	0
Minimedusa	0	0	0	0	0	0	0	0	0	0	0	0
Minutisphaera	0	0	0	0	0	0	0	0	0	0	0	0
Moesziomyces	0	0	0	0	0	0	0	0	0	0	0	0
Moleospora	0.01	0.02	0	0.04	0	0	0	0	0	0	0	0
Monascus	0	0	0	0.05	0	0	0.01	0	0	0	0	0
Monocillium	0	0	0	0	0	0	0	0	0	0	0	0
Monodictys	0	0	0	0	0	0	0	0	0	0	0	0
Monosporascus	0	0	0	0	0	0	0	0	0	0	0	0
Mortierella	0.41	0.34	0.2	0.79	0.03	0.01	0.04	0.1	0.01	0	0.01	0.09
Mrakia	0	0	0	0	0	0	0	0	0	0	0	0
Mucor	0	0	0	0	0	0	0	0	0	0	0	0
Murilentithecium	0	0	0	0	0	0	0	0	0	0	0	0
Myceliophthora	0	0.01	0	0	0	0	0	0	0	0	0	0
Mycoacia	0	0	0	0	0	0.01	0	0	0	0	0	0
Mycoarachis	0.01	0	0	0	0.01	0.01	0.01	0.02	0.01	0.01	0.01	0
Mycosphaerella	0.01	0.02	0	0.01	0	0.01	0	0.02	0	0	0	0
Mycothermus	0	0.01	0	0	0	0	0	0	0	0	0	0
Myrmecridium	0.03	0.02	0	0.01	0	0	0	0	0	0	0	0
Myrothecium	0.02	0	0.02	0.08	0	0.01	0	0.01	0	0	0	0
Naganishia	0	0	0	0	0	0	0	0	0	0	0	0
Nakataea	0	0.01	0	0.01	0	0	0	0	0	0	0	0
Natantispora	0	0	0	0.05	0	0	0	0	0	0	0	0
Nectria	0.02	0	0	0.07	0	0	0	0	0	0	0	0
Nematoctonus	0	0	0	0	0	0	0	0	0	0	0	0
Neoascochyta	0.01	0	0	0	0	0	0	0	0	0	0	0
Neocamarosporium	0	0	0	0	0	0	0	0	0	0	0	0
Neonectria	0.02	0.01	0	0.04	0	0	0	0.01	0	0	0	0
Neopestalotiopsis	0.02	0	0	0.02	0	0	0	0	0	0	0	0
Neosartorya	0	0	0	0	0	0	0	0	0	0	0	0
Neosetophoma	0	0	0	0	0	0	0	0	0	0	0	0
Neurospora	0.03	0.02	0	0.01	0	0	0.09	0.01	0	0.01	0.01	0.02
Nidulariopsis	0	0	0	0	0	0	0	0	0	0	0	0
Nigrograna	0.01	0	0	0	0	0	0	0	0	0	0	0
Nigrospora	0	0	0	0	0	0	0	0	0	0	0	0
Nothophoma	0	0	0	0	0	0	0	0	0	0	0	0
Occultifur	0	0	0	0	0	0	0	0	0	0	0	0
Ochroconis	0.01	0	0	0	0	0	0	0	0	0	0	0
Oedocephalum	0	0	0	0	0	0	0	0	0	0	0	0
Oidiodendron	0	0	0.01	0.03	0	0	0	0	0	0	0	0
Olpidium	0	0.03	0.01	0.13	0	0	0	0.01	0	0	0	0
Ophiocordyceps	0	0	0	0	0	0	0	0	0	0	0	0
Orpinomyces	0	0	0	0	0	0	0	0	0	0	0	0
Panaeolus	0	0	0	0	0	0	0	0	0	0	0	0
Papiliotrema	0.01	0.01	0	0.01	0	0	0	0	0	0	0	0
Paraboeremia	0	0.02	0.01	0.01	0	0	0	0	0	0	0	0
Paraconiothyrium	0	0	0	0	0	0	0.01	0	0	0	0	0.01
Paramyrothecium	0	0	0	0	0	0	0	0	0	0	0	0
Paraphaeosphaeria	0	0	0	0	0	0	0.01	0	0	0	0	0
Paraphysoderma	0.01	0	0	0	0	0	0	0.01	0	0	0	0
Parascedosporium	0.02	0	0	0.03	0	0	0	0	0	0	0	0
Parasola	0	0	0	0	0	0	0	0	0	0	0	0
Parateratosphaeria	0	0	0	0	0	0	0	0	0	0	0	0
Patellaria	0	0	0	0	0	0	0	0	0	0	0	0
Penicillium	0.21	0.06	0.07	0.14	0.01	0.01	0.2	0.04	0	0.01	0.02	0.08
Peniophora	0	0	0	0	0	0	0	0	0	0	0	0
Periconia	0.01	0	0	0	0	0	0	0	0	0	0	0
Pestalotiopsis	0.13	0.11	0.15	0.1	0.13	0.15	0.15	0.15	0.11	0.16	0.12	0.18
Petriellopsis	0	0	0	0	0	0	0	0	0	0	0	0
Pezoloma	0	0	0	0	0	0	0	0	0	0	0	0
Phacidium	0	0	0	0	0	0	0	0	0	0	0	0
Phaeoacremonium	0	0	0	0	0	0	0	0	0	0	0	0
Phaeococcomyces	0	0	0	0	0.01	0	0	0	0	0	0	0
Phaeophleospora	0	0	0	0	0	0	0	0	0	0	0	0
Phaeosphaeria	0	0	0	0	0	0	0	0	0	0	0	0.01
Phaeotheca	0	0	0	0	0	0	0	0	0	0	0	0
Phaeothecoidea	0	0	0	0	0	0	0	0	0	0	0	0
Phallus	0	0	0	0	0	0	0	0	0	0	0	0
Phellorinia	0	0	0	0	0	0	0	0	0	0	0	0
Phialemonium	0	0	0	0	0	0	0	0	0	0	0	0
Phialocephala	0.01	0.01	0.02	0.04	0	0	0	0	0	0	0	0
Phialophora	0	0	0.01	0	0	0.01	0.01	0	0	0	0.01	0
Phialosimplex	0	0	0	0	0	0	0	0	0	0	0	0
Phlebia	0	0	0	0	0	0	0	0	0	0	0	0
Phlebiopsis	0	0	0	0	0	0	0	0	0	0	0	0
Phoma	0	0	0	0	0	0	0	0	0	0	0	0
Phomatodes	0	0	0	0	0	0	0	0	0	0	0	0
Phomopsis	0	0	0	0	0	0	0	0	0	0	0	0
Phyllosticta	0	0	0	0	0	0	0	0	0	0	0	0
Pichia	0.14	0.17	0.18	0.35	0.02	0	0.06	0.1	0	0.01	0.02	0.05
Pilidium	0	0	0.01	0.01	0	0	0	0	0	0	0	0
Pithoascus	0	0	0	0	0	0	0	0	0	0	0	0
Plectosphaerella	0	0.05	0.01	0.05	0	0.01	0	0.02	0.01	0	0	0.01
Plenodomus	0	0	0	0	0	0	0	0	0	0	0	0
Pleuroascus	0	0	0	0.02	0	0	0	0	0	0	0	0
Poaceascoma	0	0	0	0	0	0	0	0	0	0	0	0
Pochonia	0	0	0	0	0	0	0	0	0	0	0	0
Podoscypha	0	0	0	0	0	0	0	0	0	0	0	0
Podosphaera	0	0	0	0	0	0	0	0	0	0	0	0.01
Podospora	0.08	0.1	0.04	0.26	0.01	0.01	0.02	0.07	0.04	0.02	0.01	0.03
Porotheleum	0.01	0	0	0	0	0	0	0	0	0	0	0
Powellomyces	0	0	0	0	0	0	0	0	0	0	0	0
Preussia	0	0.01	0	0.02	0	0	0	0	0	0	0	0.01
Pseudaleuria	0	0	0	0	0	0	0	0	0	0	0	0
Pseudallescheria	0.01	0	0.01	0.01	0.01	0	0.01	0.01	0	0.01	0	0.01
Pseudeurotium	0.02	0.03	0.03	0.08	0	0	0.01	0	0	0	0	0
Pseudocercospora	0	0	0	0	0	0	0	0	0	0	0	0
Pseudogymnoascus	0	0.01	0	0	0	0	0	0	0	0	0	0
Pseudopestalotiopsis	0.02	0.01	0.02	0.01	0	0	0	0	0	0	0	0
Pseudopithomyces	0	0	0	0	0	0	0	0	0	0	0	0
Pseudoplagiostoma	0	0.01	0	0	0	0	0	0	0	0	0	0
Pseudoramichloridium	0	0	0	0	0	0	0	0	0	0	0	0
Pseudoseptoria	0	0	0	0	0	0	0	0	0	0	0	0
Purpureocillium	0	0	0	0	0	0	0	0	0	0	0	0
Pyrenochaeta	0.01	0	0	0.03	0	0.01	0	0	0	0	0	0
Pyrenochaetopsis	0.09	0.02	0.04	0.05	0.01	0	0.02	0.01	0	0	0.01	0.02
Pyrenophora	0	0	0	0	0	0	0	0	0	0	0	0
Pyricularia	0	0	0	0	0	0	0	0	0	0	0	0
Ramicandelaber	0	0	0	0	0	0	0	0	0	0	0	0
Ramichloridium	0	0	0	0	0	0	0	0	0	0	0	0
Ramularia	1.79	1.26	1.11	1.4	0.1	0.05	0.41	0.09	0.03	0.2	0.26	1.1
Rasamsonia	0	0	0	0	0	0	0	0	0	0	0	0
Recurvomyces	0	0	0	0	0	0	0	0	0	0	0	0
Rhinocladiella	0	0	0	0	0	0	0	0	0	0	0	0
Rhizoctonia	0	0	0	0	0	0	0	0	0	0	0	0
Rhizodermea	0	0	0	0	0	0	0	0	0	0	0	0
Rhizomucor	0	0	0	0	0	0	0	0	0	0	0	0
Rhizophagus	0	0	0	0	0	0	0	0	0	0	0	0
Rhizophlyctis	0	0	0	0	0	0	0	0	0	0	0	0
Rhizophydium	0	0	0	0	0	0	0	0	0	0	0	0
Rhizopus	0	0	0	0	0	0	0	0	0	0	0	0
Rhodosporidiobolus	0.01	0	0	0	0	0	0	0	0	0	0	0
Rhodotorula	0	0	0	0	0.01	0.01	0.01	0	0.01	0	0	0
Robillarda	0.01	0	0	0	0	0	0	0	0	0	0	0
Roussoella	0	0	0	0	0	0	0	0	0	0	0	0
Russula	0.06	0.02	0.02	0.05	0	0	0	0	0	0	0	0
Rutstroemia	0	0	0	0	0	0	0	0	0	0	0	0
Saccharomyces	0.05	0.01	0.01	0.02	0.01	0.01	0.01	0.01	0.01	0.01	0	0.03
Sagenomella	0.01	0	0	0.02	0	0	0	0	0	0	0	0
Saitozyma	0.93	0.56	0.38	0.93	0.07	0.02	0.14	0.11	0.05	0.01	0.01	0.1
Sarcinomyces	0	0	0	0	0	0	0	0	0	0	0	0
Sarocladium	0.03	0.04	0.02	0.09	0.02	0.01	0.14	0.46	0	0	0.24	0.98
Savoryella	0	0	0	0	0	0	0	0	0	0.03	0	0
Sawadaea	0	0	0	0	0	0	0	0	0	0	0	0
Scedosporium	0	0	0.11	0	0	0	0	0	0	0	0	0
Schizophyllum	0	0.01	0.01	0.01	0	0	0	0	0	0	0	0.01
Scleroderma	0	0	0	0	0	0	0	0	0	0	0	0
Scolecobasidium	0	0	0	0	0	0	0	0	0	0	0	0
Scopulariopsis	0	0	0	0	0	0	0	0	0	0	0	0
Scytalidium	0.02	0.01	0	0	0	0	0	0	0	0	0	0
Sebacina	0.04	0.01	0.02	0.02	0	0	0	0	0	0	0	0
Septoriella	0	0	0	0	0	0	0	0	0	0	0	0
Serendipita	0	0	0	0	0	0	0	0	0	0	0	0.01
Simocybe	0	0	0	0	0.01	0	0	0	0	0	0	0
Simplicillium	0.37	0.38	0.27	0.87	0.02	0	0.07	0.04	0.03	0	0	0.02
Sirobasidium	0	0	0	0	0	0	0	0	0	0	0	0
Sistotremastrum	0	0	0	0	0	0	0	0	0	0	0	0
Solicoccozyma	0	0	0.01	0.02	0	0	0	0.01	0	0	0	0
Sphaerellopsis	0	0	0	0	0	0	0	0	0	0	0	0
Sphaerulina	0	0	0	0	0	0	0	0	0	0	0	0
Spirosphaera	0	0	0	0.01	0	0	0	0	0	0	0	0
Sporisorium	0	0	0	0	0	0	0	0	0	0	0	0
Sporobolomyces	0.02	0	0	0	0	0	0	0	0	0	0	0.01
Stachybotrys	0.04	0.04	0.01	0.09	0	0	0.01	0.01	0	0	0	0
Stagonospora	0	0	0	0	0	0	0	0	0	0	0	0
Stemphylium	0	0	0	0	0	0	0	0	0	0	0	0
Sterigmatomyces	0.04	0.02	0.04	0.02	0.03	0.03	0.06	0.05	0.02	0.03	0.03	0.04
Stropharia	0	0	0	0	0	0	0	0	0	0	0	0
Symmetrospora	0	0	0	0.01	0	0	0	0	0	0	0	0
Taifanglania	0	0	0	0.06	0	0	0	0	0	0	0	0
Talaromyces	0.2	0.12	0.08	0.43	0.01	0.01	0.02	0.05	0.01	0	0	0.01
Tausonia	0	0	0	0	0	0.01	0	0.07	0	0	0	0
Tetragoniomyces	0	0	0	0.01	0	0	0.01	0	0	0	0	0
Tetraplosphaeria	0	0	0	0.08	0.01	0	0.01	0	0	0	0	0
Thelebolus	0	0	0	0	0	0	0	0	0	0	0	0
Thermoascus	0	0	0	0	0	0	0	0	0	0	0	0
Thermomyces	0	0	0	0	0	0	0	0	0	0	0	0
Thielavia	0	0	0	0	0	0	0	0	0	0	0	0
Thozetella	0.01	0.02	0	0	0	0	0.01	0	0	0	0	0
Thyrostroma	0	0	0	0	0	0	0	0	0	0	0	0
Tilletiopsis	0	0	0	0	0	0	0	0	0	0	0	0
Tinhaudeus	0	0	0	0	0	0	0	0	0	0	0	0
Tomentella	0.01	0	0.02	0.06	0	0	0	0	0	0	0	0
Torulaspora	0	0	0	0	0	0	0	0	0	0	0	0
Toxicocladosporium	0	0	0	0	0	0	0.01	0	0	0	0	0
Trametes	0.01	0.01	0.01	0.01	0	0	0	0	0	0	0	0
Trechispora	0.07	0.06	0.07	0.34	0	0	0.03	0.01	0.01	0.01	0	0
Trematosphaeria	0	0	0	0	0	0	0	0	0	0	0	0
Tricharina	0	0	0	0	0	0	0	0	0	0	0	0
Trichocladium	0	0	0	0.01	0	0	0	0	0	0	0	0
Trichoderma	0.08	0.04	0.05	0.24	0.01	0	0.03	0.02	0	0.01	0	0
Trichophyton	0	0	0	0	0	0	0	0	0	0	0	0
Trichosporon	0.02	0.02	0.04	0.02	0.04	0.03	0.02	0.03	0.02	0.02	0.01	0.04
Trichothecium	0	0	0	0	0	0	0	0	0	0	0	0
Tubaria	0	0	0	0	0	0	0	0	0	0	0	0
Tuber	0	0	0	0	0	0	0	0	0	0	0	0
Tulostoma	0	0	0	0	0	0	0	0	0	0	0	0
Typhula	0	0	0	0	0	0	0	0	0	0	0	0
Udeniomyces	0	0	0	0	0	0	0	0	0	0	0	0
Udeniozyma	0	0	0	0	0	0	0	0	0	0	0	0
Ulocladium	0	0	0	0	0	0	0	0	0	0	0	0
Umbelopsis	0	0.01	0	0	0	0	0	0	0	0	0	0
Uncinocarpus	0	0	0	0	0	0	0	0	0	0	0	0
unclassified	8.77	7.96	9.03	10.84	7.22	6.28	7.65	7.17	6.09	6.68	6.42	7.4
unclassified_Agaricales	0.01	0.04	0.02	0	0.01	0.01	0.01	0.01	0.01	0.01	0.01	0.03
unclassified_Agaricomycetes	0.01	0.01	0.01	0.01	0	0	0.01	0	0	0	0	0
unclassified_Amphisphaeriaceae	0	0	0	0	0	0	0	0	0	0	0	0
unclassified_Apiosporaceae	0	0	0	0	0	0	0	0	0	0	0	0
unclassified_Archaeosporaceae	0	0	0	0	0	0	0	0	0	0	0	0
unclassified_Archaeosporales	0	0	0	0.02	0	0	0	0	0	0	0	0
unclassified_Ascobolaceae	0	0	0	0	0	0	0	0	0	0	0	0
unclassified_Ascomycota	0.78	0.32	0.5	1.14	0.35	0.22	0.46	0.28	0.2	0.19	0.21	0.31
unclassified_Aspergillaceae	0	0.01	0	0.01	0	0	0	0	0	0	0	0
unclassified_Auriculariales	0.02	0.02	0.03	0.08	0	0	0.01	0	0	0.01	0	0.01
unclassified_Basidiomycota	0.03	0.02	0.01	0.04	0.01	0	0.01	0	0	0	0	0.01
unclassified_Blastocladiomycota	0.05	0.03	0.01	0.11	0	0	0	0.01	0	0	0	0
unclassified_Branch02	0	0	0	0	0	0	0	0	0	0	0	0
unclassified_Branch06	0	0	0	0.01	0	0	0	0	0	0	0	0.01
unclassified_Cantharellales	0	0	0	0	0	0	0	0	0	0	0	0
unclassified_Capnodiaceae	0	0	0	0.01	0	0	0	0	0	0	0	0
unclassified_Capnodiales	0	0.02	0.01	0.05	0	0	0.01	0	0	0	0	0.01
unclassified_Catabotrydaceae	0	0	0	0	0	0	0	0	0	0	0	0
unclassified_Ceratobasidiaceae	0.15	0.11	0.1	0.53	0.01	0	0.03	0.02	0.01	0	0	0.03
unclassified_Ceratostomataceae	0	0	0	0.01	0	0	0	0	0	0	0	0
unclassified_Cercozoa	0	0	0	0	0	0	0	0	0	0	0	0
unclassified_Chaetomiaceae	0.84	0.28	0.18	0.32	0.03	0.08	0.62	0.13	0.08	0.1	0.07	0.34
unclassified_Chaetosphaeriaceae	0	0	0	0.01	0	0	0	0	0	0	0	0
unclassified_Chaetothyriales	0	0	0	0.07	0	0	0	0	0	0	0	0
unclassified_Chytridiomycetes	0	0	0	0	0	0	0	0	0	0	0	0
unclassified_Chytridiomycota	0	0	0	0	0.01	0.01	0	0	0.01	0	0	0
unclassified_Clavicipitaceae	0	0.01	0	0	0	0	0	0	0	0	0	0
unclassified_Clavulinaceae	0	0	0	0	0	0	0	0	0	0	0	0
unclassified_Coniochaetaceae	0	0	0	0	0	0	0	0	0	0	0	0
unclassified_Coniochaetales	0	0.01	0	0.03	0	0	0	0	0	0	0	0
unclassified_Cordycipitaceae	0	0	0	0	0.01	0.04	0.02	0.09	0	0	0	0.01
unclassified_Cyphellaceae	0	0.01	0	0	0	0	0	0	0	0	0	0
unclassified_Dacrymycetes	0	0	0	0	0	0	0	0	0	0	0	0
unclassified_Dermateaceae	0	0	0	0	0	0	0	0	0	0	0	0
unclassified_Diaporthales	0	0	0	0	0	0	0	0	0	0	0	0
unclassified_Didymellaceae	0	0.02	0	0	0	0	0	0.01	0	0	0	0
unclassified_Didymosphaeriaceae	0	0	0	0.03	0	0	0	0	0	0	0	0
unclassified_Dipodascaceae	0.06	0.02	0	0.02	0	0	0.03	0	0	0.01	0	0.01
unclassified_Dothideales	0	0	0	0	0	0	0	0	0	0	0	0
unclassified_Dothideomycetes	0.26	0.25	0.25	0.61	0.16	0.12	0.17	0.14	0.12	0.15	0.1	0.16
unclassified_Endogonales	0.01	0	0	0	0	0	0	0	0	0	0	0
unclassified_Eremomycetaceae	0	0	0	0	0	0	0	0	0	0	0	0
unclassified_Eukaryota_kgd_Incertae_sedis	0	0	0	0	0	0	0	0	0	0	0	0
unclassified_Eurotiales	0.06	0.07	0.05	0.14	0.01	0	0.01	0.01	0.01	0	0	0
unclassified_Eurotiomycetes	0	0	0	0	0	0	0	0	0	0	0	0
unclassified_Fungi	60.7	63.63	62.46	51.56	68.76	69.44	63.73	66.31	71.82	68.87	70.71	64.36
unclassified_Ganodermataceae	0	0	0	0	0	0	0	0	0	0	0	0
unclassified_Geastraceae	0	0	0	0	0	0	0	0	0	0	0	0
unclassified_Geastrales	0	0	0	0	0	0	0	0	0	0	0	0
unclassified_Glomeraceae	0	0	0	0	0	0	0	0	0	0	0	0
unclassified_Glomeromycota	0	0.02	0.01	0.09	0	0	0.01	0.01	0	0	0	0
unclassified_Gnomoniaceae	0	0	0	0	0	0	0	0	0	0	0	0
unclassified_GS05	0	0	0	0	0	0	0	0	0	0	0	0
unclassified_GS11	0	0	0	0	0	0	0	0	0	0	0	0.01
unclassified_GS24	0	0	0	0	0	0	0	0	0	0	0	0
unclassified_GS31	0	0	0	0	0	0	0	0	0	0	0	0
unclassified_Halosphaeriaceae	0.04	0.02	0.03	0.02	0.01	0.03	0.01	0.03	0.02	0.03	0.02	0.03
unclassified_Helotiaceae	0	0	0	0.04	0	0	0	0	0	0	0	0
unclassified_Helotiales	0.11	0.11	0.06	0.26	0.02	0.01	0.05	0.03	0.01	0.01	0.01	0.03
unclassified_Herpotrichiellaceae	0	0	0	0.01	0	0	0	0	0	0	0	0
unclassified_Hyaloriaceae	0	0	0	0.01	0	0	0.01	0	0	0	0	0
unclassified_Hyaloscyphaceae	0	0	0	0	0	0	0	0	0	0	0	0
unclassified_Hydnodontaceae	0	0	0	0	0	0	0	0	0	0	0	0
unclassified_Hymenochaetaceae	0	0	0	0	0	0	0	0	0	0	0	0
unclassified_Hypocreales	0.41	0.5	0.39	1.47	0.19	0.16	0.15	0.18	0.09	0.12	0.11	0.19
unclassified_Hypocreales_fam_Incertae_sedis	0.18	0.11	0.15	0.25	0.18	0.11	0.16	0.16	0.09	0.09	0.09	0.16
unclassified_Lasiosphaeriaceae	0.07	0.2	0.08	0.2	0.01	0	0.01	0.03	0	0.01	0	0.02
unclassified_Lecanoromycetes	0	0	0	0	0	0	0	0	0	0	0	0
unclassified_Lentitheciaceae	0	0	0	0	0	0	0	0	0	0	0	0
unclassified_Leotiomycetes	0	0	0.01	0	0	0	0	0	0	0	0	0
unclassified_Leucosporidiales	0	0	0	0	0	0	0	0	0	0	0	0
unclassified_Lophiostomataceae	0.01	0	0.01	0	0	0	0	0	0	0.01	0	0
unclassified_Magnaporthaceae	0.01	0.01	0.01	0.01	0.01	0	0	0.01	0.01	0	0	0
unclassified_Magnaporthales	0.01	0.01	0.02	0.05	0	0.01	0	0	0	0	0	0
unclassified_Malasseziales	0	0	0	0	0	0	0	0	0	0	0	0
unclassified_Meruliaceae	0	0	0	0	0	0	0	0	0	0	0	0
unclassified_Microascaceae	0	0	0	0	0	0	0	0	0	0	0	0
unclassified_Microascales	0.01	0	0	0.01	0	0.01	0	0	0	0	0	0
unclassified_Mortierellaceae	0	0	0	0	0	0	0	0	0	0	0	0
unclassified_Mortierellales	0.01	0.01	0	0.05	0	0	0	0	0	0	0	0
unclassified_Mycosphaerellaceae	0	0	0	0	0	0	0	0	0	0	0	0
unclassified_Myriangiales	0	0	0	0	0	0	0	0	0	0	0	0
unclassified_Nectriaceae	0.94	0.79	1.09	0.88	1.2	1.09	1.05	1.03	0.88	1.09	0.98	1.38
unclassified_Olpidiales	0	0	0	0.01	0	0	0	0	0	0	0	0
unclassified_Onygenales	0	0	0	0	0	0	0	0	0	0	0	0
unclassified_Ophiocordycipitaceae	0	0	0	0	0	0	0	0	0	0	0	0
unclassified_Ophiostomataceae	0.01	0	0	0	0	0	0	0	0	0	0	0
unclassified_Ophiostomatales	0.04	0.04	0	0.07	0.01	0	0	0.01	0	0	0	0
unclassified_Orbiliaceae	0	0	0	0	0	0	0	0	0	0	0	0
unclassified_Orbiliales	0	0	0	0	0	0	0	0	0	0	0	0
unclassified_Orbiliomycetes	0	0	0	0	0	0	0	0	0	0	0	0
unclassified_Paraglomerales	0	0	0	0	0	0	0	0	0	0	0	0
unclassified_Pezizaceae	0	0	0	0	0	0	0	0	0	0	0	0
unclassified_Pezizales	0	0	0.01	0	0	0	0.01	0	0	0	0	0
unclassified_Pezizomycetes	0	0	0.01	0	0	0	0	0	0	0	0	0
unclassified_Phaeosphaeriaceae	0	0	0	0.02	0	0	0	0	0	0	0	0
unclassified_Plantae	0.01	0	0	0	0	0	0	0.01	0	0	0	0
unclassified_Plectosphaerellaceae	0.01	0.01	0	0	0	0	0	0	0	0	0	0.01
unclassified_Pleosporaceae	0	0.01	0	0	0	0.01	0	0.02	0	0	0	0
unclassified_Pleosporales	0.1	0.1	0.07	0.23	0.04	0.04	0.06	0.19	0.03	0.04	0.04	0.02
unclassified_Pleurotaceae	0	0	0	0	0	0	0	0	0	0	0	0
unclassified_Polyporaceae	0	0	0	0	0	0	0	0	0	0	0	0
unclassified_Polyporales	0	0	0	0.03	0	0	0	0	0	0	0	0
unclassified_Pyronemataceae	0.03	0.02	0.05	0.05	0.02	0.02	0.08	0.03	0.03	0.03	0.02	0.04
unclassified_Rhizophydiales	0.02	0	0	0	0	0	0	0	0	0	0	0.01
unclassified_Rozellomycota	0.3	0.27	0.16	0.44	0.04	0.02	0.14	0.04	0.02	0.02	0.01	0.09
unclassified_Russulales	0	0	0	0	0	0	0	0	0	0	0	0
unclassified_Saccharomycetaceae	0.05	0.04	0.02	0.04	0	0	0.02	0	0	0	0.01	0.01
unclassified_Saccharomycetales	0.03	0.02	0.01	0.02	0	0	0	0	0	0	0	0
unclassified_Saccharomycetales_fam_Incertae_sedis	0	0	0	0	0	0	0	0	0	0	0	0
unclassified_Sarcosomataceae	0	0	0	0	0	0	0	0	0	0	0	0
unclassified_Sclerotiniaceae	0	0	0	0	0	0	0	0	0	0	0	0
unclassified_Sebacinaceae	0.01	0	0	0	0	0	0	0	0	0	0	0
unclassified_Sebacinales	0	0	0	0.02	0	0	0.01	0	0	0	0	0
unclassified_Sordariaceae	0	0.01	0	0	0	0	0	0	0	0	0	0
unclassified_Sordariales	1.38	1.26	0.86	3.31	0.34	0.25	0.49	0.5	0.29	0.29	0.27	0.39
unclassified_Sordariomycetes	0.26	0.29	0.2	0.79	0.12	0.12	0.18	0.12	0.07	0.09	0.07	0.13
unclassified_Spizellomycetaceae	0	0	0	0	0	0	0	0	0	0	0	0
unclassified_Spizellomycetales	0	0	0	0	0	0	0	0	0	0	0	0
unclassified_Sporidiobolales	0.02	0	0	0	0	0	0	0	0	0	0	0
unclassified_Sporormiaceae	0.16	0.14	0.13	0.46	0.08	0.05	0.1	0.08	0.05	0.06	0.06	0.09
unclassified_Stachybotryaceae	0.02	0.01	0	0.04	0	0	0	0	0	0	0	0
unclassified_Strophariaceae	0	0.02	0	0.05	0	0	0.01	0	0	0	0	0.01
unclassified_Sympoventuriaceae	0	0	0	0.01	0	0	0	0	0	0	0	0
unclassified_Teratosphaeriaceae	0	0	0	0	0	0	0.01	0	0	0	0	0
unclassified_Tetraplosphaeriaceae	0	0	0	0	0	0	0	0	0	0	0	0
unclassified_Thelephoraceae	0.01	0.01	0.01	0.03	0	0	0.01	0	0	0	0	0
unclassified_Togniniaceae	0	0	0	0.01	0	0	0	0	0	0	0	0
unclassified_Trechisporales	0.01	0.01	0.01	0.03	0.01	0	0	0	0	0	0	0
unclassified_Tremellaceae	0	0	0	0	0	0	0	0	0	0	0	0
unclassified_Tremellales	0.04	0	0	0.02	0.01	0.01	0.01	0.01	0	0	0	0.04
unclassified_Tremellomycetes	0	0	0	0	0	0	0	0	0	0	0	0
unclassified_Trichocomaceae	0.01	0	0	0.02	0.01	0	0	0	0	0	0	0.02
unclassified_Tricholomataceae	0	0	0	0.02	0	0	0	0	0	0	0	0
unclassified_Tubeufiaceae	0	0	0	0	0	0	0	0	0	0	0	0
unclassified_Valsaceae	0.07	0.05	0.01	0.11	0	0	0	0.03	0	0	0	0
unclassified_Venturiaceae	0.01	0.01	0	0.01	0	0	0	0	0	0	0	0
unclassified_Venturiales	0	0	0	0	0	0	0	0	0	0	0	0
unclassified_Verrucariales	0	0	0	0	0	0	0	0	0	0	0	0
unclassified_Xylariaceae	0	0	0	0	0.01	0	0	0	0	0	0	0
unclassified_Xylariales	0.04	0.02	0	0.06	0.01	0	0	0	0	0	0	0
Uncobasidium	0	0	0	0	0	0	0	0	0	0.01	0	0
Uwebraunia	0	0	0.01	0	0	0	0	0	0	0	0	0
Valsa	0	0	0	0	0	0	0	0	0	0	0	0
Valsonectria	0	0	0	0.02	0	0	0	0	0	0	0	0
Vanrija	0	0	0	0	0	0	0	0	0	0	0	0
Vermiconia	0	0	0	0	0	0	0	0	0	0	0	0
Verticillium	0.04	0.04	0.02	0.06	0.03	0.01	0.01	0.03	0.01	0.01	0.01	0.01
Vishniacozyma	0.03	0.02	0.03	0.1	0	0.01	0	0.01	0	0	0	0
Volvariella	0	0	0	0	0	0	0	0	0	0	0	0
Wallemia	0.01	0.01	0.01	0	0.01	0	0	0.01	0	0.01	0	0.01
Wardomyces	0	0	0	0	0	0	0	0	0	0	0	0
Westerdykella	0.04	0.04	0.07	0.03	0.05	0.06	0.05	0.03	0.03	0.04	0.04	0.08
Wilcoxina	0	0	0	0	0	0	0	0	0	0	0	0
Xenoacremonium	0.01	0	0	0	0	0	0	0	0	0	0	0
Xenodidymella	0	0	0	0	0	0.01	0	0.02	0	0	0	0
Xerochrysium	0	0	0	0	0	0	0	0	0	0	0	0
Xeromyces	0	0	0	0	0	0	0	0	0	0	0	0
Xylaria	0	0	0	0	0	0	0	0	0	0	0	0
Xylogone	0	0.01	0	0	0	0	0	0	0	0	0	0
Yarrowia	0	0	0	0	0	0	0	0	0	0	0	0
Zopfiella	15.84	16.47	18.85	12.26	19.7	20.74	19.27	20.09	19.24	20.92	19.44	19.72
Zygosaccharomyces	0	0	0	0	0	0	0	0	0	0	0	0.01

## Sheet: J_phylum
	JB1	JB2	JB3	JB5	JR1	JR2	JR3	JR4	JE1	JE3	JE4	JE5
Ascomycota	18.09	16.02	13.25	23.39	45.43	16.51	29.14	25.04	16.95	2.99	15.7	12.67
Basidiomycota	3.02	3.7	3.66	5.32	3.21	4.99	2.93	2.16	2.76	0.65	2.77	3.74
Blastocladiomycota	0.32	0.49	0.25	0.21	0.04	0.53	0.36	0.21	0.3	0.05	0.44	0.2
Calcarisporiellomycota	0	0	0	0	0	0	0	0	0	0	0	0
Cercozoa	0	0.02	0	0	0.25	0	0.01	0.02	0.01	0	0	0.02
Chytridiomycota	0	0	0	0.07	0	0	0	0.02	0	0	0	0
Entomophthoromycota	0	0	0.06	0	0	0	0	0	0	0	0	0
Glomeromycota	0.17	0.07	0.14	0.13	0.02	0.08	0	0.04	0	0.01	0.03	0.09
Kickxellomycota	0	0	0	0	0	0	0	0	0	0	0	0
Monoblepharomycota	0	0	0	0.05	0.02	0	0	0	0	0.01	0	0
Mortierellomycota	0.5	0.78	0.68	1.08	0.18	0.54	0.66	0.11	0.47	0.04	0.5	0.47
Mucoromycota	0.06	0	0	0	0	0	0.03	0	0	0	0	0
Neocallimastigomycota	0	0	0	0	0	0	0	0	0	0	0	0
Olpidiomycota	0.05	0.1	0.06	0.02	0	0.06	0.04	0.01	0.06	0.01	0.03	0.09
Rozellomycota	18.58	17.09	19.62	13.18	3.72	13.08	11.76	5	11.82	2.11	16.59	12.66
unclassified	36.73	37.12	36.94	32.52	24.71	45.73	37.44	58.6	52.1	90.97	41.12	51
unclassified_Eukaryota_kgd_Incertae_sedis	0	0	0	0	0	0	0.07	0	0	0	0	0
unclassified_Fungi	22.46	24.52	25.28	24.04	22.41	18.48	17.47	8.8	15.52	2.92	22.81	19.04
unclassified_Plantae	0	0.07	0.05	0	0.02	0	0.08	0	0.02	0.25	0.01	0.02

## Sheet: J_genus
	JB1	JB2	JB3	JB5	JR1	JR2	JR3	JR4	JE1	JE3	JE4	JE5
Acaulium	0	0	0	0.04	0	0	0	0	0	0	0	0
Acremonium	0.24	0.1	0.03	0.13	0	0.03	0.23	0.1	0.04	0.01	0.05	0.02
Acrophialophora	0	0	0	0	0	0	0	0	0	0	0	0
Actinomucor	0	0	0	0	0	0	0	0	0	0	0	0
Agaricus	0	0	0	0	0.08	0.06	0	0	0.01	0	0.04	0.04
Ajellomyces	0	0	0	0	0	0	0	0	0	0	0	0
Allophoma	0	0	0	0	0	0	0	0	0	0	0	0
Alternaria	0.16	0.03	0.36	0	0.88	0.11	0.45	0.17	0	0	0.83	0
Amanita	0.01	0	0	0	0	0	0	0	0	0	0	0
Anthopsis	0	0	0	0.03	0.02	0.15	0	0.03	0	0	0.01	0
Apiosordaria	0	0	0	0.06	0	0	0	0	0	0	0	0
Apiotrichum	0.04	0	0.01	0.06	0.01	0.08	0.09	0.01	0.01	0	0.05	0.03
Aplosporella	0	0	0	0.05	0	0	0	0	0	0	0	0
Aporospora	0	0	0	0	0	0	0	0	0	0	0	0
Arachnomyces	0	0	0	0	0	0	0	0	0	0	0	0
Archaeorhizomyces	0.05	0	0	0	0.02	0.05	0.1	0.03	0.02	0	0.07	0
Arnium	0	0	0	0	0	0	0	0	0	0	0	0
Arthrobotrys	0	0	0	0	0	0	0	0	0	0	0	0
Arthrocladium	0	0	0	0	0	0	0	0	0	0	0	0
Arthrographis	0	0.09	0	0	0	0	0	0	0	0	0	0
Ascobolus	0.13	0.03	0	0	0.04	0	0	0	0	0	0	0
Ascochyta	0	0	0	0	0	0	0	0	0	0	0	0
Aspergillus	1.12	0.23	0.45	0.22	0.13	0.79	0.21	0.05	0.26	0.12	0.6	0.35
Aureobasidium	0	0.42	0.04	0.03	0.13	0	0.03	0.14	0	0	0	0.06
Auricularia	0	0	0.12	0	0	0	0	0	0.04	0	0.03	0
Basidiobolus	0	0	0.06	0	0	0	0	0	0	0	0	0
Beauveria	0	0	0	0	0	0	0	0	0	0.01	0	0
Bensingtonia	0	0	0	0	0.42	0	0	0	0	0	0	0
Betamyces	0	0	0	0	0	0	0	0.02	0	0	0	0
Bipolaris	0	0	0	0.08	0.03	0	0.06	0.02	0	0	0	0.04
Bjerkandera	0	0	0	0	0	0	0	0	0	0	0	0
Blastobotrys	0	0	0	0	0.02	0	0	0	0.03	0	0	0
Blumeria	0	0	0	0	0	0	0	0	0	0	0	0
Boeremia	0	0	0	0	0	0	0	0	0	0	0	0
Bolbitius	0	0	0	0	0	0	0	0	0	0	0	0
Boothiomyces	0	0	0	0	0	0	0	0	0	0	0	0
Botryosphaeria	0	0	0	0.04	0	0	0	0	0	0	0	0
Bullera	0	0	0	0	0	0	0	0	0.02	0	0	0
Byssomerulius	0	0	0	0	0	0	0	0	0	0	0	0
Cadophora	0.07	0	0	0	0	0	0	0	0	0	0	0
Calcarisporiella	0	0	0	0	0	0	0	0	0	0	0	0
Calyptella	0	0	0	0	0	0	0	0	0	0	0	0
Camposporium	0	0	0	0	0	0	0	0.01	0	0	0	0.07
Candida	0.4	0.2	0.26	1.37	0.05	0.12	0.27	0.07	0.1	0.03	0.12	0.19
Capnobotryella	0	0	0	0	0	0	0	0	0	0	0	0
Catenaria	0.12	0.2	0.15	0.09	0.04	0.39	0.21	0.15	0.2	0.02	0.04	0.07
Cephalotrichum	0	0	0.04	0.05	9.28	0.2	0.52	6.25	0.05	0.03	0.08	0.08
Ceratobasidium	0	0	0	0	0	0	0	0	0	0	0	0
Cercophora	0	0	0	0	0	0	0	0	0	0	0.01	0.02
Cercospora	0	0	0	0	0	0	0	0	0	0	0	0.07
Cerinomyces	0	0	0	0	0	0	0	0	0	0	0	0
Ceriporia	0	0	0	0	0	0	0	0	0	0	0	0
Chaetomidium	0	0	0	0	0	0	0	0	0	0	0	0
Chaetomium	0.1	0	0	0.08	0.05	0.13	0.05	0.17	0.04	0.01	0	0.16
Chaetosphaeria	0	0	0	0.04	0	0	0	0	0	0	0.09	0
Chaetosphaeronema	0	0	0.11	0	0	0	0	0	0	0	0	0
Chalara	0.07	0	0.06	0	0.01	0	0	0	0	0	0	0
Chalastospora	0	0	0	0	0	0	0	0	0	0	0	0
Chionosphaera	0	0	0	0	0.02	0	0	0	0	0	0	0
Chloridium	0.21	0	0	0	0	0	0	0	0	0	0	0.1
Chrysosporium	0	0	0	0.03	0	0.07	0	0	0	0	0	0
Cirrenalia	0	0	0.04	0	0	0	0	0	0	0	0	0
Cistella	0	0	0.04	0.02	0.04	0	0	0	0	0	0.03	0
Cladophialophora	0.09	0	0	0.04	0.02	0	0.03	0	0.08	0	0.05	0
Cladorrhinum	0	0	0	0	0	0	0	0	0	0	0	0
Cladosporium	0.19	0.07	0.07	0.19	0.02	0.05	0.1	0.04	0.22	0.01	0.29	0.12
Clavispora	0	0.02	0	0	0.01	0	0	0	0	0	0.02	0
Cleistothelebolus	0	0	0	0	0	0	0	0	0	0	0	0
Clitocybe	0	0	0	0.01	0	0	0	0	0	0	0	0
Clonostachys	0.02	0	0	0.08	0.04	0	0	0.04	0	0	0.05	0
Colacogloea	0	0	0	0.01	0	0	0	0	0	0	0	0
Collarina	0	0	0	0	0	0	0	0	0	0	0	0
Colletotrichum	0	0	0	0	0	0.01	0.04	0	0	0.01	0	0
Coniochaeta	0	0	0	0.01	0	0.2	0	0	0	0	0	0
Coniolariella	0	0	0	0	0	0	0	0	0	0	0	0
Coniophora	0	0	0	0	0	0	0	0	0	0	0	0
Conlarium	0.09	0.11	0	0.05	0	0.16	0.03	0	0.06	0.01	0	0.07
Conocybe	0	0	0.02	0.02	0.02	0	0.04	0	0.03	0	0	0.02
Coprinellus	0	0	0	0	0	0	0	0	0	0	0	0
Coprinopsis	0	0	0	0	0.16	0	0.24	0.31	0.02	0.18	0	0
Coprinus	0	0	0	0	0	0	0	0	0	0.02	0	0
Cordana	0	0	0	0	0	0.05	0	0	0	0	0	0
Cordyceps	0.03	0	0.05	0	0.04	0	0.06	0.04	0	0	0.07	0.1
Coriolopsis	0	0	0	0	0	0	0	0	0	0	0	0
Corniculariella	0.11	0.2	0.08	0.12	0.01	0.04	0.09	0.04	0.03	0.01	0.07	0.11
Corollospora	0.46	0.07	0.03	0	0.96	1	10.23	1.31	1.82	1.19	0	0
Corynascella	0	0	0	0	0	0	0	0	0	0	0	0
Crepidotus	0	0	0	0	0	0	0	0.05	0	0	0	0
Crocicreas	0	0	0	0	0.01	0	0	0	0	0	0	0
Cryptococcus	0	0	0	0.03	0.01	0.06	0	0.02	0.04	0	0	0
Cryptomarasmius	0	0	0	0	0	0	0	0	0	0	0	0
Curvularia	0	0	0	0	0.01	0.07	0	0.03	0	0	0	0
Cutaneotrichosporon	0	0.07	0	0.01	0.01	0	0.05	0	0	0	0.03	0.04
Cyathus	0	0	0	0	0	0	0	0	0	0	0.01	0
Cyberlindnera	0	0	0	0.01	0	0	0	0	0	0	0	0
Cylindrocladiella	0	0	0	0	0	0	0	0	0	0	0	0
Cylindrosympodium	0	0	0	0	0	0	0	0	0	0	0	0.04
Cyllamyces	0	0	0	0	0	0	0	0	0	0	0	0
Cyphellophora	0	0	0	0	0	0	0	0	0	0	0	0
Cystobasidium	0	0	0	0	0	0	0	0	0	0	0	0
Cystofilobasidium	0.02	0.08	0.07	0.04	0	0	0	0	0.08	0	0	0
Dactylella	0	0	0	0	0	0	0	0	0	0	0	0
Datronia	0	0	0	0	0	0	0	0	0	0	0	0
Debaryomyces	0.03	0	0	0	0	0	0	0	0	0	0	0
Dekkera	0.29	0.21	0.22	0.46	0.03	0.11	0.09	0.02	0.02	0.04	0.22	0.07
Devriesia	0	0	0.08	0	0	0	0	0	0	0	0	0
Diaporthe	0	0	0	0.04	0	0	0	0	0	0	0	0
Dichotomopilus	0	0	0	0	0	0	0	0	0	0	0	0
Dictyochaeta	0	0.02	0	0	0	0	0	0	0	0	0	0
Dictyophora	0	0	0	0.04	0	0	0	0	0	0	0	0
Didymella	0.1	0.03	0.04	0.03	0.49	0.06	0.28	0.06	0	0	0.05	0.07
Dioszegia	0	0	0	0	0.01	0	0	0.01	0	0	0	0
Dipodascus	0	0	0	0.03	0	0	0.02	0	0.02	0	0	0
Diutina	0.04	0	0.04	0	0	0	0	0	0	0	0	0
Dothidea	0	0	0	0	0	0	0	0	0	0	0	0
Echria	0	0	0	0	0	0	0	0	0	0	0	0
Edenia	0	0	0	0	0	0	0	0	0	0	0	0
Emericellopsis	0.38	0.35	0.1	0.52	0.05	0.27	0.18	0.06	0.52	0.01	0.52	0.06
Endochytrium	0	0	0	0.03	0	0	0	0	0	0	0	0
Endophoma	0	0	0	0	0	0	0	0	0	0	0	0
Entoloma	0	0	0	0	0.01	0	0	0	0	0	0	0
Entrophospora	0	0	0	0	0	0	0	0	0	0	0	0
Epicoccum	0	0	0	0.02	0	0	0	0	0	0.01	0	0.03
Erysiphe	0	0	0	0	0	0	0	0	0	0	0	0
Erythrobasidium	0	0	0	0	0	0	0	0	0	0	0	0
Eutypella	0	0	0	0	0	0	0	0	0	0	0	0
Exobasidium	0	0	0	0	0	0	0	0	0	0	0	0
Exophiala	0	0.02	0	0.04	0	0	0	0.02	0	0	0	0
Filobasidium	0	0.15	0.01	0.03	0	0	0	0.01	0.01	0	0	0
Fimetariella	0.11	0.17	0.27	0.23	0.03	0.19	0.09	0.01	0.2	0.03	0.28	0.17
Floccularia	0	0	0	0	0	0	0	0	0	0	0	0
Funneliformis	0	0	0	0	0	0	0	0	0	0	0	0.04
Fusarium	0.54	0.46	0.23	0.51	1.83	0.49	0.21	0.06	0.19	0.01	0.26	0.22
Fusicolla	0	0	0	0	0	0	0	0	0	0	0	0
Gaeumannomyces	0	0	0	0.09	0	0	0.05	0	0.06	0	0	0
Galerella	0	0	0	0	0	0	0	0	0	0	0	0
Gamsia	0	0	0	0.01	0	0	0.03	0	0	0	0	0
Ganoderma	0	0.05	0	0	0	0	0	0	0	0.02	0	0
Gautieria	0	0	0	0	0	0	0	0	0	0	0	0
Geastrum	0	0	0	0	0	0	0	0	0	0	0	0
Geminibasidium	0.03	0	0	0	0	0	0	0	0	0	0	0.08
Geomyces	0	0	0	0	0.02	0	0.25	0.04	0	0.01	0	0
Gibellulopsis	0	0	0	0	0	0	0	0	0	0	0	0
Gliocephalotrichum	0	0	0	0	0	0.08	0	0	0	0	0	0
Gliocladiopsis	0	0	0	0.02	0	0	0	0	0	0	0	0
Gloeocystidiellum	0	0	0	0	0	0	0	0	0	0	0	0
Glomus	0	0	0	0	0	0	0	0	0	0	0	0
Gnomonia	0	0	0	0	0	0	0	0	0	0	0	0
Golovinomyces	0	0	0	0	0	0	0	0	0	0	0	0
Graphium	0	0	0	0	0	0	0	0.09	0	0	0.04	0
Guehomyces	0.17	0.18	0.19	0.38	0.05	0.15	0.07	0.08	0	0.01	0.09	0.1
Gymnoascus	0	0.02	0	0	0	0	0	0	0	0	0	0
Halosarpheia	0	0	0	0	2.41	0.33	1.82	4.54	0.52	0.15	0.04	0
Hannaella	0	0	0	0	0	0	0	0	0	0	0	0
Hansfordia	0	0	0	0	0	0	0	0	0	0	0	0
Hasegawazyma	0	0	0	0.01	0	0	0	0	0	0	0	0
Helicoma	0	0	0	0	0	0	0	0	0	0	0	0
Hirsutella	0	0	0	0	0	0.07	0	0	0	0	0	0
Hortaea	0	0	0	0	0	0	0	0	0	0	0	0.03
Humicola	0.01	0.05	0.05	0.03	0	0	0	0.04	0	0	0	0
Hyaloraphidium	0	0	0	0.05	0.02	0	0	0	0	0.01	0	0
Hyaloscypha	0	0	0	0	0	0	0	0	0	0	0	0.05
Hyaloseta	0.05	0	0	0	0	0	0	0.07	0	0	0	0
Hydnobolites	0	0	0	0	0	0	0	0	0	0	0	0.07
Hydropisphaera	0	0	0	0	0.16	0	0	0	0.09	0	0	0
Hymenogaster	0.09	0.1	0.17	0.32	0.09	0	0.19	0	0.02	0	0.08	0.09
Hymenoscyphus	0	0	0	0	0.03	0	0	0	0	0	0	0
Hyphodontia	0	0	0.1	0	0	0	0	0.04	0	0	0	0
Hypholoma	0	0	0	0	0	0	0	0	0	0	0	0
Hypomyces	0.07	0	0	0	0.03	0	0	0	0	0	0.04	0
Idriella	0	0	0	0	0	0	0	0	0	0	0	0
Ilyonectria	0	0	0	0.01	0	0	0	0	0	0	0	0
Inocybe	0	0.02	0	0.03	0	0.05	0.05	0	0.01	0	0	0.05
Itersonilia	0	0	0	0	0	0	0	0	0	0	0	0
Junewangia	0	0	0	0	0	0	0	0	0	0	0	0
Kamienskia	0	0	0	0	0	0	0	0	0	0	0	0
Kazachstania	0	0	0	1.04	0	0	0	0	0	0.01	0	0.03
Kernia	0	0	0	0	0.01	0	0	0	0	0	0	0
Kluyveromyces	0	0	0	0	0	0	0	0	0	0	0	0
Knufia	0	0	0	0.03	0.11	0	0.25	0.68	0	0	0	0
Kodamaea	0	0.05	0	0.03	0	0.01	0.01	0	0	0	0	0
Kondoa	0	0	0	0	0.01	0	0	0	0	0	0	0
Kotlabaea	0	0	0	0	0.02	0	0	0	0	0	0	0
Lanzia	0.01	0.09	0.03	0.08	0	0.18	0.09	0	0.04	0.01	0.04	0.12
Lasiodiplodia	0	0	0	0	0	0	0	0	0	0	0	0
Latorua	0.03	0	0	0	0	0	0	0	0	0	0	0
Lecanicillium	0	0	0	0.05	0	0.19	0	0	0	0	0	0.12
Lectera	0	0	0	0	0	0	0	0.07	0	0	0	0.04
Lentinula	0.26	0.5	0.62	0.54	0.24	2.13	0.38	0.1	0.56	0.14	0.55	0.61
Lepiota	0	0	0	0	0	0	0	0	0	0	0	0
Leptosphaeria	0	0	0	0	0	0	0	0	0	0	0	0
Leucosphaerina	0	0	0	0	0	0	0	0	0	0	0	0
Leucosporidium	0	0	0.04	0.03	0	0	0	0	0.05	0	0	0
Limacella	0.01	0	0	0	0.02	0	0	0	0.02	0	0.02	0
Lipomyces	0	0	0	0.02	0	0	0	0	0	0	0	0
Lopharia	0	0	0	0	0	0	0	0	0	0	0	0
Lysurus	0	0	0	0	0	0	0	0	0	0	0	0
Madurella	0	0	0	0	0	0	0	0	0	0	0	0
Magnaporthe	0	0	0	0	0	0	0	0	0	0	0	0
Magnaporthiopsis	0	0.05	0.13	0.11	0	0.09	0	0.01	0.1	0.03	0.15	0
Malassezia	0	0	0.02	0	0	0.03	0	0	0	0	0.04	0
Marasmius	0	0	0	0	0	0	0	0.02	0	0	0	0
Mariannaea	0	0	0	0	0	0.1	0	0	0	0.01	0	0
Melampsora	0	0	0	0	0	0	0	0	0	0	0	0
Melanocarpus	0	0	0	0	0	0	0	0	0	0	0	0
Melanospora	0	0	0	0	0	0	0	0	0	0	0	0
Membranomyces	0.31	0.19	0.23	0.3	0.08	0.6	0.17	0.06	0.08	0.01	0.15	0.33
Metacordyceps	0.06	0	0	0	0	0.04	0.08	0	0	0	0	0
Metarhizium	0	0	0.08	0.01	0.03	0	0	0	0	0.01	0.04	0
Metschnikowia	0.02	0	0	0	0	0	0	0	0	0	0	0
Meyerozyma	0	0	0	0.01	0	0	0	0	0	0	0	0
Microascus	0	0.18	0	0.01	0.77	0	0.04	0.02	0.05	0	0	0
Microdochium	0	0	0	0	0	0	0	0	0	0	0	0
Microscypha	0	0	0	0	0	0	0	0	0	0	0	0
Millerozyma	0	0	0	0	0	0	0	0	0	0	0	0
Minimedusa	0	0	0	0	0	0	0	0	0	0	0	0
Minutisphaera	0	0	0	0.05	0	0	0	0	0	0	0	0
Moesziomyces	0	0	0	0	0	0	0	0	0	0	0	0
Moleospora	0	0	0.09	0.07	0	0	0	0.02	0	0	0	0.05
Monascus	0	0.06	0	0	0	0	0	0	0	0	0.14	0.14
Monocillium	0	0	0	0	0	0	0	0	0	0	0	0
Monodictys	0	0	0	0	0	0	0	0	0	0	0	0
Monosporascus	0.01	0	0	0	0.03	0	0.02	0	0	0	0	0
Mortierella	0.5	0.78	0.68	1.07	0.17	0.47	0.61	0.11	0.41	0.04	0.5	0.47
Mrakia	0.03	0.03	0	0.01	0.02	0	0.08	0.12	0.03	0.03	0.21	0.5
Mucor	0	0	0	0	0	0	0	0	0	0	0	0
Murilentithecium	0	0	0	0	0	0	0	0	0	0.01	0	0
Myceliophthora	0	0	0	0	0	0	0	0	0	0	0	0
Mycoacia	0	0	0	0	0	0	0	0.02	0	0	0	0
Mycoarachis	0	0	0	0	0	0	0	0	0	0	0	0
Mycosphaerella	0.03	0.04	0	0.05	0.15	0	0.03	0.04	0	0	0	0.11
Mycothermus	0	0	0	0	0	0	0	0	0	0	0	0
Myrmecridium	0	0	0.03	0	0.02	0	0	0	0	0	0.05	0
Myrothecium	0	0	0.08	0	0	0	0.02	0	0.1	0	0	0.06
Naganishia	0.03	0	0	0	0.18	0.05	0	0	0	0	0	0
Nakataea	0	0	0	0.05	0	0	0	0	0.03	0	0.13	0
Natantispora	0	0	0	0	0	0	0	0	0	0	0	0
Nectria	0	0	0.06	0.01	0	0	0.03	0.01	0	0	0	0
Nematoctonus	0	0	0	0	0	0	0	0	0	0	0	0
Neoascochyta	0.05	0	0	0	0	0	0	0	0	0	0	0
Neocamarosporium	0	0	0	0	0	0	0	0	0	0	0	0
Neonectria	0	0	0	0.01	0	0	0	0.01	0	0	0	0.06
Neopestalotiopsis	0.04	0.07	0	0	0	0	0.06	0	0	0	0	0.06
Neosartorya	0	0	0	0	0	0	0	0	0	0	0	0
Neosetophoma	0	0.04	0	0	0	0	0	0.02	0	0	0	0
Neurospora	0	0	0	0.02	0	0	0.05	0	0.03	0	0	0.15
Nidulariopsis	0	0	0	0	0.03	0	0	0	0	0	0	0
Nigrograna	0	0	0	0.13	0	0	0.02	0	0	0	0	0
Nigrospora	0	0	0	0	0	0	0	0	0	0	0	0
Nothophoma	0	0	0	0	0	0	0	0	0	0	0	0
Occultifur	0.05	0.04	0	0	0	0	0	0	0	0	0	0
Ochroconis	0	0	0	0	0.01	0	0	0	0	0	0	0
Oedocephalum	0	0	0	0	0.25	0	0	0	0	0	0	0
Oidiodendron	0	0	0	0	0	0.09	0	0	0	0	0	0
Olpidium	0.02	0.1	0.06	0	0	0	0	0	0	0.01	0	0.09
Ophiocordyceps	0	0	0	0	0.02	0	0	0	0	0	0	0
Orpinomyces	0	0	0	0	0	0	0	0	0	0	0	0
Panaeolus	0	0	0	0.11	0	0	0.03	0	0	0	0	0
Papiliotrema	0	0	0.05	0	0	0.02	0	0.01	0	0	0.05	0
Paraboeremia	0	0	0.04	0.03	0	0.08	0	0	0	0	0	0
Paraconiothyrium	0	0	0.05	0	0	0.13	0	0	0	0	0	0
Paramyrothecium	0	0	0	0	0.01	0	0	0	0	0	0	0
Paraphaeosphaeria	0	0	0	0	0.03	0	0	0.02	0	0	0.44	0.22
Paraphysoderma	0.09	0	0	0.03	0	0	0	0	0	0	0	0.02
Parascedosporium	0	0	0	0.01	0	0	0	0	0	0	0	0
Parasola	0	0	0	0	0	0	0	0	0	0	0	0
Parateratosphaeria	0.06	0	0.1	0	0	0.04	0	0	0	0	0	0
Patellaria	0	0	0	0	0	0	0.05	0	0	0	0	0
Penicillium	0.17	0.38	0.11	0.29	0.19	0.13	0.22	1.73	0.18	0.02	0.17	0.99
Peniophora	0	0	0	0	0	0.03	0	0	0	0	0	0
Periconia	0	0	0	0	0	0	0	0	0	0	0.13	0
Pestalotiopsis	0.06	0.03	0	0	0.06	0.14	0	0	0	0.01	0.03	0
Petriellopsis	0	0	0	0	0	0	0.07	0	0	0	0	0
Pezoloma	0	0	0.04	0	0	0	0	0	0	0	0	0
Phacidium	0	0	0	0	0	0	0	0	0	0	0	0
Phaeoacremonium	0	0	0	0.08	0	0	0	0	0	0	0	0
Phaeococcomyces	0	0	0	0	0	0	0.03	0	0	0	0	0
Phaeophleospora	0	0	0	0	0	0	0	0	0	0	0	0
Phaeosphaeria	0	0	0	0	0	0	0	0	0	0	0	0
Phaeotheca	0	0	0	0	0	0	0	0	0	0	0	0
Phaeothecoidea	0.07	0	0	0	0.74	0.07	0	0	0	0	0	0
Phallus	0	0	0	0	0	0	0	0	0.08	0	0	0
Phellorinia	0	0	0	0	0	0	0	0.01	0	0	0	0
Phialemonium	0.08	0	0	0	0.04	0	0	0	0	0	0	0
Phialocephala	0.06	0	0	0	0	0	0	0	0	0	0	0
Phialophora	0	0	0	0	0	0	0	0	0	0	0	0
Phialosimplex	0	0	0	0	0	0	0	0	0	0	0	0
Phlebia	0	0	0	0	0	0	0	0	0	0	0	0
Phlebiopsis	0	0	0	0.03	0	0	0	0	0	0	0	0
Phoma	0	0	0	0	0	0	0	0	0	0	0	0
Phomatodes	0	0	0	0	0.01	0	0	0	0	0	0	0
Phomopsis	0	0	0	0	0	0	0	0	0	0	0	0
Phyllosticta	0	0	0	0	0	0	0	0	0	0	0	0
Pichia	0.38	0.08	0.03	0.1	0.03	0.16	0.15	0.02	0.08	0.01	0.06	0.19
Pilidium	0	0	0	0	0	0	0	0	0	0	0	0
Pithoascus	0	0	0	0	0	0	0	0	0	0	0	0
Plectosphaerella	0.05	0	0	0	0.01	0	0	0	0	0	0	0
Plenodomus	0	0	0	0	0	0	0	0	0	0	0	0
Pleuroascus	0.05	0.03	0	0	0	0	0.01	0	0	0	0	0
Poaceascoma	0	0	0	0	0	0	0	0	0	0	0	0
Pochonia	0.01	0	0.14	0	0	0	0	0	0	0	0	0
Podoscypha	0	0	0	0	0	0	0	0	0	0	0	0
Podosphaera	0	0	0	0	0	0	0	0	0	0	0	0
Podospora	0.04	0	0	0.05	0.04	0.11	0	0.08	0.31	0	0	0.02
Porotheleum	0	0	0	0	0	0	0	0	0.01	0	0	0
Powellomyces	0	0	0	0.01	0	0	0	0	0	0	0	0
Preussia	0	0	0.09	0	0.02	0	0	0	0	0	0	0.07
Pseudaleuria	0	0	0	0	0	0	0	0	0	0	0	0
Pseudallescheria	0	0	0.08	0	0.02	0	0	0	0	0	0	0.07
Pseudeurotium	0.06	0.15	0.21	0.19	0.01	0.11	0.12	0	0.06	0	0	0.09
Pseudocercospora	0.03	0	0	0	0.01	0	0.05	0	0	0	0	0
Pseudogymnoascus	0	0	0	0	0	0	0	0	0	0	0	0
Pseudopestalotiopsis	0	0.05	0	0.03	0	0.22	0.01	0.01	0.17	0.03	0	0
Pseudopithomyces	0	0	0	0	0	0	0	0	0	0	0	0
Pseudoplagiostoma	0	0.02	0.05	0.05	0	0	0	0.04	0	0.01	0	0
Pseudoramichloridium	0	0	0	0	0	0	0	0	0	0	0	0
Pseudoseptoria	0	0.02	0	0	0	0	0	0	0	0	0	0
Purpureocillium	0	0	0	0	0	0	0	0	0	0	0	0
Pyrenochaeta	0	0	0	0	0.06	0.1	0	0	0	0	0	0
Pyrenochaetopsis	0.03	0.22	0.01	0.08	0.06	0.05	0.07	0.03	0.07	0.01	0	0.11
Pyrenophora	0	0	0	0	0	0	0	0	0	0	0	0
Pyricularia	0	0.08	0	0	0	0	0	0	0	0	0	0
Ramicandelaber	0	0	0	0	0	0	0	0	0	0	0	0
Ramichloridium	0	0	0	0	0	0	0	0	0	0	0	0
Ramularia	0	0	0	0.12	0.02	0	0	0	0.03	0	0.11	0
Rasamsonia	0	0	0	0	0	0	0	0	0	0	0	0
Recurvomyces	0	0	0	0	0	0	0	0	0.04	0	0	0
Rhinocladiella	0	0	0	0	0	0	0	0	0	0	0	0
Rhizoctonia	0	0	0	0	0.01	0	0	0	0	0	0	0
Rhizodermea	0.06	0	0	0	0	0	0	0	0	0	0	0
Rhizomucor	0	0	0	0	0	0	0.03	0	0	0	0	0
Rhizophagus	0	0	0	0	0	0	0	0	0	0	0	0
Rhizophlyctis	0	0	0	0	0	0	0	0	0	0	0	0
Rhizophydium	0	0	0	0.04	0	0	0	0	0	0	0	0
Rhizopus	0	0	0	0	0	0	0	0	0	0	0	0
Rhodosporidiobolus	0	0	0	0.03	0	0	0.07	0.02	0	0	0.03	0.02
Rhodotorula	0.06	0.13	0	0.03	0	0	0	0	0	0	0	0.04
Robillarda	0	0	0	0	0	0	0	0	0	0	0	0
Roussoella	0	0	0	0	0	0	0	0	0	0	0	0
Russula	0.05	0.04	0.07	0.04	0.02	0	0.07	0.09	0.18	0	0.03	0.03
Rutstroemia	0	0	0	0	0	0	0	0.02	0	0	0	0
Saccharomyces	0.01	0	0	0.03	0	0	0.01	0	0	0	0	0
Sagenomella	0	0	0	0.05	0.02	0	0.07	0	0	0.01	0	0.13
Saitozyma	0.89	0.93	0.88	0.68	0.15	0.61	0.66	0.18	0.56	0.06	0.33	0.63
Sarcinomyces	0	0.07	0	0	0	0	0	0	0.07	0	0	0
Sarocladium	0.08	0	0	0	1.79	0.15	0.13	1.71	3.09	0	0	0.15
Savoryella	0	0	0	0	0	0	0	0.03	0	0	0	0
Sawadaea	0	0	0	0	0	0	0	0	0	0	0	0
Scedosporium	0.9	0.12	0	0	1.76	0.16	1.76	0.8	0	0	0	0
Schizophyllum	0	0	0	0.06	0	0	0	0	0	0	0	0
Scleroderma	0	0	0	0	0	0	0.07	0	0	0	0.05	0
Scolecobasidium	0	0	0	0.03	0	0	0	0	0	0	0	0
Scopulariopsis	0	0	0	0	0.09	0	0	0	0	0	0	0
Scytalidium	0	0.09	0	0.06	0	0	0	0	0	0.01	0	0
Sebacina	0	0.12	0.08	0.13	0.03	0	0	0.05	0.05	0.01	0.09	0.06
Septoriella	0	0	0	0	0	0	0	0	0	0	0	0
Serendipita	0	0	0	0	0	0.08	0	0	0	0	0	0
Simocybe	0	0	0	0	0	0	0	0.31	0	0	0	0
Simplicillium	0.91	1.26	1.13	2.64	0.35	1.02	0.36	0.3	0.66	0.15	0.99	1.6
Sirobasidium	0	0	0	0	0	0	0	0	0	0	0	0
Sistotremastrum	0	0	0	0	0	0	0	0	0	0	0	0
Solicoccozyma	0	0	0	0.03	0	0	0.02	0	0	0	0.02	0
Sphaerellopsis	0	0	0	0	0	0	0	0	0	0	0	0
Sphaerulina	0	0	0	0	0	0	0	0	0	0	0	0
Spirosphaera	0	0	0	0	0	0	0	0	0	0	0	0
Sporisorium	0	0	0	0	0	0	0	0	0	0	0	0
Sporobolomyces	0	0	0	0.03	0.02	0	0	0	0	0	0	0
Stachybotrys	0.26	0.28	0.1	0.08	0	0.09	0.22	0.05	0.12	0.01	0.14	0.08
Stagonospora	0	0	0	0.01	0	0	0	0	0	0	0	0
Stemphylium	0.05	0.03	0	0	0	0	0	0	0	0	0	0
Sterigmatomyces	0	0	0	0.05	0.03	0	0	0	0	0	0	0
Stropharia	0	0	0	0	0	0	0	0	0	0	0	0
Symmetrospora	0.05	0	0	0.03	0.52	0	0	0.02	0	0	0	0
Taifanglania	0	0	0	0.04	0	0	0.04	0	0	0	0	0
Talaromyces	0.07	0.12	0.29	0.39	0.05	0.17	0.15	0.02	0.22	0.04	0.23	0.07
Tausonia	0.09	0	0	0	0.6	0	0.03	0.07	0	0	0	0
Tetragoniomyces	0	0.04	0.04	0	0	0	0	0.01	0	0	0.06	0.09
Tetraplosphaeria	0	0	0	0.04	0	0	0	0.03	0	0	0	0.07
Thelebolus	0	0	0.02	0	0	0.06	0	0	0	0	0.05	0
Thermoascus	0	0	0	0	0	0	0	0	0	0	0	0
Thermomyces	0	0	0	0	0	0	0	0.04	0	0	0	0
Thielavia	0.03	0	0	0	0	0	0	0	0	0	0	0
Thozetella	0	0	0	0.05	0	0	0	0	0	0.01	0	0
Thyrostroma	0	0	0	0	0	0	0	0	0	0	0	0
Tilletiopsis	0	0	0	0	0	0	0	0	0	0	0	0
Tinhaudeus	0	0	0	0	0	0	0	0	0	0	0	0
Tomentella	0.08	0	0	0.07	0	0.15	0	0.05	0	0.02	0	0
Torulaspora	0	0	0	0	0	0.05	0	0	0	0	0	0
Toxicocladosporium	0	0	0	0	0	0	0	0	0	0	0	0
Trametes	0	0	0	0.02	0	0	0	0	0	0	0	0
Trechispora	0.12	0.08	0.25	0.41	0.01	0.36	0.1	0.02	0.14	0.07	0.11	0.27
Trematosphaeria	0	0	0	0	0	0	0	0	0	0	0	0
Tricharina	0	0	0	0	0	0	0	0	0	0	0	0
Trichocladium	0	0	0	0	0	0	0	0	0	0	0	0
Trichoderma	0	0.47	0.21	0.21	0	0.15	0.1	0.05	0.16	0.02	0.15	0.14
Trichophyton	0	0	0	0	0	0	0	0	0	0	0	0
Trichosporon	0	0	0.04	0	0.03	0	0.03	0	0	0	0.11	0
Trichothecium	0	0	0	0	0	0	0	0	0	0	0	0
Tubaria	0	0	0	0	0	0	0	0.01	0	0	0	0
Tuber	0	0	0	0	0	0	0	0	0	0	0.03	0
Tulostoma	0	0	0	0	0	0	0	0.02	0	0	0	0
Typhula	0	0	0	0	0	0	0	0.03	0	0	0	0
Udeniomyces	0	0	0	0	0	0	0	0	0	0	0	0
Udeniozyma	0	0	0	0	0	0	0	0	0	0	0	0
Ulocladium	0	0	0	0	0	0	0	0	0	0	0	0
Umbelopsis	0.06	0	0	0	0	0	0	0	0	0	0	0
Uncinocarpus	0	0	0.08	0	0	0	0	0	0	0	0	0
unclassified	36.73	37.12	36.94	32.52	24.71	45.73	37.44	58.6	52.1	90.97	41.12	51
unclassified_Agaricales	0.04	0.05	0	0	0	0	0	0.04	0	0.01	0.01	0.03
unclassified_Agaricomycetes	0	0.11	0	0.23	0.07	0.18	0	0	0.07	0	0.07	0.1
unclassified_Amphisphaeriaceae	0	0	0	0	0	0	0	0	0	0	0	0
unclassified_Apiosporaceae	0	0	0	0	0	0	0	0	0	0	0	0
unclassified_Archaeosporaceae	0	0	0	0.02	0	0	0	0	0	0	0	0
unclassified_Archaeosporales	0	0	0	0	0	0	0	0	0	0	0	0
unclassified_Ascobolaceae	0	0	0	0	0	0	0	0	0	0	0	0
unclassified_Ascomycota	0.76	0.9	0.71	1.38	0.38	0.52	2.03	0.6	1.04	0.07	1.14	0.49
unclassified_Aspergillaceae	0.07	0	0	0	0.01	0	0	0	0	0.02	0.02	0
unclassified_Auriculariales	0.11	0.05	0	0.03	0.01	0	0.07	0.02	0.05	0	0	0
unclassified_Basidiomycota	0	0.13	0.04	0.02	0.03	0	0.04	0	0.09	0	0.06	0.03
unclassified_Blastocladiomycota	0.12	0.3	0.09	0.08	0	0.14	0.15	0.06	0.09	0.03	0.4	0.12
unclassified_Branch02	0	0	0	0	0	0	0	0	0	0	0	0
unclassified_Branch06	0	0	0	0	0	0	0.09	0	0	0	0	0
unclassified_Cantharellales	0	0	0	0	0	0	0	0	0	0	0	0.01
unclassified_Capnodiaceae	0	0	0	0	0	0	0	0	0	0	0	0
unclassified_Capnodiales	0	0.07	0	0.01	0.01	0.11	0.02	0	0.08	0	0	0.02
unclassified_Catabotrydaceae	0	0	0	0	0	0	0	0	0	0	0	0.1
unclassified_Ceratobasidiaceae	0.34	0.15	0.4	1.06	0.1	0.3	0.23	0.25	0.18	0.03	0.23	0.37
unclassified_Ceratostomataceae	0	0	0	0	0	0	0	0	0	0	0	0
unclassified_Cercozoa	0	0.02	0	0	0.25	0	0.01	0.02	0.01	0	0	0.02
unclassified_Chaetomiaceae	0.17	0.28	0.27	0.12	0.06	0.02	0.16	0.11	0.19	0.02	0.08	0.09
unclassified_Chaetosphaeriaceae	0	0	0	0.03	0	0	0	0	0	0	0	0
unclassified_Chaetothyriales	0	0.04	0	0	0.45	0	0.1	0.02	0	0	0	0
unclassified_Chytridiomycetes	0	0	0	0	0	0	0	0	0	0	0	0
unclassified_Chytridiomycota	0	0	0	0	0	0	0	0	0	0	0	0
unclassified_Clavicipitaceae	0	0	0	0	0	0	0	0	0	0	0	0
unclassified_Clavulinaceae	0	0	0	0	0	0	0	0	0.05	0	0	0
unclassified_Coniochaetaceae	0	0	0.06	0	0	0	0	0	0	0	0.07	0
unclassified_Coniochaetales	0	0.04	0.04	0.08	0	0	0.05	0	0.12	0	0.07	0.02
unclassified_Cordycipitaceae	0	0	0	0	0	0	0	0	0	0	0	0
unclassified_Cyphellaceae	0	0.08	0	0.05	0	0	0	0	0	0	0.04	0
unclassified_Dacrymycetes	0	0	0	0	0	0	0	0	0	0	0	0
unclassified_Dermateaceae	0	0	0	0	0	0	0	0.03	0	0	0	0
unclassified_Diaporthales	0	0	0	0	0	0	0	0	0	0	0	0
unclassified_Didymellaceae	0	0	0.03	0	0.01	0.11	0	0.01	0	0	0.03	0
unclassified_Didymosphaeriaceae	0	0	0	0.02	0	0	0	0	0.02	0	0	0
unclassified_Dipodascaceae	0.02	0	0	0.06	0	0	0	0	0.08	0	0	0.02
unclassified_Dothideales	0	0	0	0	0	0	0	0	0	0	0	0
unclassified_Dothideomycetes	0.47	0.55	0.21	0.24	0.26	0.44	0.28	0.15	0.17	0.02	0.15	0.06
unclassified_Endogonales	0	0	0	0	0	0	0	0	0	0	0	0
unclassified_Eremomycetaceae	0	0	0	0	0	0	0	0	0	0	0	0
unclassified_Eukaryota_kgd_Incertae_sedis	0	0	0	0	0	0	0.07	0	0	0	0	0
unclassified_Eurotiales	0.07	0.28	0.12	0.14	0.07	0.08	0	0.06	0.16	0.03	0.1	0.09
unclassified_Eurotiomycetes	0	0.09	0	0	0	0	0	0	0	0	0	0
unclassified_Fungi	22.46	24.52	25.28	24.04	22.41	18.48	17.47	8.8	15.52	2.92	22.81	19.04
unclassified_Ganodermataceae	0	0	0	0	0	0	0	0	0	0	0	0
unclassified_Geastraceae	0	0	0	0	0.01	0	0	0	0	0	0	0
unclassified_Geastrales	0	0	0	0	0	0	0	0	0	0	0	0
unclassified_Glomeraceae	0	0	0	0	0	0	0	0	0	0	0	0
unclassified_Glomeromycota	0.14	0.07	0.14	0.11	0.02	0.07	0	0.02	0	0.01	0.03	0.05
unclassified_Gnomoniaceae	0	0	0	0	0	0	0	0	0	0	0	0
unclassified_GS05	0	0	0	0	0	0.07	0	0	0	0	0	0.08
unclassified_GS11	0.1	0	0.05	0	0	0	0.07	0	0.02	0	0	0
unclassified_GS24	0	0	0	0	0	0	0	0.03	0	0	0	0
unclassified_GS31	0	0	0	0	0	0	0	0	0	0	0	0
unclassified_Halosphaeriaceae	0	0.05	0.04	0	0.02	0.06	0	0.73	0	0.01	0.11	0.06
unclassified_Helotiaceae	0	0	0	0	0	0	0	0	0	0	0	0
unclassified_Helotiales	0.18	0.39	0.19	0.6	0.04	0.36	0.26	0.06	0.23	0.04	0.32	0.11
unclassified_Herpotrichiellaceae	0	0	0.14	0.04	0	0	0.06	0	0	0	0	0
unclassified_Hyaloriaceae	0	0	0	0	0	0	0.04	0.02	0	0.01	0	0
unclassified_Hyaloscyphaceae	0	0	0	0	0	0	0	0	0.03	0	0	0
unclassified_Hydnodontaceae	0	0.04	0	0	0	0	0	0	0	0	0.03	0
unclassified_Hymenochaetaceae	0	0	0	0	0	0	0	0	0	0	0	0
unclassified_Hypocreales	2.25	0.8	0.5	0.86	0.28	0.53	0.64	0.35	0.35	0.07	0.69	0.72
unclassified_Hypocreales_fam_Incertae_sedis	0.63	0.54	0.31	0.63	0.38	0.25	0.47	0.78	0.33	0	0.19	0.13
unclassified_Lasiosphaeriaceae	0.05	0	0.26	0.13	0.02	0.38	0.17	0.02	0.07	0.02	0.15	0.08
unclassified_Lecanoromycetes	0	0	0	0	0	0	0	0	0	0	0	0
unclassified_Lentitheciaceae	0	0	0	0	0	0	0	0.06	0	0	0	0
unclassified_Leotiomycetes	0	0.05	0	0	0	0	0	0	0	0	0.05	0
unclassified_Leucosporidiales	0.01	0	0	0	0	0	0	0	0	0	0	0
unclassified_Lophiostomataceae	0	0	0	0	0	0	0	0	0	0	0	0.03
unclassified_Magnaporthaceae	0.11	0.19	0.09	0.18	0.02	0.11	0.2	0.09	0.03	0.01	0	0.08
unclassified_Magnaporthales	0.03	0	0	0.04	0	0	0	0	0	0	0	0
unclassified_Malasseziales	0	0	0	0	0	0	0	0	0	0	0	0
unclassified_Meruliaceae	0	0	0	0	0	0	0	0	0	0	0	0
unclassified_Microascaceae	0	0	0	0	0	0	0	0	0	0	0	0
unclassified_Microascales	0	0	0	0	0.04	0.05	0.04	0	0	0	0	0
unclassified_Mortierellaceae	0	0	0	0	0	0	0	0	0	0	0	0
unclassified_Mortierellales	0	0	0	0	0.01	0.08	0.05	0	0.06	0	0	0
unclassified_Mycosphaerellaceae	0	0	0	0.04	0	0	0	0	0	0	0	0
unclassified_Myriangiales	0	0	0	0	0.03	0	0	0	0	0	0	0
unclassified_Nectriaceae	0.04	0.27	0.07	0.09	0.08	0.04	0	0.01	0.09	0.01	0.11	0.1
unclassified_Olpidiales	0.03	0	0	0.02	0	0.06	0.04	0.01	0.06	0.01	0.03	0
unclassified_Onygenales	0	0	0	0	0	0	0	0	0	0	0	0
unclassified_Ophiocordycipitaceae	0	0	0	0	0	0	0	0	0	0	0	0
unclassified_Ophiostomataceae	0	0	0	0.06	0	0	0	0	0	0	0	0
unclassified_Ophiostomatales	0.03	0	0	0.14	0	0.14	0	0	0.02	0	0	0.04
unclassified_Orbiliaceae	0	0	0.04	0	0	0	0	0	0	0	0	0
unclassified_Orbiliales	0	0	0	0	0	0	0	0	0	0	0	0
unclassified_Orbiliomycetes	0	0	0	0.02	0	0	0	0	0	0	0	0
unclassified_Paraglomerales	0.03	0	0	0	0	0	0	0	0	0	0	0
unclassified_Pezizaceae	0	0	0	0	0	0	0	0	0	0	0	0
unclassified_Pezizales	0	0	0	0	0	0	0	0	0	0	0	0
unclassified_Pezizomycetes	0	0	0	0	0	0.03	0.04	0.01	0	0	0	0
unclassified_Phaeosphaeriaceae	0	0	0	0.06	0	0	0	0	0	0	0	0.08
unclassified_Plantae	0	0.07	0.05	0	0.02	0	0.08	0	0.02	0.25	0.01	0.02
unclassified_Plectosphaerellaceae	0	0	0	0.03	0.01	0	0	0.01	0	0	0	0
unclassified_Pleosporaceae	0.28	0	0	0	0.74	0.34	0.16	0.02	0.04	0	0	0
unclassified_Pleosporales	0.45	0.33	0.23	0.56	11.89	1.16	0.62	1.05	0.99	0.06	0.11	0.38
unclassified_Pleurotaceae	0	0	0	0	0	0	0	0	0	0	0.04	0
unclassified_Polyporaceae	0	0.08	0	0	0	0	0	0.02	0.08	0	0	0
unclassified_Polyporales	0	0	0	0	0	0	0	0	0.01	0	0.04	0
unclassified_Pyronemataceae	0	0	0.03	0	0.02	0	0	0	0	0	0	0.04
unclassified_Rhizophydiales	0	0	0	0	0	0	0	0	0	0	0	0
unclassified_Rozellomycota	18.48	17.09	19.58	13.18	3.72	13.01	11.69	5	11.79	2.11	16.59	12.58
unclassified_Russulales	0	0	0	0	0	0	0	0	0	0	0	0
unclassified_Saccharomycetaceae	0	0	0	0	0	0	0	0	0	0.01	0	0
unclassified_Saccharomycetales	0.16	0.12	0.09	0.02	0.03	0.38	0.16	0.03	0.09	0.01	0.09	0.21
unclassified_Saccharomycetales_fam_Incertae_sedis	0	0	0	0.04	0	0	0	0	0.03	0	0.01	0.02
unclassified_Sarcosomataceae	0	0	0.65	0	0	0	0	0.04	0	0	0	0
unclassified_Sclerotiniaceae	0	0	0	0	0.01	0	0	0	0	0	0	0
unclassified_Sebacinaceae	0	0	0	0	0	0	0	0	0	0	0	0
unclassified_Sebacinales	0	0	0	0	0.03	0	0	0	0	0	0	0
unclassified_Sordariaceae	0	0	0	0	0	0	0	0	0	0	0	0
unclassified_Sordariales	1.8	2.76	2.18	4.42	0.9	1.42	1.12	0.74	1.91	0.24	3.47	1.66
unclassified_Sordariomycetes	0.57	0.68	0.18	0.67	1.25	0.53	0.82	0.39	0.4	0.1	0.54	0.27
unclassified_Spizellomycetaceae	0	0	0	0	0	0	0	0	0	0	0	0
unclassified_Spizellomycetales	0	0	0	0	0	0	0	0	0	0	0	0
unclassified_Sporidiobolales	0	0	0	0	0	0	0	0	0	0	0	0
unclassified_Sporormiaceae	0.37	0.1	0.28	0.74	0.08	0.39	0.25	0.09	0.14	0.06	0.23	0.15
unclassified_Stachybotryaceae	0	0	0	0.01	0.01	0	0	0	0	0	0	0
unclassified_Strophariaceae	0.02	0	0	0.16	0.04	0	0.04	0.01	0.05	0	0.07	0.04
unclassified_Sympoventuriaceae	0.04	0	0	0	0	0	0	0	0	0	0	0
unclassified_Teratosphaeriaceae	0	0	0	0	0.01	0	0	0	0	0	0	0
unclassified_Tetraplosphaeriaceae	0	0	0	0	0	0	0	0	0	0	0	0
unclassified_Thelephoraceae	0.03	0.06	0.09	0.01	0	0	0	0	0	0	0	0
unclassified_Togniniaceae	0	0	0	0	0	0	0	0	0	0	0	0
unclassified_Trechisporales	0	0	0	0.04	0.01	0	0	0	0	0	0	0
unclassified_Tremellaceae	0	0	0	0	0	0.03	0	0	0.05	0	0	0
unclassified_Tremellales	0.07	0	0.09	0.02	0	0	0	0	0	0	0	0.05
unclassified_Tremellomycetes	0	0	0	0	0	0	0	0	0	0	0	0
unclassified_Trichocomaceae	0.13	0.09	0.14	0.06	0.02	0	0.05	0.03	0.11	0.06	0.09	0.07
unclassified_Tricholomataceae	0	0	0	0.02	0	0.01	0.04	0	0	0.01	0	0
unclassified_Tubeufiaceae	0	0	0	0	0	0	0	0	0	0	0	0
unclassified_Valsaceae	0.02	0	0.06	0.04	0.06	0	0	0.02	0	0	0.11	0
unclassified_Venturiaceae	0	0	0	0.1	0	0	0.07	0	0	0	0	0
unclassified_Venturiales	0	0	0	0	0	0	0	0	0	0	0	0
unclassified_Verrucariales	0	0	0	0	0	0	0	0	0	0	0	0
unclassified_Xylariaceae	0	0.07	0	0	0	0.05	0	0	0	0	0	0
unclassified_Xylariales	0.12	0.08	0.12	0.04	0.02	0	0	0.02	0	0	0	0
Uncobasidium	0	0	0	0	0	0	0	0	0	0	0	0
Uwebraunia	0	0	0	0	0	0	0	0	0	0	0	0
Valsa	0	0	0	0	0	0	0	0	0	0	0	0
Valsonectria	0	0	0	0.02	0	0	0.12	0	0	0	0	0.05
Vanrija	0	0	0	0	0	0	0	0	0.03	0	0	0
Vermiconia	0	0	0	0	0	0	0	0	0	0	0	0
Verticillium	0.05	0.04	0.05	0.03	0.01	0	0.82	0	0	0	0	0.15
Vishniacozyma	0	0.16	0.03	0.06	0.01	0	0	0.04	0	0.01	0	0.09
Volvariella	0	0.03	0	0	0	0	0	0	0	0	0	0
Wallemia	0	0.03	0	0	0.01	0	0.02	0	0.04	0	0	0
Wardomyces	0	0	0	0	0.02	0	0	0	0	0	0	0
Westerdykella	0	0	0.12	0.06	0	0	0.07	0	0	0	0.07	0
Wilcoxina	0	0	0	0	0	0	0	0	0	0	0	0.02
Xenoacremonium	0	0	0	0	0	0	0	0	0	0	0	0
Xenodidymella	0	0	0	0	0.12	0	0.26	0.01	0.04	0	0	0
Xerochrysium	0	0	0	0	0	0.07	0.02	0	0	0	0	0
Xeromyces	0	0	0	0	0	0	0	0	0	0	0	0
Xylaria	0	0	0	0	0	0	0	0	0	0	0	0
Xylogone	0	0	0	0	0	0	0	0	0	0	0	0
Yarrowia	0.01	0	0	0	0	0	0	0	0	0	0	0
Zopfiella	0.24	0.26	0.06	0.31	4.3	0.13	0.21	0.04	0.19	0.01	0.74	0
Zygosaccharomyces	0.04	0	0	0	0.01	0.08	0	0	0	0	0	0

## Sheet: O_phylum
	OB1	OB2	OB3	OR1	OR2	OR3	OE1	OE2	OE3
Ascomycota	18.2	58.49	27.08	58.87	33.12	24.18	53.58	40.27	35.54
Basidiomycota	2.23	7.6	3.46	3.05	11.36	6.98	3.84	4.79	2.93
Blastocladiomycota	0.05	0	0.06	0	0	0	0.4	0.55	0.35
Calcarisporiellomycota	0	0	0	0	0	0	0	0	0.01
Cercozoa	0.01	0.38	0.01	0.03	0.27	0.02	0.38	0.37	0.16
Chytridiomycota	0.08	0.57	0.11	0.02	0.46	0	1.41	1.1	0.69
Entomophthoromycota	0	0	0	0	0	0	0	0	0
Glomeromycota	0.01	1.06	0.02	0.2	0.07	0	0.18	0.01	0.01
Kickxellomycota	0	0	0	0	0	0	0	0.02	0.01
Monoblepharomycota	0	0	0	0	0	0	0	0	0
Mortierellomycota	0.53	7.32	1.18	0.39	4.27	0.12	10.94	7.67	6
Mucoromycota	0	0	0	0	0	0	0.11	0.06	0.02
Neocallimastigomycota	0	0	0	0	0	0	0	0.01	0
Olpidiomycota	0.01	0	0	0	0.05	0	0	0	0.01
Rozellomycota	1.14	0.43	1.61	0.03	0.06	0.01	0.49	1.23	0.79
unclassified	71.39	8.84	56.3	5.55	43.23	58.49	17.17	32.24	45.05
unclassified_Eukaryota_kgd_Incertae_sedis	0	0	0	0	0	0	0	0	0
unclassified_Fungi	6.35	15.3	10.15	31.87	7.11	10.21	11.45	11.62	8.32
unclassified_Plantae	0.01	0	0	0	0	0	0.05	0.05	0.12

## Sheet: O_genus
	OB1	OB2	OB3	OR1	OR2	OR3	OE1	OE2	OE3
Acaulium	0.01	0	0.05	0	0	0.05	0	0	0
Acremonium	0.06	0	0.04	0.31	0.08	0.04	0	0	0
Acrophialophora	0	0	0	0	0	0	0	0	0
Actinomucor	0	0	0	0	0	0	0	0.03	0
Agaricus	0	0	0	0.01	0	0	0	0	0
Ajellomyces	0	0	0	0	0	0	0	0	0
Allophoma	0.01	0	0	0	0	0	0	0	0
Alternaria	0.55	0.62	1.79	7.1	1.16	4.68	0	0	0.01
Amanita	0	0	0	0	0	0	0	0	0
Anthopsis	0.51	0	0.75	0	1.44	0.11	0	0.05	0.08
Apiosordaria	0.01	0	0.03	0	0	0	0	0	0
Apiotrichum	0	0	0	0	0	0	0	0	0
Aplosporella	0	0	0	0	0	0	0	0	0
Aporospora	0	0	0	0	0	0	0	0	0
Arachnomyces	0	0	0	0	0	0	0	0	0.03
Archaeorhizomyces	2.44	0	1.88	0	0	0	0.11	0	0
Arnium	0	0	0	0	0	0	0	0	0
Arthrobotrys	0.01	0	0	0	0	0	0	0.05	0.1
Arthrocladium	0	0	0	0	0	0	0	0	0
Arthrographis	0.01	0	0.02	0	0	0	0	0.05	0
Ascobolus	0.01	0.25	0.11	0.02	0	0.75	0.39	0.33	0.11
Ascochyta	0	0	0	0	0	0	0	0.05	0
Aspergillus	0.5	3.42	0.6	0.25	0.56	0.21	1.48	0.43	0.36
Aureobasidium	0.06	0.34	0.2	0.52	0.08	0.41	0.09	0	0
Auricularia	0	0	0	0	0	0	0	0	0
Basidiobolus	0	0	0	0	0	0	0	0	0
Beauveria	0	0	0	0	0	0	0	0	0
Bensingtonia	0	0	0	0.02	0	0	0	0	0
Betamyces	0	0	0	0	0	0	0	0	0
Bipolaris	0	0.91	0.07	0	0.05	0	0.48	0.65	0.38
Bjerkandera	0	0	0	0	0.02	0	0	0	0
Blastobotrys	0	0	0	0	0	0	0	0	0
Blumeria	0	0	0	0	0	0	0	0	0
Boeremia	0.01	0	0.01	0	0	0	0	0	0
Bolbitius	0	0	0	0	0	0	0	0	0
Boothiomyces	0.03	0	0.05	0	0	0	0	0	0
Botryosphaeria	0	0	0	0	0	0	0	0	0
Bullera	0.03	0	0.02	0	0.06	0	0	0	0
Byssomerulius	0	0	0	0	0	0	0	0	0
Cadophora	0	0	0	0	0	0	0	0	0
Calcarisporiella	0	0	0	0	0	0	0	0	0.01
Calyptella	0	0	0	0	0.01	0	0	0	0
Camposporium	0	0	0	0	0	0	0	0	0
Candida	1.69	0.75	1.37	0.17	0.12	0.09	0.77	0.4	0.23
Capnobotryella	0	0	0	0.05	0	0	0	0	0
Catenaria	0	0	0	0	0	0	0	0	0
Cephalotrichum	0.06	0.02	0.28	0.3	0.63	0.08	0	0	0.12
Ceratobasidium	0	0	0	0	0	0	0	0	0
Cercophora	0	0	0	0	0	0	0	0	0
Cercospora	0.02	0	0.03	0.08	0	0.03	0.29	0.08	0.13
Cerinomyces	0	0	0.03	0	0	0	0	0	0
Ceriporia	0	0	0	0	0	0	0	0	0
Chaetomidium	0	0.5	0.03	0	0.13	0	0.55	0.52	0.33
Chaetomium	0.12	1.21	0.24	0.02	0	0.05	2.96	2.21	1.57
Chaetosphaeria	0	0	0	0	0	0	0	0	0.01
Chaetosphaeronema	0	0	0	0	0	0	0	0	0
Chalara	0	0	0	0	0	0	0	0	0
Chalastospora	0	0	0	0	0	0	0	0	0
Chionosphaera	0	0	0	0	0	0	0	0	0
Chloridium	0.01	0	0	0	0	0	0	0	0
Chrysosporium	0	0	0.01	0	0	0	0.44	0.05	0.01
Cirrenalia	0	0	0	0	0	0	0	0	0
Cistella	0	0	0	0	0	0	0	0	0
Cladophialophora	0	0	0	0	0	0	0.08	0.23	0.06
Cladorrhinum	0.02	0.6	0.04	0	0	0	0.11	0.04	0.04
Cladosporium	0.05	2.26	0.11	0.3	0.31	0.14	0.94	0.72	0.28
Clavispora	0.01	0	0	0	0	0	0	0.07	0
Cleistothelebolus	0	0	0	0	0.02	0	0	0	0
Clitocybe	0	0	0	0	0	0	0	0	0
Clonostachys	0.15	0	0.22	0	0.02	0.05	0.25	0.13	0.07
Colacogloea	0	0	0	0	0.02	0	0	0	0
Collarina	0	0	0	0	0	0	0	0.23	0.05
Colletotrichum	0	0	0	0	0	0	0	0	0
Coniochaeta	0.01	0	0.01	0	0	0	0	0	0.01
Coniolariella	0	0	0	0	0	0	0	0	0
Coniophora	0	0	0	0	0	0	0.06	0	0
Conlarium	0.01	0	0.01	0	0	0	0.19	0.07	0.05
Conocybe	0	0	0	0	0	0	0	0	0
Coprinellus	0	0	0	0	0	0	0	0	0
Coprinopsis	0.18	0	0.74	0.43	8.91	2.22	0	1.48	0.37
Coprinus	0	0	0	0	0	0	0	0	0
Cordana	0	0	0	0	0	0	0	0	0
Cordyceps	0.01	0	0	0	0	0	0	0	0.07
Coriolopsis	0	0	0	0	0	0	0	0	0
Corniculariella	0	0	0	0	0	0	0	0	0
Corollospora	0.3	1.68	0.99	9.26	9.97	3.91	4.16	0.94	3.91
Corynascella	0	0	0	0	0	0	0	0	0.03
Crepidotus	0	0	0	0	0	0.01	0	0.03	0
Crocicreas	0	0	0	0	0	0	0	0	0
Cryptococcus	0.31	0	0.13	0.01	0.04	0.02	0.25	0.02	0.03
Cryptomarasmius	0	0	0	0	0	0	0	0	0
Curvularia	0.01	0	0.01	0	0	0	0.09	0	0.02
Cutaneotrichosporon	0.01	0	0.01	0	0	0	0	0.03	0.24
Cyathus	0	0	0	0	0	0	0	0	0
Cyberlindnera	0	0	0	0	0	0	0	0	0
Cylindrocladiella	0	0	0	0	0	0	0	0	0
Cylindrosympodium	0	0	0	0	0	0	0	0	0
Cyllamyces	0	0	0	0	0	0	0	0.01	0
Cyphellophora	0	0	0	0	0	0	0	0	0
Cystobasidium	0	0	0	0	0	0.02	0	0	0
Cystofilobasidium	0.01	0	0	0.03	0	0	0	0	0.03
Dactylella	0.01	0	0	0	0.1	0	0	0	0
Datronia	0	0	0.01	0	0	0.01	0	0	0
Debaryomyces	0	0	0	0	0	0	0	0	0
Dekkera	0.2	0	0.17	0	0.74	0.09	0	0.04	0
Devriesia	0.03	0.36	0.03	0	0	0	0.31	0.4	0.19
Diaporthe	0	0	0.06	0.04	0.12	0.04	0	0	0
Dichotomopilus	0.01	1.1	0	0	0	0	0.31	0.09	0.09
Dictyochaeta	0	0	0	0	0	0	0	0	0
Dictyophora	0	0	0	0	0	0	0	0	0
Didymella	0.25	1.62	0.74	0.12	0.04	0.58	0.56	0.01	0.01
Dioszegia	0	0.28	0	0.01	0	0	0	0.01	0.02
Dipodascus	0	0	0	0	0	0	0	0	0
Diutina	0.16	0.38	0.12	0	0.01	0.05	0	0	0
Dothidea	0	0	0	0	0	0	0	0	0
Echria	0	0	0.03	0	0	0	0.12	0.23	0.14
Edenia	0	0.32	0	0	0	0	0.15	0	0
Emericellopsis	0	0	0.02	0.03	0	0	0	0	0
Endochytrium	0	0	0	0	0	0	0	0	0
Endophoma	0.02	1.42	0.11	0	0.05	0	1.24	0.99	0.85
Entoloma	0	0	0	0	0	0	0	0	0
Entrophospora	0	0	0	0	0	0	0.04	0	0
Epicoccum	0.1	0	0.05	0.01	0	0.02	0	0.02	0.04
Erysiphe	0	0	0	0	0.19	0	0	0	0
Erythrobasidium	0	0	0	0	0.02	0	0	0	0
Eutypella	0	0	0	0	0	0	0	0	0
Exobasidium	0	0	0	0	0	0	0	0	0
Exophiala	0	1.15	0.02	0	0.03	0.02	0.41	0.3	0.18
Filobasidium	0.27	3.97	0.54	1.08	0.31	3.01	0.05	0.01	0.01
Fimetariella	0	0	0	0	0	0	0	0	0
Floccularia	0	0	0	0	0.15	0	0	0	0
Funneliformis	0	0	0	0	0	0	0	0	0
Fusarium	0.59	4.56	0.84	0.45	0.21	0.12	4.24	2.77	3.62
Fusicolla	0	0	0.01	0	0	0	0.29	0.22	0.11
Gaeumannomyces	0	0	0	0	0	0	0	0	0
Galerella	0	0	0	0	0	0	0	0.02	0
Gamsia	0	0	0	0	0	0	0	0	0
Ganoderma	0	0	0	0	0	0	0	0	0
Gautieria	0	0	0	0	0	0	0	0	0
Geastrum	0	0	0	0	0	0	0	0	0
Geminibasidium	0	0	0.01	0	0	0	0	0	0
Geomyces	0	0	0.02	0.38	0.09	0	0	0.05	0.02
Gibellulopsis	0.01	0	0	0	0	0.01	0	0	0
Gliocephalotrichum	0	0	0	0	0	0	0	0	0
Gliocladiopsis	0	0	0	0	0	0	0	0	0
Gloeocystidiellum	0	0	0	0	0	0	0	0	0
Glomus	0	0.33	0	0	0.03	0	0	0	0
Gnomonia	0	0	0	0	0	0	0	0	0
Golovinomyces	0	0	0	0	0	0	0	0	0
Graphium	0	0	0	0	0	0	0	0	0
Guehomyces	0.01	0	0.02	0.03	0	0.03	0.37	0.37	0.16
Gymnoascus	0	0	0	0	0	0	0	0	0
Halosarpheia	0.04	0	0.43	0.57	7.08	1.25	0.33	2.99	4.67
Hannaella	0	0	0.01	0	0	0	0	0	0.02
Hansfordia	0	0	0	0	0	0	0	0.03	0
Hasegawazyma	0	0	0	0	0	0	0	0	0
Helicoma	0	0.92	0	0	0	0	0	0.06	0.08
Hirsutella	0	0	0.01	0	0	0	0	0	0.03
Hortaea	0	0	0	0	0	0	0	0	0
Humicola	0.13	0	0.15	0	0.04	0.02	0	0	0
Hyaloraphidium	0	0	0	0	0	0	0	0	0
Hyaloscypha	0	0	0	0	0	0	0	0	0
Hyaloseta	0	0	0	0	0	0	0	0	0
Hydnobolites	0	0	0	0	0	0	0	0	0
Hydropisphaera	0	0	0	0	0	0	0	0	0
Hymenogaster	0	0	0	0	0	0	0	0	0
Hymenoscyphus	0	0	0	0	0	0	0	0	0
Hyphodontia	0	0	0	0	0	0	0	0	0
Hypholoma	0	0	0	0	0	0	0	0.01	0
Hypomyces	0	0	0	0	0	0	0	0	0
Idriella	0	0	0	0	0	0	0	0	0
Ilyonectria	0	0	0	0	0	0	0	0	0
Inocybe	0.01	0	0	0	0	0	0	0	0
Itersonilia	0	0	0	0.02	0	0	0	0	0.01
Junewangia	0.02	0	0.05	0	0	0	0.07	0.26	0.34
Kamienskia	0	0	0	0.15	0.01	0	0	0	0
Kazachstania	0	0.7	0.03	0	0.12	0	0.17	1.7	0.01
Kernia	0	0	0	0	0	0	0	0	0
Kluyveromyces	0	0	0	0	0	0	0	2.78	0
Knufia	0.01	0.26	0	0.49	0.43	0.04	0	0	0
Kodamaea	0	0	0	0	0	0	0.03	0	0
Kondoa	0	0	0	0.07	0	0	0	0	0
Kotlabaea	0	0.28	0	0.06	0	0	0	0	0
Lanzia	0	0	0	0	0	0	0	0	0
Lasiodiplodia	0	0.03	0	0.01	0	0	0	0	0
Latorua	0.01	0	0.01	0	0	0	0	0	0
Lecanicillium	0	0	0	0	0.01	0	0	0	0
Lectera	0	0	0	0.02	0	0	0	0	0
Lentinula	0	0	0.01	0	0	0	0	0	0
Lepiota	0	0	0	0	0	0	0.11	0	0
Leptosphaeria	0	0	0	0.01	0.01	0	0	0	0
Leucosphaerina	0	0	0	0	0	0	0	0	0
Leucosporidium	0	0	0	0	0.02	0	0	0	0
Limacella	0	0	0	0	0	0	0	0	0
Lipomyces	0	0	0	0	0	0	0	0	0
Lopharia	0.01	0	0	0.01	0	0	0	0	0.04
Lysurus	0	0	0	0	0	0	0	0.02	0
Madurella	0	0	0	0	0	0	0	0	0
Magnaporthe	0	0	0.02	0	0	0	0	0	0
Magnaporthiopsis	0	0	0	0	0	0	0	0.09	0.04
Malassezia	0.01	0.26	0.02	0.03	0.14	0.01	0	0	0.01
Marasmius	0	0	0	0	0	0	0.06	0.02	0
Mariannaea	0	0	0	0	0	0	0	0	0
Melampsora	0	0	0	0	0	0	0	0	0
Melanocarpus	0	0	0	0	0	0	0	0	0
Melanospora	0	0	0	0	0	0	0	0	0.01
Membranomyces	0	0	0	0	0	0	0	0	0
Metacordyceps	0	0	0	0	0	0	0	0	0
Metarhizium	0	0	0.01	0	0.01	0	0.09	0.06	0
Metschnikowia	0	0	0	0	0	0	0	0	0
Meyerozyma	0	0	0	0.05	0.01	0	0.03	0.02	0.46
Microascus	0	0	0.01	1.15	0	0	0.17	0	0
Microdochium	0	0	0	0	0	0	0	0	0
Microscypha	0	0	0	0	0	0	0	0	0.09
Millerozyma	0	0	0	0	0	0	0	0	0
Minimedusa	0	0	0	0	0.09	0	0	0	0
Minutisphaera	0	0	0	0	0	0	0	0	0
Moesziomyces	0	0	0	0	0	0	0	0.01	0.01
Moleospora	0.03	0	0.03	0	0	0	0	0.15	0
Monascus	0	0	0.01	0	0	0	0	0	0
Monocillium	0.01	0	0.01	0	0	0	0	0.18	0.02
Monodictys	0	0	0	0.09	0	0	0	0	0
Monosporascus	0	0	0.02	0	0.83	0.01	0	1.56	0
Mortierella	0.5	6.16	1.13	0.37	4.23	0.09	10.15	6.9	5.71
Mrakia	0	0.37	0	0.01	0.04	0	0.06	0.02	0
Mucor	0	0	0	0	0	0	0.06	0	0
Murilentithecium	0	0	0	0	0	0	0	0	0
Myceliophthora	0.12	1.17	0.3	0.06	0.04	0	2.26	2.09	2.19
Mycoacia	0.01	0.14	0.02	0	0.8	0.06	0	0.24	0
Mycoarachis	0	0	0	0	0	0	0	0	0
Mycosphaerella	0.03	0.04	0.08	0.68	0.02	0.27	0	0	0
Mycothermus	0.01	0	0.05	0	0	0	0	0	0
Myrmecridium	0.01	0	0.02	0.13	0	0	0	0.01	0.02
Myrothecium	0	0	0.01	0	0	0	0	0	0
Naganishia	0	0	0.02	0	0.09	0.03	0.08	0.03	0.01
Nakataea	0	0	0	0	0	0	0	0	0
Natantispora	0.01	0	0.01	0	0	0	0.16	0.04	0.04
Nectria	0	0	0	0	0	0	0	0	0
Nematoctonus	0	0	0	0	0	0	0	0	0
Neoascochyta	0	0	0.03	0	0.01	0.01	0	0	0
Neocamarosporium	0	0	0	0	0	0	0	0	0
Neonectria	0	0	0	0	0.13	0	0	0	0
Neopestalotiopsis	0	0	0	0	0	0	0	0	0
Neosartorya	0	0	0	0.02	0	0	0	0	0
Neosetophoma	0	0	0	0.07	0	0	0	0	0
Neurospora	0.01	0	0.03	0.03	0	0	0	0.13	0.01
Nidulariopsis	0	0	0	0	0	0	0	0	0
Nigrograna	0	0	0	0	0	0	0	0	0
Nigrospora	0	0	0	0	0.08	0	0.16	0	0.09
Nothophoma	0	0	0	0	0	0	0.02	0	0
Occultifur	0.01	0	0	0	0	0	0	0	0.01
Ochroconis	0	0	0	0.02	0	0	0	0	0.05
Oedocephalum	0	0	0	2.02	0	0.03	0	0	0
Oidiodendron	0.02	0.79	0.03	0	0	0	0.11	0	0.13
Olpidium	0	0	0	0	0.02	0	0	0	0
Ophiocordyceps	0.02	0	0	0	0	0	0	0	0
Orpinomyces	0	0	0	0	0	0	0	0	0
Panaeolus	0	0	0	0	0	0	0	0	0
Papiliotrema	0	0	0.01	0	0	0	0	0	0
Paraboeremia	0.02	0	0	0	0	0	0	0	0
Paraconiothyrium	0	0	0.02	0	0	0	0.06	0	0
Paramyrothecium	0	0	0.01	0	0	0	0.14	0.11	0.07
Paraphaeosphaeria	0	0.65	0	0	0.08	0	0.07	0.16	0.12
Paraphysoderma	0	0	0	0	0	0	0	0	0
Parascedosporium	0	0	0	0	0	0	0	0	0
Parasola	0	0	0	0	0	0	0.09	0.05	0
Parateratosphaeria	0	0	0	0	0	0	0	0	0
Patellaria	0	0	0	0	0	0	0	0	0
Penicillium	0.42	0.34	0.89	1.1	0.11	0.9	1.78	0.84	1.08
Peniophora	0	0	0	0	0	0	0	0	0
Periconia	0	0	0	0	0	0	0	0	0
Pestalotiopsis	0	0	0	0	0	0	0	0	0.02
Petriellopsis	0	0	0	0	0	0	0	0	0
Pezoloma	0	0	0	0	0	0	0	0	0
Phacidium	0	0	0	0	0.01	0	0	0	0
Phaeoacremonium	0	0	0	0	0	0	0	0	0
Phaeococcomyces	0.01	0.12	0.01	0.31	0	0.01	0	0	0
Phaeophleospora	0	0	0	0	0	0	0	0	0
Phaeosphaeria	0.03	0	0.08	0.02	0	0.19	0	0.04	0.04
Phaeotheca	0	0	0	0	0	0	0	0	0
Phaeothecoidea	0	0	0	0	0	0	0	0	0
Phallus	0	0	0	0	0	0	0	0.12	0.02
Phellorinia	0	0	0	0	0	0	0	0	0
Phialemonium	0.45	0	1.37	0	0	2.03	0	0.05	0.39
Phialocephala	0	0	0	0	0	0	0	0	0
Phialophora	0	0	0	0	0	0	0	0	0
Phialosimplex	0	0	0	0	0	0	0	0	0
Phlebia	0	0	0	0	0.05	0	0	0.02	0
Phlebiopsis	0	0	0	0	0	0	0	0	0
Phoma	0	0.33	0.03	0	0	0	0	0.03	0
Phomatodes	0.01	0	0	0	0.01	0	0	0	0
Phomopsis	0	0	0	0	0	0	0	0	0
Phyllosticta	0	0	0	0	0.01	0	0	0	0
Pichia	0.29	0	0.14	0	0.31	0.02	0.02	0.06	0
Pilidium	0	0	0	0	0	0	0	0	0
Pithoascus	0	0	0	0	0.01	0	0	0	0
Plectosphaerella	0.12	0.36	0.14	0	0	0.06	0.03	0.04	0.03
Plenodomus	0	0.15	0	0	0	0	0	0	0
Pleuroascus	0	0	0	0	0	0	0	0	0
Poaceascoma	0.01	0	0	0	0	0	0	0	0.01
Pochonia	0	0	0	0	0	0	0	0	0
Podoscypha	0	0	0	0	0	0	0	0.03	0
Podosphaera	0	0	0	0	0.12	0	0	0	0
Podospora	0.02	0	0.05	0	0	0	0	0.06	0
Porotheleum	0	0	0	0	0	0	0	0	0
Powellomyces	0	0.26	0	0	0.15	0	0.36	0.11	0.11
Preussia	0	0	0	0	0	0	0	0	0
Pseudaleuria	0	0	0	0	0	0	0.23	0.1	0.12
Pseudallescheria	0	0	0.01	0	0	0	0	0	0.04
Pseudeurotium	0	0	0	0	0	0	0	0	0
Pseudocercospora	0	0	0	0	0	0	0	0	0
Pseudogymnoascus	0	0	0	0	0	0	0.08	0.06	0.01
Pseudopestalotiopsis	0	0	0	0	0	0	0	0	0
Pseudopithomyces	0	0	0	0	0	0	0	0	0
Pseudoplagiostoma	0	0	0	0	0	0	0	0	0
Pseudoramichloridium	0	0	0.01	0	0	0	0	0	0
Pseudoseptoria	0	0	0	0	0	0	0	0	0
Purpureocillium	0	0	0	0	0	0	0	0.03	0
Pyrenochaeta	0	0	0	0	0	0	0	0	0
Pyrenochaetopsis	0.04	0	0.08	0	0.05	0	0	0	0.02
Pyrenophora	0	0	0	0	0	0	0	0	0
Pyricularia	0	0	0	0	0	0	0	0	0
Ramicandelaber	0	0	0	0	0	0	0	0.02	0.01
Ramichloridium	0	0	0.04	0	0	0	0	0.03	0.01
Ramularia	0	0	0	0	0	0	0	0	0.03
Rasamsonia	0	0	0.01	0	0	0	0	0	0
Recurvomyces	0	0	0	0	0	0	0	0	0
Rhinocladiella	0.08	0	0.02	0	0.04	0	0	0	0
Rhizoctonia	0	0	0	0	0	0	0	0	0
Rhizodermea	0	0	0	0	0	0	0	0	0
Rhizomucor	0	0	0	0	0	0	0	0	0
Rhizophagus	0.01	0	0.01	0	0	0	0.04	0	0
Rhizophlyctis	0	0.31	0.01	0.02	0.11	0	0.83	0.58	0.33
Rhizophydium	0	0	0	0	0	0	0	0	0
Rhizopus	0	0	0	0	0	0	0.05	0.04	0.02
Rhodosporidiobolus	0	0	0	0	0	0.01	0	0	0
Rhodotorula	0.05	0	0.09	0.01	0	0.01	0.1	0.03	0
Robillarda	0	0	0	0	0	0	0	0	0
Roussoella	0	0	0	0	0	0	0	0	0
Russula	0.01	0	0.01	0	0	0.04	0	0	0
Rutstroemia	0	0	0	0	0	0	0	0	0
Saccharomyces	0	0	0	0	0.01	0	0.03	0	0
Sagenomella	0.01	0	0.02	0	0	0	0	0	0.05
Saitozyma	0.62	0.92	0.56	0.09	0	0	0.17	0.08	0.11
Sarcinomyces	0	0	0	0	0	0	0	0	0
Sarocladium	0.2	0.82	0.25	1.33	0.11	0.17	0.36	0.1	0.06
Savoryella	0	0	0	0	0.04	0	0	0.05	0
Sawadaea	0	0	0	0	0	0.01	0	0	0
Scedosporium	0.23	0.21	0.33	1.84	0.1	0.49	0	0.06	0
Schizophyllum	0.01	0	0.02	0	0	0	0	0.04	0
Scleroderma	0	0	0	0	0	0	0	0	0
Scolecobasidium	0	0	0	0	0	0	0	0	0.02
Scopulariopsis	0	0	0	0	0	0	0	0	0
Scytalidium	0.29	0	0.38	0.02	0	0	0	0.09	0.05
Sebacina	0	0	0	0	0	0	0.05	0	0
Septoriella	0	0	0	0.07	0	0	0	0	0
Serendipita	0	0	0	0	0	0	0	0.04	0
Simocybe	0.01	0	0.08	0	0.26	0.43	0	0	0.01
Simplicillium	0	0	0.01	0	0	0.01	0	0.03	0
Sirobasidium	0	0	0.01	0	0	0	0	0	0
Sistotremastrum	0	0	0	0	0	0	0	0	0
Solicoccozyma	0.03	0.32	0.07	0.06	0	0.01	0.73	0.83	0.51
Sphaerellopsis	0	0	0	0	0	0	0	0	0
Sphaerulina	0	0	0	0.02	0	0	0	0	0
Spirosphaera	0	0	0	0	0	0	0	0	0
Sporisorium	0	0.01	0.01	0	0	0	0.01	0	0
Sporobolomyces	0	0	0	0	0.03	0.01	0	0.02	0.03
Stachybotrys	0.01	0	0.01	0	0	0	0	0	0.03
Stagonospora	0	0	0	0	0	0	0	0	0
Stemphylium	0	0	0	0	0	0	0	0	0
Sterigmatomyces	0	0	0	0	0	0	0	0	0
Stropharia	0	0	0	0	0	0	0.06	0	0
Symmetrospora	0.05	0	0.11	0.3	0.11	0.18	0.08	0.18	0.04
Taifanglania	0	0	0	0	0	0	0	0	0
Talaromyces	0.64	0.78	0.72	0.08	0.78	0.09	0.29	0.26	0.15
Tausonia	0.01	0	0.06	0.2	0	0.32	0	0	0
Tetragoniomyces	0	0	0	0	0	0	0	0	0
Tetraplosphaeria	0	0	0.01	0	0	0	0	0	0
Thelebolus	0.01	0	0.03	0.02	0.09	0.1	0.38	0.07	0.01
Thermoascus	0.08	0	0.12	0	0	0	0	0	0
Thermomyces	0	0	0	0	0	0	0	0	0
Thielavia	0	0	0	0	0	0	0.01	0	0.04
Thozetella	0	0	0.01	0	0	0	0	0	0
Thyrostroma	0	0	0	0	0	0	0	0	0
Tilletiopsis	0	0.01	0	0	0	0	0	0	0
Tinhaudeus	0	0	0	0	0	0	0	0	0
Tomentella	0	0	0	0	0	0	0	0	0
Torulaspora	0	0	0	0	0	0	0	0	0
Toxicocladosporium	0	0	0	0	0	0	0	0	0
Trametes	0	0	0.01	0	0	0	0	0	0
Trechispora	0.03	1.11	0.06	0.06	0	0	0.49	0.66	0.96
Trematosphaeria	0	0	0	0	0	0	0	0	0
Tricharina	0	0	0	0	0	0	0	0	0
Trichocladium	0.57	4.32	0.03	0.11	0.04	0	4.92	0.22	0.11
Trichoderma	0.13	0	0.23	0.08	0.03	0	0.94	0.42	0.59
Trichophyton	0	0	0	0	0	0	0	0	0
Trichosporon	0.01	0	0.02	0.04	0.03	0	0	0	0.05
Trichothecium	0.15	0	0.55	0	0.73	0.86	0	0.07	0.01
Tubaria	0	0	0	0	0	0	0	0	0
Tuber	0	0	0	0	0	0	0	0	0
Tulostoma	0	0	0	0	0	0	0	0	0
Typhula	0	0	0	0	0	0	0	0	0
Udeniomyces	0	0	0.02	0.03	0	0.08	0.11	0	0
Udeniozyma	0	0	0	0	0	0	0	0	0
Ulocladium	0	0	0	0	0	0	0	0	0
Umbelopsis	0	0	0	0	0	0	0	0	0
Uncinocarpus	0	0	0	0	0	0	0	0	0
unclassified	71.39	8.84	56.3	5.55	43.23	58.49	17.17	32.24	45.05
unclassified_Agaricales	0	0	0.01	0	0	0	0.03	0	0
unclassified_Agaricomycetes	0.07	0	0.05	0.03	0	0.04	0.07	0.05	0.01
unclassified_Amphisphaeriaceae	0	0	0	0	0	0	0	0	0
unclassified_Apiosporaceae	0	0	0	0	0	0	0	0	0.01
unclassified_Archaeosporaceae	0	0	0	0.05	0	0	0	0	0
unclassified_Archaeosporales	0	0	0	0	0	0	0	0	0
unclassified_Ascobolaceae	0	0	0	0	0	0	0	0	0
unclassified_Ascomycota	1.01	0.89	1.19	0.46	0.55	0.05	3.04	1.34	0.54
unclassified_Aspergillaceae	0	0	0.04	0	0	0	0	0	0
unclassified_Auriculariales	0	0	0	0	0	0	0.09	0	0
unclassified_Basidiomycota	0	0	0.01	0.16	0.01	0	0.39	0.13	0.1
unclassified_Blastocladiomycota	0.05	0	0.06	0	0	0	0.4	0.55	0.35
unclassified_Branch02	0.03	0	0	0	0	0	0	0	0
unclassified_Branch06	0	0	0	0	0.03	0	0	0.17	0.08
unclassified_Cantharellales	0.01	0	0.05	0	0	0	0	0	0
unclassified_Capnodiaceae	0	0	0	0	0	0	0	0	0
unclassified_Capnodiales	0.03	0	0.03	0	0	0.05	0.15	0.18	0.01
unclassified_Catabotrydaceae	0	0	0	0	0	0	0	0	0
unclassified_Ceratobasidiaceae	0	0	0	0.03	0.03	0	0	0	0.03
unclassified_Ceratostomataceae	0	0	0	0	0	0	0	0	0
unclassified_Cercozoa	0.01	0.38	0.01	0.03	0.27	0.02	0.38	0.37	0.16
unclassified_Chaetomiaceae	0.2	1.21	0.4	0.32	0	0.07	2.15	2.05	1.62
unclassified_Chaetosphaeriaceae	0	0	0	0	0	0	0	0	0
unclassified_Chaetothyriales	0.02	0.45	0.06	0	0.37	0	0.38	0.56	0.37
unclassified_Chytridiomycetes	0	0	0	0	0.05	0	0	0.14	0.04
unclassified_Chytridiomycota	0.05	0	0.04	0	0.16	0	0	0.15	0.12
unclassified_Clavicipitaceae	0	0	0	0	0	0	0	0	0
unclassified_Clavulinaceae	0	0	0	0	0	0	0	0	0
unclassified_Coniochaetaceae	0	0	0	0	0	0	0	0.01	0
unclassified_Coniochaetales	0	0.34	0.01	0.03	0.23	0	0.08	0.25	0.11
unclassified_Cordycipitaceae	0.01	0	0.02	0	0	0.05	0	0	0
unclassified_Cyphellaceae	0	0	0	0	0	0	0	0	0
unclassified_Dacrymycetes	0.09	0	0.07	0	0	0	0	0	0
unclassified_Dermateaceae	0	0	0	0	0	0	0	0	0
unclassified_Diaporthales	0.01	0	0.02	0	0	0.01	0	0	0
unclassified_Didymellaceae	0.19	0	0.66	3.93	0.08	0.57	0.64	0	0
unclassified_Didymosphaeriaceae	0.02	0	0.02	0	0	0	0	0	0
unclassified_Dipodascaceae	0	0	0.01	0.03	0	0	0	0	0.01
unclassified_Dothideales	0	0.42	0	0.1	0	0	0	0	0
unclassified_Dothideomycetes	0.03	0	0.08	0.33	0	0.13	0.01	0	0.03
unclassified_Endogonales	0	0	0	0	0	0	0	0	0
unclassified_Eremomycetaceae	0	0	0	0	0	0	0	0	0
unclassified_Eukaryota_kgd_Incertae_sedis	0	0	0	0	0	0	0	0	0
unclassified_Eurotiales	0.03	0.4	0.05	0.01	0.08	0.03	0.23	0	0.14
unclassified_Eurotiomycetes	0.01	0	0.01	0	0	0	0	0	0
unclassified_Fungi	6.35	15.3	10.15	31.87	7.11	10.21	11.45	11.62	8.32
unclassified_Ganodermataceae	0	0	0	0	0	0	0	0.01	0
unclassified_Geastraceae	0	0	0	0	0	0	0.12	0	0
unclassified_Geastrales	0	0	0	0	0	0	0	0	0
unclassified_Glomeraceae	0	0	0	0	0.03	0	0.1	0	0.01
unclassified_Glomeromycota	0	0.73	0	0	0	0	0	0.01	0
unclassified_Gnomoniaceae	0	0	0	0	0	0	0	0	0
unclassified_GS05	0	0	0	0	0	0	0	0	0
unclassified_GS11	0	0	0.01	0	0	0	0	0.01	0.01
unclassified_GS24	0	0	0	0	0	0	0	0	0
unclassified_GS31	0.01	0	0.03	0	0	0	0	0	0
unclassified_Halosphaeriaceae	0	0	0.01	0	0	0	0	0.01	0
unclassified_Helotiaceae	0	0	0	0	0	0	0	0	0
unclassified_Helotiales	0.03	0	0.07	0	0	0.01	0.3	0.21	0.13
unclassified_Herpotrichiellaceae	0.01	0	0.02	0	0	0	0.58	0.35	0.26
unclassified_Hyaloriaceae	0	0	0	0	0	0	0	0	0
unclassified_Hyaloscyphaceae	0	0	0	0	0	0	0	0	0
unclassified_Hydnodontaceae	0	0	0	0	0	0	0	0	0
unclassified_Hymenochaetaceae	0	0	0	0	0	0	0	0	0
unclassified_Hypocreales	0.11	0.39	0.24	1.25	0.2	0.07	0.28	0.28	0.29
unclassified_Hypocreales_fam_Incertae_sedis	0.06	0	0.18	11.54	0.85	0.14	0.06	0.15	0.07
unclassified_Lasiosphaeriaceae	0.42	0.58	0.52	0	0.07	0.03	0.55	0.14	0.44
unclassified_Lecanoromycetes	0.01	0	0.02	0	0	0	0.17	0.28	0.07
unclassified_Lentitheciaceae	0	0	0	0	0.11	0	0	0	0
unclassified_Leotiomycetes	0	0	0	0	0	0	0	0	0
unclassified_Leucosporidiales	0	0	0	0	0	0	0	0	0
unclassified_Lophiostomataceae	0	0	0	0	0	0	0	0	0
unclassified_Magnaporthaceae	0.02	0	0.02	0	0	0	0	0	0.01
unclassified_Magnaporthales	0.12	0	0.13	0	0	0	0	0	0
unclassified_Malasseziales	0	0	0	0	0	0.02	0	0	0
unclassified_Meruliaceae	0	0	0	0.02	0	0	0.04	0	0
unclassified_Microascaceae	0	0	0	0	0.39	0	0	0.18	0.01
unclassified_Microascales	0	0	0.02	0.19	0.11	0	0	0	0
unclassified_Mortierellaceae	0	1.17	0.04	0	0	0	0.75	0.69	0.23
unclassified_Mortierellales	0.03	0	0.01	0.02	0.04	0.03	0.03	0.07	0.06
unclassified_Mycosphaerellaceae	0	0	0	0	0	0	0	0	0
unclassified_Myriangiales	0	0	0	0	0	0	0	0	0
unclassified_Nectriaceae	0.04	0	0.02	0.03	0	0	0	0	0
unclassified_Olpidiales	0.01	0	0	0	0.03	0	0	0	0.01
unclassified_Onygenales	0	0	0	0.06	0	0	0	0.04	0.01
unclassified_Ophiocordycipitaceae	0.01	0.02	0	0	0	0	0	0	0.03
unclassified_Ophiostomataceae	0	0	0	0	0	0	0	0	0
unclassified_Ophiostomatales	0	0	0	0	0	0	0	0	0
unclassified_Orbiliaceae	0	0	0	0	0	0	0	0	0
unclassified_Orbiliales	0	0	0	0	0	0	0	0	0.01
unclassified_Orbiliomycetes	0	0	0	0	0	0	0	0	0
unclassified_Paraglomerales	0	0	0	0	0	0	0	0	0
unclassified_Pezizaceae	0	0	0	0	0	0	0	0	0
unclassified_Pezizales	0	0	0	0	0	0	0	0	0
unclassified_Pezizomycetes	0	0	0	0.12	0.02	0.01	0	0	0
unclassified_Phaeosphaeriaceae	0	0	0.01	0.01	0	0.03	0.07	0	0.02
unclassified_Plantae	0.01	0	0	0	0	0	0.05	0.05	0.12
unclassified_Plectosphaerellaceae	0	0	0	0	0	0	0.01	0	0.01
unclassified_Pleosporaceae	0.34	2.13	1.06	0.45	0.01	1.96	0.08	0	0
unclassified_Pleosporales	0.6	4.29	0.96	6.6	0.24	1.82	0.79	0.24	0.31
unclassified_Pleurotaceae	0	0	0	0	0	0	0	0	0
unclassified_Polyporaceae	0	0	0	0	0	0	0	0	0
unclassified_Polyporales	0	0	0	0	0	0	0	0	0
unclassified_Pyronemataceae	0.01	0	0.01	0	0	0	0	0	0
unclassified_Rhizophydiales	0	0	0	0	0	0	0	0	0
unclassified_Rozellomycota	1.11	0.43	1.6	0.03	0.06	0.01	0.49	1.22	0.78
unclassified_Russulales	0	0	0.01	0	0	0	0	0	0.01
unclassified_Saccharomycetaceae	0	0	0	0	0	0	0	0	0
unclassified_Saccharomycetales	0.72	0.38	0.13	0	0	0.01	0.06	0.08	0.02
unclassified_Saccharomycetales_fam_Incertae_sedis	0	0	0	0	0	0	0	0	0
unclassified_Sarcosomataceae	0	0	0	0	0	0	0	0	0
unclassified_Sclerotiniaceae	0	0	0	0	0.08	0	0	0	0
unclassified_Sebacinaceae	0	0	0	0	0	0	0	0	0
unclassified_Sebacinales	0	0	0	0	0	0	0	0	0
unclassified_Sordariaceae	0.01	0	0	0	0	0	0	0	0.02
unclassified_Sordariales	0.84	7.17	1.37	0.35	1.33	0.09	8.04	5.06	5.39
unclassified_Sordariomycetes	0.28	3.76	0.56	1.95	0.28	0.5	1.05	0.53	0.49
unclassified_Spizellomycetaceae	0	0	0	0	0	0	0	0	0
unclassified_Spizellomycetales	0	0	0	0	0	0	0.22	0.12	0.1
unclassified_Sporidiobolales	0	0	0	0	0	0	0	0	0
unclassified_Sporormiaceae	0	0	0	0	0	0	0.04	0	0
unclassified_Stachybotryaceae	0	0	0	0	0	0	0.05	0	0.01
unclassified_Strophariaceae	0	0	0	0	0	0	0.04	0	0
unclassified_Sympoventuriaceae	0	0	0	0	0	0	0	0	0
unclassified_Teratosphaeriaceae	0	0	0	0	0	0	0	0	0
unclassified_Tetraplosphaeriaceae	0.01	0	0	0	0	0	0	0	0.02
unclassified_Thelephoraceae	0	0	0	0	0	0	0	0	0
unclassified_Togniniaceae	0	0	0	0	0	0	0	0	0
unclassified_Trechisporales	0	0	0	0	0	0	0	0.05	0.02
unclassified_Tremellaceae	0	0	0	0	0	0	0	0	0
unclassified_Tremellales	0.05	0	0.09	0.02	0.01	0.06	0.12	0.1	0.04
unclassified_Tremellomycetes	0	0	0	0	0	0	0	0	0
unclassified_Trichocomaceae	0.04	0	0.06	0	0	0.01	0	0.02	0
unclassified_Tricholomataceae	0	0	0	0	0	0	0	0	0
unclassified_Tubeufiaceae	0.02	0	0.02	0	0	0	0	0	0
unclassified_Valsaceae	0	0	0	0	0	0	0	0	0
unclassified_Venturiaceae	0	0	0	0	0	0	0	0	0
unclassified_Venturiales	0.02	0	0	0	0	0	0	0	0
unclassified_Verrucariales	0	0	0	0	0	0	0	0	0.03
unclassified_Xylariaceae	0	0	0	0	0	0	0	0	0
unclassified_Xylariales	0.01	0	0.03	0	0.01	0	0.08	0.04	0.11
Uncobasidium	0	0	0	0	0	0	0	0	0
Uwebraunia	0	0	0	0	0	0	0	0	0
Valsa	0	0	0	0.04	0	0	0	0	0
Valsonectria	0	0	0	0	0	0	0	0	0
Vanrija	0	0	0	0	0	0	0	0	0
Vermiconia	0	0	0	0.02	0	0	0	0	0
Verticillium	0.18	0	0.25	0.23	0.17	0	0.36	0.29	0.12
Vishniacozyma	0.16	0.21	0.23	0.29	0.04	0.34	0	0	0
Volvariella	0	0	0	0	0	0	0	0	0
Wallemia	0.18	0	0.18	0	0.03	0	0.01	0	0
Wardomyces	0	0	0	0	0	0	0	0	0
Westerdykella	0.07	0	0.12	0.03	0.17	0.06	0	0	0
Wilcoxina	0	0	0	0	0	0	0	0	0
Xenoacremonium	0	0	0	0	0	0	0	0	0
Xenodidymella	0.07	0	0.24	0.88	0.06	0.38	0	0.13	0
Xerochrysium	0	0	0	0	0	0	0	0	0
Xeromyces	0	0	0	0	0	0	0	0	0
Xylaria	0	0	0	0.02	0	0	0	0	0
Xylogone	0.03	0	0.02	0	0	0	0	0	0
Yarrowia	0	0	0	0	0	0	0	0	0
Zopfiella	0.22	0	0.21	0	0.01	0	0.31	0.12	0.02
Zygosaccharomyces	0	0.34	0.01	0.03	0	0	0.07	0	0.01

## Sheet: phylum mean
Table S7. Fungal community composition and relative abundance in each sample at phylum and genus level
Genus	AB	AR	AE	MB	MR	ME	JB	JR	JE	OB	OR	OE			Phylum	AB	AR	AE	MB	MR	ME	JB	JR	JE	OB	OR	OE
unclassified	4.73	10.36	35.2225	9.15	7.08	6.6475	35.8275	41.62	58.7975	45.51	35.7567	31.4867	26.849		Ascomycota	70.8775	69.4825	62.625	28.3225	25.3	24.0775	17.6875	29.03	12.0775	34.59	38.7233	43.13	37.9936
unclassified_Fungi	15.91	12.2975	0.9875	59.5875	67.06	68.94	24.075	16.79	15.0725	10.6	16.3967	10.4633	26.515		Basidiomycota	5.7425	6.9675	1.0925	2.02	0.4275	0.2575	3.925	3.3225	2.48	4.43	7.13	3.85333	3.47069
Zopfiella	0	0	0	15.855	19.95	19.83	0.2175	1.17	0.235	0.143333	0.00333333	0.15	4.79618		Mortierellomycota	0.9675	0.6475	0.0425	0.4525	0.05	0.0275	0.76	0.3725	0.37	3.01	1.59333	8.20333	1.37472
unclassified_Rozellomycota	0	0	0	0.2925	0.06	0.035	17.0825	8.355	10.7675	1.04667	0.0333333	0.83	3.20854		unclassified_Fungi	15.91	12.2975	0.9875	59.5875	67.06	68.94	24.075	16.79	15.0725	10.6	16.3967	10.4633	26.515
Fusarium	7.625	6.8475	6.4975	0.4825	0.155	0.1225	0.435	0.6475	0.17	1.99667	0.26	3.54333	2.39854		unclassified	4.73	10.36	35.2225	9.15	7.08	6.6475	35.8275	41.62	58.7975	45.51	35.7567	31.4867	26.849
Aporospora	0	12.76	13.6025	0	0	0	0	0	0	0	0	0	2.19687		unclassified_Eukaryota_kgd_Incertae_sedis	1.6775	0.12	0	0	0	0	0	0.0175	0	0	0	0	0.15125
Corollospora	1.15	4.8275	3.3525	0	0.0375	0.13	0.14	3.375	0.7525	0.99	7.71333	3.00333	2.12264		Blastocladiomycota	0	0	0	0.055	0.005	0.0025	0.3175	0.285	0.2475	0.0366667	0	0.433333	0.115208
Aspergillus	7.195	0.6475	11.3675	0.165	0.06	0.0475	0.505	0.295	0.3325	1.50667	0.34	0.756667	1.93486		Calcarisporiellomycota	0	0	0	0	0	0	0	0	0	0	0	0.00333333	0.000277778
Cephalotrichum	0.6225	13.9525	2.605	0.0275	0.64	0.0125	0.0225	4.0625	0.06	0.12	0.336667	0.04	1.87514		Cercozoa	0.045	0.085	0.02	0	0	0	0.005	0.07	0.0075	0.133333	0.106667	0.303333	0.0646528
unclassified_Sordariomycetes	7.155	1.755	6.8225	0.385	0.135	0.09	0.525	0.7475	0.3275	1.53333	0.91	0.69	1.75632		Chytridiomycota	0	0.0325	0	0.005	0.005	0.005	0.0175	0.005	0	0.253333	0.16	1.06667	0.129167
unclassified_Sordariales	0.8425	0.285	0.065	1.7025	0.395	0.31	2.79	1.045	1.82	3.12667	0.59	6.16333	1.59458		Entomophthoromycota	0	0	0	0	0	0	0.015	0	0	0	0	0	0.00125
Halosarpheia	0	2.395	5.945	0	0.0125	0.115	0	2.275	0.1775	0.156667	2.96667	2.66333	1.39222		Glomeromycota	0	0	0	0.0425	0.0125	0.0025	0.1275	0.035	0.0325	0.363333	0.09	0.0666667	0.064375
Mortierella	0.9675	0.6475	0.0425	0.435	0.045	0.0275	0.7575	0.34	0.355	2.59667	1.56333	7.58667	1.28035		Kickxellomycota	0	0	0	0	0	0	0	0	0	0	0	0.01	0.000833333
unclassified_Hypocreales_fam_Incertae_sedis	1.4125	5.4275	0.5375	0.1725	0.1525	0.1075	0.5275	0.47	0.1625	0.08	4.17667	0.0933333	1.11		Monoblepharomycota	0	0	0	0	0	0	0.0125	0.005	0.0025	0	0	0	0.00166667
unclassified_Pleosporales	0.555	1.545	0.0225	0.125	0.0825	0.0325	0.3925	3.68	0.385	1.95	2.88667	0.446667	1.00861		Mucoromycota	0	0	0	0.0075	0	0	0.015	0.0075	0	0	0	0.0633333	0.00777778
unclassified_Ascomycota	2.25	0.755	0.095	0.685	0.3275	0.2275	0.9375	0.8825	0.685	1.03	0.353333	1.64	0.822361		Neocallimastigomycota	0.0325	0	0	0	0	0	0	0	0	0	0	0.00333333	0.00298611
unclassified_Halosphaeriaceae	2.65	0.975	5.105	0.0275	0.02	0.025	0.0225	0.2025	0.045	0.00333333	0	0.00333333	0.756597		Olpidiomycota	0.02	0	0	0.0475	0.0025	0	0.0575	0.0275	0.0475	0.00333333	0.0166667	0.00333333	0.0188194
Metarhizium	8.4975	0.0025	0	0.07	0.01	0	0.0225	0.0075	0.0125	0.00333333	0.00333333	0.05	0.723264		Rozellomycota	0	0	0	0.2975	0.06	0.0375	17.1175	8.39	10.795	1.06	0.0333333	0.836667	3.21896
Penicillium	2.7775	1.285	0.16	0.12	0.065	0.0275	0.2375	0.5675	0.34	0.55	0.703333	1.23333	0.672222		unclassified_Plantae	0	0.0025	0.0075	0.0025	0.0025	0	0.03	0.025	0.075	0.00333333	0	0.0733333	0.0184722
Alternaria	0.8675	0.8325	0.0925	0.0025	0.025	0	0.1375	0.4025	0.2075	0.986667	4.31333	0.00333333	0.655903
unclassified_Chaetothyriales	0.4175	4.7875	0.2875	0.0175	0	0	0.01	0.1425	0	0.176667	0.123333	0.436667	0.533264
Cladosporium	3.1125	0.0675	0.1175	0.0525	0.015	0.01	0.13	0.0525	0.16	0.806667	0.25	0.646667	0.451736
Coprinopsis	0.085	0.1625	0.0175	0	0	0	0	0.1775	0.05	0.306667	3.85333	0.616667	0.439097
Mycosphaerella	2.555	1.5875	0.075	0.01	0.0075	0	0.03	0.055	0.0275	0.05	0.323333	0	0.393403
Filobasidium	0	1.4025	0.0125	0.0125	0.0175	0	0.0475	0.0025	0.0025	1.59333	1.46667	0.0233333	0.381736
unclassified_Pleosporaceae	0	1.945	0	0.0025	0.0075	0	0.07	0.315	0.01	1.17667	0.806667	0.0266667	0.363333
unclassified_Hypocreales	0	0.285	0	0.6925	0.17	0.1275	1.1025	0.45	0.4575	0.246667	0.506667	0.283333	0.360139
unclassified_Chaetomiaceae	0.1175	0.0375	0	0.405	0.215	0.1475	0.21	0.0875	0.095	0.603333	0.13	1.94	0.332361
Conocybe	0.3175	3.08	0.3325	0.005	0.015	0.01	0.01	0.015	0.0125	0	0	0	0.316458
unclassified_Didymellaceae	0	1.6175	0	0.005	0.0025	0	0.0075	0.0325	0.0075	0.283333	1.52667	0.213333	0.307986
Candida	0.7	0	0.01	0.07	0.0525	0.0425	0.5575	0.1275	0.11	1.27	0.126667	0.466667	0.294444
Sarocladium	0	0.0125	0.02	0.045	0.1575	0.305	0.02	0.945	0.81	0.423333	0.536667	0.173333	0.287361
Trichocladium	0	0	0	0.0025	0	0	0	0	0	1.64	0.05	1.75	0.286875
Simplicillium	0	0	0	0.4725	0.0325	0.0125	1.485	0.5075	0.85	0.00333333	0.00333333	0.01	0.281389
unclassified_Nectriaceae	0	0	0	0.925	1.0925	1.0825	0.1175	0.0325	0.0775	0.02	0.01	0	0.279792
Chaetomium	0	0.13	0	0.105	0.065	0.0475	0.045	0.1	0.0525	0.523333	0.0233333	2.24667	0.278194
Saitozyma	0	0	0	0.7	0.085	0.0425	0.845	0.4	0.395	0.7	0.03	0.12	0.276458
unclassified_Eurotiales	2.515	0.005	0.015	0.08	0.0075	0.0025	0.1525	0.0525	0.095	0.16	0.04	0.123333	0.270694
Didymella	0.9625	0.515	0	0.0425	0.07	0.0075	0.05	0.2225	0.03	0.87	0.246667	0.193333	0.2675
Roussoella	0	0	2.965	0	0	0	0	0	0	0	0	0	0.247083
Myceliophthora	0	0	0	0.0025	0	0	0	0	0	0.53	0.0333333	2.18	0.228819
Scedosporium	0	0.1575	0	0.0275	0	0	0.255	1.12	0	0.256667	0.81	0.02	0.220556
Monosporascus	1.7	0.0725	0	0	0	0	0.0025	0.0125	0	0.00666667	0.28	0.52	0.216181
Podospora	1.155	0.9425	0	0.12	0.0275	0.025	0.0225	0.0575	0.0825	0.0233333	0	0.02	0.206319
unclassified_Dothideomycetes	0.7575	0.0675	0.0275	0.3425	0.1475	0.1325	0.3675	0.2825	0.1	0.0366667	0.153333	0.0133333	0.202361
Tricharina	2.24	0.0025	0.0025	0	0	0	0	0	0	0	0	0	0.187083
Ramularia	0	0	0	1.39	0.1625	0.3975	0.03	0.005	0.035	0	0	0.01	0.169167
Kazachstania	0.785	0	0.0125	0.015	0	0	0.26	0	0.01	0.243333	0.04	0.626667	0.166042
Talaromyces	0	0	0	0.2075	0.0225	0.005	0.2175	0.0975	0.14	0.713333	0.316667	0.233333	0.162778
unclassified_Lasiosphaeriaceae	0.45	0.0125	0	0.1375	0.0125	0.0075	0.11	0.1475	0.08	0.506667	0.0333333	0.376667	0.156181
Lentinula	0	0	0.125	0.045	0	0.005	0.48	0.7125	0.465	0.00333333	0	0	0.152986
unclassified_Eukaryota_kgd_Incertae_sedis	1.6775	0.12	0	0	0	0	0	0.0175	0	0	0	0	0.15125
Trechispora	0	0	0	0.135	0.01	0.005	0.215	0.1225	0.1475	0.4	0.02	0.703333	0.146528
unclassified_Pezizomycetes	1.5925	0.075	0	0.0025	0	0	0	0.02	0	0	0.05	0	0.145
unclassified_Agaricomycetes	1.24	0.065	0.0425	0.01	0.0025	0	0.085	0.0625	0.06	0.04	0.0233333	0.0433333	0.139514
Phomopsis	0	0	1.5925	0	0	0	0	0	0	0	0	0	0.132708
Archaeorhizomyces	0	0.01	0	0.0025	0.005	0.0025	0.0125	0.05	0.0225	1.44	0	0.0366667	0.131806
Endophoma	0	0	0	0	0	0	0	0	0	0.516667	0.0166667	1.02667	0.13
Tausonia	0.1575	0.9225	0.0525	0	0.02	0	0.0225	0.175	0	0.0233333	0.173333	0	0.128889
Vishniacozyma	0.25	0.6875	0	0.045	0.005	0	0.0625	0.0125	0.025	0.2	0.223333	0	0.125903
Phialemonium	0	0	0	0	0	0	0.02	0.01	0	0.606667	0.676667	0.146667	0.121667
Trichoderma	0	0.03	0.0275	0.1025	0.015	0.0025	0.2225	0.075	0.1175	0.12	0.0366667	0.65	0.116597
Ascobolus	0.46	0.01	0	0.055	0.07	0.065	0.04	0.01	0	0.123333	0.256667	0.276667	0.113889
Dekkera	0	0	0	0.365	0.0425	0.0075	0.295	0.0625	0.0875	0.123333	0.276667	0.0133333	0.106111
Aureobasidium	0.01	0.4375	0.01	0.005	0.005	0	0.1225	0.075	0.015	0.2	0.336667	0.03	0.103889
unclassified_Ceratobasidiaceae	0	0	0.0025	0.2225	0.015	0.01	0.4875	0.22	0.2025	0	0.02	0.01	0.0991667
unclassified_Saccharomycetales	0.3075	0	0.02	0.02	0	0	0.0975	0.15	0.1	0.41	0.00333333	0.0533333	0.0968056
unclassified_Sporormiaceae	0	0.0275	0	0.2225	0.0775	0.065	0.3725	0.2025	0.145	0	0	0.0133333	0.0938194
Guehomyces	0.21	0	0	0.195	0.0175	0.005	0.23	0.0875	0.05	0.01	0.02	0.3	0.09375
unclassified_Helotiales	0	0	0	0.135	0.0275	0.015	0.34	0.18	0.175	0.0333333	0.00333333	0.213333	0.0935417
Coprinellus	1.01	0.015	0.0175	0.0225	0.0325	0.02	0	0	0	0	0	0	0.093125
Anthopsis	0	0	0.0025	0	0	0	0.0075	0.05	0.0025	0.42	0.516667	0.0433333	0.086875
Pseudeurotium	0.685	0	0	0.04	0.0025	0	0.1525	0.06	0.0375	0	0	0	0.0814583
unclassified_Mortierellaceae	0	0	0	0	0	0	0	0	0	0.403333	0	0.556667	0.08
Bipolaris	0.025	0	0	0.015	0.005	0	0.02	0.0275	0.01	0.326667	0.0166667	0.503333	0.0790972
Emericellopsis	0	0	0	0.1425	0.01	0.0075	0.3375	0.14	0.2775	0.00666667	0.01	0	0.0776389
Kluyveromyces	0	0	0	0	0	0	0	0	0	0	0	0.926667	0.0772222
Trichothecium	0.13	0	0	0	0	0	0	0	0	0.233333	0.53	0.0266667	0.0766667
unclassified_Blastocladiomycota	0	0	0	0.05	0.0025	0	0.1475	0.0875	0.16	0.0366667	0	0.433333	0.0764583
Verticillium	0	0.0025	0	0.04	0.02	0.01	0.0425	0.2075	0.0375	0.143333	0.133333	0.256667	0.0744444
Preussia	0.82	0.01	0	0.0075	0	0.0025	0.0225	0.005	0.0175	0	0	0	0.07375
Solicoccozyma	0	0	0	0.0075	0.0025	0	0.0075	0.005	0.005	0.14	0.0233333	0.69	0.0734028
Pichia	0	0	0	0.21	0.045	0.02	0.1475	0.09	0.085	0.143333	0.11	0.0266667	0.073125
Microascus	0	0.145	0.0075	0	0	0	0.0475	0.2075	0.0125	0.00333333	0.383333	0.0566667	0.0719444
Geomyces	0.445	0.135	0	0.0025	0	0	0	0.0775	0.0025	0.00666667	0.156667	0.0233333	0.0707639
unclassified_Cercozoa	0.045	0.085	0.02	0	0	0	0.005	0.07	0.0075	0.133333	0.106667	0.303333	0.0646528
Exophiala	0.0075	0.02	0.005	0.015	0	0	0.015	0.005	0	0.39	0.0166667	0.296667	0.0642361
Symmetrospora	0.2075	0.055	0	0.0025	0	0	0.02	0.135	0	0.0533333	0.196667	0.1	0.0641667
Xenodidymella	0	0.0375	0.0075	0	0.0075	0	0	0.0975	0.01	0.103333	0.44	0.0433333	0.0622222
Oedocephalum	0	0	0	0	0	0	0	0.0625	0	0	0.683333	0	0.0621528
Knufia	0.0375	0.0125	0	0.0025	0.005	0	0.0075	0.26	0	0.09	0.32	0	0.06125
Rhizophlyctis	0	0	0	0	0	0	0	0	0	0.106667	0.0433333	0.58	0.0608333
Chaetomidium	0	0	0	0	0	0	0	0	0	0.176667	0.0433333	0.466667	0.0572222
unclassified_Helotiaceae	0.66	0	0	0.01	0	0	0	0	0	0	0	0	0.0558333
Membranomyces	0	0	0	0.015	0.0025	0	0.2575	0.2275	0.1425	0	0	0	0.05375
Hydropisphaera	0.3275	0.2525	0	0	0	0	0	0.04	0.0225	0	0	0	0.0535417
Clonostachys	0	0.105	0.1025	0.0575	0.0075	0	0.025	0.02	0.0125	0.123333	0.0233333	0.15	0.0522222
Acremonium	0	0.0475	0	0.09	0.03	0.015	0.125	0.09	0.03	0.0333333	0.143333	0	0.0503472
Neurospora	0.405	0.0075	0	0.015	0.025	0.01	0.005	0.0125	0.045	0.0133333	0.01	0.0466667	0.0495833
Simocybe	0	0.0325	0.215	0	0.0025	0	0	0.0775	0	0.03	0.23	0.00333333	0.0492361
unclassified_Auriculariales	0.43	0	0	0.0375	0.0025	0.005	0.0475	0.025	0.0125	0	0	0.03	0.0491667
Udeniomyces	0.1175	0.375	0.005	0	0	0	0	0	0	0.00666667	0.0366667	0.0366667	0.048125
Dichotomopilus	0	0	0	0.0175	0.0025	0	0	0	0	0.37	0	0.163333	0.0461111
Paraphaeosphaeria	0	0	0	0	0.0025	0	0	0.0125	0.165	0.216667	0.0266667	0.116667	0.045
Pyrenochaetopsis	0.22	0	0	0.05	0.01	0.0075	0.085	0.0525	0.0475	0.04	0.0166667	0.00666667	0.0446528
Fimetariella	0	0	0	0.0675	0.005	0.0025	0.195	0.08	0.17	0	0	0	0.0433333
Zygosaccharomyces	0.3225	0	0	0	0	0.0025	0.01	0.0225	0	0.116667	0.01	0.0266667	0.0425694
Pestalotiopsis	0	0	0	0.1225	0.145	0.1425	0.0225	0.05	0.01	0	0	0.00666667	0.0415972
unclassified_Herpotrichiellaceae	0	0	0	0.0025	0	0	0.045	0.015	0	0.01	0	0.396667	0.0390972
Devriesia	0	0	0	0.0025	0	0.0025	0.02	0	0	0.14	0	0.3	0.03875
unclassified_Coniochaetales	0	0	0	0.01	0	0	0.04	0.0125	0.0525	0.116667	0.0866667	0.146667	0.03875
unclassified_Sclerotiniaceae	0.025	0.07	0.33	0	0	0	0	0.0025	0	0	0.0266667	0	0.0378472
unclassified_Glomeromycota	0	0	0	0.03	0.005	0	0.115	0.0275	0.0225	0.243333	0	0.00333333	0.0372222
Thyrostroma	0.4425	0	0	0	0	0	0	0	0	0	0	0	0.036875
Mycoacia	0	0.0075	0	0	0.0025	0	0	0.005	0	0.0566667	0.286667	0.08	0.0365278
Thelebolus	0.165	0.0025	0	0	0	0	0.005	0.015	0.0125	0.0133333	0.07	0.153333	0.0363889
Mrakia	0	0	0	0	0	0	0.0175	0.055	0.1925	0.123333	0.0166667	0.0266667	0.0359722
Phaeophleospora	0.425	0	0	0	0	0	0	0	0	0	0	0	0.0354167
Stachybotrys	0	0	0	0.045	0.005	0	0.18	0.09	0.0875	0.00666667	0	0.01	0.0353472
unclassified_Basidiomycota	0.0075	0.005	0	0.025	0.005	0.0025	0.0475	0.0175	0.045	0.00333333	0.0566667	0.206667	0.0351389
Catenaria	0	0	0	0	0	0	0.14	0.1975	0.0825	0	0	0	0.035
Geastrum	0.405	0	0	0	0	0	0	0	0	0	0	0	0.03375
Pseudocercospora	0	0.38	0	0	0	0	0.0075	0.015	0	0	0	0	0.0335417
Corniculariella	0	0	0	0.1475	0.015	0.005	0.1275	0.045	0.055	0	0	0	0.0329167
Oidiodendron	0	0	0	0.01	0	0	0	0.0225	0	0.28	0	0.08	0.0327083
Westerdykella	0	0	0	0.045	0.0475	0.0475	0.045	0.0175	0.0175	0.0633333	0.0866667	0	0.0308333
Cryptococcus	0	0	0	0.05	0.0025	0	0.0075	0.0225	0.01	0.146667	0.0233333	0.1	0.0302083
Helicoma	0	0	0	0	0	0	0	0	0	0.306667	0	0.0466667	0.0294444
Rhodotorula	0.18	0	0	0	0.0075	0.0025	0.055	0	0.01	0.0466667	0.00666667	0.0433333	0.0293056
Plectosphaerella	0	0	0.0325	0.0275	0.0075	0.005	0.0125	0.0025	0	0.206667	0.02	0.0333333	0.0289583
Saccharomyces	0.275	0	0	0.0225	0.01	0.0125	0.01	0.0025	0	0	0.00333333	0.01	0.0288194
Powellomyces	0	0.0125	0	0	0	0	0.0025	0	0	0.0866667	0.05	0.193333	0.02875
Hymenogaster	0	0	0	0.045	0.01	0.0025	0.17	0.07	0.0475	0	0	0	0.02875
Epicoccum	0.1425	0.0025	0.08	0.015	0.0025	0	0.005	0	0.01	0.05	0.01	0.02	0.028125
Trematosphaeria	0	0.3275	0	0	0	0	0	0	0	0	0	0	0.0272917
Scytalidium	0	0	0	0.0075	0	0	0.0375	0	0.0025	0.223333	0.00666667	0.0466667	0.0270139
unclassified_Magnaporthaceae	0	0	0	0.01	0.005	0.0025	0.1425	0.105	0.03	0.0133333	0	0.00333333	0.0259722
Cladorrhinum	0	0	0	0.0075	0.0075	0.0075	0	0	0	0.22	0	0.0633333	0.0254861
Dictyochaeta	0.2925	0	0	0	0	0	0.005	0	0	0	0	0	0.0247917
unclassified_Pyronemataceae	0.1475	0	0	0.0375	0.0375	0.03	0.0075	0.005	0.01	0.00666667	0	0	0.0234722
Conlarium	0	0	0	0.02	0.0025	0	0.0625	0.0475	0.035	0.00666667	0	0.103333	0.023125
Diutina	0	0	0	0.01	0.0025	0	0.02	0	0	0.22	0.02	0	0.0227083
Phaeosphaeria	0.135	0	0	0	0	0.0025	0	0	0	0.0366667	0.07	0.0266667	0.0225694
unclassified_Trichocomaceae	0	0	0	0.0075	0.0025	0.005	0.105	0.025	0.0825	0.0333333	0.00333333	0.00666667	0.0225694
Stemphylium	0.2225	0	0.0275	0	0	0	0.02	0	0	0	0	0	0.0225
unclassified_Capnodiales	0	0.0025	0.0075	0.02	0.0025	0.0025	0.02	0.035	0.025	0.02	0.0166667	0.113333	0.0220833
Sporobolomyces	0.17	0.01	0.0325	0.005	0	0.0025	0.0075	0.005	0	0	0.0133333	0.0166667	0.021875
unclassified_Tremellales	0	0.005	0	0.015	0.01	0.01	0.045	0	0.0125	0.0466667	0.03	0.0866667	0.0217361
Cercospora	0.0175	0	0	0.0025	0	0	0	0	0.0175	0.0166667	0.0366667	0.166667	0.0214583
Junewangia	0	0	0	0	0	0	0	0	0	0.0233333	0	0.223333	0.0205556
Cladophialophora	0	0	0	0.04	0.0025	0.0025	0.0325	0.0125	0.0325	0	0	0.123333	0.0204861
Udeniozyma	0.2425	0	0	0	0	0	0	0	0	0	0	0	0.0202083
Chalastospora	0.235	0.0075	0	0	0	0	0	0	0	0	0	0	0.0202083
Magnaporthiopsis	0	0	0	0.0275	0.0025	0	0.0725	0.025	0.07	0	0	0.0433333	0.0200694
Malassezia	0.025	0.0025	0.02	0.0025	0.0025	0	0.005	0.0075	0.01	0.0966667	0.06	0.00333333	0.0195833
Kotlabaea	0.105	0.01	0	0	0	0	0	0.005	0	0.0933333	0.02	0	0.0194444
Xeromyces	0.21	0	0.0225	0	0	0	0	0	0	0	0	0	0.019375
Humicola	0.0375	0	0	0.015	0.015	0.005	0.035	0.01	0	0.0933333	0.02	0	0.0192361
unclassified_Xylariales	0.005	0	0	0.03	0.0025	0	0.09	0.01	0	0.0133333	0.00333333	0.0766667	0.0192361
unclassified_Plectosphaerellaceae	0	0.2025	0	0.005	0	0.0025	0.0075	0.005	0	0	0	0.00666667	0.0190972
unclassified_Mycosphaerellaceae	0.095	0.1025	0.0175	0	0	0	0.01	0	0	0	0	0	0.01875
unclassified_Plantae	0	0.0025	0.0075	0.0025	0.0025	0	0.03	0.025	0.075	0.00333333	0	0.0733333	0.0184722
Phaeothecoidea	0	0	0	0	0	0	0.0175	0.2025	0	0	0	0	0.0183333
Melampsora	0.22	0	0	0	0	0	0	0	0	0	0	0	0.0183333
Russula	0	0	0.005	0.0375	0	0	0.05	0.045	0.06	0.00666667	0.0133333	0	0.018125
Meyerozyma	0	0	0	0.02	0	0	0.0025	0	0	0	0.02	0.17	0.0177083
Gautieria	0.21	0	0	0	0	0	0	0	0	0	0	0	0.0175
Fusicolla	0	0	0	0	0	0	0	0	0	0.00333333	0	0.206667	0.0175
Cutaneotrichosporon	0	0	0	0.02	0.0175	0.0125	0.02	0.015	0.0175	0.00666667	0	0.09	0.0165972
Chrysosporium	0	0	0	0	0.0025	0	0.0075	0.0175	0	0.00333333	0	0.166667	0.0164583
unclassified_Chytridiomycota	0	0.015	0	0	0.005	0.0025	0	0	0	0.03	0.0533333	0.09	0.0163194
Sebacina	0	0	0	0.0225	0	0	0.0825	0.02	0.0525	0	0	0.0166667	0.0161806
unclassified_Microascaceae	0	0	0	0	0	0	0	0	0	0	0.13	0.0633333	0.0161111
Lanzia	0	0	0	0.0175	0.0025	0	0.0525	0.0675	0.0525	0	0	0	0.0160417
unclassified_Lecanoromycetes	0	0	0	0	0	0	0	0	0	0.01	0	0.173333	0.0152778
Trichosporon	0	0	0	0.025	0.03	0.0225	0.01	0.015	0.0275	0.01	0.0233333	0.0166667	0.015
Moleospora	0.02	0.01	0.005	0.0175	0	0	0.04	0.005	0.0125	0.02	0	0.05	0.015
Phaeococcomyces	0	0.015	0	0	0.0025	0	0	0.0075	0	0.0466667	0.106667	0	0.0148611
Wallemia	0	0	0	0.0075	0.005	0.005	0.0075	0.0075	0.01	0.12	0.01	0.00333333	0.0146528
unclassified_Sarcosomataceae	0	0.0025	0	0	0	0	0.1625	0.01	0	0	0	0	0.0145833
Naganishia	0	0.0225	0	0	0	0	0.0075	0.0575	0	0.00666667	0.04	0.04	0.0145139
Echria	0	0	0	0	0	0	0	0	0	0.01	0	0.163333	0.0144444
unclassified_Dothideales	0	0	0	0	0	0	0	0	0	0.14	0.0333333	0	0.0144444
unclassified_Agaricales	0	0	0.0675	0.0175	0.01	0.015	0.0225	0.01	0.0125	0.00333333	0	0.01	0.0140278
unclassified_Microascales	0	0.02	0	0.005	0.0025	0	0	0.0325	0	0.00666667	0.1	0	0.0138889
unclassified_Mortierellales	0	0	0	0.0175	0	0	0	0.035	0.015	0.0133333	0.03	0.0533333	0.0136806
Melanospora	0	0.0175	0.14	0	0	0	0	0	0	0	0	0.00333333	0.0134028
Cordyceps	0	0	0.0325	0	0.0025	0	0.02	0.035	0.0425	0.00333333	0	0.0233333	0.0132639
Blumeria	0.085	0	0.07	0.0025	0	0	0	0	0	0	0	0	0.013125
Edenia	0	0	0	0	0	0	0	0	0	0.106667	0	0.05	0.0130556
unclassified_Valsaceae	0	0.0075	0	0.06	0.0075	0	0.03	0.02	0.0275	0	0	0	0.0127083
Pseudaleuria	0	0	0	0	0	0	0	0	0	0	0	0.15	0.0125
Auricularia	0.0975	0	0	0.0025	0	0	0.03	0	0.0175	0	0	0	0.0122917
unclassified_Spizellomycetales	0	0	0	0	0	0	0	0	0	0	0	0.146667	0.0122222
Phoma	0	0.015	0	0	0	0	0	0	0	0.12	0	0.01	0.0120833
Pseudopestalotiopsis	0	0	0	0.015	0	0	0.02	0.06	0.05	0	0	0	0.0120833
unclassified_Strophariaceae	0	0	0	0.0175	0.0025	0.0025	0.045	0.0225	0.04	0	0	0.0133333	0.0119444
Olpidium	0.02	0	0	0.0425	0.0025	0	0.045	0	0.025	0	0.00666667	0	0.0118056
Sterigmatomyces	0	0	0.015	0.03	0.0425	0.03	0.0125	0.0075	0	0	0	0	0.0114583
Apiotrichum	0	0	0	0.03	0.0075	0	0.0275	0.0475	0.0225	0	0	0	0.01125
unclassified_Ophiostomatales	0	0	0	0.0375	0.005	0	0.0425	0.035	0.015	0	0	0	0.01125
unclassified_Cordycipitaceae	0.0225	0.0375	0	0	0.04	0.0025	0	0	0	0.01	0.0166667	0	0.0107639
unclassified_Magnaporthales	0	0	0	0.0225	0.0025	0	0.0175	0	0	0.0833333	0	0	0.0104861
Paramyrothecium	0	0.0125	0	0	0	0	0	0.0025	0	0.00333333	0	0.106667	0.0104167
unclassified_Phaeosphaeriaceae	0.0325	0.0025	0	0.005	0	0	0.015	0	0.02	0.00333333	0.0133333	0.03	0.0101389
unclassified_Branch06	0	0	0	0.0025	0	0.0025	0	0.0225	0	0	0.01	0.0833333	0.0100694
Glomus	0	0	0	0	0	0	0	0	0	0.11	0.01	0	0.01
Bensingtonia	0	0.0075	0	0	0	0	0	0.105	0	0	0.00666667	0	0.00993056
unclassified_Aspergillaceae	0	0	0.07	0.005	0	0	0.0175	0.0025	0.01	0.0133333	0	0	0.00986111
Tomentella	0	0	0	0.0225	0	0	0.0375	0.05	0.005	0	0	0	0.00958333
Nigrospora	0	0.0025	0	0	0	0	0	0	0	0	0.0266667	0.0833333	0.009375
Dioszegia	0	0	0	0	0	0	0	0.005	0	0.0933333	0.00333333	0.01	0.00930556
unclassified_Ascobolaceae	0.11	0	0	0	0	0	0	0	0	0	0	0	0.00916667
Sistotremastrum	0.1075	0.0025	0	0	0	0	0	0	0	0	0	0	0.00916667
Cystofilobasidium	0	0	0	0.0075	0.0025	0	0.0525	0	0.02	0.00333333	0.01	0.01	0.00881944
Sagenomella	0	0	0	0.0075	0	0	0.0125	0.0225	0.035	0.01	0	0.0166667	0.00868056
Monascus	0	0	0	0.0125	0.0025	0	0.015	0	0.07	0.00333333	0	0	0.00861111
Myrmecridium	0	0	0	0.015	0	0	0.0075	0.005	0.0125	0.01	0.0433333	0.01	0.00861111
Myrothecium	0	0	0	0.03	0.005	0	0.02	0.005	0.04	0.00333333	0	0	0.00861111
Curvularia	0	0.0075	0	0.0075	0.0075	0.0075	0	0.0275	0	0.00666667	0	0.0366667	0.00840278
Lecanicillium	0	0	0	0.0075	0	0	0.0125	0.0475	0.03	0	0.00333333	0	0.00840278
Natantispora	0	0	0	0.0125	0	0	0	0	0	0.00666667	0	0.08	0.00826389
unclassified_Dipodascaceae	0	0	0	0.025	0.0075	0.005	0.02	0	0.025	0.00333333	0.01	0.00333333	0.00826389
Diaporthe	0	0	0	0	0	0	0.01	0	0	0.02	0.0666667	0	0.00805556
Collarina	0	0	0	0	0	0	0	0	0	0	0	0.0933333	0.00777778
Chloridium	0	0	0	0.005	0	0	0.0525	0	0.025	0.00333333	0	0	0.00715278
unclassified_Olpidiales	0	0	0	0.0025	0	0	0.0125	0.0275	0.025	0.00333333	0.01	0.00333333	0.00701389
Neonectria	0	0	0	0.0175	0.0025	0	0.0025	0.0025	0.015	0	0.0433333	0	0.00694444
Ulocladium	0	0.0825	0	0	0	0	0	0	0	0	0	0	0.006875
Pseudallescheria	0	0	0	0.0075	0.0075	0.005	0.02	0.005	0.0175	0.00333333	0	0.0133333	0.00659722
Chalara	0	0.01	0.0175	0.0125	0	0.0025	0.0325	0.0025	0	0	0	0	0.00645833
Paraconiothyrium	0	0	0	0	0.0025	0.0025	0.0125	0.0325	0	0.00666667	0	0.02	0.00638889
unclassified_Chytridiomycetes	0	0	0	0	0	0	0	0	0	0	0.0166667	0.06	0.00638889
Monocillium	0	0	0	0	0	0	0	0	0	0.00666667	0	0.0666667	0.00611111
unclassified_GS11	0	0	0	0	0	0.0025	0.0375	0.0175	0.005	0.00333333	0	0.00666667	0.00604167
Arthrographis	0	0	0	0.02	0	0.0025	0.0225	0	0	0.01	0	0.0166667	0.00597222
Nematoctonus	0	0.07	0	0	0	0	0	0	0	0	0	0	0.00583333
Erysiphe	0	0	0.005	0	0	0	0	0	0	0	0.0633333	0	0.00569444
Neopestalotiopsis	0	0	0	0.01	0	0	0.0275	0.015	0.015	0	0	0	0.005625
Phallus	0	0	0	0	0	0	0	0	0.02	0	0	0.0466667	0.00555556
Thermoascus	0	0	0	0	0	0	0	0	0	0.0666667	0	0	0.00555556
Tetragoniomyces	0	0	0	0.0025	0.0025	0	0.02	0.0025	0.0375	0	0	0	0.00541667
unclassified_Thelephoraceae	0	0	0	0.015	0.0025	0	0.0475	0	0	0	0	0	0.00541667
Tetraplosphaeria	0	0	0	0.02	0.005	0	0.01	0.0075	0.0175	0.00333333	0	0	0.00527778
Coniochaeta	0	0	0	0	0	0	0.0025	0.05	0	0.00666667	0	0.00333333	0.00520833
Savoryella	0	0.0175	0	0	0	0.0075	0	0.0075	0	0	0.0133333	0.0166667	0.00520833
Agaricus	0	0	0	0	0	0	0	0.035	0.0225	0	0.00333333	0	0.00506944
Schizophyllum	0	0	0.01	0.0075	0	0.0025	0.015	0	0	0.01	0	0.0133333	0.00486111
Kondoa	0	0.0225	0.01	0	0	0	0	0.0025	0	0	0.0233333	0	0.00486111
Inocybe	0	0	0	0	0	0.0025	0.0125	0.025	0.015	0.00333333	0	0	0.00486111
Nakataea	0	0	0	0.005	0	0	0.0125	0	0.04	0	0	0	0.00479167
Gaeumannomyces	0	0	0	0.005	0.0025	0	0.0225	0.0125	0.015	0	0	0	0.00479167
Podosphaera	0	0.0075	0.0075	0	0	0.0025	0	0	0	0	0.04	0	0.00479167
Pyrenochaeta	0	0.005	0	0.01	0.0025	0	0	0.04	0	0	0	0	0.00479167
Kamienskia	0	0	0	0	0.0025	0	0	0	0	0	0.0533333	0	0.00465278
Paraboeremia	0	0	0	0.01	0	0	0.0175	0.02	0	0.00666667	0	0	0.00451389
Arthrobotrys	0	0	0	0	0	0	0	0	0	0.00333333	0	0.05	0.00444444
Geminibasidium	0	0	0	0.0225	0	0	0.0075	0	0.02	0.00333333	0	0	0.00444444
unclassified_Dacrymycetes	0	0	0	0	0	0	0	0	0	0.0533333	0	0	0.00444444
unclassified_Trechisporales	0	0	0	0.015	0.0025	0	0.01	0.0025	0	0	0	0.0233333	0.00444444
Pseudogymnoascus	0	0	0	0.0025	0	0	0	0	0	0	0	0.05	0.004375
Valsonectria	0	0	0	0.005	0	0	0.005	0.03	0.0125	0	0	0	0.004375
unclassified_Lentitheciaceae	0	0	0	0	0	0	0	0.015	0	0	0.0366667	0	0.00430556
Floccularia	0	0	0	0	0	0	0	0	0	0	0.05	0	0.00416667
Metacordyceps	0	0	0	0.005	0	0	0.015	0.03	0	0	0	0	0.00416667
Nectria	0	0	0	0.0225	0	0	0.0175	0.01	0	0	0	0	0.00416667
Parateratosphaeria	0	0	0	0	0	0	0.04	0.01	0	0	0	0	0.00416667
Plenodomus	0	0	0	0	0	0	0	0	0	0.05	0	0	0.00416667
unclassified_Saccharomycetaceae	0	0	0	0.0375	0.005	0.005	0	0	0.0025	0	0	0	0.00416667
unclassified_Venturiaceae	0	0	0	0.0075	0	0	0.025	0.0175	0	0	0	0	0.00416667
Rhodosporidiobolus	0	0	0	0.0025	0	0	0.0075	0.0225	0.0125	0	0.00333333	0	0.00402778
Neocamarosporium	0.04	0.0075	0	0	0	0	0	0	0	0	0	0	0.00395833
Parasola	0	0	0	0	0	0	0	0	0	0	0	0.0466667	0.00388889
Rhinocladiella	0	0	0	0	0	0	0	0	0	0.0333333	0.0133333	0	0.00388889
unclassified_Glomeraceae	0	0	0	0	0	0	0	0	0	0	0.01	0.0366667	0.00388889
Acaulium	0	0	0	0	0	0	0.01	0	0	0.02	0.0166667	0	0.00388889
Apiosordaria	0	0	0	0.015	0	0.0025	0.015	0	0	0.0133333	0	0	0.00381944
Pseudoplagiostoma	0	0	0	0.0025	0	0	0.03	0.01	0.0025	0	0	0	0.00375
unclassified_Cyphellaceae	0	0	0	0.0025	0	0	0.0325	0	0.01	0	0	0	0.00375
Phaeotheca	0	0.005	0.04	0	0	0	0	0	0	0	0	0	0.00375
unclassified_Polyporaceae	0	0	0	0	0	0	0.02	0.005	0.02	0	0	0	0.00375
Neoascochyta	0	0.0025	0.01	0.0025	0	0	0.0125	0	0	0.01	0.00666667	0	0.00368056
Bullera	0	0	0	0.0025	0	0	0	0	0.005	0.0166667	0.02	0	0.00368056
Papiliotrema	0	0	0	0.0075	0	0	0.0125	0.0075	0.0125	0.00333333	0	0	0.00361111
Trametes	0	0	0.025	0.01	0	0	0.005	0	0	0.00333333	0	0	0.00361111
unclassified_Geastraceae	0	0	0	0	0	0	0	0.0025	0	0	0	0.04	0.00354167
unclassified_Stachybotryaceae	0	0	0	0.0175	0	0	0.0025	0.0025	0	0	0	0.02	0.00354167
Leucosporidium	0	0	0	0.005	0	0	0.0175	0	0.0125	0	0.00666667	0	0.00347222
Nigrograna	0	0	0	0.0025	0	0	0.0325	0.005	0	0	0	0	0.00333333
Panaeolus	0	0	0.005	0	0	0	0.0275	0.0075	0	0	0	0	0.00333333
Paraphysoderma	0	0	0	0.0025	0.0025	0	0.03	0	0.005	0	0	0	0.00333333
Clavispora	0	0	0	0	0	0	0.005	0.0025	0.005	0.00333333	0	0.0233333	0.00326389
Marasmius	0	0	0	0.0075	0	0	0	0.005	0	0	0	0.0266667	0.00326389
Valsa	0	0.025	0	0	0	0	0	0	0	0	0.0133333	0	0.00319444
Chaetosphaeria	0	0	0	0.0025	0	0	0.01	0	0.0225	0	0	0.00333333	0.00319444
Neosetophoma	0	0	0	0	0	0	0.01	0.005	0	0	0.0233333	0	0.00319444
Pochonia	0	0	0	0	0	0	0.0375	0	0	0	0	0	0.003125
unclassified_GS05	0	0	0	0	0	0	0	0.0175	0.02	0	0	0	0.003125
Debaryomyces	0.0125	0	0.0175	0	0	0	0.0075	0	0	0	0	0	0.003125
Hypomyces	0	0	0	0.0025	0	0	0.0175	0.0075	0.01	0	0	0	0.003125
Kodamaea	0	0	0	0	0.0025	0	0.02	0.005	0	0	0	0.01	0.003125
Lectera	0	0.0025	0	0	0	0	0	0.0175	0.01	0	0.00666667	0	0.00305556
Dactylella	0	0	0	0	0	0	0	0	0	0.00333333	0.0333333	0	0.00305556
Lepiota	0	0	0	0	0	0	0	0	0	0	0	0.0366667	0.00305556
Rhizopus	0	0	0	0	0	0	0	0	0	0	0	0.0366667	0.00305556
unclassified_Onygenales	0	0	0	0	0	0	0	0	0	0	0.02	0.0166667	0.00305556
Serendipita	0	0	0	0	0	0.0025	0	0.02	0	0	0	0.0133333	0.00298611
unclassified_Coniochaetaceae	0	0	0	0	0	0	0.015	0	0.0175	0	0	0.00333333	0.00298611
Golovinomyces	0	0.025	0.0075	0.0025	0	0	0	0	0	0	0	0	0.00291667
Hyaloseta	0	0.005	0	0	0	0	0.0125	0.0175	0	0	0	0	0.00291667
Hyphodontia	0	0	0	0	0	0	0.025	0.01	0	0	0	0	0.00291667
Periconia	0	0	0	0.0025	0	0	0	0	0.0325	0	0	0	0.00291667
Phialocephala	0	0	0	0.02	0	0	0.015	0	0	0	0	0	0.00291667
Sarcinomyces	0	0	0	0	0	0	0.0175	0	0.0175	0	0	0	0.00291667
Taifanglania	0	0	0	0.015	0	0	0.01	0.01	0	0	0	0	0.00291667
Cistella	0	0	0	0.0025	0	0	0.015	0.01	0.0075	0	0	0	0.00291667
Graphium	0	0	0	0	0.0025	0	0	0.0225	0.01	0	0	0	0.00291667
Orpinomyces	0.0325	0	0	0	0	0	0	0	0	0	0	0	0.00270833
Hansfordia	0	0.02	0	0	0	0.0025	0	0	0	0	0	0.01	0.00270833
unclassified_Xylariaceae	0	0	0	0	0.0025	0	0.0175	0.0125	0	0	0	0	0.00270833
Occultifur	0	0.0025	0	0	0	0	0.0225	0	0	0.00333333	0	0.00333333	0.00263889
Hirsutella	0	0	0	0	0	0	0	0.0175	0	0.00333333	0	0.01	0.00256944
unclassified_Didymosphaeriaceae	0	0	0	0.0075	0	0	0.005	0	0.005	0.0133333	0	0	0.00256944
Pyrenophora	0	0.03	0	0	0	0	0	0	0	0	0	0	0.0025
Ganoderma	0	0	0.01	0.0025	0	0	0.0125	0	0.005	0	0	0	0.0025
Microscypha	0	0	0	0	0	0	0	0	0	0	0	0.03	0.0025
Minimedusa	0	0	0	0	0	0	0	0	0	0	0.03	0	0.0025
Monodictys	0	0	0	0	0	0	0	0	0	0	0.03	0	0.0025
Scleroderma	0	0	0	0	0	0	0	0.0175	0.0125	0	0	0	0.0025
Leptosphaeria	0	0.005	0.0075	0.0075	0	0.0025	0	0	0	0	0.00666667	0	0.00243056
unclassified_Eurotiomycetes	0	0	0	0	0	0	0.0225	0	0	0.00666667	0	0	0.00243056
Ochroconis	0	0	0	0.0025	0	0	0	0.0025	0	0	0.00666667	0.0166667	0.00236111
Thozetella	0	0	0	0.0075	0.0025	0	0.0125	0	0.0025	0.00333333	0	0	0.00236111
Thermomyces	0	0	0.0175	0	0	0	0	0.01	0	0	0	0	0.00229167
unclassified_Leotiomycetes	0	0	0	0.0025	0	0	0.0125	0	0.0125	0	0	0	0.00229167
Millerozyma	0.0275	0	0	0	0	0	0	0	0	0	0	0	0.00229167
Chaetosphaeronema	0	0	0	0	0	0	0.0275	0	0	0	0	0	0.00229167
Gliocephalotrichum	0	0	0	0.0075	0	0	0	0.02	0	0	0	0	0.00229167
Mariannaea	0	0	0	0	0	0	0	0.025	0.0025	0	0	0	0.00229167
Pleuroascus	0	0	0	0.005	0	0	0.02	0.0025	0	0	0	0	0.00229167
Boothiomyces	0	0	0	0	0	0	0	0	0	0.0266667	0	0	0.00222222
Erythrobasidium	0	0	0.0175	0.0025	0	0	0	0	0	0	0.00666667	0	0.00222222
Ramichloridium	0	0	0	0	0	0	0	0	0	0.0133333	0	0.0133333	0.00222222
Septoriella	0	0.0025	0	0	0	0	0	0	0	0	0.0233333	0	0.00215278
Crepidotus	0	0	0	0	0	0	0	0.0125	0	0	0.00333333	0.01	0.00215278
Cryptomarasmius	0.025	0	0	0	0	0	0	0	0	0	0	0	0.00208333
Dipodascus	0	0	0	0.0075	0	0	0.0075	0.005	0.005	0	0	0	0.00208333
Phialosimplex	0	0	0.025	0	0	0	0	0	0	0	0	0	0.00208333
unclassified_Catabotrydaceae	0	0	0	0	0	0	0	0	0.025	0	0	0	0.00208333
unclassified_Saccharomycetales_fam_Incertae_sedis	0	0	0	0	0	0	0.01	0	0.015	0	0	0	0.00208333
unclassified_Tricholomataceae	0	0	0	0.005	0	0	0.005	0.0125	0.0025	0	0	0	0.00208333
Thielavia	0	0	0	0	0	0	0.0075	0	0	0	0	0.0166667	0.00201389
Phlebia	0	0	0	0	0	0	0	0	0	0	0.0166667	0.00666667	0.00194444
Xerochrysium	0	0	0	0	0	0	0	0.0225	0	0	0	0	0.001875
Blastobotrys	0	0	0	0.01	0	0	0	0.005	0.0075	0	0	0	0.001875
Byssomerulius	0	0	0.0225	0	0	0	0	0	0	0	0	0	0.001875
Mycoarachis	0	0	0	0.0025	0.0125	0.0075	0	0	0	0	0	0	0.001875
Mycothermus	0	0	0	0.0025	0	0	0	0	0	0.02	0	0	0.001875
Scopulariopsis	0	0	0	0	0	0	0	0.0225	0	0	0	0	0.001875
Toxicocladosporium	0	0	0.02	0	0.0025	0	0	0	0	0	0	0	0.001875
unclassified_Cantharellales	0	0	0	0	0	0	0	0	0.0025	0.02	0	0	0.001875
unclassified_Hyaloriaceae	0	0	0	0.0025	0.0025	0	0	0.015	0.0025	0	0	0	0.001875
unclassified_Archaeosporaceae	0	0	0	0	0	0	0.005	0	0	0	0.0166667	0	0.00180556
Lasiodiplodia	0	0	0	0.0075	0	0	0	0	0	0.01	0.00333333	0	0.00173611
Camposporium	0	0	0	0	0	0	0	0.0025	0.0175	0	0	0	0.00166667
Coniophora	0	0	0	0	0	0	0	0	0	0	0	0.02	0.00166667
Funneliformis	0	0	0	0.0075	0.0025	0	0	0	0.01	0	0	0	0.00166667
Hyaloraphidium	0	0	0	0	0	0	0.0125	0.005	0.0025	0	0	0	0.00166667
Lopharia	0	0	0	0	0	0	0	0	0	0.00333333	0.00333333	0.0133333	0.00166667
Mucor	0	0	0	0	0	0	0	0	0	0	0	0.02	0.00166667
Phaeoacremonium	0	0	0	0	0	0	0.02	0	0	0	0	0	0.00166667
Pyricularia	0	0	0	0	0	0	0.02	0	0	0	0	0	0.00166667
Rhizophagus	0	0	0	0	0	0	0	0	0	0.00666667	0	0.0133333	0.00166667
Stropharia	0	0	0	0	0	0	0	0	0	0	0	0.02	0.00166667
Uncinocarpus	0	0	0	0	0	0	0.02	0	0	0	0	0	0.00166667
unclassified_Meruliaceae	0	0	0	0	0	0	0	0	0	0	0.00666667	0.0133333	0.00166667
unclassified_Ophiocordycipitaceae	0	0	0	0	0	0	0	0	0	0.01	0	0.01	0.00166667
unclassified_Polyporales	0	0	0	0.0075	0	0	0	0	0.0125	0	0	0	0.00166667
unclassified_Tremellaceae	0	0	0	0	0	0	0	0.0075	0.0125	0	0	0	0.00166667
Latorua	0	0	0.0025	0.0025	0	0	0.0075	0	0	0.00666667	0	0	0.00159722
Ascochyta	0	0	0	0.0025	0	0	0	0	0	0	0	0.0166667	0.00159722
Xylogone	0	0	0	0.0025	0	0	0	0	0	0.0166667	0	0	0.00159722
Trichophyton	0	0.0175	0	0	0	0	0	0	0	0	0	0	0.00145833
Cadophora	0	0	0	0	0	0	0.0175	0	0	0	0	0	0.00145833
Hydnobolites	0	0	0	0	0	0	0	0	0.0175	0	0	0	0.00145833
Hymenoscyphus	0	0	0	0.01	0	0	0	0.0075	0	0	0	0	0.00145833
Limacella	0	0	0	0	0	0	0.0025	0.005	0.01	0	0	0	0.00145833
Petriellopsis	0	0	0	0	0	0	0	0.0175	0	0	0	0	0.00145833
Pseudopithomyces	0	0	0.0175	0	0	0	0	0	0	0	0	0	0.00145833
Tinhaudeus	0	0.0175	0	0	0	0	0	0	0	0	0	0	0.00145833
unclassified_Hydnodontaceae	0	0	0	0	0	0	0.01	0	0.0075	0	0	0	0.00145833
Umbelopsis	0	0	0	0.0025	0	0	0.015	0	0	0	0	0	0.00145833
unclassified_Ophiostomataceae	0	0	0	0.0025	0	0	0.015	0	0	0	0	0	0.00145833
Capnobotryella	0	0	0	0	0	0	0	0	0	0	0.0166667	0	0.00138889
Allophoma	0	0	0	0.005	0.0025	0.005	0	0	0	0.00333333	0	0	0.00131944
Ajellomyces	0.015	0	0	0	0	0	0	0	0	0	0	0	0.00125
unclassified_Hymenochaetaceae	0.015	0	0	0	0	0	0	0	0	0	0	0	0.00125
Arnium	0	0	0	0.015	0	0	0	0	0	0	0	0	0.00125
Basidiobolus	0	0	0	0	0	0	0.015	0	0	0	0	0	0.00125
Colletotrichum	0	0	0	0	0	0	0	0.0125	0.0025	0	0	0	0.00125
Cylindrosympodium	0	0	0	0.005	0	0	0	0	0.01	0	0	0	0.00125
Gamsia	0	0	0	0.005	0	0	0.0025	0.0075	0	0	0	0	0.00125
Hannaella	0	0	0	0.005	0	0	0	0	0	0.00333333	0	0.00666667	0.00125
Parascedosporium	0	0	0	0.0125	0	0	0.0025	0	0	0	0	0	0.00125
Rhizodermea	0	0	0	0	0	0	0.015	0	0	0	0	0	0.00125
unclassified_Lophiostomataceae	0	0	0	0.005	0	0.0025	0	0	0.0075	0	0	0	0.00125
unclassified_Pleurotaceae	0	0	0.005	0	0	0	0	0	0.01	0	0	0	0.00125
unclassified_Sebacinales	0	0	0	0.005	0.0025	0	0	0.0075	0	0	0	0	0.00125
Magnaporthe	0	0	0	0.0025	0.0025	0.0025	0	0	0	0.00666667	0	0	0.00118056
Scolecobasidium	0	0	0	0	0	0	0.0075	0	0	0	0	0.00666667	0.00118056
Entrophospora	0	0	0	0	0	0	0	0	0	0	0	0.0133333	0.00111111
unclassified_Diaporthales	0	0	0	0	0	0	0	0	0	0.01	0.00333333	0	0.00111111
unclassified_GS31	0	0	0	0	0	0	0	0	0	0.0133333	0	0	0.00111111
unclassified_Tubeufiaceae	0	0	0	0	0	0	0	0	0	0.0133333	0	0	0.00111111
Aplosporella	0	0	0	0	0	0	0.0125	0	0	0	0	0	0.00104167
Cirrenalia	0	0	0	0.0025	0	0	0.01	0	0	0	0	0	0.00104167
Cordana	0	0	0	0	0	0	0	0.0125	0	0	0	0	0.00104167
Hyaloscypha	0	0	0	0	0	0	0	0	0.0125	0	0	0	0.00104167
Minutisphaera	0	0	0	0	0	0	0.0125	0	0	0	0	0	0.00104167
Patellaria	0	0	0	0	0	0	0	0.0125	0	0	0	0	0.00104167
Torulaspora	0	0	0	0	0	0	0	0.0125	0	0	0	0	0.00104167
unclassified_Clavulinaceae	0	0	0	0	0	0	0	0	0.0125	0	0	0	0.00104167
unclassified_Sordariaceae	0	0	0	0.0025	0	0	0	0	0	0.00333333	0	0.00666667	0.00104167
unclassified_Sympoventuriaceae	0	0	0	0.0025	0	0	0.01	0	0	0	0	0	0.00104167
Cystobasidium	0	0.005	0	0	0	0	0	0	0	0	0.00666667	0	0.000972222
Colacogloea	0	0	0	0.0025	0	0	0.0025	0	0	0	0.00666667	0	0.000972222
Ophiocordyceps	0	0	0	0	0	0	0	0.005	0	0.00666667	0	0	0.000972222
Bolbitius	0.01	0	0	0	0	0	0	0	0	0	0	0	0.000833333
Actinomucor	0	0	0	0	0	0	0	0	0	0	0	0.01	0.000833333
Arachnomyces	0	0	0	0	0	0	0	0	0	0	0	0.01	0.000833333
Botryosphaeria	0	0	0	0	0	0	0.01	0	0	0	0	0	0.000833333
Cercophora	0	0	0	0.0025	0	0	0	0	0.0075	0	0	0	0.000833333
Cerinomyces	0	0	0	0	0	0	0	0	0	0.01	0	0	0.000833333
Chionosphaera	0	0	0	0	0.0025	0.0025	0	0.005	0	0	0	0	0.000833333
Corynascella	0	0	0	0	0	0	0	0	0	0	0	0.01	0.000833333
Dictyophora	0	0	0	0	0	0	0.01	0	0	0	0	0	0.000833333
Ilyonectria	0	0	0	0.0075	0	0	0.0025	0	0	0	0	0	0.000833333
Itersonilia	0	0	0	0	0	0	0	0	0	0	0.00666667	0.00333333	0.000833333
Metschnikowia	0	0	0	0.005	0	0	0.005	0	0	0	0	0	0.000833333
Pezoloma	0	0	0	0	0	0	0.01	0	0	0	0	0	0.000833333
Phialophora	0	0	0	0.0025	0.005	0.0025	0	0	0	0	0	0	0.000833333
Podoscypha	0	0	0	0	0	0	0	0	0	0	0	0.01	0.000833333
Purpureocillium	0	0	0	0	0	0	0	0	0	0	0	0.01	0.000833333
Ramicandelaber	0	0	0	0	0	0	0	0	0	0	0	0.01	0.000833333
Recurvomyces	0	0	0	0	0	0	0	0	0.01	0	0	0	0.000833333
Rhizophydium	0	0	0	0	0	0	0.01	0	0	0	0	0	0.000833333
Sporisorium	0	0	0	0	0	0	0	0	0	0.00666667	0	0.00333333	0.000833333
unclassified_Branch02	0	0	0	0	0	0	0	0	0	0.01	0	0	0.000833333
unclassified_Chaetosphaeriaceae	0	0	0	0.0025	0	0	0.0075	0	0	0	0	0	0.000833333
unclassified_Geastrales	0	0.0025	0.0075	0	0	0	0	0	0	0	0	0	0.000833333
unclassified_Orbiliaceae	0	0	0	0	0	0	0.01	0	0	0	0	0	0.000833333
unclassified_Tetraplosphaeriaceae	0	0	0	0	0	0	0	0	0	0.00333333	0	0.00666667	0.000833333
unclassified_Verrucariales	0	0	0	0	0	0	0	0	0	0	0	0.01	0.000833333
Phomatodes	0	0	0	0	0	0	0	0.0025	0	0.00333333	0.00333333	0	0.000763889
Dothidea	0.0025	0.005	0	0	0	0	0	0	0	0	0	0	0.000625
Arthrocladium	0	0.0075	0	0	0	0	0	0	0	0	0	0	0.000625
Cyphellophora	0	0	0	0.0075	0	0	0	0	0	0	0	0	0.000625
Endochytrium	0	0	0	0	0	0	0.0075	0	0	0	0	0	0.000625
Hortaea	0	0	0	0	0	0	0	0	0.0075	0	0	0	0.000625
Kernia	0	0	0	0.005	0	0	0	0.0025	0	0	0	0	0.000625
Leucosphaerina	0	0	0	0.0075	0	0	0	0	0	0	0	0	0.000625
Madurella	0	0	0	0.0075	0	0	0	0	0	0	0	0	0.000625
Murilentithecium	0	0	0.005	0	0	0	0	0	0.0025	0	0	0	0.000625
Nidulariopsis	0	0	0	0	0	0	0	0.0075	0	0	0	0	0.000625
Peniophora	0	0	0	0	0	0	0	0.0075	0	0	0	0	0.000625
Phlebiopsis	0	0	0	0	0	0	0.0075	0	0	0	0	0	0.000625
Rhizomucor	0	0	0	0	0	0	0	0.0075	0	0	0	0	0.000625
Tuber	0	0	0	0	0	0	0	0	0.0075	0	0	0	0.000625
Typhula	0	0	0	0	0	0	0	0.0075	0	0	0	0	0.000625
unclassified_Dermateaceae	0	0	0	0	0	0	0	0.0075	0	0	0	0	0.000625
unclassified_GS24	0	0	0	0	0	0	0	0.0075	0	0	0	0	0.000625
unclassified_Hyaloscyphaceae	0	0	0	0	0	0	0	0	0.0075	0	0	0	0.000625
unclassified_Myriangiales	0	0	0	0	0	0	0	0.0075	0	0	0	0	0.000625
unclassified_Paraglomerales	0	0	0	0	0	0	0.0075	0	0	0	0	0	0.000625
unclassified_Rhizophydiales	0	0	0	0.005	0	0.0025	0	0	0	0	0	0	0.000625
Vanrija	0	0	0	0	0	0	0	0	0.0075	0	0	0	0.000625
Volvariella	0	0	0	0	0	0	0.0075	0	0	0	0	0	0.000625
Bjerkandera	0	0	0	0	0	0	0	0	0	0	0.00666667	0	0.000555556
Boeremia	0	0	0	0	0	0	0	0	0	0.00666667	0	0	0.000555556
Cleistothelebolus	0	0	0	0	0	0	0	0	0	0	0.00666667	0	0.000555556
Datronia	0	0	0	0	0	0	0	0	0	0.00333333	0.00333333	0	0.000555556
Galerella	0	0	0	0	0	0	0	0	0	0	0	0.00666667	0.000555556
Gibellulopsis	0	0	0	0	0	0	0	0	0	0.00333333	0.00333333	0	0.000555556
Lysurus	0	0	0	0	0	0	0	0	0	0	0	0.00666667	0.000555556
Moesziomyces	0	0	0	0	0	0	0	0	0	0	0	0.00666667	0.000555556
Neosartorya	0	0	0	0	0	0	0	0	0	0	0.00666667	0	0.000555556
Nothophoma	0	0	0	0	0	0	0	0	0	0	0	0.00666667	0.000555556
Poaceascoma	0	0	0	0	0	0	0	0	0	0.00333333	0	0.00333333	0.000555556
Sphaerulina	0	0	0	0	0	0	0	0	0	0	0.00666667	0	0.000555556
unclassified_Malasseziales	0	0	0	0	0	0	0	0	0	0	0.00666667	0	0.000555556
unclassified_Russulales	0	0	0	0	0	0	0	0	0	0.00333333	0	0.00333333	0.000555556
unclassified_Venturiales	0	0	0	0	0	0	0	0	0	0.00666667	0	0	0.000555556
Vermiconia	0	0	0	0	0	0	0	0	0	0	0.00666667	0	0.000555556
Xylaria	0	0	0	0	0	0	0	0	0	0	0.00666667	0	0.000555556
unclassified_Spizellomycetaceae	0	0.005	0	0	0	0	0	0	0	0	0	0	0.000416667
Betamyces	0	0	0	0	0	0	0	0.005	0	0	0	0	0.000416667
Ceriporia	0	0	0.005	0	0	0	0	0	0	0	0	0	0.000416667
Coprinus	0	0	0	0	0	0	0	0	0.005	0	0	0	0.000416667
Cyberlindnera	0	0	0.0025	0	0	0	0.0025	0	0	0	0	0	0.000416667
Cylindrocladiella	0	0	0	0.005	0	0	0	0	0	0	0	0	0.000416667
Gliocladiopsis	0	0	0	0	0	0	0.005	0	0	0	0	0	0.000416667
Gymnoascus	0	0	0	0	0	0	0.005	0	0	0	0	0	0.000416667
Lipomyces	0	0	0	0	0	0	0.005	0	0	0	0	0	0.000416667
Microdochium	0	0	0	0.0025	0	0.0025	0	0	0	0	0	0	0.000416667
Pilidium	0	0	0	0.005	0	0	0	0	0	0	0	0	0.000416667
Porotheleum	0	0	0	0.0025	0	0	0	0	0.0025	0	0	0	0.000416667
Pseudoseptoria	0	0	0	0	0	0	0.005	0	0	0	0	0	0.000416667
Rhizoctonia	0	0	0.0025	0	0	0	0	0.0025	0	0	0	0	0.000416667
Rutstroemia	0	0	0	0	0	0	0	0.005	0	0	0	0	0.000416667
Sphaerellopsis	0	0.005	0	0	0	0	0	0	0	0	0	0	0.000416667
Tulostoma	0	0	0	0	0	0	0	0.005	0	0	0	0	0.000416667
unclassified_Archaeosporales	0	0	0	0.005	0	0	0	0	0	0	0	0	0.000416667
unclassified_Gnomoniaceae	0	0	0.005	0	0	0	0	0	0	0	0	0	0.000416667
unclassified_Orbiliomycetes	0	0	0	0	0	0	0.005	0	0	0	0	0	0.000416667
unclassified_Pezizales	0	0	0	0.0025	0.0025	0	0	0	0	0	0	0	0.000416667
unclassified_Sporidiobolales	0	0	0	0.005	0	0	0	0	0	0	0	0	0.000416667
unclassified_Teratosphaeriaceae	0	0	0	0	0.0025	0	0	0.0025	0	0	0	0	0.000416667
Wardomyces	0	0	0	0	0	0	0	0.005	0	0	0	0	0.000416667
Wilcoxina	0	0	0	0	0	0	0	0	0.005	0	0	0	0.000416667
Calcarisporiella	0	0	0	0	0	0	0	0	0	0	0	0.00333333	0.000277778
Calyptella	0	0	0	0	0	0	0	0	0	0	0.00333333	0	0.000277778
Cyllamyces	0	0	0	0	0	0	0	0	0	0	0	0.00333333	0.000277778
Hypholoma	0	0	0	0	0	0	0	0	0	0	0	0.00333333	0.000277778
Phacidium	0	0	0	0	0	0	0	0	0	0	0.00333333	0	0.000277778
Phyllosticta	0	0	0	0	0	0	0	0	0	0	0.00333333	0	0.000277778
Pithoascus	0	0	0	0	0	0	0	0	0	0	0.00333333	0	0.000277778
Pseudoramichloridium	0	0	0	0	0	0	0	0	0	0.00333333	0	0	0.000277778
Rasamsonia	0	0	0	0	0	0	0	0	0	0.00333333	0	0	0.000277778
Sawadaea	0	0	0	0	0	0	0	0	0	0	0.00333333	0	0.000277778
Sirobasidium	0	0	0	0	0	0	0	0	0	0.00333333	0	0	0.000277778
Tilletiopsis	0	0	0	0	0	0	0	0	0	0.00333333	0	0	0.000277778
unclassified_Apiosporaceae	0	0	0	0	0	0	0	0	0	0	0	0.00333333	0.000277778
unclassified_Ganodermataceae	0	0	0	0	0	0	0	0	0	0	0	0.00333333	0.000277778
unclassified_Orbiliales	0	0	0	0	0	0	0	0	0	0	0	0.00333333	0.000277778
Exobasidium	0.0025	0	0	0	0	0	0	0	0	0	0	0	0.000208333
Eutypella	0	0.0025	0	0	0	0	0	0	0	0	0	0	0.000208333
unclassified_Tremellomycetes	0	0.0025	0	0	0	0	0	0	0	0	0	0	0.000208333
Acrophialophora	0	0	0	0.0025	0	0	0	0	0	0	0	0	0.000208333
Amanita	0	0	0	0	0	0	0.0025	0	0	0	0	0	0.000208333
Beauveria	0	0	0	0	0	0	0	0	0.0025	0	0	0	0.000208333
Ceratobasidium	0	0	0	0.0025	0	0	0	0	0	0	0	0	0.000208333
Clitocybe	0	0	0	0	0	0	0.0025	0	0	0	0	0	0.000208333
Coniolariella	0	0.0025	0	0	0	0	0	0	0	0	0	0	0.000208333
Coriolopsis	0	0	0	0	0	0.0025	0	0	0	0	0	0	0.000208333
Crocicreas	0	0	0	0	0	0	0	0.0025	0	0	0	0	0.000208333
Cyathus	0	0	0	0	0	0	0	0	0.0025	0	0	0	0.000208333
Entoloma	0	0	0	0	0	0	0	0.0025	0	0	0	0	0.000208333
Gloeocystidiellum	0	0	0	0	0	0.0025	0	0	0	0	0	0	0.000208333
Gnomonia	0	0	0.0025	0	0	0	0	0	0	0	0	0	0.000208333
Hasegawazyma	0	0	0	0	0	0	0.0025	0	0	0	0	0	0.000208333
Idriella	0	0	0	0.0025	0	0	0	0	0	0	0	0	0.000208333
Phellorinia	0	0	0	0	0	0	0	0.0025	0	0	0	0	0.000208333
Robillarda	0	0	0	0.0025	0	0	0	0	0	0	0	0	0.000208333
Spirosphaera	0	0	0	0.0025	0	0	0	0	0	0	0	0	0.000208333
Stagonospora	0	0	0	0	0	0	0.0025	0	0	0	0	0	0.000208333
Tubaria	0	0	0	0	0	0	0	0.0025	0	0	0	0	0.000208333
unclassified_Amphisphaeriaceae	0	0.0025	0	0	0	0	0	0	0	0	0	0	0.000208333
unclassified_Capnodiaceae	0	0	0	0.0025	0	0	0	0	0	0	0	0	0.000208333
unclassified_Ceratostomataceae	0	0	0	0.0025	0	0	0	0	0	0	0	0	0.000208333
unclassified_Clavicipitaceae	0	0	0	0.0025	0	0	0	0	0	0	0	0	0.000208333
unclassified_Endogonales	0	0	0	0.0025	0	0	0	0	0	0	0	0	0.000208333
unclassified_Leucosporidiales	0	0	0	0	0	0	0.0025	0	0	0	0	0	0.000208333
unclassified_Pezizaceae	0	0.0025	0	0	0	0	0	0	0	0	0	0	0.000208333
unclassified_Sebacinaceae	0	0	0	0.0025	0	0	0	0	0	0	0	0	0.000208333
unclassified_Togniniaceae	0	0	0	0.0025	0	0	0	0	0	0	0	0	0.000208333
Uncobasidium	0	0	0	0	0	0.0025	0	0	0	0	0	0	0.000208333
Uwebraunia	0	0	0	0.0025	0	0	0	0	0	0	0	0	0.000208333
Xenoacremonium	0	0	0	0.0025	0	0	0	0	0	0	0	0	0.000208333
Yarrowia	0	0	0	0	0	0	0.0025	0	0	0	0	0	0.000208333
Melanocarpus	0	0	0	0	0	0	0	0	0	0	0	0	0
unclassified_Eremomycetaceae	0	0	0	0	0	0	0	0	0	0	0	0	0
