# Supplementary material for: Differed Growth Stage Dynamics of Root-Associated Bacterial and Fungal Community Structure Associated with Halophytic Plant Lycium ruthenicum
Source: Microorganisms. 2022 Aug 15;10(8):1644. doi: 10.3390/microorganisms10081644 (PMC9414475; doi:10.3390/microorganisms10081644)
Supplement: Supplementary file 1 [file microorganisms-10-01644-s001.zip › Table S8. The shared 16S OTUs enriched in rhizosphere, rhizoplane and endosphere compared to bulk soil in vegetative stage.xlsx]

## Sheet: 16s enrich
Table S8 The shared 16S OTUs enriched in each rhizocompartment compared to bulk soil in vegetative growth stage
Enriched OTUs shared by rhizosphere and rhizoplane
Otu_num	phylum	class	order	family	genus	AB1	AB2	AB3	AB4	AR1	AR2	AR3	AR4	AP1	AP2	AP3	AP4	AE1	AE2	AE3	AE4
Otu6	Proteobacteria	Gammaproteobacteria	Alteromonadales	Alteromonadaceae	Haliea	0	0	0	0	4606	673	0	1641	2221	2206	1	6394	2451	240	0	3793
Otu13	Proteobacteria	Gammaproteobacteria	Pseudomonadales	Pseudomonadaceae	Pseudomonas	0	0	0	0	1191	8	0	0	2768	5	0	0	1	1	0	0
Otu88420	Proteobacteria	unclassified	unclassified	unclassified	unclassified	2	0	0	0	29	130	1343	739	28	109	723	88	1129	4189	1984	5086
Otu92783	Actinobacteria	Actinobacteria	Actinomycetales	Nocardiaceae	Skermania	0	0	0	0	0	0	452	0	0	0	227	0	0	0	1	0
Otu29829	Bacteroidetes	Flavobacteriia	Flavobacteriales	Flavobacteriaceae	unclassified	0	0	0	0	7	202	134	23	24	2244	90	42	6	15	2	0
Otu102107	Candidatus Saccharibacteria	Candidatus Saccharibacteria_unclassified	Candidatus Saccharibacteria_unclassified	Candidatus Saccharibacteria_unclassified	Saccharibacteria_genera_incertae_sedis	0	0	0	0	0	272	0	0	0	39	0	0	0	0	0	0
Otu1648	Proteobacteria	Gammaproteobacteria	Thiotrichales	Piscirickettsiaceae	Methylophaga	0	0	0	0	327	3	5	11	823	14	3	5	48	0	0	0
Otu104918	Planctomycetes	Phycisphaerae	unclassified	unclassified	unclassified	0	0	0	0	337	0	0	0	126	0	0	0	73	0	0	0
Otu29841	Bacteroidetes	Flavobacteriia	Flavobacteriales	Flavobacteriaceae	Arenibacter	0	0	0	0	320	1	0	0	906	0	0	0	167	0	0	0
Otu1665	Proteobacteria	Gammaproteobacteria	Gammaproteobacteria_incertae_sedis	Gammaproteobacteria_incertae_sedis_unclassified	unclassified	0	0	0	0	314	0	1	0	188	1	0	0	96	0	0	0
Otu575	Verrucomicrobia	Opitutae	Opitutales	Opitutaceae	Alterococcus	0	0	0	0	266	0	2	0	303	0	2	0	10	0	0	0
Otu37031	Actinobacteria	Actinobacteria	Actinomycetales	Nocardioidaceae	Nocardioides	0	0	0	0	250	10	0	0	219	14	0	0	110	2	0	0
Otu460	Proteobacteria	Betaproteobacteria	Rhodocyclales	Rhodocyclaceae	unclassified	0	0	0	0	253	0	4	0	77	0	0	0	0	0	0	0
Otu104949	Proteobacteria	Alphaproteobacteria	Rhodospirillales	Rhodospirillaceae	Thalassobaculum	0	0	0	0	159	33	40	12	551	191	64	28	17	29	7	3
Otu573	Proteobacteria	Deltaproteobacteria	unclassified	unclassified	unclassified	0	0	0	0	0	0	225	0	0	0	90	0	0	0	1	0
Otu22989	Bacteroidetes	Sphingobacteriia	Sphingobacteriales	Saprospiraceae	unclassified	0	0	0	0	0	25	99	76	0	27	169	234	0	0	33	17
Otu97326	Candidatus Saccharibacteria	Candidatus Saccharibacteria_unclassified	Candidatus Saccharibacteria_unclassified	Candidatus Saccharibacteria_unclassified	Saccharibacteria_genera_incertae_sedis	0	0	0	0	0	0	204	2	0	0	64	0	0	0	0	0
Otu36904	Bacteroidetes	Cytophagia	Cytophagales	Flammeovirgaceae	Roseivirga	4	0	0	0	1422	11	0	0	1252	3	0	1	112	0	0	0
Otu104849	Proteobacteria	Alphaproteobacteria	unclassified	unclassified	unclassified	0	0	0	0	8	44	83	42	19	322	65	144	3	18	1	87
Otu36917	Bacteroidetes	Flavobacteriia	Flavobacteriales	Flavobacteriaceae	Mariniflexile	0	0	0	0	185	2	0	0	264	1	3	0	1	0	1	0
Otu90555	Actinobacteria	Actinobacteria	Actinomycetales	Intrasporangiaceae	Ornithinimicrobium	0	0	0	0	0	123	0	0	0	34	0	0	0	0	0	0
Otu29882	Bacteroidetes	Flavobacteriia	Flavobacteriales	Cryomorphaceae	unclassified	0	0	0	0	153	0	0	0	87	1	0	0	32	0	0	0
Otu4879	Proteobacteria	Deltaproteobacteria	Myxococcales	Sandaracinaceae	Sandaracinus	0	0	0	0	126	0	13	13	72	0	4	7	226	0	3	3
Otu104876	Proteobacteria	Alphaproteobacteria	Rhizobiales	Hyphomicrobiaceae	Devosia	0	1	0	0	322	45	0	0	360	102	0	0	185	87	0	0
Otu23046	Bacteroidetes	Sphingobacteriia	Sphingobacteriales	Saprospiraceae	Phaeodactylibacter	0	0	0	0	0	38	94	0	0	10	42	0	0	0	16	0
Otu22998	Planctomycetes	Planctomycetia	unclassified	unclassified	unclassified	0	0	0	0	138	0	0	0	91	0	0	0	10	0	0	0
Otu104860	Proteobacteria	Alphaproteobacteria	Sphingomonadales	Sphingomonadaceae	unclassified	2	0	0	0	563	1	4	0	250	0	3	0	191	0	0	0
Otu104890	Proteobacteria	Alphaproteobacteria	Rhodospirillales	Rhodospirillaceae	Pelagibius	0	0	0	0	0	0	132	0	0	0	144	0	0	0	0	0
Otu92793	Actinobacteria	Actinobacteria	Actinomycetales	Pseudonocardiaceae	Saccharothrix	0	0	0	0	129	3	0	0	140	0	0	0	38	0	0	0
Otu55849	Gemmatimonadetes	Gemmatimonadetes	Gemmatimonadales	Gemmatimonadaceae	Gemmatimonas	0	0	0	0	132	0	0	0	85	1	0	0	68	0	0	0
Otu4867	Proteobacteria	Gammaproteobacteria	Gammaproteobacteria_incertae_sedis	Gammaproteobacteria_incertae_sedis_unclassified	Marinicella	0	0	0	0	0	0	128	0	0	0	55	0	0	0	113	0
Otu1704	Proteobacteria	Gammaproteobacteria	Oceanospirillales	Halomonadaceae	Halomonas	1	0	0	0	326	0	0	0	755	0	0	0	35	0	0	0
Otu108805	Proteobacteria	Alphaproteobacteria	Rhodobacterales	Rhodobacteraceae	unclassified	0	0	0	0	36	66	1	0	11	60	2	0	20	29	0	0
Otu108785	Proteobacteria	Alphaproteobacteria	Sphingomonadales	Erythrobacteraceae	Erythrobacter	0	0	0	0	9	81	0	0	3	236	0	0	17	50	0	0
Otu555	Proteobacteria	Gammaproteobacteria	unclassified	unclassified	unclassified	2	12	0	0	58	1081	136	750	48	896	67	1061	67	43	0	535
Otu36910	Bacteroidetes	Cytophagia	Cytophagales	Catalimonadaceae	Catalinimonas	2	0	0	0	430	3	0	0	690	4	0	6	160	0	0	0
Otu1643	Proteobacteria	Gammaproteobacteria	Xanthomonadales	Xanthomonadaceae	Luteimonas	1	0	0	0	267	3	0	1	676	2	0	2	324	0	0	1
Otu598	Proteobacteria	Deltaproteobacteria	Myxococcales	Sandaracinaceae	Sandaracinus	0	0	0	0	0	0	99	0	0	0	86	0	0	0	0	0
Otu51085	Bacteroidetes	Sphingobacteriia	Sphingobacteriales	Rhodothermaceae	Rubrivirga	0	0	0	0	96	1	0	0	46	2	0	0	7	0	0	0
Otu36931	Bacteroidetes	Sphingobacteriia	Sphingobacteriales	Chitinophagaceae	Parasegetibacter	0	0	0	0	93	1	1	0	194	0	0	0	29	0	0	0
Otu1655	Proteobacteria	Gammaproteobacteria	unclassified	unclassified	unclassified	0	0	0	0	0	6	28	53	0	10	222	397	0	2	164	72
Otu1625	Proteobacteria	Gammaproteobacteria	Xanthomonadales	Sinobacteraceae	Povalibacter	7	1	0	0	1139	3	5	32	3684	4	27	258	338	0	0	21
Otu51077	Bacteroidetes	Sphingobacteriia	Sphingobacteriales	Rhodothermaceae	Rubrivirga	0	0	0	0	85	1	0	0	47	1	0	0	0	0	0	0
Otu4889	Proteobacteria	Gammaproteobacteria	Chromatiales	Chromatiaceae	Rheinheimera	0	0	0	0	85	0	0	0	113	0	0	0	11	0	0	0
Otu105263	Proteobacteria	Alphaproteobacteria	Rhizobiales	unclassified	unclassified	0	0	0	0	5	27	19	23	31	21	15	40	116	0	352	0
Otu88417	Planctomycetes	Planctomycetia	Planctomycetales	Planctomycetaceae	Gimesia	0	0	0	0	0	45	21	0	0	36	1	0	0	19	0	0
Otu102095	Candidatus Saccharibacteria	Candidatus Saccharibacteria_unclassified	Candidatus Saccharibacteria_unclassified	Candidatus Saccharibacteria_unclassified	Saccharibacteria_genera_incertae_sedis	5	0	0	0	0	403	8	154	9	951	0	69	0	530	8	926
Otu97329	Candidatus Saccharibacteria	Candidatus Saccharibacteria_unclassified	Candidatus Saccharibacteria_unclassified	Candidatus Saccharibacteria_unclassified	Saccharibacteria_genera_incertae_sedis	0	0	0	0	77	0	0	0	153	0	0	0	38	0	0	0
Otu1797	Proteobacteria	Gammaproteobacteria	Gammaproteobacteria_incertae_sedis	Gammaproteobacteria_incertae_sedis_unclassified	Porticoccus	0	0	0	0	0	27	5	34	0	22	2	11	0	0	1	2
Otu97319	Parcubacteria	Parcubacteria_unclassified	Parcubacteria_unclassified	Parcubacteria_unclassified	Parcubacteria_genera_incertae_sedis	0	0	0	0	0	14	53	0	0	86	32	0	0	0	0	0
Otu104866	Proteobacteria	Alphaproteobacteria	Rhizobiales	Hyphomicrobiaceae	Devosia	0	0	0	0	0	3	66	0	1	23	237	2	0	4	233	0
Otu4844	Proteobacteria	Gammaproteobacteria	Xanthomonadales	Xanthomonadaceae	Pseudoxanthomonas	2	0	0	0	294	0	0	0	733	0	0	1	158	1	0	0
Otu105259	Proteobacteria	Alphaproteobacteria	Rhodobacterales	Rhodobacteraceae	Oceanicola	0	0	0	0	1	31	12	14	0	31	27	18	0	0	14	6
Otu4849	Proteobacteria	Gammaproteobacteria	unclassified	unclassified	unclassified	0	0	0	0	0	0	8	57	0	0	11	74	0	0	1	0
Otu23003	Planctomycetes	Planctomycetia	unclassified	unclassified	unclassified	0	0	0	0	0	50	0	0	0	59	0	0	0	0	0	0
Otu36913	Bacteroidetes	Flavobacteriia	Flavobacteriales	Flavobacteriaceae	Marixanthomonas	0	0	0	0	0	0	42	22	0	0	180	11	0	0	214	0
Otu92785	Actinobacteria	Actinobacteria	Actinomycetales	Pseudonocardiaceae	Actinophytocola	0	0	0	1	67	95	31	0	85	68	14	0	124	716	17	1
Otu108812	unclassified	unclassified	unclassified	unclassified	unclassified	0	0	0	0	29	17	9	3	9	68	2	2	0	0	0	0
Otu29828	Bacteroidetes	Flavobacteriia	Flavobacteriales	Flavobacteriaceae	Mesonia	0	0	0	1	0	0	0	207	0	0	0	2152	0	0	0	2
Otu45443	Bacteroidetes	Cytophagia	Cytophagales	Flammeovirgaceae	Marinoscillum	0	0	0	0	0	17	15	22	0	23	5	8	1	0	0	0
Otu10786	Verrucomicrobia	Opitutae	Puniceicoccales	Puniceicoccaceae	Pelagicoccus	0	0	0	0	56	0	4	0	46	0	2	3	13	0	0	0
Otu1685	Proteobacteria	Gammaproteobacteria	Xanthomonadales	Sinobacteraceae	Steroidobacter	0	0	0	0	59	0	0	0	182	0	0	0	0	0	0	0
Otu1703	Proteobacteria	Gammaproteobacteria	Xanthomonadales	Xanthomonadaceae	Lysobacter	0	0	0	0	48	4	4	1	108	0	1	0	36	0	0	0
Otu1662	Actinobacteria	Actinobacteria	Solirubrobacterales	unclassified	unclassified	3	1	0	1	457	84	0	0	317	58	0	2	678	98	8	165
Otu36928	Bacteroidetes	Cytophagia	Cytophagales	Flammeovirgaceae	Fulvivirga	0	0	0	0	0	25	22	2	0	30	30	0	0	0	0	0
Otu45439	Actinobacteria	Actinobacteria	Actinomycetales	Nocardiaceae	Nocardia	2	1	0	0	5	97	151	33	5	97	68	41	4	175	358	389
Otu37059	Bacteroidetes	Sphingobacteriia	Sphingobacteriales	Sphingobacteriaceae	Pedobacter	0	0	0	0	55	1	0	0	55	2	0	0	2	0	0	0
Otu104821	Proteobacteria	Alphaproteobacteria	Sphingomonadales	Erythrobacteraceae	Porphyrobacter	3	12	4	2	1240	485	58	72	1554	1077	292	401	1560	1741	2003	345
Otu36914	Bacteroidetes	Sphingobacteriia	Sphingobacteriales	Chitinophagaceae	Chitinophaga	0	0	0	0	56	0	0	0	461	0	0	0	1	2	0	0
Otu92791	Actinobacteria	Actinobacteria	Actinomycetales	Nocardioidaceae	Nocardioides	0	1	0	2	277	61	34	50	184	41	1	56	539	6	84	6
Otu104858	Proteobacteria	Alphaproteobacteria	Rhizobiales	Bradyrhizobiaceae	unclassified	2	0	0	0	220	0	0	0	173	1	0	0	259	0	0	0
Otu36977	Bacteroidetes	Flavobacteriia	Flavobacteriales	Flavobacteriaceae	unclassified	0	0	0	0	0	39	1	0	2	70	0	0	0	12	0	0
Otu45468	Bacteroidetes	Flavobacteriia	Flavobacteriales	Flavobacteriaceae	unclassified	0	0	0	0	0	0	0	49	0	0	0	41	0	0	0	0
Otu99620	Proteobacteria	Deltaproteobacteria	Bdellovibrionales	Bdellovibrionaceae	Vampirovibrio	0	0	0	0	0	33	6	0	0	29	1	0	0	4	0	0
Otu29872	Bacteroidetes	Flavobacteriia	Flavobacteriales	Cryomorphaceae	Owenweeksia	0	0	0	0	0	29	5	6	3	210	23	38	0	4	1	0
Otu4887	Proteobacteria	Gammaproteobacteria	unclassified	unclassified	unclassified	0	0	0	0	0	0	3	44	0	0	0	99	0	0	0	11
Otu108838	Proteobacteria	Alphaproteobacteria	Sphingomonadales	Sphingomonadaceae	unclassified	0	0	0	0	48	0	0	0	68	0	2	0	7	0	0	0
Otu104826	Proteobacteria	Alphaproteobacteria	Rhizobiales	unclassified	unclassified	0	3	0	0	4	96	128	3	0	156	65	0	7	155	39	1
Otu36982	Planctomycetes	Planctomycetia	Planctomycetales	Planctomycetaceae	Pirellula	0	0	0	0	0	30	4	2	1	21	8	3	18	44	4	13
Otu102123	Candidatus Saccharibacteria	Candidatus Saccharibacteria_unclassified	Candidatus Saccharibacteria_unclassified	Candidatus Saccharibacteria_unclassified	Saccharibacteria_genera_incertae_sedis	1	1	0	0	126	43	0	0	57	47	0	0	0	0	0	0
Otu104907	Proteobacteria	Alphaproteobacteria	Rhizobiales	Rhizobiaceae	Rhizobium	0	0	0	0	40	3	0	0	127	2	0	0	0	0	0	0
Otu29907	Actinobacteria	Actinobacteria	Actinomycetales	Nocardioidaceae	Nocardioides	2	1	0	0	6	119	11	39	14	40	6	54	92	10	18	534
Otu36907	Bacteroidetes	Cytophagia	Cytophagales	Cyclobacteriaceae	Algoriphagus	7	0	0	0	361	13	3	26	1012	3	1	114	16	0	0	12
Otu36911	Bacteroidetes	Sphingobacteriia	Sphingobacteriales	Chitinophagaceae	unclassified	3	0	0	0	162	5	13	7	356	20	15	31	42	19	5	3
Otu438	Proteobacteria	Gammaproteobacteria	Arenicellales	Arenicellaceae	Arenicella	8	35	0	0	0	817	887	31	10	2111	1014	89	0	131	1098	3
Otu1693	Proteobacteria	Gammaproteobacteria	Xanthomonadales	Xanthomonadaceae	Lysobacter	4	1	0	0	143	34	25	48	231	33	10	121	215	0	1	29
Otu104853	Proteobacteria	Alphaproteobacteria	Rhizobiales	Phyllobacteriaceae	Mesorhizobium	7	0	0	0	346	7	0	0	334	4	0	0	315	1	0	0
Otu10749	Bacteroidetes	Sphingobacteriia	Sphingobacteriales	Saprospiraceae	unclassified	5	0	0	0	0	136	53	29	5	751	28	99	0	28	2	16
Otu104925	Proteobacteria	Alphaproteobacteria	Caulobacterales	Caulobacteraceae	Caulobacter	0	4	0	0	105	78	0	0	173	76	1	1	33	16	0	3
Otu104847	Proteobacteria	Alphaproteobacteria	Sphingomonadales	Erythrobacteraceae	Altererythrobacter	0	0	0	1	43	24	11	7	44	0	43	50	0	2	38	2
Enriched OTUs shared by rhizosphere and endosphere
Otu6	Proteobacteria	Gammaproteobacteria	Alteromonadales	Alteromonadaceae	Haliea	0	0	0	0	4606	673	0	1641	2221	2206	1	6394	2451	240	0	3793
Otu88420	Proteobacteria	unclassified	unclassified	unclassified	unclassified	2	0	0	0	29	130	1343	739	28	109	723	88	1129	4189	1984	5086
Otu1648	Proteobacteria	Gammaproteobacteria	Thiotrichales	Piscirickettsiaceae	Methylophaga	0	0	0	0	327	3	5	11	823	14	3	5	48	0	0	0
Otu104918	Planctomycetes	Phycisphaerae	unclassified	unclassified	unclassified	0	0	0	0	337	0	0	0	126	0	0	0	73	0	0	0
Otu29841	Bacteroidetes	Flavobacteriia	Flavobacteriales	Flavobacteriaceae	Arenibacter	0	0	0	0	320	1	0	0	906	0	0	0	167	0	0	0
Otu1665	Proteobacteria	Gammaproteobacteria	Gammaproteobacteria_incertae_sedis	Gammaproteobacteria_incertae_sedis_unclassified	unclassified	0	0	0	0	314	0	1	0	188	1	0	0	96	0	0	0
Otu37031	Actinobacteria	Actinobacteria	Actinomycetales	Nocardioidaceae	Nocardioides	0	0	0	0	250	10	0	0	219	14	0	0	110	2	0	0
Otu104949	Proteobacteria	Alphaproteobacteria	Rhodospirillales	Rhodospirillaceae	Thalassobaculum	0	0	0	0	159	33	40	12	551	191	64	28	17	29	7	3
Otu22989	Bacteroidetes	Sphingobacteriia	Sphingobacteriales	Saprospiraceae	unclassified	0	0	0	0	0	25	99	76	0	27	169	234	0	0	33	17
Otu104849	Proteobacteria	Alphaproteobacteria	unclassified	unclassified	unclassified	0	0	0	0	8	44	83	42	19	322	65	144	3	18	1	87
Otu4879	Proteobacteria	Deltaproteobacteria	Myxococcales	Sandaracinaceae	Sandaracinus	0	0	0	0	126	0	13	13	72	0	4	7	226	0	3	3
Otu104876	Proteobacteria	Alphaproteobacteria	Rhizobiales	Hyphomicrobiaceae	Devosia	0	1	0	0	322	45	0	0	360	102	0	0	185	87	0	0
Otu104860	Proteobacteria	Alphaproteobacteria	Sphingomonadales	Sphingomonadaceae	unclassified	2	0	0	0	563	1	4	0	250	0	3	0	191	0	0	0
Otu55849	Gemmatimonadetes	Gemmatimonadetes	Gemmatimonadales	Gemmatimonadaceae	Gemmatimonas	0	0	0	0	132	0	0	0	85	1	0	0	68	0	0	0
Otu4867	Proteobacteria	Gammaproteobacteria	Gammaproteobacteria_incertae_sedis	Gammaproteobacteria_incertae_sedis_unclassified	Marinicella	0	0	0	0	0	0	128	0	0	0	55	0	0	0	113	0
Otu108805	Proteobacteria	Alphaproteobacteria	Rhodobacterales	Rhodobacteraceae	unclassified	0	0	0	0	36	66	1	0	11	60	2	0	20	29	0	0
Otu108785	Proteobacteria	Alphaproteobacteria	Sphingomonadales	Erythrobacteraceae	Erythrobacter	0	0	0	0	9	81	0	0	3	236	0	0	17	50	0	0
Otu555	Proteobacteria	Gammaproteobacteria	unclassified	unclassified	unclassified	2	12	0	0	58	1081	136	750	48	896	67	1061	67	43	0	535
Otu36910	Bacteroidetes	Cytophagia	Cytophagales	Catalimonadaceae	Catalinimonas	2	0	0	0	430	3	0	0	690	4	0	6	160	0	0	0
Otu1643	Proteobacteria	Gammaproteobacteria	Xanthomonadales	Xanthomonadaceae	Luteimonas	1	0	0	0	267	3	0	1	676	2	0	2	324	0	0	1
Otu1655	Proteobacteria	Gammaproteobacteria	unclassified	unclassified	unclassified	0	0	0	0	0	6	28	53	0	10	222	397	0	2	164	72
Otu1625	Proteobacteria	Gammaproteobacteria	Xanthomonadales	Sinobacteraceae	Povalibacter	7	1	0	0	1139	3	5	32	3684	4	27	258	338	0	0	21
Otu105263	Proteobacteria	Alphaproteobacteria	Rhizobiales	unclassified	unclassified	0	0	0	0	5	27	19	23	31	21	15	40	116	0	352	0
Otu102095	Candidatus Saccharibacteria	Candidatus Saccharibacteria_unclassified	Candidatus Saccharibacteria_unclassified	Candidatus Saccharibacteria_unclassified	Saccharibacteria_genera_incertae_sedis	5	0	0	0	0	403	8	154	9	951	0	69	0	530	8	926
Otu94859	Actinobacteria	Actinobacteria	Actinomycetales	Pseudonocardiaceae	Kibdelosporangium	0	0	0	0	39	31	0	0	2	12	0	0	0	1	0	71
Otu108806	Planctomycetes	Phycisphaerae	Phycisphaerales	Phycisphaeraceae	Phycisphaera	0	0	0	0	77	0	0	0	38	0	0	0	139	0	0	0
Otu104866	Proteobacteria	Alphaproteobacteria	Rhizobiales	Hyphomicrobiaceae	Devosia	0	0	0	0	0	3	66	0	1	23	237	2	0	4	233	0
Otu4844	Proteobacteria	Gammaproteobacteria	Xanthomonadales	Xanthomonadaceae	Pseudoxanthomonas	2	0	0	0	294	0	0	0	733	0	0	1	158	1	0	0
Otu36913	Bacteroidetes	Flavobacteriia	Flavobacteriales	Flavobacteriaceae	Marixanthomonas	0	0	0	0	0	0	42	22	0	0	180	11	0	0	214	0
Otu92785	Actinobacteria	Actinobacteria	Actinomycetales	Pseudonocardiaceae	Actinophytocola	0	0	0	1	67	95	31	0	85	68	14	0	124	716	17	1
Otu1662	Actinobacteria	Actinobacteria	Solirubrobacterales	unclassified	unclassified	3	1	0	1	457	84	0	0	317	58	0	2	678	98	8	165
Otu45439	Actinobacteria	Actinobacteria	Actinomycetales	Nocardiaceae	Nocardia	2	1	0	0	5	97	151	33	5	97	68	41	4	175	358	389
Otu104821	Proteobacteria	Alphaproteobacteria	Sphingomonadales	Erythrobacteraceae	Porphyrobacter	3	12	4	2	1240	485	58	72	1554	1077	292	401	1560	1741	2003	345
Otu92791	Actinobacteria	Actinobacteria	Actinomycetales	Nocardioidaceae	Nocardioides	0	1	0	2	277	61	34	50	184	41	1	56	539	6	84	6
Otu4913	Proteobacteria	Gammaproteobacteria	Gammaproteobacteria_incertae_sedis	Gammaproteobacteria_incertae_sedis_unclassified	Sedimenticola	0	0	0	0	0	0	1	52	0	0	0	15	0	0	0	31
Otu104858	Proteobacteria	Alphaproteobacteria	Rhizobiales	Bradyrhizobiaceae	unclassified	2	0	0	0	220	0	0	0	173	1	0	0	259	0	0	0
Otu104826	Proteobacteria	Alphaproteobacteria	Rhizobiales	unclassified	unclassified	0	3	0	0	4	96	128	3	0	156	65	0	7	155	39	1
Otu36982	Planctomycetes	Planctomycetia	Planctomycetales	Planctomycetaceae	Pirellula	0	0	0	0	0	30	4	2	1	21	8	3	18	44	4	13
Otu29907	Actinobacteria	Actinobacteria	Actinomycetales	Nocardioidaceae	Nocardioides	2	1	0	0	6	119	11	39	14	40	6	54	92	10	18	534
Otu104828	Proteobacteria	Alphaproteobacteria	Sphingomonadales	Erythrobacteraceae	Altererythrobacter	4	0	0	0	238	11	1	0	161	6	0	0	151	0	0	0
Otu438	Proteobacteria	Gammaproteobacteria	Arenicellales	Arenicellaceae	Arenicella	8	35	0	0	0	817	887	31	10	2111	1014	89	0	131	1098	3
Otu1693	Proteobacteria	Gammaproteobacteria	Xanthomonadales	Xanthomonadaceae	Lysobacter	4	1	0	0	143	34	25	48	231	33	10	121	215	0	1	29
Otu104853	Proteobacteria	Alphaproteobacteria	Rhizobiales	Phyllobacteriaceae	Mesorhizobium	7	0	0	0	346	7	0	0	334	4	0	0	315	1	0	0
Otu88416	Actinobacteria	Actinobacteria	Actinomycetales	Nocardioidaceae	Nocardioides	0	0	0	1	8	0	0	80	2	0	3	57	11	4	1	1891
Enriched OTUs shared by rhizoplane and endosphere
Otu6	Proteobacteria	Gammaproteobacteria	Alteromonadales	Alteromonadaceae	Haliea	0	0	0	0	4606	673	0	1641	2221	2206	1	6394	2451	240	0	3793
Otu104949	Proteobacteria	Alphaproteobacteria	Rhodospirillales	Rhodospirillaceae	Thalassobaculum	0	0	0	0	159	33	40	12	551	191	64	28	17	29	7	3
Otu29841	Bacteroidetes	Flavobacteriia	Flavobacteriales	Flavobacteriaceae	Arenibacter	0	0	0	0	320	1	0	0	906	0	0	0	167	0	0	0
Otu1648	Proteobacteria	Gammaproteobacteria	Thiotrichales	Piscirickettsiaceae	Methylophaga	0	0	0	0	327	3	5	11	823	14	3	5	48	0	0	0
Otu1655	Proteobacteria	Gammaproteobacteria	unclassified	unclassified	unclassified	0	0	0	0	0	6	28	53	0	10	222	397	0	2	164	72
Otu104849	Proteobacteria	Alphaproteobacteria	unclassified	unclassified	unclassified	0	0	0	0	8	44	83	42	19	322	65	144	3	18	1	87
Otu45440	Bacteroidetes	Cytophagia	Cytophagales	Cyclobacteriaceae	Echinicola	1	0	0	0	0	1	7	61	0	1	62	1132	3	0	20	3
Otu22989	Bacteroidetes	Sphingobacteriia	Sphingobacteriales	Saprospiraceae	unclassified	0	0	0	0	0	25	99	76	0	27	169	234	0	0	33	17
Otu104856	Proteobacteria	Alphaproteobacteria	Rhodospirillales	Rhodospirillaceae	Thalassospira	0	0	0	0	0	1	13	7	1	2	275	55	0	0	95	1
Otu108785	Proteobacteria	Alphaproteobacteria	Sphingomonadales	Erythrobacteraceae	Erythrobacter	0	0	0	0	9	81	0	0	3	236	0	0	17	50	0	0
Otu104866	Proteobacteria	Alphaproteobacteria	Rhizobiales	Hyphomicrobiaceae	Devosia	0	0	0	0	0	3	66	0	1	23	237	2	0	4	233	0
Otu1625	Proteobacteria	Gammaproteobacteria	Xanthomonadales	Sinobacteraceae	Povalibacter	7	1	0	0	1139	3	5	32	3684	4	27	258	338	0	0	21
Otu88420	Proteobacteria	unclassified	unclassified	unclassified	unclassified	2	0	0	0	29	130	1343	739	28	109	723	88	1129	4189	1984	5086
Otu105672	Proteobacteria	Alphaproteobacteria	Rhodobacterales	Rhodobacteraceae	unclassified	0	0	0	0	0	0	21	0	0	0	175	45	0	0	90	0
Otu1643	Proteobacteria	Gammaproteobacteria	Xanthomonadales	Xanthomonadaceae	Luteimonas	1	0	0	0	267	3	0	1	676	2	0	2	324	0	0	1
Otu37031	Actinobacteria	Actinobacteria	Actinomycetales	Nocardioidaceae	Nocardioides	0	0	0	0	250	10	0	0	219	14	0	0	110	2	0	0
Otu36913	Bacteroidetes	Flavobacteriia	Flavobacteriales	Flavobacteriaceae	Marixanthomonas	0	0	0	0	0	0	42	22	0	0	180	11	0	0	214	0
Otu104876	Proteobacteria	Alphaproteobacteria	Rhizobiales	Hyphomicrobiaceae	Devosia	0	1	0	0	322	45	0	0	360	102	0	0	185	87	0	0
Otu102095	Candidatus Saccharibacteria	Candidatus Saccharibacteria_unclassified	Candidatus Saccharibacteria_unclassified	Candidatus Saccharibacteria_unclassified	Saccharibacteria_genera_incertae_sedis	5	0	0	0	0	403	8	154	9	951	0	69	0	530	8	926
Otu1665	Proteobacteria	Gammaproteobacteria	Gammaproteobacteria_incertae_sedis	Gammaproteobacteria_incertae_sedis_unclassified	unclassified	0	0	0	0	314	0	1	0	188	1	0	0	96	0	0	0
Otu4844	Proteobacteria	Gammaproteobacteria	Xanthomonadales	Xanthomonadaceae	Pseudoxanthomonas	2	0	0	0	294	0	0	0	733	0	0	1	158	1	0	0
Otu36910	Bacteroidetes	Cytophagia	Cytophagales	Catalimonadaceae	Catalinimonas	2	0	0	0	430	3	0	0	690	4	0	6	160	0	0	0
Otu108798	Proteobacteria	Alphaproteobacteria	Rhizobiales	Hyphomicrobiaceae	Pelagibacterium	0	0	0	0	37	2	0	0	165	0	2	0	236	0	0	0
Otu555	Proteobacteria	Gammaproteobacteria	unclassified	unclassified	unclassified	2	12	0	0	58	1081	136	750	48	896	67	1061	67	43	0	535
Otu105263	Proteobacteria	Alphaproteobacteria	Rhizobiales	unclassified	unclassified	0	0	0	0	5	27	19	23	31	21	15	40	116	0	352	0
Otu97314	Parcubacteria	Parcubacteria_unclassified	Parcubacteria_unclassified	Parcubacteria_unclassified	Parcubacteria_genera_incertae_sedis	0	0	0	0	0	0	29	0	0	0	104	0	0	0	83	0
Otu104918	Planctomycetes	Phycisphaerae	unclassified	unclassified	unclassified	0	0	0	0	337	0	0	0	126	0	0	0	73	0	0	0
Otu104821	Proteobacteria	Alphaproteobacteria	Sphingomonadales	Erythrobacteraceae	Porphyrobacter	3	12	4	2	1240	485	58	72	1554	1077	292	401	1560	1741	2003	345
Otu1696	Proteobacteria	Betaproteobacteria	Rhodocyclales	Rhodocyclaceae	Azoarcus	1	0	0	2	31	6	40	5	707	0	128	9	1175	0	0	0
Otu108805	Proteobacteria	Alphaproteobacteria	Rhodobacterales	Rhodobacteraceae	unclassified	0	0	0	0	36	66	1	0	11	60	2	0	20	29	0	0
Otu108813	Proteobacteria	Alphaproteobacteria	Rhizobiales	Methylocystaceae	unclassified	0	0	0	0	33	1	0	0	85	11	0	0	73	0	0	0
Otu105114	Proteobacteria	Alphaproteobacteria	Rhodobacterales	Rhodobacteraceae	Ahrensia	0	0	0	0	0	4	13	0	0	5	63	0	0	0	52	0
Otu4879	Proteobacteria	Deltaproteobacteria	Myxococcales	Sandaracinaceae	Sandaracinus	0	0	0	0	126	0	13	13	72	0	4	7	226	0	3	3
Otu55849	Gemmatimonadetes	Gemmatimonadetes	Gemmatimonadales	Gemmatimonadaceae	Gemmatimonas	0	0	0	0	132	0	0	0	85	1	0	0	68	0	0	0
Otu554	Chlamydiae	Chlamydiia	Chlamydiales	unclassified	unclassified	10	0	8	0	0	0	330	0	0	1	1953	0	0	0	16783	4
Otu438	Proteobacteria	Gammaproteobacteria	Arenicellales	Arenicellaceae	Arenicella	8	35	0	0	0	817	887	31	10	2111	1014	89	0	131	1098	3
Otu105035	Proteobacteria	Alphaproteobacteria	Rhodospirillales	Rhodospirillaceae	Aestuariispira	0	0	0	0	14	0	4	8	10	2	22	24	0	0	65	22
Otu4867	Proteobacteria	Gammaproteobacteria	Gammaproteobacteria_incertae_sedis	Gammaproteobacteria_incertae_sedis_unclassified	Marinicella	0	0	0	0	0	0	128	0	0	0	55	0	0	0	113	0
Otu104860	Proteobacteria	Alphaproteobacteria	Sphingomonadales	Sphingomonadaceae	unclassified	2	0	0	0	563	1	4	0	250	0	3	0	191	0	0	0
Otu92785	Actinobacteria	Actinobacteria	Actinomycetales	Pseudonocardiaceae	Actinophytocola	0	0	0	1	67	95	31	0	85	68	14	0	124	716	17	1
Otu104826	Proteobacteria	Alphaproteobacteria	Rhizobiales	unclassified	unclassified	0	3	0	0	4	96	128	3	0	156	65	0	7	155	39	1
Otu99607	Candidatus Saccharibacteria	Candidatus Saccharibacteria_unclassified	Candidatus Saccharibacteria_unclassified	Candidatus Saccharibacteria_unclassified	Saccharibacteria_genera_incertae_sedis	0	0	0	0	2	0	26	0	6	0	42	0	0	0	309	0
Otu16634	Planctomycetes	Planctomycetia	Planctomycetales	Planctomycetaceae	Gimesia	2	1	0	0	43	4	19	28	59	34	81	65	12	3	86	86
Otu45439	Actinobacteria	Actinobacteria	Actinomycetales	Nocardiaceae	Nocardia	2	1	0	0	5	97	151	33	5	97	68	41	4	175	358	389
Otu1693	Proteobacteria	Gammaproteobacteria	Xanthomonadales	Xanthomonadaceae	Lysobacter	4	1	0	0	143	34	25	48	231	33	10	121	215	0	1	29
Otu36982	Planctomycetes	Planctomycetia	Planctomycetales	Planctomycetaceae	Pirellula	0	0	0	0	0	30	4	2	1	21	8	3	18	44	4	13
Otu1662	Actinobacteria	Actinobacteria	Solirubrobacterales	unclassified	unclassified	3	1	0	1	457	84	0	0	317	58	0	2	678	98	8	165
Otu104858	Proteobacteria	Alphaproteobacteria	Rhizobiales	Bradyrhizobiaceae	unclassified	2	0	0	0	220	0	0	0	173	1	0	0	259	0	0	0
Otu92791	Actinobacteria	Actinobacteria	Actinomycetales	Nocardioidaceae	Nocardioides	0	1	0	2	277	61	34	50	184	41	1	56	539	6	84	6
Otu29834	Bacteroidetes	Flavobacteriia	Flavobacteriales	Flavobacteriaceae	Sinomicrobium	18	9	0	2	0	67	58	348	4	65	139	1177	0	1	315	371
Otu88437	Actinobacteria	Actinobacteria	Actinomycetales	Microbacteriaceae	Microbacterium	0	0	11	4	370	205	3	1	752	128	0	0	2301	591	1	0
Otu104853	Proteobacteria	Alphaproteobacteria	Rhizobiales	Phyllobacteriaceae	Mesorhizobium	7	0	0	0	346	7	0	0	334	4	0	0	315	1	0	0
Otu104834	Proteobacteria	Alphaproteobacteria	Rhizobiales	Phyllobacteriaceae	unclassified	4	0	6	0	198	22	27	9	286	64	34	55	741	13	55	12
Otu29907	Actinobacteria	Actinobacteria	Actinomycetales	Nocardioidaceae	Nocardioides	2	1	0	0	6	119	11	39	14	40	6	54	92	10	18	534
Otu92788	Actinobacteria	Actinobacteria	Actinomycetales	Mycobacteriaceae	Mycobacterium	6	2	0	0	132	29	29	1	268	25	7	10	356	63	40	0
Enriched OTUs shared by rhizosphere, rhizosphere and endosphere
Otu6	Proteobacteria	Gammaproteobacteria	Alteromonadales	Alteromonadaceae	Haliea	0	0	0	0	4606	673	0	1641	2221	2206	1	6394	2451	240	0	3793
Otu88420	Proteobacteria	unclassified	unclassified	unclassified	unclassified	2	0	0	0	29	130	1343	739	28	109	723	88	1129	4189	1984	5086
Otu1648	Proteobacteria	Gammaproteobacteria	Thiotrichales	Piscirickettsiaceae	Methylophaga	0	0	0	0	327	3	5	11	823	14	3	5	48	0	0	0
Otu104918	Planctomycetes	Phycisphaerae	unclassified	unclassified	unclassified	0	0	0	0	337	0	0	0	126	0	0	0	73	0	0	0
Otu29841	Bacteroidetes	Flavobacteriia	Flavobacteriales	Flavobacteriaceae	Arenibacter	0	0	0	0	320	1	0	0	906	0	0	0	167	0	0	0
Otu1665	Proteobacteria	Gammaproteobacteria	Gammaproteobacteria_incertae_sedis	Gammaproteobacteria_incertae_sedis_unclassified	unclassified	0	0	0	0	314	0	1	0	188	1	0	0	96	0	0	0
Otu37031	Actinobacteria	Actinobacteria	Actinomycetales	Nocardioidaceae	Nocardioides	0	0	0	0	250	10	0	0	219	14	0	0	110	2	0	0
Otu104949	Proteobacteria	Alphaproteobacteria	Rhodospirillales	Rhodospirillaceae	Thalassobaculum	0	0	0	0	159	33	40	12	551	191	64	28	17	29	7	3
Otu22989	Bacteroidetes	Sphingobacteriia	Sphingobacteriales	Saprospiraceae	unclassified	0	0	0	0	0	25	99	76	0	27	169	234	0	0	33	17
Otu104849	Proteobacteria	Alphaproteobacteria	unclassified	unclassified	unclassified	0	0	0	0	8	44	83	42	19	322	65	144	3	18	1	87
Otu4879	Proteobacteria	Deltaproteobacteria	Myxococcales	Sandaracinaceae	Sandaracinus	0	0	0	0	126	0	13	13	72	0	4	7	226	0	3	3
Otu104876	Proteobacteria	Alphaproteobacteria	Rhizobiales	Hyphomicrobiaceae	Devosia	0	1	0	0	322	45	0	0	360	102	0	0	185	87	0	0
Otu104860	Proteobacteria	Alphaproteobacteria	Sphingomonadales	Sphingomonadaceae	unclassified	2	0	0	0	563	1	4	0	250	0	3	0	191	0	0	0
Otu55849	Gemmatimonadetes	Gemmatimonadetes	Gemmatimonadales	Gemmatimonadaceae	Gemmatimonas	0	0	0	0	132	0	0	0	85	1	0	0	68	0	0	0
Otu4867	Proteobacteria	Gammaproteobacteria	Gammaproteobacteria_incertae_sedis	Gammaproteobacteria_incertae_sedis_unclassified	Marinicella	0	0	0	0	0	0	128	0	0	0	55	0	0	0	113	0
Otu108805	Proteobacteria	Alphaproteobacteria	Rhodobacterales	Rhodobacteraceae	unclassified	0	0	0	0	36	66	1	0	11	60	2	0	20	29	0	0
Otu108785	Proteobacteria	Alphaproteobacteria	Sphingomonadales	Erythrobacteraceae	Erythrobacter	0	0	0	0	9	81	0	0	3	236	0	0	17	50	0	0
Otu555	Proteobacteria	Gammaproteobacteria	unclassified	unclassified	unclassified	2	12	0	0	58	1081	136	750	48	896	67	1061	67	43	0	535
Otu36910	Bacteroidetes	Cytophagia	Cytophagales	Catalimonadaceae	Catalinimonas	2	0	0	0	430	3	0	0	690	4	0	6	160	0	0	0
Otu1643	Proteobacteria	Gammaproteobacteria	Xanthomonadales	Xanthomonadaceae	Luteimonas	1	0	0	0	267	3	0	1	676	2	0	2	324	0	0	1
Otu1655	Proteobacteria	Gammaproteobacteria	unclassified	unclassified	unclassified	0	0	0	0	0	6	28	53	0	10	222	397	0	2	164	72
Otu1625	Proteobacteria	Gammaproteobacteria	Xanthomonadales	Sinobacteraceae	Povalibacter	7	1	0	0	1139	3	5	32	3684	4	27	258	338	0	0	21
Otu105263	Proteobacteria	Alphaproteobacteria	Rhizobiales	unclassified	unclassified	0	0	0	0	5	27	19	23	31	21	15	40	116	0	352	0
Otu102095	Candidatus Saccharibacteria	Candidatus Saccharibacteria_unclassified	Candidatus Saccharibacteria_unclassified	Candidatus Saccharibacteria_unclassified	Saccharibacteria_genera_incertae_sedis	5	0	0	0	0	403	8	154	9	951	0	69	0	530	8	926
Otu104866	Proteobacteria	Alphaproteobacteria	Rhizobiales	Hyphomicrobiaceae	Devosia	0	0	0	0	0	3	66	0	1	23	237	2	0	4	233	0
Otu4844	Proteobacteria	Gammaproteobacteria	Xanthomonadales	Xanthomonadaceae	Pseudoxanthomonas	2	0	0	0	294	0	0	0	733	0	0	1	158	1	0	0
Otu36913	Bacteroidetes	Flavobacteriia	Flavobacteriales	Flavobacteriaceae	Marixanthomonas	0	0	0	0	0	0	42	22	0	0	180	11	0	0	214	0
Otu92785	Actinobacteria	Actinobacteria	Actinomycetales	Pseudonocardiaceae	Actinophytocola	0	0	0	1	67	95	31	0	85	68	14	0	124	716	17	1
Otu1662	Actinobacteria	Actinobacteria	Solirubrobacterales	unclassified	unclassified	3	1	0	1	457	84	0	0	317	58	0	2	678	98	8	165
Otu45439	Actinobacteria	Actinobacteria	Actinomycetales	Nocardiaceae	Nocardia	2	1	0	0	5	97	151	33	5	97	68	41	4	175	358	389
Otu104821	Proteobacteria	Alphaproteobacteria	Sphingomonadales	Erythrobacteraceae	Porphyrobacter	3	12	4	2	1240	485	58	72	1554	1077	292	401	1560	1741	2003	345
Otu92791	Actinobacteria	Actinobacteria	Actinomycetales	Nocardioidaceae	Nocardioides	0	1	0	2	277	61	34	50	184	41	1	56	539	6	84	6
Otu104858	Proteobacteria	Alphaproteobacteria	Rhizobiales	Bradyrhizobiaceae	unclassified	2	0	0	0	220	0	0	0	173	1	0	0	259	0	0	0
Otu104826	Proteobacteria	Alphaproteobacteria	Rhizobiales	unclassified	unclassified	0	3	0	0	4	96	128	3	0	156	65	0	7	155	39	1
Otu36982	Planctomycetes	Planctomycetia	Planctomycetales	Planctomycetaceae	Pirellula	0	0	0	0	0	30	4	2	1	21	8	3	18	44	4	13
Otu29907	Actinobacteria	Actinobacteria	Actinomycetales	Nocardioidaceae	Nocardioides	2	1	0	0	6	119	11	39	14	40	6	54	92	10	18	534
Otu438	Proteobacteria	Gammaproteobacteria	Arenicellales	Arenicellaceae	Arenicella	8	35	0	0	0	817	887	31	10	2111	1014	89	0	131	1098	3
Otu1693	Proteobacteria	Gammaproteobacteria	Xanthomonadales	Xanthomonadaceae	Lysobacter	4	1	0	0	143	34	25	48	231	33	10	121	215	0	1	29
Otu104853	Proteobacteria	Alphaproteobacteria	Rhizobiales	Phyllobacteriaceae	Mesorhizobium	7	0	0	0	346	7	0	0	334	4	0	0	315	1	0	0
