# Supplementary material for: Differed Growth Stage Dynamics of Root-Associated Bacterial and Fungal Community Structure Associated with Halophytic Plant Lycium ruthenicum
Source: Microorganisms. 2022 Aug 15;10(8):1644. doi: 10.3390/microorganisms10081644 (PMC9414475; doi:10.3390/microorganisms10081644)
Supplement: Supplementary file 1 [file microorganisms-10-01644-s001.zip › Table S9. The shared 16S OTUs enriched in rhizosphere, rhizoplane and endosphere compared to bulk soil in flowering stage.xlsx]

## Sheet: 16s enrich
Table S9 The shared 16S OTUs enriched in each rhizocompartment compared to bulk soil in flowering growth stage
Enriched OTUs shared by rhizosphere and rhizoplane
Otu_num	phylum	class	order	family	genus	MB1	MB2	MB3	MB4	ME1	ME2	ME3	ME4	MP1	MP2	MP3	MP4	MR1	MR2	MR3	MR4	Total
Otu6	Proteobacteria	Gammaproteobacteria	Alteromonadales	Alteromonadaceae	Haliea	0	0	0	0	0	0	0	602	57	0	0	7904	0	0	0	2596	42565
Otu555	Proteobacteria	Gammaproteobacteria	unclassified	unclassified	unclassified	0	0	0	0	3339	10	0	1	1074	293	4	0	475	158	17	0	10637
Otu45439	Actinobacteria	Actinobacteria	Actinomycetales	Nocardiaceae	Nocardia	0	0	0	0	128	454	4375	0	102	70	259	1	55	83	304	2	7756
Otu578	Proteobacteria	Gammaproteobacteria	Chromatiales	unclassified	unclassified	0	0	0	0	0	0	1	0	50	29	190	75	50	37	108	117	2084
Otu583	unclassified	unclassified	unclassified	unclassified	unclassified	0	0	0	0	67	14	2	0	190	276	37	3	123	184	6	1	1728
Otu29907	Actinobacteria	Actinobacteria	Actinomycetales	Nocardioidaceae	Nocardioides	0	0	0	0	332	1	98	31	135	6	14	80	81	3	37	122	2278
Otu625	Verrucomicrobia	Verrucomicrobiae	Verrucomicrobiales	Verrucomicrobiaceae	Roseibacillus	0	0	0	0	0	0	0	6	2	25	1	111	0	8	1	187	869
Otu29856	Bacteroidetes	Flavobacteriia	Flavobacteriales	Flavobacteriaceae	unclassified	1	0	0	0	140	0	11	269	156	0	24	720	88	3	7	338	2566
Otu497	unclassified	unclassified	unclassified	unclassified	unclassified	0	0	0	0	0	0	0	0	25	34	0	0	63	167	0	0	685
Otu10752	Proteobacteria	Deltaproteobacteria	Myxococcales	Haliangiaceae	Haliangium	0	0	0	0	42	2	7	0	190	31	250	0	88	25	100	1	932
Otu104823	Proteobacteria	Alphaproteobacteria	Rhodobacterales	Rhodobacteraceae	Roseovarius	0	2	1	0	7	1	6	63	11	1	15	1263	10	2	4	863	2563
Otu564	Proteobacteria	unclassified	unclassified	unclassified	unclassified	0	0	0	0	7	5	0	0	24	190	0	0	40	152	1	0	540
Otu51069	Planctomycetes	Planctomycetia	Planctomycetales	Planctomycetaceae	Blastopirellula	0	0	0	0	0	29	0	0	0	898	0	0	1	180	0	0	1135
Otu389	Actinobacteria	Actinobacteria	Acidimicrobiales	Acidimicrobiaceae	Ilumatobacter	0	0	0	0	0	0	78	24	5	0	10	53	2	0	18	104	615
Otu45440	Bacteroidetes	Cytophagia	Cytophagales	Cyclobacteriaceae	Echinicola	0	0	0	0	1	0	7	1	0	21	2	330	1	14	2	102	1823
Otu36912	Actinobacteria	Actinobacteria	Actinomycetales	Micromonosporaceae	unclassified	0	0	0	0	0	0	581	0	0	0	115	0	0	0	163	0	892
Otu438	Proteobacteria	Gammaproteobacteria	Arenicellales	Arenicellaceae	Arenicella	3	0	1	0	0	3	1719	57	23	25	1596	530	11	20	853	169	15255
Otu1100	unclassified	unclassified	unclassified	unclassified	unclassified	0	0	0	0	0	0	34	0	0	11	42	0	0	73	75	0	500
Otu10755	Planctomycetes	Planctomycetia	Candidatus Brocadiales	Candidatus Brocadiaceae	unclassified	0	0	0	0	8	38	0	0	30	320	0	0	29	116	0	0	582
Otu29884	Bacteroidetes	Sphingobacteriia	Sphingobacteriales	Chitinophagaceae	Balneola	0	0	0	0	0	0	17	0	0	3	391	0	0	0	146	0	592
Otu102096	Actinobacteria	Actinobacteria	Acidimicrobiales	unclassified	unclassified	0	0	0	0	196	2	34	0	142	51	1	0	88	39	7	0	1027
Otu21	Proteobacteria	Deltaproteobacteria	unclassified	unclassified	unclassified	0	7	0	0	898	58	136	24	1624	2091	364	154	495	1011	152	90	9910
Otu1626	Proteobacteria	Gammaproteobacteria	unclassified	unclassified	unclassified	0	1	0	0	6	1	224	127	3	1	777	1899	0	0	95	161	4132
Otu88417	Planctomycetes	Planctomycetia	Planctomycetales	Planctomycetaceae	Gimesia	0	0	0	0	0	4	48	0	0	564	161	0	0	98	20	0	1132
Otu1682	Proteobacteria	Gammaproteobacteria	Xanthomonadales	Sinobacteraceae	Povalibacter	0	0	0	0	19	1	13	0	55	40	49	0	37	48	26	2	758
Otu36957	Bacteroidetes	Cytophagia	Cytophagales	Cytophagales_unclassified	Ohtaekwangia	0	0	0	0	141	3	0	0	151	60	1	0	61	50	4	0	1579
Otu104821	Proteobacteria	Alphaproteobacteria	Sphingomonadales	Erythrobacteraceae	Porphyrobacter	0	0	0	2	0	27	10032	1	29	61	2317	2	8	37	426	4	24785
Otu104846	unclassified	unclassified	unclassified	unclassified	unclassified	0	0	0	0	0	8	0	0	5	291	1	0	0	106	1	0	427
Otu576	Planctomycetes	Planctomycetia	unclassified	unclassified	unclassified	0	0	0	0	6	0	0	0	173	6	3	0	103	6	5	0	319
Otu102138	Actinobacteria	Actinobacteria	Acidimicrobiales	Acidimicrobiaceae	Ilumatobacter	0	0	0	0	2	6	1	0	71	43	1	1	48	40	4	10	888
Otu3111	Proteobacteria	Gammaproteobacteria	Oceanospirillales	Oceanospirillales_incertae_sedis	Pseudohongiella	0	0	0	0	0	1	1	0	0	164	15	0	0	100	1	0	443
Otu3008	Proteobacteria	Gammaproteobacteria	Oceanospirillales	Oceanospirillales_incertae_sedis	Pseudohongiella	0	0	0	0	0	1	0	0	0	134	1	0	0	99	0	0	284
Otu3693	Proteobacteria	Gammaproteobacteria	Alteromonadales	Alteromonadaceae	Haliea	0	2	1	0	105	0	45	0	1302	105	96	0	396	63	202	3	4728
Otu97311	Parcubacteria	Parcubacteria_unclassified	Parcubacteria_unclassified	Parcubacteria_unclassified	Parcubacteria_genera_incertae_sedis	0	0	0	0	0	16	0	0	0	320	0	0	0	86	0	0	441
Otu104917	Proteobacteria	Deltaproteobacteria	unclassified	unclassified	unclassified	0	0	0	0	0	0	5	0	0	9	66	2	0	13	70	2	191
Otu108850	Proteobacteria	Alphaproteobacteria	unclassified	unclassified	unclassified	0	0	0	0	3	1	0	0	88	21	13	0	44	33	10	0	504
Otu104826	Proteobacteria	Alphaproteobacteria	Rhizobiales	unclassified	unclassified	1	0	0	0	13	11	429	1	55	103	1164	0	0	5	201	0	3393
Otu36952	Bacteroidetes	Flavobacteriia	Flavobacteriales	Cryomorphaceae	Phaeocystidibacter	0	0	0	0	0	0	0	13	0	0	0	87	0	0	0	52	507
Otu45450	Bacteroidetes	Cytophagia	Cytophagales	Cytophagaceae	Ekhidna	0	0	0	0	14	2	2	0	49	70	18	0	8	60	11	0	367
Otu108781	Proteobacteria	Alphaproteobacteria	unclassified	unclassified	unclassified	0	0	0	0	0	0	33	0	0	0	360	0	1	0	79	0	528
Otu90476	Planctomycetes	Planctomycetia	Planctomycetales	Planctomycetaceae	Zavarzinella	0	0	0	0	0	3	0	0	6	285	0	0	1	70	0	0	534
Otu459	unclassified	unclassified	unclassified	unclassified	unclassified	0	0	0	0	0	0	0	0	12	44	0	0	15	57	0	0	316
Otu29835	Bacteroidetes	Flavobacteriia	Flavobacteriales	Flavobacteriaceae	unclassified	0	0	0	0	0	0	0	0	0	2	1	171	0	5	0	40	5141
Otu108800	Acidobacteria	Acidobacteria_Gp3	Acidobacteria_Gp3_unclassified	Acidobacteria_Gp3_unclassified	unclassified	0	0	0	0	0	12	30	0	4	20	130	0	3	14	48	0	364
Otu108829	Proteobacteria	Alphaproteobacteria	Rhizobiales	unclassified	unclassified	0	0	0	0	0	3	0	0	14	55	0	0	7	57	0	0	220
Otu1699	Proteobacteria	Deltaproteobacteria	Bdellovibrionales	Bacteriovoracaceae	Halobacteriovorax	0	0	0	0	1	0	2	0	63	0	56	0	38	0	28	0	192
Otu88416	Actinobacteria	Actinobacteria	Actinomycetales	Nocardioidaceae	Nocardioides	0	0	0	0	1	3	582	0	0	11	77	2	0	10	53	0	3404
Otu36941	Bacteroidetes	Flavobacteriia	Flavobacteriales	Flavobacteriaceae	Sinomicrobium	0	0	0	0	0	6	1	0	0	20	22	0	1	55	4	1	401
Otu4882	unclassified	unclassified	unclassified	unclassified	unclassified	0	0	0	0	0	0	0	0	0	154	0	0	0	61	0	0	229
Otu104947	Proteobacteria	Alphaproteobacteria	unclassified	unclassified	unclassified	0	0	0	0	0	2	0	0	0	178	0	0	0	61	0	0	428
Otu1731	Chlamydiae	Chlamydiia	Chlamydiales	unclassified	unclassified	0	0	0	0	0	0	0	0	285	76	1	0	46	15	0	2	539
Otu104873	Candidatus Saccharibacteria	Candidatus Saccharibacteria_unclassified	Candidatus Saccharibacteria_unclassified	Candidatus Saccharibacteria_unclassified	Saccharibacteria_genera_incertae_sedis	0	0	0	0	81	0	0	0	62	0	1	0	61	1	0	0	239
Otu4885	Proteobacteria	Gammaproteobacteria	Xanthomonadales	Sinobacteraceae	Steroidobacter	0	0	0	0	0	30	0	0	65	92	0	0	16	41	0	0	521
Otu1672	Proteobacteria	Deltaproteobacteria	Myxococcales	unclassified	unclassified	0	0	0	0	0	95	5	0	15	84	0	0	9	44	0	1	431
Otu1662	Actinobacteria	Actinobacteria	Solirubrobacterales	unclassified	unclassified	0	0	0	0	46	3	0	0	65	4	0	0	34	22	0	0	2399
Otu97322	Chloroflexi	Thermomicrobia	Sphaerobacterales	Sphaerobacteraceae	unclassified	0	3	0	0	0	0	148	0	2	36	82	41	2	44	83	151	678
Otu104848	Proteobacteria	Alphaproteobacteria	Rhizobiales	unclassified	unclassified	0	0	0	0	129	89	0	0	32	26	0	0	30	24	1	0	1299
Otu92785	Actinobacteria	Actinobacteria	Actinomycetales	Pseudonocardiaceae	Actinophytocola	0	0	0	0	0	1318	0	5	0	58	0	5	0	46	0	4	3794
Otu4921	unclassified	unclassified	unclassified	unclassified	unclassified	0	0	0	0	0	0	0	9	5	0	1	35	0	0	9	28	151
Otu102111	Candidatus Saccharibacteria	Candidatus Saccharibacteria_unclassified	Candidatus Saccharibacteria_unclassified	Candidatus Saccharibacteria_unclassified	Saccharibacteria_genera_incertae_sedis	0	0	0	0	0	0	0	0	0	34	0	2	0	48	0	2	191
Otu10749	Bacteroidetes	Sphingobacteriia	Sphingobacteriales	Saprospiraceae	unclassified	0	0	0	0	0	4	63	0	1	26	25	0	0	41	8	1	1414
Otu1771	Proteobacteria	Gammaproteobacteria	unclassified	unclassified	unclassified	0	0	0	0	0	0	3	0	0	1	313	0	0	1	50	0	443
Otu5244	Actinobacteria	Actinobacteria	unclassified	unclassified	unclassified	0	0	0	0	0	0	0	1	0	2	10	13	1	1	9	25	211
Otu29997	Bacteroidetes	Flavobacteriia	Flavobacteriales	unclassified	unclassified	1	0	0	0	15	1	139	0	0	0	208	0	27	0	101	0	666
Otu16623	unclassified	unclassified	unclassified	unclassified	unclassified	0	0	0	0	4	0	0	0	61	96	0	0	25	25	0	0	332
Otu37030	Actinobacteria	Actinobacteria	Actinomycetales	Micromonosporaceae	unclassified	2	0	0	0	163	0	0	0	229	59	5	0	139	45	19	0	966
Otu92783	Actinobacteria	Actinobacteria	Actinomycetales	Nocardiaceae	Skermania	0	0	0	0	1116	0	73	0	27	17	31	0	7	3	39	0	2019
Otu105114	Proteobacteria	Alphaproteobacteria	Rhodobacterales	Rhodobacteraceae	Ahrensia	0	0	0	0	0	0	27	0	0	0	242	1	0	0	48	0	470
Otu108847	Proteobacteria	Alphaproteobacteria	Rhizobiales	Hyphomicrobiaceae	Filomicrobium	0	0	0	0	0	5	36	0	1	44	9	0	1	35	11	0	256
Otu29829	Bacteroidetes	Flavobacteriia	Flavobacteriales	Flavobacteriaceae	unclassified	0	0	0	0	0	0	0	0	0	107	0	0	0	46	0	0	3414
Otu104892	Planctomycetes	Planctomycetia	Planctomycetales	Planctomycetaceae	Blastopirellula	0	0	0	0	0	1	2	0	4	91	30	0	0	27	18	0	188
Otu2361	Proteobacteria	Gammaproteobacteria	Chromatiales	unclassified	unclassified	0	0	0	0	0	11	0	0	0	45	0	0	1	43	0	0	630
Otu1691	Proteobacteria	Gammaproteobacteria	unclassified	unclassified	unclassified	0	0	2	0	24	0	44	0	139	136	125	2	43	92	62	4	1191
Otu610	Proteobacteria	Deltaproteobacteria	unclassified	unclassified	unclassified	0	1	0	0	0	3	5	0	46	174	11	0	11	112	2	0	583
Otu10772	unclassified	unclassified	unclassified	unclassified	unclassified	0	0	0	0	0	0	68	0	0	14	29	0	0	12	32	0	176
Otu1791	Proteobacteria	Deltaproteobacteria	Myxococcales	Sandaracinaceae	Sandaracinus	0	0	0	0	0	0	0	0	5	35	0	0	4	39	0	0	98
Otu328	Bacteroidetes	Sphingobacteriia	Sphingobacteriales	Chitinophagaceae	Gracilimonas	27	2	12	2	23	22	189	127	156	25	249	3720	83	20	62	1778	10722
Otu51119	Fibrobacteres	Fibrobacteria	Fibrobacterales	Fibrobacteraceae	Fibrobacter	0	0	0	0	0	0	0	0	26	25	0	0	0	40	0	0	416
Otu29959	Bacteroidetes	Sphingobacteriia	Sphingobacteriales	Saprospiraceae	Phaeodactylibacter	0	0	0	0	0	12	0	0	2	30	7	1	8	29	3	0	517
Otu36915	Bacteroidetes	Flavobacteriia	Flavobacteriales	Cryomorphaceae	Owenweeksia	0	1	0	0	1	0	0	0	0	9	2	314	0	7	0	67	660
Otu23004	Planctomycetes	Planctomycetia	Planctomycetales	Planctomycetaceae	Planctopirus	0	0	0	0	0	0	0	0	0	110	8	0	0	35	3	0	160
Otu29872	Bacteroidetes	Flavobacteriia	Flavobacteriales	Cryomorphaceae	Owenweeksia	0	0	0	0	2	0	0	0	94	1	34	0	36	1	3	0	1485
Otu104855	Proteobacteria	Alphaproteobacteria	Rhodobacterales	Rhodobacteraceae	unclassified	1	0	0	0	0	14	0	0	50	211	88	0	14	78	4	0	1265
Otu108796	Proteobacteria	Alphaproteobacteria	Rhodospirillales	Rhodospirillaceae	unclassified	0	0	1	0	8	0	13	0	100	30	42	0	47	28	32	0	547
Otu1625	Proteobacteria	Gammaproteobacteria	Xanthomonadales	Sinobacteraceae	Povalibacter	0	1	0	0	0	255	0	0	0	1712	0	0	0	106	0	0	7680
Otu92788	Actinobacteria	Actinobacteria	Actinomycetales	Mycobacteriaceae	Mycobacterium	1	0	0	0	276	0	118	0	83	8	43	4	47	4	40	5	1693
Otu606	Hydrogenedentes	Hydrogenedentes_unclassified	Hydrogenedentes_unclassified	Hydrogenedentes_unclassified	Candidatus Hydrogenedens	0	0	0	0	0	0	0	0	6	71	7	0	2	29	5	0	152
Otu108822	unclassified	unclassified	unclassified	unclassified	unclassified	0	0	0	0	0	0	0	0	44	20	0	0	22	15	0	0	268
Otu20	unclassified	unclassified	unclassified	unclassified	unclassified	0	0	0	0	0	0	0	0	388	81	0	0	0	35	0	0	856
Otu94878	Actinobacteria	Actinobacteria	Actinomycetales	Pseudonocardiaceae	unclassified	0	0	0	0	0	6	0	0	3	2	0	20	0	0	0	22	146
Otu1818	Proteobacteria	Gammaproteobacteria	Chromatiales	Thioalkalispiraceae	Thioprofundum	0	0	0	0	0	0	0	0	0	54	30	0	0	33	0	0	399
Otu108892	Acidobacteria	Acidobacteria_Gp3	Acidobacteria_Gp3_unclassified	Acidobacteria_Gp3_unclassified	unclassified	0	0	0	0	4	0	0	0	26	31	1	0	2	31	0	0	229
Otu104831	Proteobacteria	Alphaproteobacteria	Alphaproteobacteria_incertae_sedis	Alphaproteobacteria_incertae_sedis_unclassified	Geminicoccus	0	4	2	0	3	5	2	0	120	721	5	0	68	334	1	1	3045
Otu104946	Candidatus Saccharibacteria	Candidatus Saccharibacteria_unclassified	Candidatus Saccharibacteria_unclassified	Candidatus Saccharibacteria_unclassified	Saccharibacteria_genera_incertae_sedis	0	0	0	0	0	1	0	0	0	44	0	0	0	32	0	0	192
Otu97327	Parcubacteria	Parcubacteria_unclassified	Parcubacteria_unclassified	Parcubacteria_unclassified	Parcubacteria_genera_incertae_sedis	0	0	0	0	0	0	0	0	1	64	0	0	0	31	0	0	107
Otu166214	Pacearchaeota	Pacearchaeota_unclassified	Pacearchaeota_unclassified	Pacearchaeota_unclassified	Pacearchaeota Incertae Sedis AR13	0	0	0	0	0	0	0	0	4	0	64	0	6	0	26	0	128
Otu16641	Planctomycetes	Planctomycetia	Planctomycetales	Planctomycetaceae	Gimesia	0	0	0	0	0	0	0	0	0	27	57	0	0	20	10	0	183
Otu1722	Proteobacteria	Gammaproteobacteria	Gammaproteobacteria_incertae_sedis	Gammaproteobacteria_incertae_sedis_unclassified	Porticoccus	0	0	0	0	0	4	0	0	0	83	0	0	0	29	0	0	693
Otu108820	unclassified	unclassified	unclassified	unclassified	unclassified	0	0	0	0	0	2	0	0	2	103	0	0	0	29	0	0	162
Otu83679	Actinobacteria	Actinobacteria	Actinomycetales	Nocardioidaceae	Nocardioides	0	3	9	1	0	0	0	795	13	0	14	397	3	1	29	443	2339
Otu105068	Proteobacteria	Alphaproteobacteria	Rhizobiales	Rhizobiaceae	Ensifer	13	1	5	0	2	0	2	47	32	11	13	543	2	4	4	487	1869
Otu108784	Proteobacteria	Alphaproteobacteria	Rhodobacterales	Rhodobacteraceae	unclassified	3	0	0	0	0	10	0	0	1	209	0	0	3	129	0	0	489
Otu92795	Actinobacteria	Actinobacteria	Actinomycetales	Mycobacteriaceae	Mycobacterium	4	0	1	0	62	60	0	0	132	94	8	1	135	75	2	3	2004
Otu104915	Proteobacteria	Alphaproteobacteria	Rhizobiales	Rhodobiaceae	unclassified	0	1	0	0	65	6	2	0	73	86	4	0	26	37	2	0	581
Otu4880	Proteobacteria	Gammaproteobacteria	Chromatiales	Thioalkalispiraceae	Thioprofundum	1	0	2	0	2	1	4	0	8	56	104	1	4	56	71	0	518
Otu458	Proteobacteria	unclassified	unclassified	unclassified	unclassified	8	0	0	0	5	1	4	0	131	156	36	0	85	148	27	0	1673
Otu19	Proteobacteria	Gammaproteobacteria	Chromatiales	unclassified	unclassified	0	0	11	0	0	0	0	0	1	0	0	1703	113	0	0	185	6700
Otu102099	Proteobacteria	Alphaproteobacteria	Rhodospirillales	Rhodospirillaceae	unclassified	0	12	0	0	104	76	22	0	296	525	297	1	72	310	67	0	4993
Enriched OTUs shared by rhizosphere and endosphere
Otu6	Proteobacteria	Gammaproteobacteria	Alteromonadales	Alteromonadaceae	Haliea	0	0	0	0	0	0	0	602	57	0	0	7904	0	0	0	2596	42565
Otu555	Proteobacteria	Gammaproteobacteria	unclassified	unclassified	unclassified	0	0	0	0	3339	10	0	1	1074	293	4	0	475	158	17	0	10637
Otu45439	Actinobacteria	Actinobacteria	Actinomycetales	Nocardiaceae	Nocardia	0	0	0	0	128	454	4375	0	102	70	259	1	55	83	304	2	7756
Otu583	unclassified	unclassified	unclassified	unclassified	unclassified	0	0	0	0	67	14	2	0	190	276	37	3	123	184	6	1	1728
Otu29907	Actinobacteria	Actinobacteria	Actinomycetales	Nocardioidaceae	Nocardioides	0	0	0	0	332	1	98	31	135	6	14	80	81	3	37	122	2278
Otu29856	Bacteroidetes	Flavobacteriia	Flavobacteriales	Flavobacteriaceae	unclassified	1	0	0	0	140	0	11	269	156	0	24	720	88	3	7	338	2566
Otu104823	Proteobacteria	Alphaproteobacteria	Rhodobacterales	Rhodobacteraceae	Roseovarius	0	2	1	0	7	1	6	63	11	1	15	1263	10	2	4	863	2563
Otu389	Actinobacteria	Actinobacteria	Acidimicrobiales	Acidimicrobiaceae	Ilumatobacter	0	0	0	0	0	0	78	24	5	0	10	53	2	0	18	104	615
Otu36912	Actinobacteria	Actinobacteria	Actinomycetales	Micromonosporaceae	unclassified	0	0	0	0	0	0	581	0	0	0	115	0	0	0	163	0	892
Otu438	Proteobacteria	Gammaproteobacteria	Arenicellales	Arenicellaceae	Arenicella	3	0	1	0	0	3	1719	57	23	25	1596	530	11	20	853	169	15255
Otu1100	unclassified	unclassified	unclassified	unclassified	unclassified	0	0	0	0	0	0	34	0	0	11	42	0	0	73	75	0	500
Otu10755	Planctomycetes	Planctomycetia	Candidatus Brocadiales	Candidatus Brocadiaceae	unclassified	0	0	0	0	8	38	0	0	30	320	0	0	29	116	0	0	582
Otu102096	Actinobacteria	Actinobacteria	Acidimicrobiales	unclassified	unclassified	0	0	0	0	196	2	34	0	142	51	1	0	88	39	7	0	1027
Otu21	Proteobacteria	Deltaproteobacteria	unclassified	unclassified	unclassified	0	7	0	0	898	58	136	24	1624	2091	364	154	495	1011	152	90	9910
Otu1626	Proteobacteria	Gammaproteobacteria	unclassified	unclassified	unclassified	0	1	0	0	6	1	224	127	3	1	777	1899	0	0	95	161	4132
Otu88417	Planctomycetes	Planctomycetia	Planctomycetales	Planctomycetaceae	Gimesia	0	0	0	0	0	4	48	0	0	564	161	0	0	98	20	0	1132
Otu36957	Bacteroidetes	Cytophagia	Cytophagales	Cytophagales_unclassified	Ohtaekwangia	0	0	0	0	141	3	0	0	151	60	1	0	61	50	4	0	1579
Otu104821	Proteobacteria	Alphaproteobacteria	Sphingomonadales	Erythrobacteraceae	Porphyrobacter	0	0	0	2	0	27	10032	1	29	61	2317	2	8	37	426	4	24785
Otu104826	Proteobacteria	Alphaproteobacteria	Rhizobiales	unclassified	unclassified	1	0	0	0	13	11	429	1	55	103	1164	0	0	5	201	0	3393
Otu108800	Acidobacteria	Acidobacteria_Gp3	Acidobacteria_Gp3_unclassified	Acidobacteria_Gp3_unclassified	unclassified	0	0	0	0	0	12	30	0	4	20	130	0	3	14	48	0	364
Otu88416	Actinobacteria	Actinobacteria	Actinomycetales	Nocardioidaceae	Nocardioides	0	0	0	0	1	3	582	0	0	11	77	2	0	10	53	0	3404
Otu1672	Proteobacteria	Deltaproteobacteria	Myxococcales	unclassified	unclassified	0	0	0	0	0	95	5	0	15	84	0	0	9	44	0	1	431
Otu97322	Chloroflexi	Thermomicrobia	Sphaerobacterales	Sphaerobacteraceae	unclassified	0	3	0	0	0	0	148	0	2	36	82	41	2	44	83	151	678
Otu104848	Proteobacteria	Alphaproteobacteria	Rhizobiales	unclassified	unclassified	0	0	0	0	129	89	0	0	32	26	0	0	30	24	1	0	1299
Otu92785	Actinobacteria	Actinobacteria	Actinomycetales	Pseudonocardiaceae	Actinophytocola	0	0	0	0	0	1318	0	5	0	58	0	5	0	46	0	4	3794
Otu10749	Bacteroidetes	Sphingobacteriia	Sphingobacteriales	Saprospiraceae	unclassified	0	0	0	0	0	4	63	0	1	26	25	0	0	41	8	1	1414
Otu29997	Bacteroidetes	Flavobacteriia	Flavobacteriales	unclassified	unclassified	1	0	0	0	15	1	139	0	0	0	208	0	27	0	101	0	666
Otu92783	Actinobacteria	Actinobacteria	Actinomycetales	Nocardiaceae	Skermania	0	0	0	0	1116	0	73	0	27	17	31	0	7	3	39	0	2019
Otu108847	Proteobacteria	Alphaproteobacteria	Rhizobiales	Hyphomicrobiaceae	Filomicrobium	0	0	0	0	0	5	36	0	1	44	9	0	1	35	11	0	256
Otu10772	unclassified	unclassified	unclassified	unclassified	unclassified	0	0	0	0	0	0	68	0	0	14	29	0	0	12	32	0	176
Otu1625	Proteobacteria	Gammaproteobacteria	Xanthomonadales	Sinobacteraceae	Povalibacter	0	1	0	0	0	255	0	0	0	1712	0	0	0	106	0	0	7680
Otu92788	Actinobacteria	Actinobacteria	Actinomycetales	Mycobacteriaceae	Mycobacterium	1	0	0	0	276	0	118	0	83	8	43	4	47	4	40	5	1693
Otu1670	Proteobacteria	Gammaproteobacteria	Alteromonadales	Alteromonadaceae	Microbulbifer	0	0	0	0	0	0	53	0	0	0	8	0	0	0	33	0	511
Otu83679	Actinobacteria	Actinobacteria	Actinomycetales	Nocardioidaceae	Nocardioides	0	3	9	1	0	0	0	795	13	0	14	397	3	1	29	443	2339
Enriched OTUs shared by rhizoplane and endosphere
Otu6	Proteobacteria	Gammaproteobacteria	Alteromonadales	Alteromonadaceae	Haliea	0	0	0	0	0	0	0	602	57	0	0	7904	0	0	0	2596	42565
Otu1626	Proteobacteria	Gammaproteobacteria	unclassified	unclassified	unclassified	0	1	0	0	6	1	224	127	3	1	777	1899	0	0	95	161	4132
Otu555	Proteobacteria	Gammaproteobacteria	unclassified	unclassified	unclassified	0	0	0	0	3339	10	0	1	1074	293	4	0	475	158	17	0	10637
Otu88417	Planctomycetes	Planctomycetia	Planctomycetales	Planctomycetaceae	Gimesia	0	0	0	0	0	4	48	0	0	564	161	0	0	98	20	0	1132
Otu29856	Bacteroidetes	Flavobacteriia	Flavobacteriales	Flavobacteriaceae	unclassified	1	0	0	0	140	0	11	269	156	0	24	720	88	3	7	338	2566
Otu104821	Proteobacteria	Alphaproteobacteria	Sphingomonadales	Erythrobacteraceae	Porphyrobacter	0	0	0	2	0	27	10032	1	29	61	2317	2	8	37	426	4	24785
Otu1625	Proteobacteria	Gammaproteobacteria	Xanthomonadales	Sinobacteraceae	Povalibacter	0	1	0	0	0	255	0	0	0	1712	0	0	0	106	0	0	7680
Otu104826	Proteobacteria	Alphaproteobacteria	Rhizobiales	unclassified	unclassified	1	0	0	0	13	11	429	1	55	103	1164	0	0	5	201	0	3393
Otu583	unclassified	unclassified	unclassified	unclassified	unclassified	0	0	0	0	67	14	2	0	190	276	37	3	123	184	6	1	1728
Otu104823	Proteobacteria	Alphaproteobacteria	Rhodobacterales	Rhodobacteraceae	Roseovarius	0	2	1	0	7	1	6	63	11	1	15	1263	10	2	4	863	2563
Otu45439	Actinobacteria	Actinobacteria	Actinomycetales	Nocardiaceae	Nocardia	0	0	0	0	128	454	4375	0	102	70	259	1	55	83	304	2	7756
Otu438	Proteobacteria	Gammaproteobacteria	Arenicellales	Arenicellaceae	Arenicella	3	0	1	0	0	3	1719	57	23	25	1596	530	11	20	853	169	15255
Otu10755	Planctomycetes	Planctomycetia	Candidatus Brocadiales	Candidatus Brocadiaceae	unclassified	0	0	0	0	8	38	0	0	30	320	0	0	29	116	0	0	582
Otu29907	Actinobacteria	Actinobacteria	Actinomycetales	Nocardioidaceae	Nocardioides	0	0	0	0	332	1	98	31	135	6	14	80	81	3	37	122	2278
Otu21	Proteobacteria	Deltaproteobacteria	unclassified	unclassified	unclassified	0	7	0	0	898	58	136	24	1624	2091	364	154	495	1011	152	90	9910
Otu108800	Acidobacteria	Acidobacteria_Gp3	Acidobacteria_Gp3_unclassified	Acidobacteria_Gp3_unclassified	unclassified	0	0	0	0	0	12	30	0	4	20	130	0	3	14	48	0	364
Otu36957	Bacteroidetes	Cytophagia	Cytophagales	Cytophagales_unclassified	Ohtaekwangia	0	0	0	0	141	3	0	0	151	60	1	0	61	50	4	0	1579
Otu1655	Proteobacteria	Gammaproteobacteria	unclassified	unclassified	unclassified	0	0	0	0	0	0	50	0	101	0	66	2	16	0	0	0	1554
Otu102096	Actinobacteria	Actinobacteria	Acidimicrobiales	unclassified	unclassified	0	0	0	0	196	2	34	0	142	51	1	0	88	39	7	0	1027
Otu389	Actinobacteria	Actinobacteria	Acidimicrobiales	Acidimicrobiaceae	Ilumatobacter	0	0	0	0	0	0	78	24	5	0	10	53	2	0	18	104	615
Otu36912	Actinobacteria	Actinobacteria	Actinomycetales	Micromonosporaceae	unclassified	0	0	0	0	0	0	581	0	0	0	115	0	0	0	163	0	892
Otu88416	Actinobacteria	Actinobacteria	Actinomycetales	Nocardioidaceae	Nocardioides	0	0	0	0	1	3	582	0	0	11	77	2	0	10	53	0	3404
Otu473	Proteobacteria	Gammaproteobacteria	Chromatiales	Thioalkalispiraceae	Thioprofundum	3	0	0	0	891	100	0	0	580	139	40	1	16	9	4	7	8786
Otu1672	Proteobacteria	Deltaproteobacteria	Myxococcales	unclassified	unclassified	0	0	0	0	0	95	5	0	15	84	0	0	9	44	0	1	431
Otu29997	Bacteroidetes	Flavobacteriia	Flavobacteriales	unclassified	unclassified	1	0	0	0	15	1	139	0	0	0	208	0	27	0	101	0	666
Otu92783	Actinobacteria	Actinobacteria	Actinomycetales	Nocardiaceae	Skermania	0	0	0	0	1116	0	73	0	27	17	31	0	7	3	39	0	2019
Otu92785	Actinobacteria	Actinobacteria	Actinomycetales	Pseudonocardiaceae	Actinophytocola	0	0	0	0	0	1318	0	5	0	58	0	5	0	46	0	4	3794
Otu1100	unclassified	unclassified	unclassified	unclassified	unclassified	0	0	0	0	0	0	34	0	0	11	42	0	0	73	75	0	500
Otu108812	unclassified	unclassified	unclassified	unclassified	unclassified	0	0	0	0	113	0	0	0	52	14	6	0	16	6	3	0	381
Otu10749	Bacteroidetes	Sphingobacteriia	Sphingobacteriales	Saprospiraceae	unclassified	0	0	0	0	0	4	63	0	1	26	25	0	0	41	8	1	1414
Otu108847	Proteobacteria	Alphaproteobacteria	Rhizobiales	Hyphomicrobiaceae	Filomicrobium	0	0	0	0	0	5	36	0	1	44	9	0	1	35	11	0	256
Otu104848	Proteobacteria	Alphaproteobacteria	Rhizobiales	unclassified	unclassified	0	0	0	0	129	89	0	0	32	26	0	0	30	24	1	0	1299
Otu10772	unclassified	unclassified	unclassified	unclassified	unclassified	0	0	0	0	0	0	68	0	0	14	29	0	0	12	32	0	176
Otu92788	Actinobacteria	Actinobacteria	Actinomycetales	Mycobacteriaceae	Mycobacterium	1	0	0	0	276	0	118	0	83	8	43	4	47	4	40	5	1693
Otu83679	Actinobacteria	Actinobacteria	Actinomycetales	Nocardioidaceae	Nocardioides	0	3	9	1	0	0	0	795	13	0	14	397	3	1	29	443	2339
Otu97322	Chloroflexi	Thermomicrobia	Sphaerobacterales	Sphaerobacteraceae	unclassified	0	3	0	0	0	0	148	0	2	36	82	41	2	44	83	151	678
Otu22989	Bacteroidetes	Sphingobacteriia	Sphingobacteriales	Saprospiraceae	unclassified	4	0	0	0	1	0	105	0	1	4	25	92	7	1	10	41	1208
Otu36982	Planctomycetes	Planctomycetia	Planctomycetales	Planctomycetaceae	Pirellula	4	0	0	0	0	6	138	0	0	110	45	0	1	32	38	3	550
Enriched OTUs shared by rhizosphere, rhizosphere and endosphere
Otu6	Proteobacteria	Gammaproteobacteria	Alteromonadales	Alteromonadaceae	Haliea	0	0	0	0	0	0	0	602	57	0	0	7904	0	0	0	2596	42565
Otu555	Proteobacteria	Gammaproteobacteria	unclassified	unclassified	unclassified	0	0	0	0	3339	10	0	1	1074	293	4	0	475	158	17	0	10637
Otu45439	Actinobacteria	Actinobacteria	Actinomycetales	Nocardiaceae	Nocardia	0	0	0	0	128	454	4375	0	102	70	259	1	55	83	304	2	7756
Otu583	unclassified	unclassified	unclassified	unclassified	unclassified	0	0	0	0	67	14	2	0	190	276	37	3	123	184	6	1	1728
Otu29907	Actinobacteria	Actinobacteria	Actinomycetales	Nocardioidaceae	Nocardioides	0	0	0	0	332	1	98	31	135	6	14	80	81	3	37	122	2278
Otu29856	Bacteroidetes	Flavobacteriia	Flavobacteriales	Flavobacteriaceae	unclassified	1	0	0	0	140	0	11	269	156	0	24	720	88	3	7	338	2566
Otu104823	Proteobacteria	Alphaproteobacteria	Rhodobacterales	Rhodobacteraceae	Roseovarius	0	2	1	0	7	1	6	63	11	1	15	1263	10	2	4	863	2563
Otu389	Actinobacteria	Actinobacteria	Acidimicrobiales	Acidimicrobiaceae	Ilumatobacter	0	0	0	0	0	0	78	24	5	0	10	53	2	0	18	104	615
Otu36912	Actinobacteria	Actinobacteria	Actinomycetales	Micromonosporaceae	unclassified	0	0	0	0	0	0	581	0	0	0	115	0	0	0	163	0	892
Otu438	Proteobacteria	Gammaproteobacteria	Arenicellales	Arenicellaceae	Arenicella	3	0	1	0	0	3	1719	57	23	25	1596	530	11	20	853	169	15255
Otu1100	unclassified	unclassified	unclassified	unclassified	unclassified	0	0	0	0	0	0	34	0	0	11	42	0	0	73	75	0	500
Otu10755	Planctomycetes	Planctomycetia	Candidatus Brocadiales	Candidatus Brocadiaceae	unclassified	0	0	0	0	8	38	0	0	30	320	0	0	29	116	0	0	582
Otu102096	Actinobacteria	Actinobacteria	Acidimicrobiales	unclassified	unclassified	0	0	0	0	196	2	34	0	142	51	1	0	88	39	7	0	1027
Otu21	Proteobacteria	Deltaproteobacteria	unclassified	unclassified	unclassified	0	7	0	0	898	58	136	24	1624	2091	364	154	495	1011	152	90	9910
Otu1626	Proteobacteria	Gammaproteobacteria	unclassified	unclassified	unclassified	0	1	0	0	6	1	224	127	3	1	777	1899	0	0	95	161	4132
Otu88417	Planctomycetes	Planctomycetia	Planctomycetales	Planctomycetaceae	Gimesia	0	0	0	0	0	4	48	0	0	564	161	0	0	98	20	0	1132
Otu36957	Bacteroidetes	Cytophagia	Cytophagales	Cytophagales_unclassified	Ohtaekwangia	0	0	0	0	141	3	0	0	151	60	1	0	61	50	4	0	1579
Otu104821	Proteobacteria	Alphaproteobacteria	Sphingomonadales	Erythrobacteraceae	Porphyrobacter	0	0	0	2	0	27	10032	1	29	61	2317	2	8	37	426	4	24785
Otu104826	Proteobacteria	Alphaproteobacteria	Rhizobiales	unclassified	unclassified	1	0	0	0	13	11	429	1	55	103	1164	0	0	5	201	0	3393
Otu108800	Acidobacteria	Acidobacteria_Gp3	Acidobacteria_Gp3_unclassified	Acidobacteria_Gp3_unclassified	unclassified	0	0	0	0	0	12	30	0	4	20	130	0	3	14	48	0	364
Otu88416	Actinobacteria	Actinobacteria	Actinomycetales	Nocardioidaceae	Nocardioides	0	0	0	0	1	3	582	0	0	11	77	2	0	10	53	0	3404
Otu1672	Proteobacteria	Deltaproteobacteria	Myxococcales	unclassified	unclassified	0	0	0	0	0	95	5	0	15	84	0	0	9	44	0	1	431
Otu97322	Chloroflexi	Thermomicrobia	Sphaerobacterales	Sphaerobacteraceae	unclassified	0	3	0	0	0	0	148	0	2	36	82	41	2	44	83	151	678
Otu104848	Proteobacteria	Alphaproteobacteria	Rhizobiales	unclassified	unclassified	0	0	0	0	129	89	0	0	32	26	0	0	30	24	1	0	1299
Otu92785	Actinobacteria	Actinobacteria	Actinomycetales	Pseudonocardiaceae	Actinophytocola	0	0	0	0	0	1318	0	5	0	58	0	5	0	46	0	4	3794
Otu10749	Bacteroidetes	Sphingobacteriia	Sphingobacteriales	Saprospiraceae	unclassified	0	0	0	0	0	4	63	0	1	26	25	0	0	41	8	1	1414
Otu29997	Bacteroidetes	Flavobacteriia	Flavobacteriales	unclassified	unclassified	1	0	0	0	15	1	139	0	0	0	208	0	27	0	101	0	666
Otu92783	Actinobacteria	Actinobacteria	Actinomycetales	Nocardiaceae	Skermania	0	0	0	0	1116	0	73	0	27	17	31	0	7	3	39	0	2019
Otu108847	Proteobacteria	Alphaproteobacteria	Rhizobiales	Hyphomicrobiaceae	Filomicrobium	0	0	0	0	0	5	36	0	1	44	9	0	1	35	11	0	256
Otu10772	unclassified	unclassified	unclassified	unclassified	unclassified	0	0	0	0	0	0	68	0	0	14	29	0	0	12	32	0	176
Otu1625	Proteobacteria	Gammaproteobacteria	Xanthomonadales	Sinobacteraceae	Povalibacter	0	1	0	0	0	255	0	0	0	1712	0	0	0	106	0	0	7680
Otu92788	Actinobacteria	Actinobacteria	Actinomycetales	Mycobacteriaceae	Mycobacterium	1	0	0	0	276	0	118	0	83	8	43	4	47	4	40	5	1693
Otu83679	Actinobacteria	Actinobacteria	Actinomycetales	Nocardioidaceae	Nocardioides	0	3	9	1	0	0	0	795	13	0	14	397	3	1	29	443	2339
