# Supplementary material for: Differed Growth Stage Dynamics of Root-Associated Bacterial and Fungal Community Structure Associated with Halophytic Plant Lycium ruthenicum
Source: Microorganisms. 2022 Aug 15;10(8):1644. doi: 10.3390/microorganisms10081644 (PMC9414475; doi:10.3390/microorganisms10081644)
Supplement: Supplementary file 1 [file microorganisms-10-01644-s001.zip › Table S10. The shared 16S OTUs enriched in rhizosphere, rhizoplane and endosphere compared to bulk soil in fruiting stage.xlsx]

## Sheet: 16s enrich
Table S10 The shared 16S OTUs enriched in each rhizocompartment compared to bulk soil in fruiting growth stage
Enriched OTUs shared by rhizosphere and rhizoplane
Otu_num	phylum	class	order	family	genus	JB1	JB2	JB3	JB4	JR1	JR2	JR3	JR4	JP1	JP2	JP3	JP4	JE1	JE2	JE3	JE4
Otu6	Proteobacteria	Gammaproteobacteria	Alteromonadales	Alteromonadaceae	Haliea	0	0	0	0	0	940	540	110	0	1014	4576	0	0	0	0	0
Otu19	Proteobacteria	Gammaproteobacteria	Chromatiales	unclassified	unclassified	0	0	0	0	603	192	499	0	430	0	0	0	251	0	0	0
Otu29835	Bacteroidetes	Flavobacteriia	Flavobacteriales	Flavobacteriaceae	unclassified	0	0	0	1	161	174	474	267	477	408	1150	586	200	35	48	13
Otu92796	Actinobacteria	Actinobacteria	Actinomycetales	Pseudonocardiaceae	Actinophytocola	0	0	0	0	0	164	51	134	6	220	42	121	0	0	1	1
Otu473	Proteobacteria	Gammaproteobacteria	Chromatiales	Thioalkalispiraceae	Thioprofundum	0	1	0	0	518	423	6	4	1890	655	16	4	133	136	0	0
Otu10754	Proteobacteria	Deltaproteobacteria	Myxococcales	Haliangiaceae	Haliangium	0	0	0	0	10	73	178	1	0	66	218	0	1	0	19	0
Otu29872	Bacteroidetes	Flavobacteriia	Flavobacteriales	Cryomorphaceae	Owenweeksia	0	0	0	0	4	15	212	6	16	41	670	19	2	1	9	0
Otu29858	Bacteroidetes	Flavobacteriia	Flavobacteriales	Flavobacteriaceae	Galbibacter	0	0	0	0	18	0	196	20	25	7	618	16	115	0	52	0
Otu45439	Actinobacteria	Actinobacteria	Actinomycetales	Nocardiaceae	Nocardia	0	0	0	0	9	77	41	26	10	97	64	27	63	27	56	0
Otu29829	Bacteroidetes	Flavobacteriia	Flavobacteriales	Flavobacteriaceae	unclassified	0	0	0	0	21	0	73	49	44	0	198	35	52	0	0	0
Otu88416	Actinobacteria	Actinobacteria	Actinomycetales	Nocardioidaceae	Nocardioides	0	0	0	0	4	33	71	24	11	37	99	44	8	4	271	1
Otu438	Proteobacteria	Gammaproteobacteria	Arenicellales	Arenicellaceae	Arenicella	2	3	0	1	201	221	605	592	363	439	876	372	110	27	193	6
Otu45463	unclassified	unclassified	unclassified	unclassified	unclassified	0	0	0	0	14	106	2	1	30	58	1	0	2	1	0	0
Otu1722	Proteobacteria	Gammaproteobacteria	Gammaproteobacteria_incertae_sedis	Gammaproteobacteria_incertae_sedis_unclassified	Porticoccus	0	0	0	0	37	8	61	13	100	14	199	16	2	0	0	0
Otu22992	Planctomycetes	Planctomycetia	Planctomycetales	Planctomycetaceae	unclassified	0	0	0	0	10	89	5	17	10	58	1	16	0	1	0	0
Otu4855	Proteobacteria	Gammaproteobacteria	Oceanospirillales	unclassified	unclassified	0	0	0	0	94	5	18	0	237	0	53	0	4	0	0	0
Otu102196	Planctomycetes	Phycisphaerae	Phycisphaerales	Phycisphaeraceae	Phycisphaera	0	0	0	0	19	57	1	36	31	70	0	18	0	5	0	0
Otu90476	Planctomycetes	Planctomycetia	Planctomycetales	Planctomycetaceae	Zavarzinella	0	0	0	0	36	35	0	39	10	25	0	12	5	4	0	1
Otu104852	Proteobacteria	Alphaproteobacteria	Rhizobiales	unclassified	unclassified	0	0	0	0	1	0	83	2	11	8	362	8	1	1	10	0
Otu16637	unclassified	unclassified	unclassified	unclassified	unclassified	0	0	0	0	90	0	2	17	73	0	1	21	25	0	0	0
Otu36915	Bacteroidetes	Flavobacteriia	Flavobacteriales	Cryomorphaceae	Owenweeksia	0	0	0	0	1	4	74	3	9	11	94	5	0	0	2	0
Otu1662	Actinobacteria	Actinobacteria	Solirubrobacterales	unclassified	unclassified	0	0	0	0	5	6	70	1	16	10	126	2	10	68	39	0
Otu1655	Proteobacteria	Gammaproteobacteria	unclassified	unclassified	unclassified	0	0	0	0	23	10	41	10	4	21	206	34	2	0	14	0
Otu104826	Proteobacteria	Alphaproteobacteria	Rhizobiales	unclassified	unclassified	0	0	0	0	9	38	1	40	129	91	191	156	29	42	25	2
Otu4849	Proteobacteria	Gammaproteobacteria	unclassified	unclassified	unclassified	0	0	0	0	89	0	0	2	141	0	0	1	0	0	0	0
Otu88417	Planctomycetes	Planctomycetia	Planctomycetales	Planctomycetaceae	Gimesia	0	0	0	0	61	0	0	24	25	0	0	0	5	0	0	0
Otu16629	unclassified	unclassified	unclassified	unclassified	unclassified	0	0	0	0	80	3	0	1	80	0	0	1	1	0	0	0
Otu1896	Proteobacteria	Gammaproteobacteria	Chromatiales	Ectothiorhodospiraceae	Thiohalospira	0	0	0	0	39	11	0	27	79	5	2	8	5	0	0	0
Otu29907	Actinobacteria	Actinobacteria	Actinomycetales	Nocardioidaceae	Nocardioides	1	0	0	0	7	58	77	22	7	43	81	10	46	17	23	0
Otu2361	Proteobacteria	Gammaproteobacteria	Chromatiales	unclassified	unclassified	0	0	0	0	31	26	0	7	60	40	0	6	7	0	0	0
Otu105263	Proteobacteria	Alphaproteobacteria	Rhizobiales	unclassified	unclassified	0	0	0	0	18	22	18	0	72	31	0	24	221	230	40	0
Otu36928	Bacteroidetes	Cytophagia	Cytophagales	Flammeovirgaceae	Fulvivirga	0	0	0	0	7	45	2	4	13	113	0	1	4	47	0	0
Otu37090	Bacteroidetes	unclassified	unclassified	unclassified	unclassified	0	0	0	0	24	32	0	1	19	40	0	1	0	0	0	0
Otu1782	Proteobacteria	Deltaproteobacteria	Myxococcales	Sandaracinaceae	Sandaracinus	0	0	0	0	0	0	12	43	1	0	19	36	0	0	0	0
Otu37666	Bacteroidetes	Flavobacteriia	Flavobacteriales	Flavobacteriaceae	Muricauda	0	0	0	0	7	3	34	4	0	0	1	7	23	0	0	0
Otu29975	Bacteroidetes	unclassified	unclassified	unclassified	unclassified	0	0	0	0	30	20	4	0	233	28	26	1	28	0	2	0
Otu1100	unclassified	unclassified	unclassified	unclassified	unclassified	0	0	0	0	35	17	0	3	60	0	1	0	0	0	0	0
Otu105011	Actinobacteria	Actinobacteria	Acidimicrobiales	Iamiaceae	Aquihabitans	0	0	0	0	0	39	3	8	17	1	1	4	0	0	0	0
Otu16623	unclassified	unclassified	unclassified	unclassified	unclassified	0	0	0	0	44	3	0	9	41	4	0	2	10	0	0	0
Otu51087	Planctomycetes	Planctomycetia	Planctomycetales	Planctomycetaceae	Blastopirellula	0	0	0	0	49	3	0	4	57	1	0	3	17	0	0	0
Otu37051	Bacteroidetes	Flavobacteriia	Flavobacteriales	Flavobacteriaceae	Sinomicrobium	0	0	0	0	1	24	15	8	5	48	36	10	30	0	0	0
Otu104898	Candidatus Saccharibacteria	Candidatus Saccharibacteria_unclassified	Candidatus Saccharibacteria_unclassified	Candidatus Saccharibacteria_unclassified	Saccharibacteria_genera_incertae_sedis	0	0	0	0	4	0	40	0	0	0	38	0	0	0	0	0
Otu23040	Planctomycetes	Planctomycetia	Planctomycetales	Planctomycetaceae	Gimesia	0	0	0	0	2	1	0	49	3	1	0	22	13	0	0	1
Otu29828	Bacteroidetes	Flavobacteriia	Flavobacteriales	Flavobacteriaceae	Mesonia	0	0	0	0	10	0	33	0	13	0	71	0	15	0	0	0
Otu86223	Actinobacteria	Actinobacteria	Actinomycetales	Thermomonosporaceae	Actinomadura	0	0	0	0	52	0	0	0	125	0	0	0	818	0	0	0
Otu10759	Planctomycetes	Planctomycetia	unclassified	unclassified	unclassified	0	0	0	1	14	1	96	0	20	0	67	0	0	0	2	0
Otu36952	Bacteroidetes	Flavobacteriia	Flavobacteriales	Cryomorphaceae	Phaeocystidibacter	0	0	0	0	0	0	38	0	0	0	51	0	0	0	0	0
Otu99634	Planctomycetes	Planctomycetia	Planctomycetales	Planctomycetaceae	Aquisphaera	0	0	0	0	34	2	6	4	69	9	9	4	2	0	0	0
Otu4945	Acidobacteria	Acidobacteria_Gp10	Acidobacteria_Gp10_unclassified	Acidobacteria_Gp10_unclassified	Gp10	0	0	0	0	6	4	25	4	8	4	15	0	1	0	0	0
Otu60117	Actinobacteria	Actinobacteria	Actinomycetales	Micromonosporaceae	unclassified	0	0	0	0	21	0	18	1	44	15	28	0	12	5	4	0
Otu30019	Bacteroidetes	Flavobacteriia	Flavobacteriales	Flavobacteriaceae	Zeaxanthinibacter	0	2	0	1	111	140	4	17	247	267	4	17	73	27	0	1
Otu36906	Actinobacteria	Actinobacteria	Actinomycetales	Micromonosporaceae	unclassified	2	0	0	0	0	3	149	7	0	0	145	2	0	0	25	0
Otu5042	Chlamydiae	Chlamydiia	Chlamydiales	Parachlamydiaceae	Neochlamydia	0	0	0	0	0	0	33	1	0	0	17	0	0	0	0	0
Otu99607	Candidatus Saccharibacteria	Candidatus Saccharibacteria_unclassified	Candidatus Saccharibacteria_unclassified	Candidatus Saccharibacteria_unclassified	Saccharibacteria_genera_incertae_sedis	1	0	0	2	0	103	122	2	1	134	180	1	0	67	59	2
Otu1797	Proteobacteria	Gammaproteobacteria	Gammaproteobacteria_incertae_sedis	Gammaproteobacteria_incertae_sedis_unclassified	Porticoccus	0	0	0	0	5	25	6	1	26	41	2	15	0	1	0	0
Otu94876	Actinobacteria	Actinobacteria	unclassified	unclassified	unclassified	0	0	0	0	13	0	22	0	16	12	8	4	0	0	0	0
Otu104977	Candidatus Saccharibacteria	Candidatus Saccharibacteria_unclassified	Candidatus Saccharibacteria_unclassified	Candidatus Saccharibacteria_unclassified	Saccharibacteria_genera_incertae_sedis	0	0	0	0	37	0	0	4	39	0	0	0	1	0	0	0
Otu108777	Proteobacteria	Alphaproteobacteria	Rhizobiales	Rhodobiaceae	unclassified	2	0	0	0	22	125	18	1	26	133	15	3	0	2	0	0
Otu1680	Proteobacteria	Gammaproteobacteria	Chromatiales	unclassified	unclassified	0	4	5	0	145	155	263	34	308	180	230	8	0	8	3	0
Otu94878	Actinobacteria	Actinobacteria	Actinomycetales	Pseudonocardiaceae	unclassified	0	0	0	0	2	15	1	19	4	15	2	7	0	0	0	0
Otu45443	Bacteroidetes	Cytophagia	Cytophagales	Flammeovirgaceae	Marinoscillum	0	0	0	0	2	5	1	30	11	3	3	46	1	0	0	0
Otu16634	Planctomycetes	Planctomycetia	Planctomycetales	Planctomycetaceae	Gimesia	0	0	0	0	6	4	1	27	82	7	30	58	46	1	48	0
Otu21	Proteobacteria	Deltaproteobacteria	unclassified	unclassified	unclassified	1	1	1	0	143	0	4	98	789	0	5	114	3	0	0	1
Otu29958	Bacteroidetes	Flavobacteriia	Flavobacteriales	unclassified	unclassified	0	0	0	0	3	24	0	7	2	63	0	3	0	0	0	0
Otu5255	Acidobacteria	Acidobacteria_Gp10	Acidobacteria_Gp10_unclassified	Acidobacteria_Gp10_unclassified	Gp10	0	0	0	0	12	15	0	7	8	2	0	14	1	2	0	0
Otu771	unclassified	unclassified	unclassified	unclassified	unclassified	0	0	0	0	32	1	2	0	0	9	11	5	0	0	0	0
Otu102191	Actinobacteria	Actinobacteria	unclassified	unclassified	unclassified	0	0	0	0	3	23	1	5	26	18	0	2	0	0	0	0
Otu29959	Bacteroidetes	Sphingobacteriia	Sphingobacteriales	Saprospiraceae	Phaeodactylibacter	0	0	0	0	6	18	0	8	10	48	0	5	0	4	0	1
Otu104952	Proteobacteria	Alphaproteobacteria	Rhizobiales	Phyllobacteriaceae	Nitratireductor	0	0	0	2	9	7	102	10	2	8	110	38	3	12	35	12
Otu4853	Acidobacteria	Acidobacteria_Gp10	Acidobacteria_Gp10_unclassified	Acidobacteria_Gp10_unclassified	Gp10	0	0	0	0	6	21	0	3	6	19	0	4	0	0	0	0
Otu92785	Actinobacteria	Actinobacteria	Actinomycetales	Pseudonocardiaceae	Actinophytocola	0	1	0	1	14	89	1	37	33	147	0	16	530	270	0	0
Otu55872	Actinobacteria	Actinobacteria	Actinomycetales	Glycomycetaceae	Glycomyces	0	0	0	0	2	25	1	1	6	12	0	2	6	14	0	0
Otu591	Proteobacteria	Gammaproteobacteria	Legionellales	Coxiellaceae	Coxiella	0	0	0	0	21	0	6	4	173	0	23	7	19	0	0	0
Otu99656	Planctomycetes	Planctomycetia	Planctomycetales	Planctomycetaceae	Aquisphaera	0	0	0	0	12	15	0	3	10	14	0	1	0	1	0	0
Otu37116	Actinobacteria	Actinobacteria	Actinomycetales	Micromonosporaceae	unclassified	0	5	0	0	11	0	244	1	3	2	218	0	1	0	44	0
Otu104834	Proteobacteria	Alphaproteobacteria	Rhizobiales	Phyllobacteriaceae	unclassified	0	1	0	1	15	50	44	15	68	127	125	163	26	24	33	10
Otu23056	unclassified	unclassified	unclassified	unclassified	unclassified	0	0	0	0	2	16	4	5	1	14	0	2	0	4	0	0
Otu55862	Actinobacteria	Actinobacteria	Actinomycetales	Glycomycetaceae	Glycomyces	0	0	0	0	2	19	2	4	3	12	1	2	0	54	0	0
Otu5184	Proteobacteria	Gammaproteobacteria	unclassified	unclassified	unclassified	0	0	0	0	19	9	0	1	10	1	0	1	1	0	0	0
Otu4957	Proteobacteria	Gammaproteobacteria	unclassified	unclassified	unclassified	0	0	0	0	6	15	5	0	6	10	1	1	0	1	0	0
Otu10752	Proteobacteria	Deltaproteobacteria	Myxococcales	Haliangiaceae	Haliangium	0	0	0	0	3	8	0	17	7	6	0	24	0	0	0	0
Otu1777	unclassified	unclassified	unclassified	unclassified	unclassified	0	0	0	0	0	17	7	1	0	17	0	0	0	0	0	0
Otu23046	Bacteroidetes	Sphingobacteriia	Sphingobacteriales	Saprospiraceae	Phaeodactylibacter	0	1	0	0	25	12	26	11	9	17	43	3	1	0	3	0
Otu108892	Acidobacteria	Acidobacteria_Gp3	Acidobacteria_Gp3_unclassified	Acidobacteria_Gp3_unclassified	unclassified	0	0	0	0	5	9	8	3	14	6	3	1	2	1	0	0
Otu1731	Chlamydiae	Chlamydiia	Chlamydiales	unclassified	unclassified	0	0	0	0	0	0	22	0	0	0	89	0	0	0	0	0
Otu5235	Proteobacteria	Gammaproteobacteria	Alteromonadales	Alteromonadaceae	Haliea	0	0	0	0	2	23	0	0	6	16	0	0	0	0	0	0
Otu108796	Proteobacteria	Alphaproteobacteria	Rhodospirillales	Rhodospirillaceae	unclassified	0	0	0	1	11	37	7	17	17	43	6	8	0	3	0	0
Otu45455	Bacteroidetes	Sphingobacteriia	Sphingobacteriales	Rhodothermaceae	Rubrivirga	2	2	0	0	49	9	50	109	94	25	39	29	5	0	0	1
Otu108931	Acidobacteria	Acidobacteria_Gp4	Acidobacteria_Gp4_unclassified	Acidobacteria_Gp4_unclassified	unclassified	0	0	0	0	2	1	0	24	1	3	0	15	0	0	0	1
Otu102099	Proteobacteria	Alphaproteobacteria	Rhodospirillales	Rhodospirillaceae	unclassified	5	1	3	1	96	187	90	87	839	246	232	291	6	4	0	0
Otu4968	Proteobacteria	Gammaproteobacteria	Chromatiales	Thioalkalispiraceae	Thioprofundum	0	0	0	0	5	6	1	13	7	7	0	5	0	0	0	0
Otu36908	Actinobacteria	Actinobacteria	Actinomycetales	Nocardiopsaceae	Murinocardiopsis	1	0	0	5	43	45	159	12	57	90	472	18	848	1320	301	0
Otu102096	Actinobacteria	Actinobacteria	Acidimicrobiales	unclassified	unclassified	0	0	0	1	1	54	2	9	0	95	0	2	1	54	0	0
Otu4976	Proteobacteria	Gammaproteobacteria	Alteromonadales	Alteromonadaceae	Microbulbifer	0	0	0	0	0	23	0	0	0	47	0	0	0	0	0	0
Otu104855	Proteobacteria	Alphaproteobacteria	Rhodobacterales	Rhodobacteraceae	unclassified	0	0	1	0	43	19	1	8	64	36	2	32	3	0	0	0
Otu104946	Candidatus Saccharibacteria	Candidatus Saccharibacteria_unclassified	Candidatus Saccharibacteria_unclassified	Candidatus Saccharibacteria_unclassified	Saccharibacteria_genera_incertae_sedis	0	0	0	0	26	0	0	0	33	0	0	0	14	0	0	0
Otu1660	Proteobacteria	Gammaproteobacteria	unclassified	unclassified	unclassified	11	0	0	1	43	63	327	50	388	162	725	84	35	14	3	0
Otu5004	Actinobacteria	Actinobacteria	Solirubrobacterales	unclassified	unclassified	0	0	1	0	3	48	0	13	11	38	0	17	16	0	0	0
Otu4167	Proteobacteria	Gammaproteobacteria	Alteromonadales	Alteromonadaceae	Haliea	0	0	0	0	25	0	0	0	6	9	0	0	1	0	0	0
Otu665	Proteobacteria	Gammaproteobacteria	Alteromonadales	Alteromonadaceae	Haliea	0	0	3	0	39	3	48	56	116	0	69	114	33	0	13	2
Otu1725	Proteobacteria	Gammaproteobacteria	Oceanospirillales	Oceanospirillaceae	Marinobacterium	0	0	0	0	1	15	5	0	0	9	2	1	0	0	0	0
Otu45650	Actinobacteria	Actinobacteria	Actinomycetales	Jiangellaceae	unclassified	0	0	0	0	0	9	11	0	0	7	15	0	0	0	3	0
Otu5107	Actinobacteria	Actinobacteria	Solirubrobacterales	Solirubrobacteraceae	Solirubrobacter	0	0	0	0	18	0	4	1	25	0	5	0	1	0	0	0
Otu99642	Nitrospinae	Nitrospinia	Nitrospinales	Nitrospinaceae	Nitrospina	0	0	0	0	0	21	0	0	0	16	0	0	0	0	0	0
Otu37157	Bacteroidetes	Sphingobacteriia	Sphingobacteriales	Sphingobacteriaceae	unclassified	0	0	0	0	19	0	0	4	0	2	0	15	0	0	0	0
Otu45559	Bacteroidetes	Cytophagia	Cytophagales	Flammeovirgaceae	Fulvivirga	0	0	0	0	5	1	0	16	7	3	1	6	0	0	0	0
Otu4858	Acidobacteria	Acidobacteria_Gp10	Acidobacteria_Gp10_unclassified	Acidobacteria_Gp10_unclassified	Gp10	0	0	0	0	2	0	4	15	5	0	1	11	0	0	0	0
Otu578	Proteobacteria	Gammaproteobacteria	Chromatiales	unclassified	unclassified	7	0	0	0	160	22	40	74	130	39	24	57	0	0	0	0
Otu11030	Proteobacteria	Deltaproteobacteria	Myxococcales	Haliangiaceae	Haliangium	0	0	0	0	10	4	1	6	5	6	1	6	0	1	0	0
Otu458	Proteobacteria	unclassified	unclassified	unclassified	unclassified	0	2	1	0	65	32	0	42	78	53	2	9	0	1	0	0
Otu104823	Proteobacteria	Alphaproteobacteria	Rhodobacterales	Rhodobacteraceae	Roseovarius	1	0	0	0	4	3	38	5	5	9	78	16	7	0	5	0
Otu1856	Proteobacteria	Gammaproteobacteria	Chromatiales	Ectothiorhodospiraceae	unclassified	1	0	0	0	7	22	22	1	0	8	7	0	0	0	0	0
Otu108775	Proteobacteria	Alphaproteobacteria	Rhodospirillales	Rhodospirillaceae	unclassified	0	0	0	0	10	8	1	1	8	10	0	1	0	1	0	0
Otu102112	Proteobacteria	Alphaproteobacteria	Alphaproteobacteria_incertae_sedis	Alphaproteobacteria_incertae_sedis_unclassified	Geminicoccus	0	1	1	2	158	14	0	1	286	3	0	11	0	0	0	0
Otu29834	Bacteroidetes	Flavobacteriia	Flavobacteriales	Flavobacteriaceae	Sinomicrobium	6	0	1	2	68	57	127	59	160	147	158	95	181	24	39	1
Otu108858	Proteobacteria	Alphaproteobacteria	Rhizobiales	Rhodobiaceae	unclassified	0	0	0	0	17	0	1	2	35	0	0	0	0	0	0	0
Otu5533	Proteobacteria	Gammaproteobacteria	Alteromonadales	Alteromonadaceae	Haliea	0	0	0	0	3	9	3	3	0	60	5	0	0	1	0	0
Otu5013	Proteobacteria	Gammaproteobacteria	Alteromonadales	Alteromonadaceae	Bowmanella	0	0	0	0	0	0	2	17	0	0	0	10	0	0	0	0
Otu45492	Planctomycetes	Planctomycetia	Planctomycetales	Planctomycetaceae	Pirellula	0	0	0	0	5	5	0	9	18	7	0	11	0	2	0	0
Otu51074	Proteobacteria	Alphaproteobacteria	Rhodospirillales	unclassified	unclassified	7	6	7	1	55	153	390	57	152	156	604	125	38	6	38	2
Otu22989	Bacteroidetes	Sphingobacteriia	Sphingobacteriales	Saprospiraceae	unclassified	1	1	0	0	16	14	30	23	21	15	64	25	20	1	6	0
Otu4936	Proteobacteria	Gammaproteobacteria	Gammaproteobacteria_incertae_sedis	Gammaproteobacteria_incertae_sedis_unclassified	Litorivivens	0	0	0	0	7	2	0	10	14	0	0	46	1	0	0	0
Otu10872	Planctomycetes	Planctomycetia	unclassified	unclassified	unclassified	0	0	0	0	0	16	1	0	0	15	0	0	0	0	0	0
Otu29997	Bacteroidetes	Flavobacteriia	Flavobacteriales	unclassified	unclassified	0	0	0	0	1	0	0	18	11	1	0	13	0	0	0	0
Otu105005	Proteobacteria	Alphaproteobacteria	Rhodospirillales	Rhodospirillaceae	unclassified	0	0	0	0	0	14	1	2	5	9	0	2	0	0	0	0
Otu104879	Proteobacteria	Alphaproteobacteria	Rhodospirillales	Rhodospirillales_unclassified	unclassified	0	0	0	0	0	7	0	11	15	3	0	2	1	0	0	0
Otu105328	Proteobacteria	Alphaproteobacteria	Rhizobiales	Hyphomicrobiaceae	unclassified	0	0	0	0	2	0	10	4	3	0	21	9	3	0	3	2
Otu37337	Bacteroidetes	Bacteroidia	Bacteroidales	Prolixibacteraceae	unclassified	0	0	0	0	5	0	8	3	14	0	11	0	0	0	0	0
Otu555	Proteobacteria	Gammaproteobacteria	unclassified	unclassified	unclassified	0	0	1	0	47	0	0	4	446	1	0	1	10	0	0	0
Otu99631	Proteobacteria	Deltaproteobacteria	unclassified	unclassified	unclassified	0	0	0	0	1	11	1	3	7	7	2	2	0	3	0	0
Otu29856	Bacteroidetes	Flavobacteriia	Flavobacteriales	Flavobacteriaceae	unclassified	5	0	0	0	17	3	110	18	34	9	264	19	62	0	7	0
Otu450	unclassified	unclassified	unclassified	unclassified	unclassified	0	2	0	2	30	30	49	22	333	384	156	85	0	0	0	0
Otu465	Proteobacteria	unclassified	unclassified	unclassified	unclassified	0	1	0	0	29	4	4	12	39	0	2	7	0	0	0	0
Otu94872	Actinobacteria	Actinobacteria	Actinomycetales	Promicromonosporaceae	Promicromonospora	0	0	0	0	9	2	0	6	3	2	0	6	0	0	0	0
Otu45503	Bacteroidetes	Cytophagia	Cytophagales	Flammeovirgaceae	Marinoscillum	0	0	0	0	2	5	6	2	3	7	9	1	0	1	0	0
Otu105634	Proteobacteria	Alphaproteobacteria	Sphingomonadales	Erythrobacteraceae	Porphyrobacter	0	0	0	0	2	0	8	5	6	0	23	25	0	0	4	0
Otu5278	Proteobacteria	Gammaproteobacteria	Xanthomonadales	Sinobacteraceae	Steroidobacter	0	0	0	0	12	0	0	5	0	0	0	10	3	0	0	0
Otu23054	Planctomycetes	Planctomycetia	Planctomycetales	Planctomycetaceae	Gimesia	0	0	0	0	7	8	0	1	26	11	0	0	2	6	1	0
Otu10812	Proteobacteria	Gammaproteobacteria	Xanthomonadales	Algiphilaceae	Algiphilus	0	0	0	0	3	2	6	4	9	1	24	14	4	0	0	0
Otu51082	Actinobacteria	Actinobacteria	Actinomycetales	Glycomycetaceae	Glycomyces	0	0	0	0	5	7	3	0	13	8	2	0	50	1	0	0
Otu36957	Bacteroidetes	Cytophagia	Cytophagales	Cytophagales_unclassified	Ohtaekwangia	0	0	0	2	13	38	3	18	63	112	0	10	14	46	0	0
Otu104913	Chloroflexi	Anaerolineae	Anaerolineales	Anaerolineaceae	unclassified	0	0	0	0	2	10	1	2	6	9	1	1	0	0	0	0
Otu1678	Gemmatimonadetes	Gemmatimonadetes	Gemmatimonadales	Gemmatimonadaceae	Gemmatimonas	0	0	0	0	3	9	0	3	69	47	3	2	0	0	0	0
Otu388	Planctomycetes	Planctomycetia	Planctomycetales	Planctomycetaceae	Blastopirellula	5	3	4	1	165	69	75	70	265	55	64	56	147	32	23	1
Otu1693	Proteobacteria	Gammaproteobacteria	Xanthomonadales	Xanthomonadaceae	Lysobacter	0	0	0	0	5	8	0	2	4	13	0	0	0	48	0	0
Otu596	Proteobacteria	unclassified	unclassified	unclassified	unclassified	0	0	0	0	13	0	0	3	24	0	0	2	0	0	0	0
Otu37346	Bacteroidetes	Flavobacteriia	Flavobacteriales	Flavobacteriaceae	unclassified	0	0	0	0	0	7	0	8	0	6	0	9	0	0	0	0
Otu92783	Actinobacteria	Actinobacteria	Actinomycetales	Nocardiaceae	Skermania	0	0	0	0	0	7	0	8	0	2	0	6	3	0	0	0
Otu104831	Proteobacteria	Alphaproteobacteria	Alphaproteobacteria_incertae_sedis	Alphaproteobacteria_incertae_sedis_unclassified	Geminicoccus	2	6	3	2	150	154	4	78	158	94	2	61	14	3	0	3
Otu36982	Planctomycetes	Planctomycetia	Planctomycetales	Planctomycetaceae	Pirellula	0	0	0	0	2	4	1	8	0	5	0	4	0	1	0	0
Otu23066	Planctomycetes	Planctomycetia	Planctomycetales	Planctomycetaceae	Pirellula	0	0	0	1	9	0	17	14	15	0	33	12	18	0	30	0
Otu5393	Proteobacteria	Gammaproteobacteria	Alteromonadales	Alteromonadaceae	Microbulbifer	0	0	0	0	2	5	4	3	7	0	4	4	0	2	0	0
Otu4888	Acidobacteria	Acidobacteria_Gp10	Acidobacteria_Gp10_unclassified	Acidobacteria_Gp10_unclassified	Gp10	1	0	0	1	23	39	0	7	20	31	1	1	0	0	0	0
Otu64617	Planctomycetes	Planctomycetia	Planctomycetales	Planctomycetaceae	Blastopirellula	0	0	0	1	44	0	0	1	79	33	45	0	0	0	0	0
Otu1760	Acidobacteria	Acidobacteria_Gp10	Acidobacteria_Gp10_unclassified	Acidobacteria_Gp10_unclassified	Gp10	0	0	0	2	17	42	2	6	19	23	0	0	0	1	0	0
Otu104978	Chloroflexi	Caldilineae	Caldilineales	Caldilineaceae	Litorilinea	0	0	0	0	9	2	0	4	6	2	2	1	0	0	0	0
Otu238	Proteobacteria	Gammaproteobacteria	Alteromonadales	Alteromonadaceae	Microbulbifer	2	4	13	1	103	163	171	60	113	98	66	12	0	14	0	0
Otu37136	Bacteroidetes	Flavobacteriia	Flavobacteriales	Flavobacteriaceae	unclassified	0	0	0	0	8	3	1	2	13	2	1	0	0	0	0	0
Otu108913	Proteobacteria	Deltaproteobacteria	unclassified	unclassified	unclassified	0	0	0	0	0	13	0	0	0	32	2	0	0	0	0	0
Otu55857	Gemmatimonadetes	Gemmatimonadetes	Gemmatimonadales	Gemmatimonadaceae	Gemmatimonas	0	0	0	0	4	0	6	3	4	1	10	0	2	0	0	0
Otu618	Proteobacteria	Deltaproteobacteria	unclassified	unclassified	unclassified	0	0	0	1	25	12	2	0	76	30	1	1	0	0	0	0
Otu37382	Bacteroidetes	unclassified	unclassified	unclassified	unclassified	0	0	0	0	8	0	5	0	1	0	8	0	0	0	0	0
Otu92788	Actinobacteria	Actinobacteria	Actinomycetales	Mycobacteriaceae	Mycobacterium	0	0	1	0	4	0	0	36	1	7	8	30	7	0	2	0
Otu4922	Proteobacteria	Gammaproteobacteria	unclassified	unclassified	unclassified	0	0	0	0	2	0	8	2	1	2	6	1	0	1	2	0
Otu104871	Proteobacteria	Alphaproteobacteria	Rhodospirillales	Rhodospirillaceae	Pelagibius	0	0	0	3	6	33	18	25	11	36	17	20	0	2	0	0
Otu97323	Parcubacteria	Parcubacteria_unclassified	Parcubacteria_unclassified	Parcubacteria_unclassified	Parcubacteria_genera_incertae_sedis	1	0	1	0	52	0	7	4	90	0	7	1	13	0	0	0
Otu1761	Proteobacteria	Gammaproteobacteria	Chromatiales	Ectothiorhodospiraceae	unclassified	2	0	3	0	2	2	104	0	2	3	187	0	0	0	1	0
Otu36921	Actinobacteria	Actinobacteria	Actinomycetales	Promicromonosporaceae	Myceligenerans	0	0	0	0	1	5	3	3	3	12	1	1	0	34	0	0
Otu686	unclassified	unclassified	unclassified	unclassified	unclassified	0	0	0	0	7	2	0	4	15	2	0	0	1	0	0	0
Otu45450	Bacteroidetes	Cytophagia	Cytophagales	Cytophagaceae	Ekhidna	0	0	0	0	0	0	0	13	12	0	0	9	2	0	0	0
Otu111502	Proteobacteria	Alphaproteobacteria	Rhizobiales	Hyphomicrobiaceae	unclassified	0	0	0	0	0	0	0	13	0	0	12	0	0	0	0	0
Otu36965	Bacteroidetes	Sphingobacteriia	Sphingobacteriales	Chitinophagaceae	Balneola	0	0	0	0	1	0	0	12	11	1	0	10	0	0	0	0
Otu105266	Proteobacteria	Alphaproteobacteria	Sphingomonadales	Sphingomonadaceae	Sphingomonas	0	0	0	0	10	0	0	3	18	0	0	0	0	0	0	0
Otu587	unclassified	unclassified	unclassified	unclassified	unclassified	0	4	1	2	9	50	89	4	95	563	202	49	0	0	0	0
Otu583	unclassified	unclassified	unclassified	unclassified	unclassified	2	0	1	4	59	80	0	31	55	65	0	23	6	1	0	2
Otu1626	Proteobacteria	Gammaproteobacteria	unclassified	unclassified	unclassified	0	0	0	0	0	0	7	4	189	0	20	21	0	0	0	0
Otu4899	Acidobacteria	Acidobacteria_Gp10	Acidobacteria_Gp10_unclassified	Acidobacteria_Gp10_unclassified	Gp10	0	0	0	2	14	2	21	16	28	0	1	10	0	0	0	0
Otu5709	Acidobacteria	Acidobacteria_Gp10	Acidobacteria_Gp10_unclassified	Acidobacteria_Gp10_unclassified	Gp10	0	0	0	0	2	0	0	10	9	0	0	4	0	0	0	0
Otu108812	unclassified	unclassified	unclassified	unclassified	unclassified	0	0	0	0	8	0	0	4	14	0	0	5	1	0	0	0
Otu99618	Actinobacteria	Actinobacteria	Acidimicrobiales	Iamiaceae	unclassified	6	42	10	5	465	271	538	21	726	289	490	22	722	55	246	0
Otu29955	Bacteroidetes	Sphingobacteriia	Sphingobacteriales	Chitinophagaceae	Gracilimonas	0	0	0	0	12	0	0	0	65	0	0	0	20	0	0	0
Otu30012	Bacteroidetes	Flavobacteriia	Flavobacteriales	Cryomorphaceae	Owenweeksia	0	0	0	0	12	0	0	0	20	0	0	0	3	0	0	0
Otu45511	Actinobacteria	Actinobacteria	Actinomycetales	Jiangellaceae	Haloactinopolyspora	0	0	0	0	5	6	0	0	5	14	2	0	36	0	0	0
Otu37089	Bacteroidetes	Flavobacteriia	Flavobacteriales	Flavobacteriaceae	unclassified	0	0	0	0	7	4	0	0	36	3	0	1	1	1	0	0
Otu23106	unclassified	unclassified	unclassified	unclassified	unclassified	0	0	0	1	0	5	21	0	5	1	24	2	0	0	1	0
Otu37173	Bacteroidetes	Flavobacteriia	Flavobacteriales	unclassified	unclassified	0	0	0	0	5	0	5	0	20	0	0	1	0	0	0	0
Otu10749	Bacteroidetes	Sphingobacteriia	Sphingobacteriales	Saprospiraceae	unclassified	0	0	0	0	7	1	0	3	14	8	3	4	53	0	0	0
Otu109075	Proteobacteria	Alphaproteobacteria	unclassified	unclassified	unclassified	0	0	0	0	3	0	0	8	12	0	0	4	0	0	0	0
Otu1712	Proteobacteria	Gammaproteobacteria	Chromatiales	Thioalkalispiraceae	Thioprofundum	0	1	0	1	44	5	1	3	110	3	0	12	0	0	0	0
Otu5109	Proteobacteria	Gammaproteobacteria	Alteromonadales	Alteromonadaceae	Haliea	0	0	1	0	31	1	0	0	24	3	0	0	4	0	0	0
Otu60116	unclassified	unclassified	unclassified	unclassified	unclassified	0	0	0	0	2	8	0	0	4	5	0	2	0	0	0	0
Otu99627	Verrucomicrobia	Spartobacteria	Spartobacteria_unclassified	Spartobacteria_unclassified	Terrimicrobium	0	0	0	0	2	4	1	3	2	2	0	6	10	0	0	0
Otu97342	Chloroflexi	Thermomicrobia	Sphaerobacterales	Sphaerobacteraceae	unclassified	2	4	3	2	76	25	27	98	137	7	24	101	77	4	5	0
Otu5442	Proteobacteria	Gammaproteobacteria	Chromatiales	Ectothiorhodospiraceae	unclassified	0	0	0	0	3	6	0	1	17	9	0	2	0	0	0	0
Otu23061	Planctomycetes	Planctomycetia	Planctomycetales	Planctomycetaceae	Schlesneria	0	0	0	0	0	2	6	1	6	12	3	0	0	0	0	0
Otu45519	unclassified	unclassified	unclassified	unclassified	unclassified	0	0	0	0	0	2	6	1	0	0	9	0	0	0	0	0
Otu10570	Planctomycetes	unclassified	unclassified	unclassified	unclassified	0	0	2	2	0	8	63	0	0	7	65	5	0	0	0	0
Otu1646	unclassified	unclassified	unclassified	unclassified	unclassified	2	3	1	0	61	49	11	2	72	61	2	12	0	0	0	0
Otu479	unclassified	unclassified	unclassified	unclassified	unclassified	0	0	0	0	4	0	1	5	12	1	0	0	0	0	0	1
Otu104915	Proteobacteria	Alphaproteobacteria	Rhizobiales	Rhodobiaceae	unclassified	2	0	0	0	19	12	3	13	21	10	3	2	1	0	0	0
Otu45440	Bacteroidetes	Cytophagia	Cytophagales	Cyclobacteriaceae	Echinicola	0	0	0	0	0	0	5	4	9	0	21	10	2	0	0	0
Otu99680	Actinobacteria	Actinobacteria	Acidimicrobiales	unclassified	unclassified	0	14	1	2	117	60	108	29	58	88	44	0	277	141	155	0
Otu108825	Proteobacteria	Alphaproteobacteria	Rhodospirillales	Rhodospirillaceae	Thalassobaculum	0	0	0	0	1	0	0	9	11	0	1	13	0	0	0	0
Otu102203	unclassified	unclassified	unclassified	unclassified	unclassified	0	0	0	1	15	2	8	2	14	2	1	5	0	0	0	0
Otu102146	Candidatus Saccharibacteria	Candidatus Saccharibacteria_unclassified	Candidatus Saccharibacteria_unclassified	Candidatus Saccharibacteria_unclassified	Saccharibacteria_genera_incertae_sedis	0	2	2	0	2	0	54	16	15	0	74	10	21	0	5	1
Otu22996	Planctomycetes	Planctomycetia	Planctomycetales	Planctomycetaceae	unclassified	2	0	1	0	11	2	39	4	38	7	125	10	34	2	27	2
Otu1999	Proteobacteria	Gammaproteobacteria	unclassified	unclassified	unclassified	0	0	1	0	10	15	0	2	17	8	0	3	0	0	0	0
Otu102170	Chloroflexi	Thermomicrobia	Sphaerobacterales	Sphaerobacteraceae	Nitrolancea	0	0	0	0	0	8	0	1	8	10	0	0	4	6	0	0
Otu4917	Proteobacteria	Gammaproteobacteria	Alteromonadales	Alteromonadaceae	Microbulbifer	0	0	0	0	2	6	1	0	0	18	10	0	0	1	88	0
Otu20	unclassified	unclassified	unclassified	unclassified	unclassified	0	0	0	0	0	0	8	0	3	146	0	0	0	0	0	0
Otu23199	Planctomycetes	Planctomycetia	Planctomycetales	Planctomycetaceae	Gimesia	0	0	0	0	0	0	8	0	0	0	0	19	0	0	2	0
Otu1743	unclassified	unclassified	unclassified	unclassified	unclassified	0	1	0	2	32	18	0	14	309	40	30	44	0	0	0	0
Otu23024	Planctomycetes	Planctomycetia	Planctomycetales	Planctomycetaceae	Gimesia	0	0	0	1	0	5	13	6	0	0	12	3	0	0	3	0
Otu16620	Planctomycetes	Planctomycetia	Planctomycetales	Planctomycetaceae	unclassified	0	0	0	1	6	14	1	5	5	11	0	2	1	2	0	0
Otu29837	Bacteroidetes	Flavobacteriia	Flavobacteriales	Cryomorphaceae	Phaeocystidibacter	4	9	49	10	180	18	831	45	274	24	1505	44	97	0	57	0
Otu1970	Firmicutes	Bacilli	Bacillales	Bacillaceae 1	Bacillus	0	1	0	0	5	1	14	4	3	13	6	4	0	0	0	0
Otu99635	Verrucomicrobia	Spartobacteria	Spartobacteria_unclassified	Spartobacteria_unclassified	Xiphinematobacter	0	0	1	0	10	0	1	15	8	0	17	16	10	0	2	0
Otu51091	Nitrospirae	Nitrospira	Nitrospirales	Nitrospiraceae	Nitrospira	1	0	1	3	33	22	19	13	147	122	60	20	0	0	0	0
Otu1650	Acidobacteria	Acidobacteria_Gp10	Acidobacteria_Gp10_unclassified	Acidobacteria_Gp10_unclassified	Gp10	2	42	6	5	450	323	47	112	377	626	50	118	82	57	1	3
Otu104880	Proteobacteria	Alphaproteobacteria	Rhizobiales	Hyphomicrobiaceae	Devosia	3	3	1	9	35	69	63	82	135	106	158	201	51	37	15	3
Otu92804	Actinobacteria	Actinobacteria	Actinomycetales	unclassified	unclassified	0	1	1	2	28	0	29	10	53	3	38	8	84	2	6	0
Otu104840	Proteobacteria	Alphaproteobacteria	Sphingomonadales	Sphingomonadaceae	Novosphingobium	5	2	0	9	22	11	86	123	105	47	229	267	57	0	14	9
Otu29838	Proteobacteria	Alphaproteobacteria	Rhodospirillales	Rhodospirillaceae	unclassified	3	3	8	3	125	103	16	22	371	216	24	22	8	6	0	0
Otu108801	Proteobacteria	Alphaproteobacteria	unclassified	unclassified	unclassified	0	0	1	0	2	10	7	2	1	14	8	0	0	0	0	0
Otu104825	Proteobacteria	Alphaproteobacteria	Parvularculales	Parvularculaceae	Parvularcula	12	1	10	1	184	87	5	97	244	122	13	73	22	2	1	0
Otu108815	Planctomycetes	Phycisphaerae	Phycisphaerales	Phycisphaeraceae	Phycisphaera	4	1	4	3	63	77	18	19	57	93	10	0	5	6	3	0
Otu23018	unclassified	unclassified	unclassified	unclassified	unclassified	1	4	1	0	81	1	3	16	67	0	3	10	0	0	0	0
Otu102138	Actinobacteria	Actinobacteria	Acidimicrobiales	Acidimicrobiaceae	Ilumatobacter	0	2	1	10	52	54	49	27	52	55	23	16	23	13	5	0
Otu23161	Planctomycetes	Planctomycetia	Planctomycetales	Planctomycetaceae	Gimesia	0	0	0	1	6	10	1	4	16	7	1	6	0	0	0	0
Otu1631	Proteobacteria	Gammaproteobacteria	Chromatiales	Thioalkalispiraceae	Thioprofundum	3	19	12	30	426	243	27	200	782	312	17	365	101	19	1	0
Otu104861	Actinobacteria	Actinobacteria	Acidimicrobiales	Iamiaceae	Aquihabitans	3	4	4	1	62	20	66	12	25	73	57	16	56	26	15	0
Otu1681	Proteobacteria	Deltaproteobacteria	Myxococcales	Sandaracinaceae	Sandaracinus	8	3	0	0	2	22	93	17	13	12	113	12	0	1	0	0
Otu104838	Candidatus Saccharibacteria	Candidatus Saccharibacteria_unclassified	Candidatus Saccharibacteria_unclassified	Candidatus Saccharibacteria_unclassified	Saccharibacteria_genera_incertae_sedis	0	26	0	0	1	0	300	0	0	0	317	0	0	0	31	0
Otu108845	Proteobacteria	Alphaproteobacteria	Rhodospirillales	unclassified	unclassified	1	0	1	0	3	0	25	0	0	0	30	1	1	0	3	0
Otu4943	Proteobacteria	Gammaproteobacteria	Oceanospirillales	Alcanivoracaceae	Alcanivorax	0	1	0	2	8	3	22	8	37	0	67	13	21	0	12	0
Otu579	Proteobacteria	Deltaproteobacteria	Desulfuromonadales	Desulfuromonadaceae	Desulfuromonas	1	0	7	3	23	72	17	23	39	97	19	40	0	0	0	0
Otu4848	Proteobacteria	Gammaproteobacteria	Pseudomonadales	Pseudomonadaceae	Pseudomonas	0	0	0	1	0	13	0	5	0	37	0	7	0	2	0	0
Otu104848	Proteobacteria	Alphaproteobacteria	Rhizobiales	unclassified	unclassified	1	9	1	2	14	7	107	16	15	8	88	23	41	33	69	0
Otu37030	Actinobacteria	Actinobacteria	Actinomycetales	Micromonosporaceae	unclassified	0	5	3	0	3	72	6	17	0	47	0	17	0	1	0	1
Otu102139	Actinobacteria	Actinobacteria	Acidimicrobiales	unclassified	unclassified	1	1	0	0	6	10	6	7	20	13	0	9	19	3	0	0
Otu22991	Planctomycetes	Planctomycetia	Planctomycetales	Planctomycetaceae	unclassified	0	0	1	1	2	3	0	25	17	12	0	23	1	6	1	1
Otu23072	Planctomycetes	Planctomycetia	unclassified	unclassified	unclassified	0	0	1	1	2	6	17	0	0	7	13	2	0	0	0	0
Otu104835	Proteobacteria	Alphaproteobacteria	Rhizobiales	Phyllobacteriaceae	unclassified	7	1	11	7	127	4	32	147	648	15	135	374	254	8	19	9
Otu1695	unclassified	unclassified	unclassified	unclassified	unclassified	1	0	0	0	3	5	6	2	22	17	12	7	0	0	0	0
Otu102137	Planctomycetes	Phycisphaerae	Phycisphaerales	Phycisphaeraceae	Phycisphaera	5	0	0	0	26	1	29	2	39	27	21	8	1	1	1	0
Otu10956	Proteobacteria	Gammaproteobacteria	Chromatiales	Thioalkalispiraceae	Thioprofundum	1	0	0	0	0	3	10	2	8	7	7	2	0	0	0	0
Otu37044	Bacteroidetes	Sphingobacteriia	Sphingobacteriales	Chitinophagaceae	Gracilimonas	0	2	1	1	0	16	20	9	96	1	3	0	0	0	14	0
Otu5214	Proteobacteria	Gammaproteobacteria	Xanthomonadales	Sinobacteraceae	Povalibacter	0	2	0	0	14	5	0	10	11	8	0	5	10	0	0	0
Otu104821	Proteobacteria	Alphaproteobacteria	Sphingomonadales	Erythrobacteraceae	Porphyrobacter	7	8	2	11	27	34	147	73	40	123	208	139	83	40	45	3
Otu1633	Proteobacteria	Gammaproteobacteria	Oceanospirillales	unclassified	unclassified	0	78	2	1	658	78	92	120	1179	68	3	85	91	0	0	0
Otu107393	Proteobacteria	Alphaproteobacteria	Rhizobiales	Rhodobiaceae	unclassified	0	2	0	0	0	0	14	11	20	0	11	0	23	0	0	0
Otu45457	Planctomycetes	Planctomycetia	Planctomycetales	Planctomycetaceae	Blastopirellula	0	0	0	15	81	1	1	87	109	1	0	33	47	0	0	0
Otu352	Proteobacteria	Alphaproteobacteria	Rhodospirillales	Rhodospirillaceae	Pelagibius	40	122	273	64	1697	1428	1021	699	6784	2786	3566	1914	100	174	5	1
Otu102296	Actinobacteria	Actinobacteria	unclassified	unclassified	unclassified	0	6	6	2	26	25	51	34	22	15	45	35	4	14	13	0
Otu102151	Actinobacteria	Actinobacteria	unclassified	unclassified	unclassified	3	8	6	10	84	99	35	42	1	101	29	25	0	4	0	2
Otu625	Verrucomicrobia	Verrucomicrobiae	Verrucomicrobiales	Verrucomicrobiaceae	Roseibacillus	1	1	2	0	10	12	0	22	37	14	25	9	2	1	0	0
Otu4939	Proteobacteria	Gammaproteobacteria	Chromatiales	Ectothiorhodospiraceae	unclassified	1	0	1	5	39	7	5	20	54	1	7	6	0	0	0	0
Otu1847	unclassified	unclassified	unclassified	unclassified	unclassified	0	1	0	1	1	12	0	10	0	10	0	10	0	0	0	0
Otu99632	Proteobacteria	Alphaproteobacteria	Rhizobiales	unclassified	unclassified	0	0	2	2	7	11	2	21	23	6	0	5	1	0	0	0
Otu328	Bacteroidetes	Sphingobacteriia	Sphingobacteriales	Chitinophagaceae	Gracilimonas	46	56	31	7	174	238	490	261	228	393	1161	496	64	19	46	1
Otu97320	Parcubacteria	Parcubacteria_unclassified	Parcubacteria_unclassified	Parcubacteria_unclassified	Parcubacteria_genera_incertae_sedis	5	0	0	0	34	3	2	10	35	10	19	16	30	0	0	0
Otu99630	Chloroflexi	Thermomicrobia	Sphaerobacterales	Sphaerobacteraceae	Nitrolancea	4	0	8	0	48	10	19	27	26	84	7	4	0	3	0	0
Otu10778	Proteobacteria	Deltaproteobacteria	Myxococcales	Haliangiaceae	Haliangium	0	1	1	3	15	14	1	16	29	16	1	7	0	1	0	0
Otu92795	Actinobacteria	Actinobacteria	Actinomycetales	Mycobacteriaceae	Mycobacterium	9	4	13	8	37	48	117	58	45	40	87	30	33	0	11	0
Otu10767	Verrucomicrobia	Subdivision3	Subdivision3_unclassified	Subdivision3_unclassified	Subdivision3_genera_incertae_sedis	1	0	3	3	6	38	7	5	23	30	0	1	0	0	0	0
Otu92798	unclassified	unclassified	unclassified	unclassified	unclassified	16	11	0	1	136	0	5	98	365	0	12	118	121	0	0	0
Otu1668	unclassified	unclassified	unclassified	unclassified	unclassified	0	4	6	2	0	5	63	16	3	93	204	53	0	0	0	0
Otu1683	Proteobacteria	Deltaproteobacteria	Desulfovibrionales	unclassified	unclassified	0	3	2	0	32	5	1	7	47	3	1	7	4	0	0	0
Otu104969	Proteobacteria	Alphaproteobacteria	unclassified	unclassified	unclassified	8	9	2	0	2	10	99	14	50	12	415	109	6	0	3	1
Otu3150	Proteobacteria	Gammaproteobacteria	Chromatiales	Thioalkalispiraceae	Thioprofundum	10	4	0	0	4	82	12	0	25	77	3	0	0	0	0	0
Otu5014	Proteobacteria	Gammaproteobacteria	unclassified	unclassified	unclassified	3	0	0	1	1	0	1	30	4	0	12	71	0	0	0	0
Otu103452	Actinobacteria	Actinobacteria	Acidimicrobiales	Acidimicrobiaceae	Ilumatobacter	7	2	4	2	19	24	42	12	33	30	24	14	23	2	7	0
Otu102190	Actinobacteria	Actinobacteria	Acidimicrobiales	Acidimicrobiaceae	Ilumatobacter	3	5	0	1	14	24	3	25	13	27	0	17	0	1	0	0
Otu453	unclassified	unclassified	unclassified	unclassified	unclassified	5	5	4	4	44	29	24	26	92	24	8	19	0	0	0	0
Otu104982	Candidatus Saccharibacteria	Candidatus Saccharibacteria_unclassified	Candidatus Saccharibacteria_unclassified	Candidatus Saccharibacteria_unclassified	Saccharibacteria_genera_incertae_sedis	8	2	0	0	18	45	0	7	27	31	0	78	1	4	3	10
Otu104832	Proteobacteria	Alphaproteobacteria	Rhodobacterales	Rhodobacteraceae	Paracoccus	1	4	1	1	2	20	11	15	25	32	8	13	5	5	4	0
Otu1659	Proteobacteria	Gammaproteobacteria	Oceanospirillales	unclassified	unclassified	28	18	4	7	201	14	90	61	310	27	393	62	9	1	1	1
Otu45491	Planctomycetes	Planctomycetia	Planctomycetales	Planctomycetaceae	Blastopirellula	1	2	8	3	38	10	20	19	72	11	13	13	5	4	5	0
Otu104842	Proteobacteria	Alphaproteobacteria	Rhodospirillales	Rhodospirillaceae	unclassified	27	43	50	14	197	168	256	106	542	200	480	131	89	48	21	0
Otu29851	Bacteroidetes	Sphingobacteriia	Sphingobacteriales	Chitinophagaceae	Gracilimonas	46	35	30	3	172	31	326	11	337	38	595	24	21	0	26	2
Otu1635	Proteobacteria	Gammaproteobacteria	Chromatiales	unclassified	unclassified	5	12	0	20	69	42	49	25	502	431	119	98	0	0	0	0
Enriched OTUs shared by rhizosphere and endosphere
Otu19	Proteobacteria	Gammaproteobacteria	Chromatiales	unclassified	unclassified	0	0	0	0	603	192	499	0	430	0	0	0	251	0	0	0
Otu29835	Bacteroidetes	Flavobacteriia	Flavobacteriales	Flavobacteriaceae	unclassified	0	0	0	1	161	174	474	267	477	408	1150	586	200	35	48	13
Otu473	Proteobacteria	Gammaproteobacteria	Chromatiales	Thioalkalispiraceae	Thioprofundum	0	1	0	0	518	423	6	4	1890	655	16	4	133	136	0	0
Otu10754	Proteobacteria	Deltaproteobacteria	Myxococcales	Haliangiaceae	Haliangium	0	0	0	0	10	73	178	1	0	66	218	0	1	0	19	0
Otu29872	Bacteroidetes	Flavobacteriia	Flavobacteriales	Cryomorphaceae	Owenweeksia	0	0	0	0	4	15	212	6	16	41	670	19	2	1	9	0
Otu29858	Bacteroidetes	Flavobacteriia	Flavobacteriales	Flavobacteriaceae	Galbibacter	0	0	0	0	18	0	196	20	25	7	618	16	115	0	52	0
Otu45439	Actinobacteria	Actinobacteria	Actinomycetales	Nocardiaceae	Nocardia	0	0	0	0	9	77	41	26	10	97	64	27	63	27	56	0
Otu29829	Bacteroidetes	Flavobacteriia	Flavobacteriales	Flavobacteriaceae	unclassified	0	0	0	0	21	0	73	49	44	0	198	35	52	0	0	0
Otu88416	Actinobacteria	Actinobacteria	Actinomycetales	Nocardioidaceae	Nocardioides	0	0	0	0	4	33	71	24	11	37	99	44	8	4	271	1
Otu438	Proteobacteria	Gammaproteobacteria	Arenicellales	Arenicellaceae	Arenicella	2	3	0	1	201	221	605	592	363	439	876	372	110	27	193	6
Otu90476	Planctomycetes	Planctomycetia	Planctomycetales	Planctomycetaceae	Zavarzinella	0	0	0	0	36	35	0	39	10	25	0	12	5	4	0	1
Otu104852	Proteobacteria	Alphaproteobacteria	Rhizobiales	unclassified	unclassified	0	0	0	0	1	0	83	2	11	8	362	8	1	1	10	0
Otu16637	unclassified	unclassified	unclassified	unclassified	unclassified	0	0	0	0	90	0	2	17	73	0	1	21	25	0	0	0
Otu1662	Actinobacteria	Actinobacteria	Solirubrobacterales	unclassified	unclassified	0	0	0	0	5	6	70	1	16	10	126	2	10	68	39	0
Otu1655	Proteobacteria	Gammaproteobacteria	unclassified	unclassified	unclassified	0	0	0	0	23	10	41	10	4	21	206	34	2	0	14	0
Otu104826	Proteobacteria	Alphaproteobacteria	Rhizobiales	unclassified	unclassified	0	0	0	0	9	38	1	40	129	91	191	156	29	42	25	2
Otu29907	Actinobacteria	Actinobacteria	Actinomycetales	Nocardioidaceae	Nocardioides	1	0	0	0	7	58	77	22	7	43	81	10	46	17	23	0
Otu105263	Proteobacteria	Alphaproteobacteria	Rhizobiales	unclassified	unclassified	0	0	0	0	18	22	18	0	72	31	0	24	221	230	40	0
Otu36928	Bacteroidetes	Cytophagia	Cytophagales	Flammeovirgaceae	Fulvivirga	0	0	0	0	7	45	2	4	13	113	0	1	4	47	0	0
Otu37666	Bacteroidetes	Flavobacteriia	Flavobacteriales	Flavobacteriaceae	Muricauda	0	0	0	0	7	3	34	4	0	0	1	7	23	0	0	0
Otu29975	Bacteroidetes	unclassified	unclassified	unclassified	unclassified	0	0	0	0	30	20	4	0	233	28	26	1	28	0	2	0
Otu16623	unclassified	unclassified	unclassified	unclassified	unclassified	0	0	0	0	44	3	0	9	41	4	0	2	10	0	0	0
Otu51087	Planctomycetes	Planctomycetia	Planctomycetales	Planctomycetaceae	Blastopirellula	0	0	0	0	49	3	0	4	57	1	0	3	17	0	0	0
Otu37051	Bacteroidetes	Flavobacteriia	Flavobacteriales	Flavobacteriaceae	Sinomicrobium	0	0	0	0	1	24	15	8	5	48	36	10	30	0	0	0
Otu23040	Planctomycetes	Planctomycetia	Planctomycetales	Planctomycetaceae	Gimesia	0	0	0	0	2	1	0	49	3	1	0	22	13	0	0	1
Otu29828	Bacteroidetes	Flavobacteriia	Flavobacteriales	Flavobacteriaceae	Mesonia	0	0	0	0	10	0	33	0	13	0	71	0	15	0	0	0
Otu86223	Actinobacteria	Actinobacteria	Actinomycetales	Thermomonosporaceae	Actinomadura	0	0	0	0	52	0	0	0	125	0	0	0	818	0	0	0
Otu60117	Actinobacteria	Actinobacteria	Actinomycetales	Micromonosporaceae	unclassified	0	0	0	0	21	0	18	1	44	15	28	0	12	5	4	0
Otu30019	Bacteroidetes	Flavobacteriia	Flavobacteriales	Flavobacteriaceae	Zeaxanthinibacter	0	2	0	1	111	140	4	17	247	267	4	17	73	27	0	1
Otu36906	Actinobacteria	Actinobacteria	Actinomycetales	Micromonosporaceae	unclassified	2	0	0	0	0	3	149	7	0	0	145	2	0	0	25	0
Otu99607	Candidatus Saccharibacteria	Candidatus Saccharibacteria_unclassified	Candidatus Saccharibacteria_unclassified	Candidatus Saccharibacteria_unclassified	Saccharibacteria_genera_incertae_sedis	1	0	0	2	0	103	122	2	1	134	180	1	0	67	59	2
Otu16634	Planctomycetes	Planctomycetia	Planctomycetales	Planctomycetaceae	Gimesia	0	0	0	0	6	4	1	27	82	7	30	58	46	1	48	0
Otu104952	Proteobacteria	Alphaproteobacteria	Rhizobiales	Phyllobacteriaceae	Nitratireductor	0	0	0	2	9	7	102	10	2	8	110	38	3	12	35	12
Otu92785	Actinobacteria	Actinobacteria	Actinomycetales	Pseudonocardiaceae	Actinophytocola	0	1	0	1	14	89	1	37	33	147	0	16	530	270	0	0
Otu55872	Actinobacteria	Actinobacteria	Actinomycetales	Glycomycetaceae	Glycomyces	0	0	0	0	2	25	1	1	6	12	0	2	6	14	0	0
Otu591	Proteobacteria	Gammaproteobacteria	Legionellales	Coxiellaceae	Coxiella	0	0	0	0	21	0	6	4	173	0	23	7	19	0	0	0
Otu37116	Actinobacteria	Actinobacteria	Actinomycetales	Micromonosporaceae	unclassified	0	5	0	0	11	0	244	1	3	2	218	0	1	0	44	0
Otu104834	Proteobacteria	Alphaproteobacteria	Rhizobiales	Phyllobacteriaceae	unclassified	0	1	0	1	15	50	44	15	68	127	125	163	26	24	33	10
Otu55862	Actinobacteria	Actinobacteria	Actinomycetales	Glycomycetaceae	Glycomyces	0	0	0	0	2	19	2	4	3	12	1	2	0	54	0	0
Otu36908	Actinobacteria	Actinobacteria	Actinomycetales	Nocardiopsaceae	Murinocardiopsis	1	0	0	5	43	45	159	12	57	90	472	18	848	1320	301	0
Otu102096	Actinobacteria	Actinobacteria	Acidimicrobiales	unclassified	unclassified	0	0	0	1	1	54	2	9	0	95	0	2	1	54	0	0
Otu104946	Candidatus Saccharibacteria	Candidatus Saccharibacteria_unclassified	Candidatus Saccharibacteria_unclassified	Candidatus Saccharibacteria_unclassified	Saccharibacteria_genera_incertae_sedis	0	0	0	0	26	0	0	0	33	0	0	0	14	0	0	0
Otu1660	Proteobacteria	Gammaproteobacteria	unclassified	unclassified	unclassified	11	0	0	1	43	63	327	50	388	162	725	84	35	14	3	0
Otu5004	Actinobacteria	Actinobacteria	Solirubrobacterales	unclassified	unclassified	0	0	1	0	3	48	0	13	11	38	0	17	16	0	0	0
Otu665	Proteobacteria	Gammaproteobacteria	Alteromonadales	Alteromonadaceae	Haliea	0	0	3	0	39	3	48	56	116	0	69	114	33	0	13	2
Otu104823	Proteobacteria	Alphaproteobacteria	Rhodobacterales	Rhodobacteraceae	Roseovarius	1	0	0	0	4	3	38	5	5	9	78	16	7	0	5	0
Otu29834	Bacteroidetes	Flavobacteriia	Flavobacteriales	Flavobacteriaceae	Sinomicrobium	6	0	1	2	68	57	127	59	160	147	158	95	181	24	39	1
Otu102140	Planctomycetes	Phycisphaerae	Phycisphaerales	Phycisphaeraceae	Phycisphaera	0	0	0	0	4	0	0	16	0	1	0	3	1	10	0	0
Otu51074	Proteobacteria	Alphaproteobacteria	Rhodospirillales	unclassified	unclassified	7	6	7	1	55	153	390	57	152	156	604	125	38	6	38	2
Otu22989	Bacteroidetes	Sphingobacteriia	Sphingobacteriales	Saprospiraceae	unclassified	1	1	0	0	16	14	30	23	21	15	64	25	20	1	6	0
Otu105328	Proteobacteria	Alphaproteobacteria	Rhizobiales	Hyphomicrobiaceae	unclassified	0	0	0	0	2	0	10	4	3	0	21	9	3	0	3	2
Otu555	Proteobacteria	Gammaproteobacteria	unclassified	unclassified	unclassified	0	0	1	0	47	0	0	4	446	1	0	1	10	0	0	0
Otu29856	Bacteroidetes	Flavobacteriia	Flavobacteriales	Flavobacteriaceae	unclassified	5	0	0	0	17	3	110	18	34	9	264	19	62	0	7	0
Otu23054	Planctomycetes	Planctomycetia	Planctomycetales	Planctomycetaceae	Gimesia	0	0	0	0	7	8	0	1	26	11	0	0	2	6	1	0
Otu51082	Actinobacteria	Actinobacteria	Actinomycetales	Glycomycetaceae	Glycomyces	0	0	0	0	5	7	3	0	13	8	2	0	50	1	0	0
Otu36957	Bacteroidetes	Cytophagia	Cytophagales	Cytophagales_unclassified	Ohtaekwangia	0	0	0	2	13	38	3	18	63	112	0	10	14	46	0	0
Otu388	Planctomycetes	Planctomycetia	Planctomycetales	Planctomycetaceae	Blastopirellula	5	3	4	1	165	69	75	70	265	55	64	56	147	32	23	1
Otu1693	Proteobacteria	Gammaproteobacteria	Xanthomonadales	Xanthomonadaceae	Lysobacter	0	0	0	0	5	8	0	2	4	13	0	0	0	48	0	0
Otu23066	Planctomycetes	Planctomycetia	Planctomycetales	Planctomycetaceae	Pirellula	0	0	0	1	9	0	17	14	15	0	33	12	18	0	30	0
Otu92788	Actinobacteria	Actinobacteria	Actinomycetales	Mycobacteriaceae	Mycobacterium	0	0	1	0	4	0	0	36	1	7	8	30	7	0	2	0
Otu36921	Actinobacteria	Actinobacteria	Actinomycetales	Promicromonosporaceae	Myceligenerans	0	0	0	0	1	5	3	3	3	12	1	1	0	34	0	0
Otu45553	Actinobacteria	Actinobacteria	Actinomycetales	Micromonosporaceae	unclassified	0	0	0	0	1	10	0	0	1	0	0	0	22	0	0	0
Otu99618	Actinobacteria	Actinobacteria	Acidimicrobiales	Iamiaceae	unclassified	6	42	10	5	465	271	538	21	726	289	490	22	722	55	246	0
Otu29955	Bacteroidetes	Sphingobacteriia	Sphingobacteriales	Chitinophagaceae	Gracilimonas	0	0	0	0	12	0	0	0	65	0	0	0	20	0	0	0
Otu45511	Actinobacteria	Actinobacteria	Actinomycetales	Jiangellaceae	Haloactinopolyspora	0	0	0	0	5	6	0	0	5	14	2	0	36	0	0	0
Otu10749	Bacteroidetes	Sphingobacteriia	Sphingobacteriales	Saprospiraceae	unclassified	0	0	0	0	7	1	0	3	14	8	3	4	53	0	0	0
Otu99627	Verrucomicrobia	Spartobacteria	Spartobacteria_unclassified	Spartobacteria_unclassified	Terrimicrobium	0	0	0	0	2	4	1	3	2	2	0	6	10	0	0	0
Otu97342	Chloroflexi	Thermomicrobia	Sphaerobacterales	Sphaerobacteraceae	unclassified	2	4	3	2	76	25	27	98	137	7	24	101	77	4	5	0
Otu99680	Actinobacteria	Actinobacteria	Acidimicrobiales	unclassified	unclassified	0	14	1	2	117	60	108	29	58	88	44	0	277	141	155	0
Otu102146	Candidatus Saccharibacteria	Candidatus Saccharibacteria_unclassified	Candidatus Saccharibacteria_unclassified	Candidatus Saccharibacteria_unclassified	Saccharibacteria_genera_incertae_sedis	0	2	2	0	2	0	54	16	15	0	74	10	21	0	5	1
Otu22996	Planctomycetes	Planctomycetia	Planctomycetales	Planctomycetaceae	unclassified	2	0	1	0	11	2	39	4	38	7	125	10	34	2	27	2
Otu102170	Chloroflexi	Thermomicrobia	Sphaerobacterales	Sphaerobacteraceae	Nitrolancea	0	0	0	0	0	8	0	1	8	10	0	0	4	6	0	0
Otu4917	Proteobacteria	Gammaproteobacteria	Alteromonadales	Alteromonadaceae	Microbulbifer	0	0	0	0	2	6	1	0	0	18	10	0	0	1	88	0
Otu45444	Tenericutes	Mollicutes	Acholeplasmatales	Acholeplasmataceae	Acholeplasma	0	0	0	1	1	7	10	5	4	4	3	1	10	63	423	5
Otu99635	Verrucomicrobia	Spartobacteria	Spartobacteria_unclassified	Spartobacteria_unclassified	Xiphinematobacter	0	0	1	0	10	0	1	15	8	0	17	16	10	0	2	0
Otu104880	Proteobacteria	Alphaproteobacteria	Rhizobiales	Hyphomicrobiaceae	Devosia	3	3	1	9	35	69	63	82	135	106	158	201	51	37	15	3
Otu92804	Actinobacteria	Actinobacteria	Actinomycetales	unclassified	unclassified	0	1	1	2	28	0	29	10	53	3	38	8	84	2	6	0
Otu104840	Proteobacteria	Alphaproteobacteria	Sphingomonadales	Sphingomonadaceae	Novosphingobium	5	2	0	9	22	11	86	123	105	47	229	267	57	0	14	9
Otu105095	Candidatus Saccharibacteria	Candidatus Saccharibacteria_unclassified	Candidatus Saccharibacteria_unclassified	Candidatus Saccharibacteria_unclassified	Saccharibacteria_genera_incertae_sedis	0	1	0	0	7	6	6	3	1	4	7	0	16	0	0	0
Otu104861	Actinobacteria	Actinobacteria	Acidimicrobiales	Iamiaceae	Aquihabitans	3	4	4	1	62	20	66	12	25	73	57	16	56	26	15	0
Otu4943	Proteobacteria	Gammaproteobacteria	Oceanospirillales	Alcanivoracaceae	Alcanivorax	0	1	0	2	8	3	22	8	37	0	67	13	21	0	12	0
Otu104848	Proteobacteria	Alphaproteobacteria	Rhizobiales	unclassified	unclassified	1	9	1	2	14	7	107	16	15	8	88	23	41	33	69	0
Otu102139	Actinobacteria	Actinobacteria	Acidimicrobiales	unclassified	unclassified	1	1	0	0	6	10	6	7	20	13	0	9	19	3	0	0
Otu104835	Proteobacteria	Alphaproteobacteria	Rhizobiales	Phyllobacteriaceae	unclassified	7	1	11	7	127	4	32	147	648	15	135	374	254	8	19	9
Otu94919	Actinobacteria	Actinobacteria	Actinomycetales	Pseudonocardiaceae	unclassified	0	0	1	0	2	13	1	0	0	7	2	0	0	14	0	0
Otu104821	Proteobacteria	Alphaproteobacteria	Sphingomonadales	Erythrobacteraceae	Porphyrobacter	7	8	2	11	27	34	147	73	40	123	208	139	83	40	45	3
Otu107393	Proteobacteria	Alphaproteobacteria	Rhizobiales	Rhodobiaceae	unclassified	0	2	0	0	0	0	14	11	20	0	11	0	23	0	0	0
Otu389	Actinobacteria	Actinobacteria	Acidimicrobiales	Acidimicrobiaceae	Ilumatobacter	2	0	0	0	1	1	15	2	4	4	3	4	9	6	0	0
Otu97320	Parcubacteria	Parcubacteria_unclassified	Parcubacteria_unclassified	Parcubacteria_unclassified	Parcubacteria_genera_incertae_sedis	5	0	0	0	34	3	2	10	35	10	19	16	30	0	0	0
Otu92798	unclassified	unclassified	unclassified	unclassified	unclassified	16	11	0	1	136	0	5	98	365	0	12	118	121	0	0	0
Otu90477	Actinobacteria	Actinobacteria	Actinomycetales	Jiangellaceae	Jiangella	0	3	3	1	2	23	13	6	2	24	5	2	0	94	2	0
Otu94861	Actinobacteria	Actinobacteria	Actinomycetales	unclassified	unclassified	5	2	0	1	12	5	19	15	10	0	12	14	111	0	4	0
Enriched OTUs shared by rhizoplane and endosphere
Otu29835	Bacteroidetes	Flavobacteriia	Flavobacteriales	Flavobacteriaceae	unclassified	0	0	0	1	161	174	474	267	477	408	1150	586	200	35	48	13
Otu29872	Bacteroidetes	Flavobacteriia	Flavobacteriales	Cryomorphaceae	Owenweeksia	0	0	0	0	4	15	212	6	16	41	670	19	2	1	9	0
Otu29858	Bacteroidetes	Flavobacteriia	Flavobacteriales	Flavobacteriaceae	Galbibacter	0	0	0	0	18	0	196	20	25	7	618	16	115	0	52	0
Otu473	Proteobacteria	Gammaproteobacteria	Chromatiales	Thioalkalispiraceae	Thioprofundum	0	1	0	0	518	423	6	4	1890	655	16	4	133	136	0	0
Otu104826	Proteobacteria	Alphaproteobacteria	Rhizobiales	unclassified	unclassified	0	0	0	0	9	38	1	40	129	91	191	156	29	42	25	2
Otu104852	Proteobacteria	Alphaproteobacteria	Rhizobiales	unclassified	unclassified	0	0	0	0	1	0	83	2	11	8	362	8	1	1	10	0
Otu10754	Proteobacteria	Deltaproteobacteria	Myxococcales	Haliangiaceae	Haliangium	0	0	0	0	10	73	178	1	0	66	218	0	1	0	19	0
Otu1655	Proteobacteria	Gammaproteobacteria	unclassified	unclassified	unclassified	0	0	0	0	23	10	41	10	4	21	206	34	2	0	14	0
Otu29829	Bacteroidetes	Flavobacteriia	Flavobacteriales	Flavobacteriaceae	unclassified	0	0	0	0	21	0	73	49	44	0	198	35	52	0	0	0
Otu19	Proteobacteria	Gammaproteobacteria	Chromatiales	unclassified	unclassified	0	0	0	0	603	192	499	0	430	0	0	0	251	0	0	0
Otu45439	Actinobacteria	Actinobacteria	Actinomycetales	Nocardiaceae	Nocardia	0	0	0	0	9	77	41	26	10	97	64	27	63	27	56	0
Otu29975	Bacteroidetes	unclassified	unclassified	unclassified	unclassified	0	0	0	0	30	20	4	0	233	28	26	1	28	0	2	0
Otu88416	Actinobacteria	Actinobacteria	Actinomycetales	Nocardioidaceae	Nocardioides	0	0	0	0	4	33	71	24	11	37	99	44	8	4	271	1
Otu438	Proteobacteria	Gammaproteobacteria	Arenicellales	Arenicellaceae	Arenicella	2	3	0	1	201	221	605	592	363	439	876	372	110	27	193	6
Otu16634	Planctomycetes	Planctomycetia	Planctomycetales	Planctomycetaceae	Gimesia	0	0	0	0	6	4	1	27	82	7	30	58	46	1	48	0
Otu1662	Actinobacteria	Actinobacteria	Solirubrobacterales	unclassified	unclassified	0	0	0	0	5	6	70	1	16	10	126	2	10	68	39	0
Otu591	Proteobacteria	Gammaproteobacteria	Legionellales	Coxiellaceae	Coxiella	0	0	0	0	21	0	6	4	173	0	23	7	19	0	0	0
Otu30295	Bacteroidetes	Flavobacteriia	Flavobacteriales	Flavobacteriaceae	Muricauda	0	0	0	0	0	0	0	0	11	0	101	11	36	0	24	0
Otu36928	Bacteroidetes	Cytophagia	Cytophagales	Flammeovirgaceae	Fulvivirga	0	0	0	0	7	45	2	4	13	113	0	1	4	47	0	0
Otu104834	Proteobacteria	Alphaproteobacteria	Rhizobiales	Phyllobacteriaceae	unclassified	0	1	0	1	15	50	44	15	68	127	125	163	26	24	33	10
Otu105263	Proteobacteria	Alphaproteobacteria	Rhizobiales	unclassified	unclassified	0	0	0	0	18	22	18	0	72	31	0	24	221	230	40	0
Otu37051	Bacteroidetes	Flavobacteriia	Flavobacteriales	Flavobacteriaceae	Sinomicrobium	0	0	0	0	1	24	15	8	5	48	36	10	30	0	0	0
Otu555	Proteobacteria	Gammaproteobacteria	unclassified	unclassified	unclassified	0	0	1	0	47	0	0	4	446	1	0	1	10	0	0	0
Otu29828	Bacteroidetes	Flavobacteriia	Flavobacteriales	Flavobacteriaceae	Mesonia	0	0	0	0	10	0	33	0	13	0	71	0	15	0	0	0
Otu86223	Actinobacteria	Actinobacteria	Actinomycetales	Thermomonosporaceae	Actinomadura	0	0	0	0	52	0	0	0	125	0	0	0	818	0	0	0
Otu60117	Actinobacteria	Actinobacteria	Actinomycetales	Micromonosporaceae	unclassified	0	0	0	0	21	0	18	1	44	15	28	0	12	5	4	0
Otu16637	unclassified	unclassified	unclassified	unclassified	unclassified	0	0	0	0	90	0	2	17	73	0	1	21	25	0	0	0
Otu30019	Bacteroidetes	Flavobacteriia	Flavobacteriales	Flavobacteriaceae	Zeaxanthinibacter	0	2	0	1	111	140	4	17	247	267	4	17	73	27	0	1
Otu1660	Proteobacteria	Gammaproteobacteria	unclassified	unclassified	unclassified	11	0	0	1	43	63	327	50	388	162	725	84	35	14	3	0
Otu36908	Actinobacteria	Actinobacteria	Actinomycetales	Nocardiopsaceae	Murinocardiopsis	1	0	0	5	43	45	159	12	57	90	472	18	848	1320	301	0
Otu29907	Actinobacteria	Actinobacteria	Actinomycetales	Nocardioidaceae	Nocardioides	1	0	0	0	7	58	77	22	7	43	81	10	46	17	23	0
Otu99607	Candidatus Saccharibacteria	Candidatus Saccharibacteria_unclassified	Candidatus Saccharibacteria_unclassified	Candidatus Saccharibacteria_unclassified	Saccharibacteria_genera_incertae_sedis	1	0	0	2	0	103	122	2	1	134	180	1	0	67	59	2
Otu90476	Planctomycetes	Planctomycetia	Planctomycetales	Planctomycetaceae	Zavarzinella	0	0	0	0	36	35	0	39	10	25	0	12	5	4	0	1
Otu665	Proteobacteria	Gammaproteobacteria	Alteromonadales	Alteromonadaceae	Haliea	0	0	3	0	39	3	48	56	116	0	69	114	33	0	13	2
Otu104823	Proteobacteria	Alphaproteobacteria	Rhodobacterales	Rhodobacteraceae	Roseovarius	1	0	0	0	4	3	38	5	5	9	78	16	7	0	5	0
Otu92785	Actinobacteria	Actinobacteria	Actinomycetales	Pseudonocardiaceae	Actinophytocola	0	1	0	1	14	89	1	37	33	147	0	16	530	270	0	0
Otu29955	Bacteroidetes	Sphingobacteriia	Sphingobacteriales	Chitinophagaceae	Gracilimonas	0	0	0	0	12	0	0	0	65	0	0	0	20	0	0	0
Otu51087	Planctomycetes	Planctomycetia	Planctomycetales	Planctomycetaceae	Blastopirellula	0	0	0	0	49	3	0	4	57	1	0	3	17	0	0	0
Otu104952	Proteobacteria	Alphaproteobacteria	Rhizobiales	Phyllobacteriaceae	Nitratireductor	0	0	0	2	9	7	102	10	2	8	110	38	3	12	35	12
Otu36957	Bacteroidetes	Cytophagia	Cytophagales	Cytophagales_unclassified	Ohtaekwangia	0	0	0	2	13	38	3	18	63	112	0	10	14	46	0	0
Otu102096	Actinobacteria	Actinobacteria	Acidimicrobiales	unclassified	unclassified	0	0	0	1	1	54	2	9	0	95	0	2	1	54	0	0
Otu36906	Actinobacteria	Actinobacteria	Actinomycetales	Micromonosporaceae	unclassified	2	0	0	0	0	3	149	7	0	0	145	2	0	0	25	0
Otu105328	Proteobacteria	Alphaproteobacteria	Rhizobiales	Hyphomicrobiaceae	unclassified	0	0	0	0	2	0	10	4	3	0	21	9	3	0	3	2
Otu29856	Bacteroidetes	Flavobacteriia	Flavobacteriales	Flavobacteriaceae	unclassified	5	0	0	0	17	3	110	18	34	9	264	19	62	0	7	0
Otu16623	unclassified	unclassified	unclassified	unclassified	unclassified	0	0	0	0	44	3	0	9	41	4	0	2	10	0	0	0
Otu29834	Bacteroidetes	Flavobacteriia	Flavobacteriales	Flavobacteriaceae	Sinomicrobium	6	0	1	2	68	57	127	59	160	147	158	95	181	24	39	1
Otu4917	Proteobacteria	Gammaproteobacteria	Alteromonadales	Alteromonadaceae	Microbulbifer	0	0	0	0	2	6	1	0	0	18	10	0	0	1	88	0
Otu23040	Planctomycetes	Planctomycetia	Planctomycetales	Planctomycetaceae	Gimesia	0	0	0	0	2	1	0	49	3	1	0	22	13	0	0	1
Otu22996	Planctomycetes	Planctomycetia	Planctomycetales	Planctomycetaceae	unclassified	2	0	1	0	11	2	39	4	38	7	125	10	34	2	27	2
Otu23054	Planctomycetes	Planctomycetia	Planctomycetales	Planctomycetaceae	Gimesia	0	0	0	0	7	8	0	1	26	11	0	0	2	6	1	0
Otu51074	Proteobacteria	Alphaproteobacteria	Rhodospirillales	unclassified	unclassified	7	6	7	1	55	153	390	57	152	156	604	125	38	6	38	2
Otu22989	Bacteroidetes	Sphingobacteriia	Sphingobacteriales	Saprospiraceae	unclassified	1	1	0	0	16	14	30	23	21	15	64	25	20	1	6	0
Otu105019	Proteobacteria	Alphaproteobacteria	Rhizobiales	Hyphomicrobiaceae	Devosia	1	0	0	0	4	0	5	0	57	9	26	1	60	0	3	0
Otu10749	Bacteroidetes	Sphingobacteriia	Sphingobacteriales	Saprospiraceae	unclassified	0	0	0	0	7	1	0	3	14	8	3	4	53	0	0	0
Otu5004	Actinobacteria	Actinobacteria	Solirubrobacterales	unclassified	unclassified	0	0	1	0	3	48	0	13	11	38	0	17	16	0	0	0
Otu37116	Actinobacteria	Actinobacteria	Actinomycetales	Micromonosporaceae	unclassified	0	5	0	0	11	0	244	1	3	2	218	0	1	0	44	0
Otu104840	Proteobacteria	Alphaproteobacteria	Sphingomonadales	Sphingomonadaceae	Novosphingobium	5	2	0	9	22	11	86	123	105	47	229	267	57	0	14	9
Otu104835	Proteobacteria	Alphaproteobacteria	Rhizobiales	Phyllobacteriaceae	unclassified	7	1	11	7	127	4	32	147	648	15	135	374	254	8	19	9
Otu104946	Candidatus Saccharibacteria	Candidatus Saccharibacteria_unclassified	Candidatus Saccharibacteria_unclassified	Candidatus Saccharibacteria_unclassified	Saccharibacteria_genera_incertae_sedis	0	0	0	0	26	0	0	0	33	0	0	0	14	0	0	0
Otu23066	Planctomycetes	Planctomycetia	Planctomycetales	Planctomycetaceae	Pirellula	0	0	0	1	9	0	17	14	15	0	33	12	18	0	30	0
Otu104880	Proteobacteria	Alphaproteobacteria	Rhizobiales	Hyphomicrobiaceae	Devosia	3	3	1	9	35	69	63	82	135	106	158	201	51	37	15	3
Otu45511	Actinobacteria	Actinobacteria	Actinomycetales	Jiangellaceae	Haloactinopolyspora	0	0	0	0	5	6	0	0	5	14	2	0	36	0	0	0
Otu51082	Actinobacteria	Actinobacteria	Actinomycetales	Glycomycetaceae	Glycomyces	0	0	0	0	5	7	3	0	13	8	2	0	50	1	0	0
Otu92788	Actinobacteria	Actinobacteria	Actinomycetales	Mycobacteriaceae	Mycobacterium	0	0	1	0	4	0	0	36	1	7	8	30	7	0	2	0
Otu55872	Actinobacteria	Actinobacteria	Actinomycetales	Glycomycetaceae	Glycomyces	0	0	0	0	2	25	1	1	6	12	0	2	6	14	0	0
Otu55862	Actinobacteria	Actinobacteria	Actinomycetales	Glycomycetaceae	Glycomyces	0	0	0	0	2	19	2	4	3	12	1	2	0	54	0	0
Otu109299	Proteobacteria	Alphaproteobacteria	Rhizobiales	Rhodobiaceae	unclassified	0	0	0	0	6	1	0	0	0	1	0	14	2	0	5	2
Otu4943	Proteobacteria	Gammaproteobacteria	Oceanospirillales	Alcanivoracaceae	Alcanivorax	0	1	0	2	8	3	22	8	37	0	67	13	21	0	12	0
Otu36921	Actinobacteria	Actinobacteria	Actinomycetales	Promicromonosporaceae	Myceligenerans	0	0	0	0	1	5	3	3	3	12	1	1	0	34	0	0
Otu1693	Proteobacteria	Gammaproteobacteria	Xanthomonadales	Xanthomonadaceae	Lysobacter	0	0	0	0	5	8	0	2	4	13	0	0	0	48	0	0
Otu102170	Chloroflexi	Thermomicrobia	Sphaerobacterales	Sphaerobacteraceae	Nitrolancea	0	0	0	0	0	8	0	1	8	10	0	0	4	6	0	0
Otu99635	Verrucomicrobia	Spartobacteria	Spartobacteria_unclassified	Spartobacteria_unclassified	Xiphinematobacter	0	0	1	0	10	0	1	15	8	0	17	16	10	0	2	0
Otu388	Planctomycetes	Planctomycetia	Planctomycetales	Planctomycetaceae	Blastopirellula	5	3	4	1	165	69	75	70	265	55	64	56	147	32	23	1
Otu102146	Candidatus Saccharibacteria	Candidatus Saccharibacteria_unclassified	Candidatus Saccharibacteria_unclassified	Candidatus Saccharibacteria_unclassified	Saccharibacteria_genera_incertae_sedis	0	2	2	0	2	0	54	16	15	0	74	10	21	0	5	1
Otu54767	Planctomycetes	Planctomycetia	Planctomycetales	Planctomycetaceae	Blastopirellula	0	0	0	0	0	0	0	0	10	0	5	0	0	0	17	0
Otu97342	Chloroflexi	Thermomicrobia	Sphaerobacterales	Sphaerobacteraceae	unclassified	2	4	3	2	76	25	27	98	137	7	24	101	77	4	5	0
Otu99618	Actinobacteria	Actinobacteria	Acidimicrobiales	Iamiaceae	unclassified	6	42	10	5	465	271	538	21	726	289	490	22	722	55	246	0
Otu55869	Chlorobi	Chlorobia	Chlorobiales	Chlorobiaceae	Chlorobium	0	0	1	0	0	0	0	12	38	1	3	2	0	2	2	16
Otu102256	Actinobacteria	Actinobacteria	Acidimicrobiales	Iamiaceae	Aquihabitans	0	0	0	0	5	0	0	1	10	0	4	0	10	0	0	0
Otu92804	Actinobacteria	Actinobacteria	Actinomycetales	unclassified	unclassified	0	1	1	2	28	0	29	10	53	3	38	8	84	2	6	0
Otu104821	Proteobacteria	Alphaproteobacteria	Sphingomonadales	Erythrobacteraceae	Porphyrobacter	7	8	2	11	27	34	147	73	40	123	208	139	83	40	45	3
Otu99627	Verrucomicrobia	Spartobacteria	Spartobacteria_unclassified	Spartobacteria_unclassified	Terrimicrobium	0	0	0	0	2	4	1	3	2	2	0	6	10	0	0	0
Otu1625	Proteobacteria	Gammaproteobacteria	Xanthomonadales	Sinobacteraceae	Povalibacter	0	1	0	0	0	0	0	0	43	0	0	1	42	0	0	0
Otu5209	Chlamydiae	Chlamydiia	Chlamydiales	Waddliaceae	Waddlia	0	0	0	0	2	0	0	0	6	0	0	5	14	0	0	0
Otu37666	Bacteroidetes	Flavobacteriia	Flavobacteriales	Flavobacteriaceae	Muricauda	0	0	0	0	7	3	34	4	0	0	1	7	23	0	0	0
Otu23064	Planctomycetes	Planctomycetia	Planctomycetales	Planctomycetaceae	Gimesia	0	0	0	1	3	3	1	1	20	4	5	1	4	4	0	0
Otu599	Proteobacteria	Gammaproteobacteria	Pseudomonadales	Moraxellaceae	Acinetobacter	1	1	0	0	0	2	0	0	24	1	7	12	31	3	0	5
Otu102139	Actinobacteria	Actinobacteria	Acidimicrobiales	unclassified	unclassified	1	1	0	0	6	10	6	7	20	13	0	9	19	3	0	0
Otu104861	Actinobacteria	Actinobacteria	Acidimicrobiales	Iamiaceae	Aquihabitans	3	4	4	1	62	20	66	12	25	73	57	16	56	26	15	0
Otu92798	unclassified	unclassified	unclassified	unclassified	unclassified	16	11	0	1	136	0	5	98	365	0	12	118	121	0	0	0
Otu97320	Parcubacteria	Parcubacteria_unclassified	Parcubacteria_unclassified	Parcubacteria_unclassified	Parcubacteria_genera_incertae_sedis	5	0	0	0	34	3	2	10	35	10	19	16	30	0	0	0
Otu4884	Chlamydiae	Chlamydiia	Chlamydiales	Parachlamydiaceae	unclassified	2	0	0	2	0	2	12	2	6	0	34	7	33	0	15	1
Otu104848	Proteobacteria	Alphaproteobacteria	Rhizobiales	unclassified	unclassified	1	9	1	2	14	7	107	16	15	8	88	23	41	33	69	0
Otu99680	Actinobacteria	Actinobacteria	Acidimicrobiales	unclassified	unclassified	0	14	1	2	117	60	108	29	58	88	44	0	277	141	155	0
Otu107393	Proteobacteria	Alphaproteobacteria	Rhizobiales	Rhodobiaceae	unclassified	0	2	0	0	0	0	14	11	20	0	11	0	23	0	0	0
Otu105038	Proteobacteria	Alphaproteobacteria	Rhizobiales	Rhodobiaceae	Methyloligella	0	6	0	0	9	2	15	11	29	1	14	20	33	2	10	0
Enriched OTUs shared by rhizosphere, rhizosphere and endosphere
Otu19	Proteobacteria	Gammaproteobacteria	Chromatiales	unclassified	unclassified	0	0	0	0	603	192	499	0	430	0	0	0	251	0	0	0
Otu29835	Bacteroidetes	Flavobacteriia	Flavobacteriales	Flavobacteriaceae	unclassified	0	0	0	1	161	174	474	267	477	408	1150	586	200	35	48	13
Otu473	Proteobacteria	Gammaproteobacteria	Chromatiales	Thioalkalispiraceae	Thioprofundum	0	1	0	0	518	423	6	4	1890	655	16	4	133	136	0	0
Otu10754	Proteobacteria	Deltaproteobacteria	Myxococcales	Haliangiaceae	Haliangium	0	0	0	0	10	73	178	1	0	66	218	0	1	0	19	0
Otu29872	Bacteroidetes	Flavobacteriia	Flavobacteriales	Cryomorphaceae	Owenweeksia	0	0	0	0	4	15	212	6	16	41	670	19	2	1	9	0
Otu29858	Bacteroidetes	Flavobacteriia	Flavobacteriales	Flavobacteriaceae	Galbibacter	0	0	0	0	18	0	196	20	25	7	618	16	115	0	52	0
Otu45439	Actinobacteria	Actinobacteria	Actinomycetales	Nocardiaceae	Nocardia	0	0	0	0	9	77	41	26	10	97	64	27	63	27	56	0
Otu29829	Bacteroidetes	Flavobacteriia	Flavobacteriales	Flavobacteriaceae	unclassified	0	0	0	0	21	0	73	49	44	0	198	35	52	0	0	0
Otu88416	Actinobacteria	Actinobacteria	Actinomycetales	Nocardioidaceae	Nocardioides	0	0	0	0	4	33	71	24	11	37	99	44	8	4	271	1
Otu438	Proteobacteria	Gammaproteobacteria	Arenicellales	Arenicellaceae	Arenicella	2	3	0	1	201	221	605	592	363	439	876	372	110	27	193	6
Otu90476	Planctomycetes	Planctomycetia	Planctomycetales	Planctomycetaceae	Zavarzinella	0	0	0	0	36	35	0	39	10	25	0	12	5	4	0	1
Otu104852	Proteobacteria	Alphaproteobacteria	Rhizobiales	unclassified	unclassified	0	0	0	0	1	0	83	2	11	8	362	8	1	1	10	0
Otu16637	unclassified	unclassified	unclassified	unclassified	unclassified	0	0	0	0	90	0	2	17	73	0	1	21	25	0	0	0
Otu1662	Actinobacteria	Actinobacteria	Solirubrobacterales	unclassified	unclassified	0	0	0	0	5	6	70	1	16	10	126	2	10	68	39	0
Otu1655	Proteobacteria	Gammaproteobacteria	unclassified	unclassified	unclassified	0	0	0	0	23	10	41	10	4	21	206	34	2	0	14	0
Otu104826	Proteobacteria	Alphaproteobacteria	Rhizobiales	unclassified	unclassified	0	0	0	0	9	38	1	40	129	91	191	156	29	42	25	2
Otu29907	Actinobacteria	Actinobacteria	Actinomycetales	Nocardioidaceae	Nocardioides	1	0	0	0	7	58	77	22	7	43	81	10	46	17	23	0
Otu105263	Proteobacteria	Alphaproteobacteria	Rhizobiales	unclassified	unclassified	0	0	0	0	18	22	18	0	72	31	0	24	221	230	40	0
Otu36928	Bacteroidetes	Cytophagia	Cytophagales	Flammeovirgaceae	Fulvivirga	0	0	0	0	7	45	2	4	13	113	0	1	4	47	0	0
Otu37666	Bacteroidetes	Flavobacteriia	Flavobacteriales	Flavobacteriaceae	Muricauda	0	0	0	0	7	3	34	4	0	0	1	7	23	0	0	0
Otu29975	Bacteroidetes	unclassified	unclassified	unclassified	unclassified	0	0	0	0	30	20	4	0	233	28	26	1	28	0	2	0
Otu16623	unclassified	unclassified	unclassified	unclassified	unclassified	0	0	0	0	44	3	0	9	41	4	0	2	10	0	0	0
Otu51087	Planctomycetes	Planctomycetia	Planctomycetales	Planctomycetaceae	Blastopirellula	0	0	0	0	49	3	0	4	57	1	0	3	17	0	0	0
Otu37051	Bacteroidetes	Flavobacteriia	Flavobacteriales	Flavobacteriaceae	Sinomicrobium	0	0	0	0	1	24	15	8	5	48	36	10	30	0	0	0
Otu23040	Planctomycetes	Planctomycetia	Planctomycetales	Planctomycetaceae	Gimesia	0	0	0	0	2	1	0	49	3	1	0	22	13	0	0	1
Otu29828	Bacteroidetes	Flavobacteriia	Flavobacteriales	Flavobacteriaceae	Mesonia	0	0	0	0	10	0	33	0	13	0	71	0	15	0	0	0
Otu86223	Actinobacteria	Actinobacteria	Actinomycetales	Thermomonosporaceae	Actinomadura	0	0	0	0	52	0	0	0	125	0	0	0	818	0	0	0
Otu60117	Actinobacteria	Actinobacteria	Actinomycetales	Micromonosporaceae	unclassified	0	0	0	0	21	0	18	1	44	15	28	0	12	5	4	0
Otu30019	Bacteroidetes	Flavobacteriia	Flavobacteriales	Flavobacteriaceae	Zeaxanthinibacter	0	2	0	1	111	140	4	17	247	267	4	17	73	27	0	1
Otu36906	Actinobacteria	Actinobacteria	Actinomycetales	Micromonosporaceae	unclassified	2	0	0	0	0	3	149	7	0	0	145	2	0	0	25	0
Otu99607	Candidatus Saccharibacteria	Candidatus Saccharibacteria_unclassified	Candidatus Saccharibacteria_unclassified	Candidatus Saccharibacteria_unclassified	Saccharibacteria_genera_incertae_sedis	1	0	0	2	0	103	122	2	1	134	180	1	0	67	59	2
Otu16634	Planctomycetes	Planctomycetia	Planctomycetales	Planctomycetaceae	Gimesia	0	0	0	0	6	4	1	27	82	7	30	58	46	1	48	0
Otu104952	Proteobacteria	Alphaproteobacteria	Rhizobiales	Phyllobacteriaceae	Nitratireductor	0	0	0	2	9	7	102	10	2	8	110	38	3	12	35	12
Otu92785	Actinobacteria	Actinobacteria	Actinomycetales	Pseudonocardiaceae	Actinophytocola	0	1	0	1	14	89	1	37	33	147	0	16	530	270	0	0
Otu55872	Actinobacteria	Actinobacteria	Actinomycetales	Glycomycetaceae	Glycomyces	0	0	0	0	2	25	1	1	6	12	0	2	6	14	0	0
Otu591	Proteobacteria	Gammaproteobacteria	Legionellales	Coxiellaceae	Coxiella	0	0	0	0	21	0	6	4	173	0	23	7	19	0	0	0
Otu37116	Actinobacteria	Actinobacteria	Actinomycetales	Micromonosporaceae	unclassified	0	5	0	0	11	0	244	1	3	2	218	0	1	0	44	0
Otu104834	Proteobacteria	Alphaproteobacteria	Rhizobiales	Phyllobacteriaceae	unclassified	0	1	0	1	15	50	44	15	68	127	125	163	26	24	33	10
Otu55862	Actinobacteria	Actinobacteria	Actinomycetales	Glycomycetaceae	Glycomyces	0	0	0	0	2	19	2	4	3	12	1	2	0	54	0	0
Otu36908	Actinobacteria	Actinobacteria	Actinomycetales	Nocardiopsaceae	Murinocardiopsis	1	0	0	5	43	45	159	12	57	90	472	18	848	1320	301	0
Otu102096	Actinobacteria	Actinobacteria	Acidimicrobiales	unclassified	unclassified	0	0	0	1	1	54	2	9	0	95	0	2	1	54	0	0
Otu104946	Candidatus Saccharibacteria	Candidatus Saccharibacteria_unclassified	Candidatus Saccharibacteria_unclassified	Candidatus Saccharibacteria_unclassified	Saccharibacteria_genera_incertae_sedis	0	0	0	0	26	0	0	0	33	0	0	0	14	0	0	0
Otu1660	Proteobacteria	Gammaproteobacteria	unclassified	unclassified	unclassified	11	0	0	1	43	63	327	50	388	162	725	84	35	14	3	0
Otu5004	Actinobacteria	Actinobacteria	Solirubrobacterales	unclassified	unclassified	0	0	1	0	3	48	0	13	11	38	0	17	16	0	0	0
Otu665	Proteobacteria	Gammaproteobacteria	Alteromonadales	Alteromonadaceae	Haliea	0	0	3	0	39	3	48	56	116	0	69	114	33	0	13	2
Otu104823	Proteobacteria	Alphaproteobacteria	Rhodobacterales	Rhodobacteraceae	Roseovarius	1	0	0	0	4	3	38	5	5	9	78	16	7	0	5	0
Otu29834	Bacteroidetes	Flavobacteriia	Flavobacteriales	Flavobacteriaceae	Sinomicrobium	6	0	1	2	68	57	127	59	160	147	158	95	181	24	39	1
Otu51074	Proteobacteria	Alphaproteobacteria	Rhodospirillales	unclassified	unclassified	7	6	7	1	55	153	390	57	152	156	604	125	38	6	38	2
Otu22989	Bacteroidetes	Sphingobacteriia	Sphingobacteriales	Saprospiraceae	unclassified	1	1	0	0	16	14	30	23	21	15	64	25	20	1	6	0
Otu105328	Proteobacteria	Alphaproteobacteria	Rhizobiales	Hyphomicrobiaceae	unclassified	0	0	0	0	2	0	10	4	3	0	21	9	3	0	3	2
Otu555	Proteobacteria	Gammaproteobacteria	unclassified	unclassified	unclassified	0	0	1	0	47	0	0	4	446	1	0	1	10	0	0	0
Otu29856	Bacteroidetes	Flavobacteriia	Flavobacteriales	Flavobacteriaceae	unclassified	5	0	0	0	17	3	110	18	34	9	264	19	62	0	7	0
Otu23054	Planctomycetes	Planctomycetia	Planctomycetales	Planctomycetaceae	Gimesia	0	0	0	0	7	8	0	1	26	11	0	0	2	6	1	0
Otu51082	Actinobacteria	Actinobacteria	Actinomycetales	Glycomycetaceae	Glycomyces	0	0	0	0	5	7	3	0	13	8	2	0	50	1	0	0
Otu36957	Bacteroidetes	Cytophagia	Cytophagales	Cytophagales_unclassified	Ohtaekwangia	0	0	0	2	13	38	3	18	63	112	0	10	14	46	0	0
Otu388	Planctomycetes	Planctomycetia	Planctomycetales	Planctomycetaceae	Blastopirellula	5	3	4	1	165	69	75	70	265	55	64	56	147	32	23	1
Otu1693	Proteobacteria	Gammaproteobacteria	Xanthomonadales	Xanthomonadaceae	Lysobacter	0	0	0	0	5	8	0	2	4	13	0	0	0	48	0	0
Otu23066	Planctomycetes	Planctomycetia	Planctomycetales	Planctomycetaceae	Pirellula	0	0	0	1	9	0	17	14	15	0	33	12	18	0	30	0
Otu92788	Actinobacteria	Actinobacteria	Actinomycetales	Mycobacteriaceae	Mycobacterium	0	0	1	0	4	0	0	36	1	7	8	30	7	0	2	0
Otu36921	Actinobacteria	Actinobacteria	Actinomycetales	Promicromonosporaceae	Myceligenerans	0	0	0	0	1	5	3	3	3	12	1	1	0	34	0	0
Otu99618	Actinobacteria	Actinobacteria	Acidimicrobiales	Iamiaceae	unclassified	6	42	10	5	465	271	538	21	726	289	490	22	722	55	246	0
Otu29955	Bacteroidetes	Sphingobacteriia	Sphingobacteriales	Chitinophagaceae	Gracilimonas	0	0	0	0	12	0	0	0	65	0	0	0	20	0	0	0
Otu45511	Actinobacteria	Actinobacteria	Actinomycetales	Jiangellaceae	Haloactinopolyspora	0	0	0	0	5	6	0	0	5	14	2	0	36	0	0	0
Otu10749	Bacteroidetes	Sphingobacteriia	Sphingobacteriales	Saprospiraceae	unclassified	0	0	0	0	7	1	0	3	14	8	3	4	53	0	0	0
Otu99627	Verrucomicrobia	Spartobacteria	Spartobacteria_unclassified	Spartobacteria_unclassified	Terrimicrobium	0	0	0	0	2	4	1	3	2	2	0	6	10	0	0	0
Otu97342	Chloroflexi	Thermomicrobia	Sphaerobacterales	Sphaerobacteraceae	unclassified	2	4	3	2	76	25	27	98	137	7	24	101	77	4	5	0
Otu99680	Actinobacteria	Actinobacteria	Acidimicrobiales	unclassified	unclassified	0	14	1	2	117	60	108	29	58	88	44	0	277	141	155	0
Otu102146	Candidatus Saccharibacteria	Candidatus Saccharibacteria_unclassified	Candidatus Saccharibacteria_unclassified	Candidatus Saccharibacteria_unclassified	Saccharibacteria_genera_incertae_sedis	0	2	2	0	2	0	54	16	15	0	74	10	21	0	5	1
Otu22996	Planctomycetes	Planctomycetia	Planctomycetales	Planctomycetaceae	unclassified	2	0	1	0	11	2	39	4	38	7	125	10	34	2	27	2
Otu102170	Chloroflexi	Thermomicrobia	Sphaerobacterales	Sphaerobacteraceae	Nitrolancea	0	0	0	0	0	8	0	1	8	10	0	0	4	6	0	0
Otu4917	Proteobacteria	Gammaproteobacteria	Alteromonadales	Alteromonadaceae	Microbulbifer	0	0	0	0	2	6	1	0	0	18	10	0	0	1	88	0
Otu99635	Verrucomicrobia	Spartobacteria	Spartobacteria_unclassified	Spartobacteria_unclassified	Xiphinematobacter	0	0	1	0	10	0	1	15	8	0	17	16	10	0	2	0
Otu104880	Proteobacteria	Alphaproteobacteria	Rhizobiales	Hyphomicrobiaceae	Devosia	3	3	1	9	35	69	63	82	135	106	158	201	51	37	15	3
Otu92804	Actinobacteria	Actinobacteria	Actinomycetales	unclassified	unclassified	0	1	1	2	28	0	29	10	53	3	38	8	84	2	6	0
Otu104840	Proteobacteria	Alphaproteobacteria	Sphingomonadales	Sphingomonadaceae	Novosphingobium	5	2	0	9	22	11	86	123	105	47	229	267	57	0	14	9
Otu104861	Actinobacteria	Actinobacteria	Acidimicrobiales	Iamiaceae	Aquihabitans	3	4	4	1	62	20	66	12	25	73	57	16	56	26	15	0
Otu4943	Proteobacteria	Gammaproteobacteria	Oceanospirillales	Alcanivoracaceae	Alcanivorax	0	1	0	2	8	3	22	8	37	0	67	13	21	0	12	0
Otu104848	Proteobacteria	Alphaproteobacteria	Rhizobiales	unclassified	unclassified	1	9	1	2	14	7	107	16	15	8	88	23	41	33	69	0
Otu102139	Actinobacteria	Actinobacteria	Acidimicrobiales	unclassified	unclassified	1	1	0	0	6	10	6	7	20	13	0	9	19	3	0	0
Otu104835	Proteobacteria	Alphaproteobacteria	Rhizobiales	Phyllobacteriaceae	unclassified	7	1	11	7	127	4	32	147	648	15	135	374	254	8	19	9
Otu104821	Proteobacteria	Alphaproteobacteria	Sphingomonadales	Erythrobacteraceae	Porphyrobacter	7	8	2	11	27	34	147	73	40	123	208	139	83	40	45	3
Otu107393	Proteobacteria	Alphaproteobacteria	Rhizobiales	Rhodobiaceae	unclassified	0	2	0	0	0	0	14	11	20	0	11	0	23	0	0	0
Otu97320	Parcubacteria	Parcubacteria_unclassified	Parcubacteria_unclassified	Parcubacteria_unclassified	Parcubacteria_genera_incertae_sedis	5	0	0	0	34	3	2	10	35	10	19	16	30	0	0	0
Otu92798	unclassified	unclassified	unclassified	unclassified	unclassified	16	11	0	1	136	0	5	98	365	0	12	118	121	0	0	0
