# Supplementary material for: Differed Growth Stage Dynamics of Root-Associated Bacterial and Fungal Community Structure Associated with Halophytic Plant Lycium ruthenicum
Source: Microorganisms. 2022 Aug 15;10(8):1644. doi: 10.3390/microorganisms10081644 (PMC9414475; doi:10.3390/microorganisms10081644)
Supplement: Supplementary file 1 [file microorganisms-10-01644-s001.zip › Table S11. The shared 16S OTUs enriched in rhizosphere, rhizoplane and endosphere compared to bulk soil in senescence stage.xlsx]

## Sheet: 16s enrich
Table S11 The shared 16S OTUs enriched in each rhizocompartment compared to bulk soil in senescence growth stage
Enriched OTUs shared by rhizosphere and rhizoplane
Otu_num	phylum	class	order	family	genus	OB1	OB2	OB3	OR1	OR2	OR3	OR4	OP1	OP2	OP3	OP4	OE1	OE2	OE3	OE4
Otu22973	Firmicutes	Bacilli	Bacillales	Bacillaceae 1	Bacillus	0	0	0	2944	440	884	84	0	0	0	586	6	0	0	0
Otu22977	Firmicutes	Bacilli	Bacillales	Planococcaceae	Planomicrobium	0	0	1	4004	2558	3839	564	41	0	1	219	4	0	0	0
Otu118941	Acidobacteria	Acidobacteria_Gp4	Acidobacteria_Gp4_unclassified	Acidobacteria_Gp4_unclassified	unclassified	0	0	0	3	2029	60	27	0	1421	25	38	0	232	38	29
Otu108776	Parcubacteria	Parcubacteria_unclassified	Parcubacteria_unclassified	Parcubacteria_unclassified	Parcubacteria_genera_incertae_sedis	0	0	0	4	954	369	44	0	235	36	10	0	21	9	5
Otu10747	Firmicutes	Bacilli	Bacillales	Bacillaceae 1	Bacillus	0	0	0	1	891	0	0	0	6	0	615	0	0	0	1
Otu128686	Proteobacteria	Alphaproteobacteria	Sphingomonadales	Sphingomonadaceae	Sphingorhabdus	0	0	0	23	396	130	185	9	414	440	2208	11	62	249	926
Otu16609	Proteobacteria	Gammaproteobacteria	Alteromonadales	Alteromonadaceae	Microbulbifer	0	0	0	0	25	594	70	0	0	719	65	0	0	1356	10
Otu128692	Proteobacteria	Alphaproteobacteria	Sphingomonadales	Sphingomonadaceae	unclassified	0	0	0	2	402	1	2	0	273	4	2	0	91	4	15
Otu51078	Planctomycetes	Planctomycetia	Planctomycetales	Planctomycetaceae	Gimesia	0	0	0	0	291	38	0	0	508	60	0	0	82	28	0
Otu36905	Proteobacteria	Gammaproteobacteria	Chromatiales	Ectothiorhodospiraceae	unclassified	0	0	0	7	22	390	0	0	2	473	0	0	0	307	0
Otu124100	Proteobacteria	Alphaproteobacteria	Rhizobiales	unclassified	unclassified	0	0	0	7	206	87	41	1	1236	2552	580	4	259	265	261
Otu16610	Proteobacteria	Gammaproteobacteria	Arenicellales	Arenicellaceae	Arenicella	0	4	0	556	1553	647	252	616	1330	580	1341	279	221	461	949
Otu74022	Gemmatimonadetes	Gemmatimonadetes	Gemmatimonadales	Gemmatimonadaceae	Gemmatimonas	0	0	0	1	245	12	12	0	259	4	22	0	7	8	4
Otu29892	Proteobacteria	Gammaproteobacteria	Alteromonadales	Alteromonadaceae	Microbulbifer	0	0	0	65	119	35	119	23	28	33	100	0	5	99	31
Otu60102	Bacteroidetes	unclassified	unclassified	unclassified	unclassified	0	0	0	0	206	55	3	0	397	83	2	0	24	21	1
Otu23006	Acidobacteria	Acidobacteria_Gp6	Acidobacteria_Gp6_unclassified	Acidobacteria_Gp6_unclassified	Gp6	0	0	0	0	219	25	5	0	0	21	11	0	7	26	18
Otu128704	Proteobacteria	Alphaproteobacteria	unclassified	unclassified	unclassified	0	0	0	6	192	21	44	1	317	68	173	6	18	6	42
Otu36971	Firmicutes	Bacilli	Bacillales	Bacillaceae 1	Bacillus	0	0	0	114	40	88	22	0	0	0	78	0	0	0	0
Otu124028	Firmicutes	unclassified	unclassified	unclassified	unclassified	0	0	0	8	160	21	36	0	102	1	27	0	34	18	17
Otu60106	Bacteroidetes	Sphingobacteriia	Sphingobacteriales	Saprospiraceae	unclassified	0	0	0	8	9	208	41	5	1	69	116	0	0	102	28
Otu55846	Planctomycetes	Planctomycetia	Planctomycetales	Planctomycetaceae	unclassified	0	0	0	0	145	42	10	0	188	42	43	0	16	15	20
Otu16611	Firmicutes	Bacilli	Bacillales	Bacillaceae 1	Bacillus	1	0	2	1000	393	350	11	3	2	0	138	2	0	0	0
Otu29833	Firmicutes	Bacilli	Bacillales	Bacillaceae 1	Bacillus	0	4	1	4	1499	24	302	0	15	1	382	0	3	0	0
Otu128735	Proteobacteria	Alphaproteobacteria	Rhizobiales	Rhodobiaceae	Rhodoligotrophos	0	0	0	3	128	37	0	3	388	110	0	0	57	59	0
Otu134520	Proteobacteria	Alphaproteobacteria	Rhodospirillales	Rhodospirillaceae	unclassified	0	0	0	1	140	15	9	0	258	46	11	0	42	6	2
Otu29888	Verrucomicrobia	Verrucomicrobiae	Verrucomicrobiales	Verrucomicrobiaceae	unclassified	0	0	0	2	116	37	1	1	73	147	52	0	16	2	14
Otu114198	Candidatus Saccharibacteria	Candidatus Saccharibacteria_unclassified	Candidatus Saccharibacteria_unclassified	Candidatus Saccharibacteria_unclassified	Saccharibacteria_genera_incertae_sedis	0	0	0	187	0	2	1	119	0	0	0	41	0	0	1
Otu30033	Proteobacteria	Gammaproteobacteria	Alteromonadales	Alteromonadaceae	Microbulbifer	0	0	0	2	74	31	68	0	25	6	509	0	0	0	6
Otu104829	Actinobacteria	Actinobacteria	Actinomycetales	Pseudonocardiaceae	Actinophytocola	0	0	0	3	7	122	70	0	35	70	27	0	140	1624	1470
Otu104938	Actinobacteria	Actinobacteria	Nitriliruptorales	Nitriliruptoraceae	Nitriliruptor	0	0	0	0	89	55	4	0	60	4	5	1	22	42	11
Otu55855	Bacteroidetes	Sphingobacteriia	Sphingobacteriales	Saprospiraceae	unclassified	0	0	0	3	109	9	23	4	40	1	67	1	121	21	108
Otu45456	Acidobacteria	Acidobacteria_Gp10	Acidobacteria_Gp10_unclassified	Acidobacteria_Gp10_unclassified	Gp10	0	0	0	71	0	0	126	82	3	2	60	0	0	0	0
Otu29869	Proteobacteria	Gammaproteobacteria	Pseudomonadales	Pseudomonadaceae	Pseudomonas	0	0	0	3	5	0	213	12	3	1	126	0	1	0	0
Otu29853	Proteobacteria	Gammaproteobacteria	Methylococcales	Methylococcaceae	Methylocaldum	0	0	0	147	0	0	0	372	0	0	0	0	0	0	0
Otu64611	Bacteroidetes	Flavobacteriia	Flavobacteriales	Flavobacteriaceae	unclassified	0	0	0	12	73	2	54	15	79	1	49	0	33	4	192
Otu99624	Actinobacteria	Actinobacteria	Actinomycetales	Pseudonocardiaceae	Actinophytocola	0	0	0	7	49	34	63	2	152	25	31	0	1222	1872	2892
Otu29844	Proteobacteria	Deltaproteobacteria	Myxococcales	Sandaracinaceae	Sandaracinus	0	0	0	6	1	40	149	23	7	29	113	1	12	38	341
Otu124036	Candidatus Saccharibacteria	Candidatus Saccharibacteria_unclassified	Candidatus Saccharibacteria_unclassified	Candidatus Saccharibacteria_unclassified	Saccharibacteria_genera_incertae_sedis	0	0	1	1	200	158	8	5	41	7	8	0	27	42	0
Otu74023	Bacteroidetes	Sphingobacteriia	Sphingobacteriales	Rhodothermaceae	unclassified	0	0	0	0	79	18	26	0	28	5	12	0	14	12	34
Otu69569	Planctomycetes	Planctomycetia	Planctomycetales	Planctomycetaceae	Blastopirellula	0	0	0	9	88	11	0	10	170	3	12	9	41	5	35
Otu110023	Verrucomicrobia	Spartobacteria	Spartobacteria_unclassified	Spartobacteria_unclassified	Terrimicrobium	0	0	0	0	50	41	46	0	31	75	141	0	0	19	76
Otu10748	Proteobacteria	Deltaproteobacteria	Myxococcales	unclassified	unclassified	0	1	0	367	0	0	65	798	1	1	22	0	0	0	0
Otu29832	Proteobacteria	Gammaproteobacteria	Chromatiales	Thioalkalispiraceae	Thioprofundum	0	3	0	9	428	271	146	21	1788	313	48	7	132	42	60
Otu29843	Actinobacteria	Actinobacteria	Solirubrobacterales	unclassified	unclassified	0	0	0	6	30	55	46	2	141	231	103	0	165	582	594
Otu104998	Actinobacteria	Actinobacteria	Actinomycetales	Nocardiaceae	Nocardia	0	0	0	28	31	41	28	30	46	28	10	229	77	350	185
Otu51068	Bacteroidetes	Flavobacteriia	Flavobacteriales	Flavobacteriaceae	unclassified	0	2	0	22	413	24	51	20	1453	301	440	70	64	16	109
Otu97653	Actinobacteria	Actinobacteria	Actinomycetales	Jiangellaceae	Haloactinopolyspora	0	0	0	0	1	0	189	0	114	0	0	0	0	0	0
Otu22980	Firmicutes	Bacilli	Bacillales	Bacillaceae 1	Bacillus	0	0	2	458	60	42	11	8	13	0	72	5	0	0	0
Otu36940	Proteobacteria	Gammaproteobacteria	Gammaproteobacteria_incertae_sedis	Gammaproteobacteria_incertae_sedis_unclassified	Porticoccus	0	0	0	3	37	33	51	8	139	113	57	0	6	11	9
Otu16608	Proteobacteria	Gammaproteobacteria	Alteromonadales	Alteromonadaceae	Microbulbifer	1	3	7	302	407	54	2734	109	38	6	2066	24	4	2	41
Otu29883	Actinobacteria	Thermoleophilia	Thermoleophilales	Thermoleophilaceae	Thermoleophilum	0	0	0	0	56	26	25	0	147	17	12	0	176	24	53
Otu60124	Bacteroidetes	Sphingobacteriia	Sphingobacteriales	Saprospiraceae	unclassified	0	0	0	0	77	11	4	0	37	17	16	0	21	22	17
Otu55850	Planctomycetes	Planctomycetia	Planctomycetales	Planctomycetaceae	unclassified	0	0	0	1	45	30	22	3	64	16	29	3	38	21	137
Otu128727	Proteobacteria	Alphaproteobacteria	Rhodospirillales	Rhodospirillaceae	Insolitispirillum	0	0	0	1	73	2	3	0	212	3	4	0	78	1	6
Otu29923	Proteobacteria	Gammaproteobacteria	Oceanospirillales	unclassified	unclassified	0	0	0	0	7	63	49	0	94	97	11	0	3	3	2
Otu124046	Proteobacteria	Alphaproteobacteria	Rhodobacterales	Rhodobacteraceae	unclassified	1	0	0	109	113	137	30	60	174	312	168	33	18	82	18
Otu64630	Bacteroidetes	Bacteroidia	Bacteroidales	unclassified	unclassified	0	0	0	0	38	49	4	0	39	9	9	0	0	3	5
Otu69527	Bacteroidetes	Cytophagia	Cytophagales	Flammeovirgaceae	Marinoscillum	0	0	0	0	12	72	14	0	67	137	5	0	0	4	0
Otu102669	Actinobacteria	Actinobacteria	Actinomycetales	Nocardiaceae	unclassified	0	0	0	1	53	20	4	0	95	13	0	0	146	149	25
Otu114194	Candidatus Saccharibacteria	Candidatus Saccharibacteria_unclassified	Candidatus Saccharibacteria_unclassified	Candidatus Saccharibacteria_unclassified	Saccharibacteria_genera_incertae_sedis	0	5	2	70	794	101	125	16	277	28	111	1	20	17	34
Otu118949	Proteobacteria	Alphaproteobacteria	Rhizobiales	Phyllobacteriaceae	Aquamicrobium	0	1	0	51	98	93	12	116	613	660	80	346	99	89	56
Otu36956	Acidobacteria	Acidobacteria_Gp10	Acidobacteria_Gp10_unclassified	Acidobacteria_Gp10_unclassified	Gp10	0	0	0	87	0	0	0	24	1	0	0	49	0	0	0
Otu118977	Proteobacteria	Alphaproteobacteria	Rhizobiales	Phyllobacteriaceae	unclassified	0	1	0	75	122	13	26	59	153	23	102	0	34	8	48
Otu64614	Bacteroidetes	Flavobacteriia	Flavobacteriales	Flavobacteriaceae	unclassified	0	0	0	21	1	58	15	64	2	179	27	2	0	41	15
Otu64632	Bacteroidetes	Flavobacteriia	Flavobacteriales	Flavobacteriaceae	unclassified	0	0	0	8	47	4	17	11	30	0	52	0	1	4	37
Otu55858	Planctomycetes	Planctomycetia	Planctomycetales	Planctomycetaceae	Pirellula	0	0	0	0	49	19	2	0	21	5	4	0	6	19	3
Otu60100	Bacteroidetes	Flavobacteriia	Flavobacteriales	Flavobacteriaceae	Galbibacter	0	1	0	14	80	46	124	6	183	760	226	7	21	215	511
Otu51100	Planctomycetes	Planctomycetia	Planctomycetales	Planctomycetaceae	Thermogutta	0	0	0	1	16	3	76	0	20	2	29	0	3	3	34
Otu134532	Proteobacteria	Alphaproteobacteria	Rhodospirillales	Rhodospirillaceae	unclassified	0	0	0	10	13	10	57	8	19	4	29	2	1	3	47
Otu36935	Proteobacteria	Gammaproteobacteria	unclassified	unclassified	unclassified	0	0	0	21	4	12	54	126	54	11	58	1	1	1	11
Otu22984	Proteobacteria	Gammaproteobacteria	Chromatiales	Thioalkalispiraceae	Thioprofundum	0	1	0	12	123	33	26	16	266	28	16	0	17	15	10
Otu74026	Planctomycetes	Planctomycetia	Planctomycetales	Planctomycetaceae	Blastopirellula	0	0	0	5	43	7	5	2	50	1	9	0	6	1	18
Otu60095	Bacteroidetes	Flavobacteriia	Flavobacteriales	Flavobacteriaceae	unclassified	1	1	0	0	14	416	64	0	53	1095	153	0	4	404	224
Otu134524	Proteobacteria	Alphaproteobacteria	Rhizobiales	Hyphomicrobiaceae	unclassified	0	0	0	16	25	4	26	25	27	15	52	2	11	98	210
Otu69528	Actinobacteria	Actinobacteria	Actinomycetales	Micromonosporaceae	unclassified	0	0	0	0	22	43	0	0	96	12	0	0	17	20	0
Otu114203	Verrucomicrobia	Spartobacteria	Spartobacteria_unclassified	Spartobacteria_unclassified	Terrimicrobium	0	0	0	0	47	6	3	0	45	2	11	0	2	0	20
Otu102105	Actinobacteria	Actinobacteria	Actinomycetales	Jiangellaceae	Jiangella	0	0	0	0	3	52	22	0	20	18	15	0	165	208	4
Otu36927	Chlamydiae	Chlamydiia	Chlamydiales	Parachlamydiaceae	unclassified	0	0	0	0	0	63	11	0	0	106	60	0	0	14	76
Otu118968	Actinobacteria	Actinobacteria	Acidimicrobiales	Iamiaceae	unclassified	0	0	0	1	31	10	21	6	124	0	4	0	35	4	9
Otu36955	Proteobacteria	Gammaproteobacteria	unclassified	unclassified	unclassified	0	0	0	1	46	2	0	0	116	0	0	0	0	0	1
Otu55863	Proteobacteria	unclassified	unclassified	unclassified	unclassified	0	0	0	41	0	19	4	22	0	18	1	0	0	0	10
Otu36970	Proteobacteria	Gammaproteobacteria	Alteromonadales	Alteromonadaceae	Microbulbifer	0	0	0	0	5	58	0	0	3	34	3	0	0	34	1
Otu124066	Proteobacteria	Alphaproteobacteria	Rhizobiales	Rhizobiales_incertae_sedis	Bauldia	0	0	0	0	39	8	3	0	60	23	21	0	57	42	32
Otu36934	Proteobacteria	Gammaproteobacteria	Legionellales	Coxiellaceae	Coxiella	0	0	0	0	42	5	0	2	207	17	0	0	14	2	0
Otu29913	Proteobacteria	Gammaproteobacteria	unclassified	unclassified	unclassified	0	0	0	0	3	26	44	1	10	132	72	0	2	2	60
Otu108778	Candidatus Saccharibacteria	Candidatus Saccharibacteria_unclassified	Candidatus Saccharibacteria_unclassified	Candidatus Saccharibacteria_unclassified	Saccharibacteria_genera_incertae_sedis	0	0	0	1	6	5	64	0	5	9	112	0	68	102	803
Otu64635	Bacteroidetes	Flavobacteriia	Flavobacteriales	Flavobacteriaceae	unclassified	0	0	0	3	8	43	1	1	10	97	1	0	2	8	0
Otu69555	Planctomycetes	Planctomycetia	Planctomycetales	Planctomycetaceae	Pirellula	0	0	0	52	0	0	2	140	0	0	2	1	0	1	3
Otu64620	Bacteroidetes	Flavobacteriia	Flavobacteriales	Flavobacteriaceae	Marixanthomonas	0	0	0	2	1	49	6	0	1	113	13	0	0	96	1
Otu128819	Proteobacteria	Alphaproteobacteria	Rhizobiales	unclassified	unclassified	0	0	0	2	25	3	24	2	13	2	17	0	1	2	13
Otu64637	Bacteroidetes	Sphingobacteriia	Sphingobacteriales	Saprospiraceae	Phaeodactylibacter	0	0	0	10	22	4	16	7	8	1	40	0	1	0	49
Otu60103	Actinobacteria	Actinobacteria	Actinomycetales	Nocardioidaceae	Nocardioides	0	1	0	82	37	23	14	75	134	22	8	261	156	218	52
Otu64645	Bacteroidetes	Flavobacteriia	Flavobacteriales	Flavobacteriaceae	unclassified	0	0	0	1	37	0	3	0	31	0	0	0	2	0	3
Otu134556	Proteobacteria	Alphaproteobacteria	Rhizobiales	Hyphomicrobiaceae	Devosia	0	0	0	0	38	1	1	0	36	0	11	0	1	0	11
Otu134521	Proteobacteria	Alphaproteobacteria	Sphingomonadales	Erythrobacteraceae	Altererythrobacter	0	0	0	16	9	10	21	0	16	63	237	1	0	4	27
Otu128717	Proteobacteria	Alphaproteobacteria	Rhizobiales	Hyphomicrobiaceae	Devosia	0	0	0	1	11	15	32	4	14	50	193	0	6	64	112
Otu64628	Actinobacteria	Actinobacteria	Actinomycetales	Micromonosporaceae	unclassified	0	0	0	0	21	22	3	0	46	1	12	0	22	191	62
Otu36933	Proteobacteria	Gammaproteobacteria	unclassified	unclassified	unclassified	0	0	0	0	0	0	76	0	0	3	44	0	0	1	163
Otu134519	Proteobacteria	Alphaproteobacteria	Alphaproteobacteria_incertae_sedis	Alphaproteobacteria_incertae_sedis_unclassified	Geminicoccus	0	1	1	12	67	52	148	5	124	18	284	4	8	1	32
Otu29879	Proteobacteria	Gammaproteobacteria	unclassified	unclassified	unclassified	0	0	0	0	0	49	5	0	1	248	25	0	0	16	3
Otu29972	Proteobacteria	Gammaproteobacteria	Alteromonadales	Alteromonadaceae	Microbulbifer	0	0	0	1	33	3	3	2	4	0	24	29	0	0	0
Otu128706	Proteobacteria	Alphaproteobacteria	Rhizobiales	Hyphomicrobiaceae	Devosia	0	0	0	16	1	24	12	3	8	147	120	0	0	63	16
Otu60097	Bacteroidetes	Sphingobacteriia	Sphingobacteriales	Rhodothermaceae	Rubrivirga	1	45	9	8	1295	3265	94	2	940	1359	158	0	87	1143	26
Otu64643	Bacteroidetes	Sphingobacteriia	Sphingobacteriales	Chitinophagaceae	Balneola	0	0	0	0	0	37	16	0	2	21	5	0	0	1	3
Otu128758	Proteobacteria	Alphaproteobacteria	Rhizobiales	Hyphomicrobiaceae	Pedomicrobium	0	0	0	4	7	2	45	0	9	3	44	0	1	2	29
Otu128732	Proteobacteria	Alphaproteobacteria	Rhizobiales	Rhodobiaceae	Methyloligella	0	1	0	5	64	31	28	0	83	7	31	0	63	75	71
Otu55876	Planctomycetes	Planctomycetia	Planctomycetales	Planctomycetaceae	unclassified	0	0	0	0	14	24	1	1	9	13	6	0	3	18	2
Otu102128	Planctomycetes	Planctomycetia	Planctomycetales	Planctomycetaceae	Planctomicrobium	0	0	0	0	19	17	0	0	24	32	1	0	4	6	0
Otu29915	Proteobacteria	Deltaproteobacteria	Myxococcales	Sandaracinaceae	Sandaracinus	0	0	0	14	5	14	8	25	18	2	0	5	2	0	0
Otu128769	Proteobacteria	Alphaproteobacteria	Rhizobiales	Hyphomicrobiaceae	Pelagibacterium	0	0	0	0	14	18	2	0	31	47	9	0	3	67	28
Otu118942	Proteobacteria	Alphaproteobacteria	Rhizobiales	Phyllobacteriaceae	Mesorhizobium	0	23	8	189	911	461	259	139	1886	2542	1888	427	201	454	866
Otu37023	Proteobacteria	Gammaproteobacteria	unclassified	unclassified	unclassified	0	0	0	7	0	18	15	28	0	16	11	0	0	1	10
Otu45476	Firmicutes	Bacilli	Bacillales	Paenibacillaceae 1	Paenibacillus	0	0	0	31	0	0	4	0	0	0	35	0	0	0	0
Otu23032	Acidobacteria	Acidobacteria_Gp6	Acidobacteria_Gp6_unclassified	Acidobacteria_Gp6_unclassified	Gp6	0	0	0	0	22	1	6	0	52	0	7	0	18	0	11
Otu16619	unclassified	unclassified	unclassified	unclassified	unclassified	0	2	0	0	85	37	33	2	230	11	21	0	42	8	4
Otu55851	Planctomycetes	Planctomycetia	Planctomycetales	Planctomycetaceae	Gimesia	0	0	1	1	40	33	21	1	71	31	22	0	13	38	28
Otu124138	Actinobacteria	Actinobacteria	Acidimicrobiales	unclassified	unclassified	0	0	0	16	2	2	18	5	2	1	42	20	0	4	111
Otu45459	Proteobacteria	Gammaproteobacteria	Xanthomonadales	Algiphilaceae	Algiphilus	0	0	0	1	4	17	13	0	17	36	41	0	4	2	2
Otu74029	Planctomycetes	Planctomycetia	Planctomycetales	Planctomycetaceae	Thermogutta	0	0	0	0	16	7	5	0	14	5	15	0	1	7	18
Otu64619	Bacteroidetes	Flavobacteriia	Flavobacteriales	Flavobacteriaceae	Sinomicrobium	0	0	0	1	8	16	6	1	5	207	20	0	0	31	16
Otu128697	Proteobacteria	Alphaproteobacteria	Rhizobiales	unclassified	unclassified	0	0	0	0	4	24	2	0	9	299	9	0	1	41	0
Otu108791	Actinobacteria	Actinobacteria	Actinomycetales	unclassified	unclassified	0	1	0	0	33	38	6	0	123	2	0	0	51	71	9
Otu128805	Proteobacteria	Alphaproteobacteria	Rhizobiales	Hyphomicrobiaceae	Pelagibacterium	1	0	0	77	8	8	25	23	10	15	103	34	7	18	1
Otu45479	Proteobacteria	Deltaproteobacteria	Myxococcales	Haliangiaceae	Haliangium	0	0	0	4	3	6	19	26	0	0	8	32	1	1	20
Otu36945	Proteobacteria	Gammaproteobacteria	Thiotrichales	Piscirickettsiaceae	Methylophaga	0	0	0	0	0	27	0	0	0	122	0	0	0	68	0
Otu30463	Proteobacteria	Gammaproteobacteria	Oceanospirillales	Oceanospirillaceae	unclassified	0	0	2	4	1	1	179	0	27	0	118	0	0	0	17
Otu64621	Bacteroidetes	Cytophagia	Cytophagales	Cyclobacteriaceae	Echinicola	0	0	0	0	3	20	3	0	2	263	4	0	0	47	3
Otu22990	Firmicutes	Bacilli	Bacillales	Bacillaceae 1	Bacillus	1	1	8	107	3	284	232	0	0	0	430	0	0	0	0
Otu37037	Chlamydiae	Chlamydiia	Chlamydiales	Simkaniaceae	Simkania	0	0	0	1	3	17	5	2	3	34	11	0	0	14	0
Otu69545	Bacteroidetes	Cytophagia	Cytophagales	Flammeovirgaceae	Fulvivirga	0	0	0	14	3	3	5	47	10	2	8	26	2	9	2
Otu23155	Proteobacteria	Gammaproteobacteria	Gammaproteobacteria_incertae_sedis	Gammaproteobacteria_incertae_sedis_unclassified	Litorivivens	0	0	0	0	2	13	13	0	19	37	11	0	0	2	5
Otu36924	Firmicutes	Bacilli	Bacillales	Bacillaceae 1	Bacillus	1	1	0	9	30	100	0	6	111	58	62	0	0	1	0
Otu128802	Proteobacteria	Alphaproteobacteria	Rhodospirillales	Rhodospirillaceae	unclassified	0	0	0	1	15	1	1	0	33	10	9	0	9	1	7
Otu37047	Proteobacteria	Gammaproteobacteria	Xanthomonadales	Xanthomonadaceae	Luteimonas	0	0	0	0	4	17	1	3	11	23	1	5	2	13	10
Otu64636	Bacteroidetes	Sphingobacteriia	Sphingobacteriales	Sphingobacteriaceae	unclassified	0	0	0	0	8	9	4	0	21	75	16	0	2	1	15
Otu128756	Proteobacteria	Alphaproteobacteria	Rhizobiales	Rhodobiaceae	Methyloligella	0	1	0	3	34	8	12	1	58	68	40	0	50	105	87
Otu128768	Proteobacteria	Alphaproteobacteria	Sphingomonadales	Sphingomonadaceae	Novosphingobium	1	2	1	2	130	20	28	1	102	53	85	0	14	37	52
Otu128693	Proteobacteria	Alphaproteobacteria	Rhizobiales	Hyphomicrobiaceae	Rhodoplanes	1	1	3	2	155	10	40	0	384	8	16	0	32	1	3
Otu104841	Chloroflexi	Thermomicrobia	Sphaerobacterales	Sphaerobacteraceae	Nitrolancea	2	8	7	25	247	249	101	34	265	165	76	3	421	566	211
Otu23075	Acidobacteria	unclassified	unclassified	unclassified	unclassified	0	0	0	0	5	4	11	1	29	4	1	0	29	3	0
Otu134526	Proteobacteria	Alphaproteobacteria	Rhodobacterales	Rhodobacteraceae	Ahrensia	0	0	0	0	0	6	17	0	0	134	83	0	0	10	29
Otu64653	Bacteroidetes	Flavobacteriia	Flavobacteriales	Cryomorphaceae	unclassified	0	0	0	2	2	1	17	3	34	2	8	0	0	0	0
Otu37009	Proteobacteria	Gammaproteobacteria	unclassified	unclassified	unclassified	0	0	0	1	2	14	0	0	3	58	0	0	1	12	0
Otu99610	Planctomycetes	Planctomycetia	Planctomycetales	Planctomycetaceae	Gimesia	0	5	10	20	264	57	77	24	363	22	107	0	53	22	64
Otu128690	Proteobacteria	Alphaproteobacteria	Rhizobiales	unclassified	unclassified	0	3	9	0	190	66	108	6	156	167	465	0	19	7	100
Otu51117	Planctomycetes	Planctomycetia	Planctomycetales	Planctomycetaceae	Gimesia	0	0	0	2	10	1	1	6	19	13	64	3	1	0	7
Otu134542	unclassified	unclassified	unclassified	unclassified	unclassified	0	0	0	1	1	12	4	0	1	33	11	0	0	62	26
Otu29870	Proteobacteria	Gammaproteobacteria	Chromatiales	unclassified	unclassified	0	3	5	4	62	44	186	0	338	15	39	0	9	0	0
Otu119021	Proteobacteria	Alphaproteobacteria	Alphaproteobacteria_incertae_sedis	Alphaproteobacteria_incertae_sedis_unclassified	Geminicoccus	0	0	3	8	30	25	52	6	64	4	20	0	18	4	32
Otu10762	unclassified	unclassified	unclassified	unclassified	unclassified	0	7	5	15	66	163	137	28	27	347	155	4	5	109	100
Otu134522	Proteobacteria	Alphaproteobacteria	Rhizobiales	unclassified	unclassified	0	3	0	4	38	26	37	8	70	8	21	0	31	35	87
Otu124141	Proteobacteria	Alphaproteobacteria	Rhizobiales	unclassified	unclassified	1	1	3	10	54	43	84	9	69	51	111	5	73	577	1423
Otu55848	Bacteroidetes	Sphingobacteriia	Sphingobacteriales	Chitinophagaceae	Gracilimonas	3	29	8	44	422	309	391	39	191	290	277	5	16	137	276
Otu64625	Bacteroidetes	Flavobacteriia	Flavobacteriales	Flavobacteriaceae	Muricauda	1	0	0	8	24	2	25	22	78	17	44	7	56	41	96
Otu128698	Proteobacteria	Alphaproteobacteria	Rhizobiales	Phyllobacteriaceae	unclassified	3	8	4	17	198	195	54	22	342	655	308	63	178	302	100
Otu128724	Proteobacteria	Alphaproteobacteria	unclassified	unclassified	unclassified	1	3	4	43	3	64	215	97	111	57	79	3	1	2	10
Otu128715	Proteobacteria	Alphaproteobacteria	Rhodospirillales	Rhodospirillaceae	unclassified	3	2	7	9	173	113	91	9	263	177	237	7	75	63	161
Otu124038	Candidatus Saccharibacteria	Candidatus Saccharibacteria_unclassified	Candidatus Saccharibacteria_unclassified	Candidatus Saccharibacteria_unclassified	Saccharibacteria_genera_incertae_sedis	0	1	1	1	1	63	3	0	0	67	1	0	0	6	1
Otu29830	Proteobacteria	Gammaproteobacteria	Alteromonadales	Alteromonadaceae	Haliea	1	48	19	880	171	215	290	1896	727	1008	211	1738	183	477	188
Otu64618	Bacteroidetes	Flavobacteriia	Flavobacteriales	Flavobacteriaceae	Sinomicrobium	4	1	0	3	85	104	15	16	69	121	36	5	20	65	12
Otu118945	Proteobacteria	Alphaproteobacteria	Sphingomonadales	Erythrobacteraceae	Porphyrobacter	12	6	7	63	286	276	170	30	688	767	1004	115	300	822	1851
Otu22979	Proteobacteria	Gammaproteobacteria	Chromatiales	unclassified	unclassified	2	24	19	43	378	237	163	30	321	60	609	24	168	137	366
Otu60131	Bacteroidetes	Flavobacteriia	Flavobacteriales	Cryomorphaceae	Owenweeksia	0	1	0	0	8	10	14	5	80	12	15	0	3	1	8
Otu36937	Actinobacteria	Actinobacteria	unclassified	unclassified	unclassified	2	4	4	10	37	76	50	6	74	120	77	4	138	270	43
Otu128689	Proteobacteria	Alphaproteobacteria	Rhodospirillales	Rhodospirillaceae	Pelagibius	25	37	0	452	67	391	423	1518	0	0	391	231	11	34	264
Otu118959	Proteobacteria	Alphaproteobacteria	Rhizobiales	Phyllobacteriaceae	Mesorhizobium	11	6	3	6	240	68	9	78	1109	1261	111	11	228	228	80
Otu134517	Proteobacteria	Alphaproteobacteria	Rhodospirillales	Rhodospirillaceae	Limimonas	2	14	5	11	141	36	29	4	373	562	156	1	65	90	82
Otu23020	Proteobacteria	Gammaproteobacteria	unclassified	unclassified	unclassified	0	2	0	0	1	23	8	0	0	134	131	0	0	29	71
Otu118946	Proteobacteria	Alphaproteobacteria	Rhizobiales	Hyphomicrobiaceae	Devosia	3	51	0	111	206	148	37	50	663	655	181	28	206	394	72
Otu29919	Proteobacteria	Gammaproteobacteria	Chromatiales	unclassified	unclassified	0	8	2	3	21	66	7	9	192	40	0	0	0	0	0
Otu29840	Acidobacteria	Acidobacteria_Gp10	Acidobacteria_Gp10_unclassified	Acidobacteria_Gp10_unclassified	Gp10	24	17	6	49	242	272	77	7	873	152	285	47	210	125	101
Enriched OTUs shared by rhizosphere and endosphere
Otu118941	Acidobacteria	Acidobacteria_Gp4	Acidobacteria_Gp4_unclassified	Acidobacteria_Gp4_unclassified	unclassified	0	0	0	3	2029	60	27	0	1421	25	38	0	232	38	29
Otu108776	Parcubacteria	Parcubacteria_unclassified	Parcubacteria_unclassified	Parcubacteria_unclassified	Parcubacteria_genera_incertae_sedis	0	0	0	4	954	369	44	0	235	36	10	0	21	9	5
Otu128686	Proteobacteria	Alphaproteobacteria	Sphingomonadales	Sphingomonadaceae	Sphingorhabdus	0	0	0	23	396	130	185	9	414	440	2208	11	62	249	926
Otu16609	Proteobacteria	Gammaproteobacteria	Alteromonadales	Alteromonadaceae	Microbulbifer	0	0	0	0	25	594	70	0	0	719	65	0	0	1356	10
Otu128692	Proteobacteria	Alphaproteobacteria	Sphingomonadales	Sphingomonadaceae	unclassified	0	0	0	2	402	1	2	0	273	4	2	0	91	4	15
Otu51078	Planctomycetes	Planctomycetia	Planctomycetales	Planctomycetaceae	Gimesia	0	0	0	0	291	38	0	0	508	60	0	0	82	28	0
Otu36905	Proteobacteria	Gammaproteobacteria	Chromatiales	Ectothiorhodospiraceae	unclassified	0	0	0	7	22	390	0	0	2	473	0	0	0	307	0
Otu124100	Proteobacteria	Alphaproteobacteria	Rhizobiales	unclassified	unclassified	0	0	0	7	206	87	41	1	1236	2552	580	4	259	265	261
Otu16610	Proteobacteria	Gammaproteobacteria	Arenicellales	Arenicellaceae	Arenicella	0	4	0	556	1553	647	252	616	1330	580	1341	279	221	461	949
Otu29892	Proteobacteria	Gammaproteobacteria	Alteromonadales	Alteromonadaceae	Microbulbifer	0	0	0	65	119	35	119	23	28	33	100	0	5	99	31
Otu60102	Bacteroidetes	unclassified	unclassified	unclassified	unclassified	0	0	0	0	206	55	3	0	397	83	2	0	24	21	1
Otu23006	Acidobacteria	Acidobacteria_Gp6	Acidobacteria_Gp6_unclassified	Acidobacteria_Gp6_unclassified	Gp6	0	0	0	0	219	25	5	0	0	21	11	0	7	26	18
Otu128704	Proteobacteria	Alphaproteobacteria	unclassified	unclassified	unclassified	0	0	0	6	192	21	44	1	317	68	173	6	18	6	42
Otu124028	Firmicutes	unclassified	unclassified	unclassified	unclassified	0	0	0	8	160	21	36	0	102	1	27	0	34	18	17
Otu60106	Bacteroidetes	Sphingobacteriia	Sphingobacteriales	Saprospiraceae	unclassified	0	0	0	8	9	208	41	5	1	69	116	0	0	102	28
Otu55846	Planctomycetes	Planctomycetia	Planctomycetales	Planctomycetaceae	unclassified	0	0	0	0	145	42	10	0	188	42	43	0	16	15	20
Otu128735	Proteobacteria	Alphaproteobacteria	Rhizobiales	Rhodobiaceae	Rhodoligotrophos	0	0	0	3	128	37	0	3	388	110	0	0	57	59	0
Otu134520	Proteobacteria	Alphaproteobacteria	Rhodospirillales	Rhodospirillaceae	unclassified	0	0	0	1	140	15	9	0	258	46	11	0	42	6	2
Otu29888	Verrucomicrobia	Verrucomicrobiae	Verrucomicrobiales	Verrucomicrobiaceae	unclassified	0	0	0	2	116	37	1	1	73	147	52	0	16	2	14
Otu114198	Candidatus Saccharibacteria	Candidatus Saccharibacteria_unclassified	Candidatus Saccharibacteria_unclassified	Candidatus Saccharibacteria_unclassified	Saccharibacteria_genera_incertae_sedis	0	0	0	187	0	2	1	119	0	0	0	41	0	0	1
Otu104829	Actinobacteria	Actinobacteria	Actinomycetales	Pseudonocardiaceae	Actinophytocola	0	0	0	3	7	122	70	0	35	70	27	0	140	1624	1470
Otu104938	Actinobacteria	Actinobacteria	Nitriliruptorales	Nitriliruptoraceae	Nitriliruptor	0	0	0	0	89	55	4	0	60	4	5	1	22	42	11
Otu55855	Bacteroidetes	Sphingobacteriia	Sphingobacteriales	Saprospiraceae	unclassified	0	0	0	3	109	9	23	4	40	1	67	1	121	21	108
Otu64611	Bacteroidetes	Flavobacteriia	Flavobacteriales	Flavobacteriaceae	unclassified	0	0	0	12	73	2	54	15	79	1	49	0	33	4	192
Otu99624	Actinobacteria	Actinobacteria	Actinomycetales	Pseudonocardiaceae	Actinophytocola	0	0	0	7	49	34	63	2	152	25	31	0	1222	1872	2892
Otu29844	Proteobacteria	Deltaproteobacteria	Myxococcales	Sandaracinaceae	Sandaracinus	0	0	0	6	1	40	149	23	7	29	113	1	12	38	341
Otu124036	Candidatus Saccharibacteria	Candidatus Saccharibacteria_unclassified	Candidatus Saccharibacteria_unclassified	Candidatus Saccharibacteria_unclassified	Saccharibacteria_genera_incertae_sedis	0	0	1	1	200	158	8	5	41	7	8	0	27	42	0
Otu74023	Bacteroidetes	Sphingobacteriia	Sphingobacteriales	Rhodothermaceae	unclassified	0	0	0	0	79	18	26	0	28	5	12	0	14	12	34
Otu69569	Planctomycetes	Planctomycetia	Planctomycetales	Planctomycetaceae	Blastopirellula	0	0	0	9	88	11	0	10	170	3	12	9	41	5	35
Otu110023	Verrucomicrobia	Spartobacteria	Spartobacteria_unclassified	Spartobacteria_unclassified	Terrimicrobium	0	0	0	0	50	41	46	0	31	75	141	0	0	19	76
Otu29832	Proteobacteria	Gammaproteobacteria	Chromatiales	Thioalkalispiraceae	Thioprofundum	0	3	0	9	428	271	146	21	1788	313	48	7	132	42	60
Otu29843	Actinobacteria	Actinobacteria	Solirubrobacterales	unclassified	unclassified	0	0	0	6	30	55	46	2	141	231	103	0	165	582	594
Otu104998	Actinobacteria	Actinobacteria	Actinomycetales	Nocardiaceae	Nocardia	0	0	0	28	31	41	28	30	46	28	10	229	77	350	185
Otu51068	Bacteroidetes	Flavobacteriia	Flavobacteriales	Flavobacteriaceae	unclassified	0	2	0	22	413	24	51	20	1453	301	440	70	64	16	109
Otu29883	Actinobacteria	Thermoleophilia	Thermoleophilales	Thermoleophilaceae	Thermoleophilum	0	0	0	0	56	26	25	0	147	17	12	0	176	24	53
Otu60124	Bacteroidetes	Sphingobacteriia	Sphingobacteriales	Saprospiraceae	unclassified	0	0	0	0	77	11	4	0	37	17	16	0	21	22	17
Otu128712	Candidatus Saccharibacteria	Candidatus Saccharibacteria_unclassified	Candidatus Saccharibacteria_unclassified	Candidatus Saccharibacteria_unclassified	Saccharibacteria_genera_incertae_sedis	0	0	0	0	75	7	5	0	19	0	8	0	13	1	12
Otu55850	Planctomycetes	Planctomycetia	Planctomycetales	Planctomycetaceae	unclassified	0	0	0	1	45	30	22	3	64	16	29	3	38	21	137
Otu128727	Proteobacteria	Alphaproteobacteria	Rhodospirillales	Rhodospirillaceae	Insolitispirillum	0	0	0	1	73	2	3	0	212	3	4	0	78	1	6
Otu124046	Proteobacteria	Alphaproteobacteria	Rhodobacterales	Rhodobacteraceae	unclassified	1	0	0	109	113	137	30	60	174	312	168	33	18	82	18
Otu102669	Actinobacteria	Actinobacteria	Actinomycetales	Nocardiaceae	unclassified	0	0	0	1	53	20	4	0	95	13	0	0	146	149	25
Otu118949	Proteobacteria	Alphaproteobacteria	Rhizobiales	Phyllobacteriaceae	Aquamicrobium	0	1	0	51	98	93	12	116	613	660	80	346	99	89	56
Otu36956	Acidobacteria	Acidobacteria_Gp10	Acidobacteria_Gp10_unclassified	Acidobacteria_Gp10_unclassified	Gp10	0	0	0	87	0	0	0	24	1	0	0	49	0	0	0
Otu118977	Proteobacteria	Alphaproteobacteria	Rhizobiales	Phyllobacteriaceae	unclassified	0	1	0	75	122	13	26	59	153	23	102	0	34	8	48
Otu64614	Bacteroidetes	Flavobacteriia	Flavobacteriales	Flavobacteriaceae	unclassified	0	0	0	21	1	58	15	64	2	179	27	2	0	41	15
Otu64632	Bacteroidetes	Flavobacteriia	Flavobacteriales	Flavobacteriaceae	unclassified	0	0	0	8	47	4	17	11	30	0	52	0	1	4	37
Otu55858	Planctomycetes	Planctomycetia	Planctomycetales	Planctomycetaceae	Pirellula	0	0	0	0	49	19	2	0	21	5	4	0	6	19	3
Otu60100	Bacteroidetes	Flavobacteriia	Flavobacteriales	Flavobacteriaceae	Galbibacter	0	1	0	14	80	46	124	6	183	760	226	7	21	215	511
Otu51100	Planctomycetes	Planctomycetia	Planctomycetales	Planctomycetaceae	Thermogutta	0	0	0	1	16	3	76	0	20	2	29	0	3	3	34
Otu134532	Proteobacteria	Alphaproteobacteria	Rhodospirillales	Rhodospirillaceae	unclassified	0	0	0	10	13	10	57	8	19	4	29	2	1	3	47
Otu22984	Proteobacteria	Gammaproteobacteria	Chromatiales	Thioalkalispiraceae	Thioprofundum	0	1	0	12	123	33	26	16	266	28	16	0	17	15	10
Otu74026	Planctomycetes	Planctomycetia	Planctomycetales	Planctomycetaceae	Blastopirellula	0	0	0	5	43	7	5	2	50	1	9	0	6	1	18
Otu60095	Bacteroidetes	Flavobacteriia	Flavobacteriales	Flavobacteriaceae	unclassified	1	1	0	0	14	416	64	0	53	1095	153	0	4	404	224
Otu134524	Proteobacteria	Alphaproteobacteria	Rhizobiales	Hyphomicrobiaceae	unclassified	0	0	0	16	25	4	26	25	27	15	52	2	11	98	210
Otu69528	Actinobacteria	Actinobacteria	Actinomycetales	Micromonosporaceae	unclassified	0	0	0	0	22	43	0	0	96	12	0	0	17	20	0
Otu24786	Proteobacteria	Gammaproteobacteria	Alteromonadales	Alteromonadaceae	Haliea	0	0	0	1	0	72	0	0	0	0	0	0	0	0	257
Otu102105	Actinobacteria	Actinobacteria	Actinomycetales	Jiangellaceae	Jiangella	0	0	0	0	3	52	22	0	20	18	15	0	165	208	4
Otu36927	Chlamydiae	Chlamydiia	Chlamydiales	Parachlamydiaceae	unclassified	0	0	0	0	0	63	11	0	0	106	60	0	0	14	76
Otu74038	Actinobacteria	Actinobacteria	Actinomycetales	Glycomycetaceae	Glycomyces	0	0	0	0	18	30	21	0	18	2	9	0	32	16	0
Otu118968	Actinobacteria	Actinobacteria	Acidimicrobiales	Iamiaceae	unclassified	0	0	0	1	31	10	21	6	124	0	4	0	35	4	9
Otu36970	Proteobacteria	Gammaproteobacteria	Alteromonadales	Alteromonadaceae	Microbulbifer	0	0	0	0	5	58	0	0	3	34	3	0	0	34	1
Otu124066	Proteobacteria	Alphaproteobacteria	Rhizobiales	Rhizobiales_incertae_sedis	Bauldia	0	0	0	0	39	8	3	0	60	23	21	0	57	42	32
Otu29913	Proteobacteria	Gammaproteobacteria	unclassified	unclassified	unclassified	0	0	0	0	3	26	44	1	10	132	72	0	2	2	60
Otu108778	Candidatus Saccharibacteria	Candidatus Saccharibacteria_unclassified	Candidatus Saccharibacteria_unclassified	Candidatus Saccharibacteria_unclassified	Saccharibacteria_genera_incertae_sedis	0	0	0	1	6	5	64	0	5	9	112	0	68	102	803
Otu64620	Bacteroidetes	Flavobacteriia	Flavobacteriales	Flavobacteriaceae	Marixanthomonas	0	0	0	2	1	49	6	0	1	113	13	0	0	96	1
Otu64637	Bacteroidetes	Sphingobacteriia	Sphingobacteriales	Saprospiraceae	Phaeodactylibacter	0	0	0	10	22	4	16	7	8	1	40	0	1	0	49
Otu60103	Actinobacteria	Actinobacteria	Actinomycetales	Nocardioidaceae	Nocardioides	0	1	0	82	37	23	14	75	134	22	8	261	156	218	52
Otu134521	Proteobacteria	Alphaproteobacteria	Sphingomonadales	Erythrobacteraceae	Altererythrobacter	0	0	0	16	9	10	21	0	16	63	237	1	0	4	27
Otu128717	Proteobacteria	Alphaproteobacteria	Rhizobiales	Hyphomicrobiaceae	Devosia	0	0	0	1	11	15	32	4	14	50	193	0	6	64	112
Otu64628	Actinobacteria	Actinobacteria	Actinomycetales	Micromonosporaceae	unclassified	0	0	0	0	21	22	3	0	46	1	12	0	22	191	62
Otu36933	Proteobacteria	Gammaproteobacteria	unclassified	unclassified	unclassified	0	0	0	0	0	0	76	0	0	3	44	0	0	1	163
Otu134519	Proteobacteria	Alphaproteobacteria	Alphaproteobacteria_incertae_sedis	Alphaproteobacteria_incertae_sedis_unclassified	Geminicoccus	0	1	1	12	67	52	148	5	124	18	284	4	8	1	32
Otu29972	Proteobacteria	Gammaproteobacteria	Alteromonadales	Alteromonadaceae	Microbulbifer	0	0	0	1	33	3	3	2	4	0	24	29	0	0	0
Otu128706	Proteobacteria	Alphaproteobacteria	Rhizobiales	Hyphomicrobiaceae	Devosia	0	0	0	16	1	24	12	3	8	147	120	0	0	63	16
Otu60097	Bacteroidetes	Sphingobacteriia	Sphingobacteriales	Rhodothermaceae	Rubrivirga	1	45	9	8	1295	3265	94	2	940	1359	158	0	87	1143	26
Otu128758	Proteobacteria	Alphaproteobacteria	Rhizobiales	Hyphomicrobiaceae	Pedomicrobium	0	0	0	4	7	2	45	0	9	3	44	0	1	2	29
Otu128732	Proteobacteria	Alphaproteobacteria	Rhizobiales	Rhodobiaceae	Methyloligella	0	1	0	5	64	31	28	0	83	7	31	0	63	75	71
Otu128769	Proteobacteria	Alphaproteobacteria	Rhizobiales	Hyphomicrobiaceae	Pelagibacterium	0	0	0	0	14	18	2	0	31	47	9	0	3	67	28
Otu118942	Proteobacteria	Alphaproteobacteria	Rhizobiales	Phyllobacteriaceae	Mesorhizobium	0	23	8	189	911	461	259	139	1886	2542	1888	427	201	454	866
Otu23032	Acidobacteria	Acidobacteria_Gp6	Acidobacteria_Gp6_unclassified	Acidobacteria_Gp6_unclassified	Gp6	0	0	0	0	22	1	6	0	52	0	7	0	18	0	11
Otu16619	unclassified	unclassified	unclassified	unclassified	unclassified	0	2	0	0	85	37	33	2	230	11	21	0	42	8	4
Otu55851	Planctomycetes	Planctomycetia	Planctomycetales	Planctomycetaceae	Gimesia	0	0	1	1	40	33	21	1	71	31	22	0	13	38	28
Otu124138	Actinobacteria	Actinobacteria	Acidimicrobiales	unclassified	unclassified	0	0	0	16	2	2	18	5	2	1	42	20	0	4	111
Otu64619	Bacteroidetes	Flavobacteriia	Flavobacteriales	Flavobacteriaceae	Sinomicrobium	0	0	0	1	8	16	6	1	5	207	20	0	0	31	16
Otu128697	Proteobacteria	Alphaproteobacteria	Rhizobiales	unclassified	unclassified	0	0	0	0	4	24	2	0	9	299	9	0	1	41	0
Otu108791	Actinobacteria	Actinobacteria	Actinomycetales	unclassified	unclassified	0	1	0	0	33	38	6	0	123	2	0	0	51	71	9
Otu128805	Proteobacteria	Alphaproteobacteria	Rhizobiales	Hyphomicrobiaceae	Pelagibacterium	1	0	0	77	8	8	25	23	10	15	103	34	7	18	1
Otu108874	Actinobacteria	Actinobacteria	Actinomycetales	Nocardiaceae	Nocardia	0	0	0	0	6	11	13	0	3	1	12	0	0	9	51
Otu45479	Proteobacteria	Deltaproteobacteria	Myxococcales	Haliangiaceae	Haliangium	0	0	0	4	3	6	19	26	0	0	8	32	1	1	20
Otu36945	Proteobacteria	Gammaproteobacteria	Thiotrichales	Piscirickettsiaceae	Methylophaga	0	0	0	0	0	27	0	0	0	122	0	0	0	68	0
Otu64621	Bacteroidetes	Cytophagia	Cytophagales	Cyclobacteriaceae	Echinicola	0	0	0	0	3	20	3	0	2	263	4	0	0	47	3
Otu108809	Candidatus Saccharibacteria	Candidatus Saccharibacteria_unclassified	Candidatus Saccharibacteria_unclassified	Candidatus Saccharibacteria_unclassified	Saccharibacteria_genera_incertae_sedis	0	0	0	0	1	7	25	0	0	10	4	0	1	188	16
Otu69545	Bacteroidetes	Cytophagia	Cytophagales	Flammeovirgaceae	Fulvivirga	0	0	0	14	3	3	5	47	10	2	8	26	2	9	2
Otu108922	Actinobacteria	Actinobacteria	Actinomycetales	Promicromonosporaceae	Promicromonospora	0	0	0	0	9	11	2	0	0	4	0	0	0	32	11
Otu37047	Proteobacteria	Gammaproteobacteria	Xanthomonadales	Xanthomonadaceae	Luteimonas	0	0	0	0	4	17	1	3	11	23	1	5	2	13	10
Otu128721	unclassified	unclassified	unclassified	unclassified	unclassified	0	0	0	0	0	0	32	0	0	0	22	0	0	0	27
Otu128756	Proteobacteria	Alphaproteobacteria	Rhizobiales	Rhodobiaceae	Methyloligella	0	1	0	3	34	8	12	1	58	68	40	0	50	105	87
Otu128768	Proteobacteria	Alphaproteobacteria	Sphingomonadales	Sphingomonadaceae	Novosphingobium	1	2	1	2	130	20	28	1	102	53	85	0	14	37	52
Otu104841	Chloroflexi	Thermomicrobia	Sphaerobacterales	Sphaerobacteraceae	Nitrolancea	2	8	7	25	247	249	101	34	265	165	76	3	421	566	211
Otu23075	Acidobacteria	unclassified	unclassified	unclassified	unclassified	0	0	0	0	5	4	11	1	29	4	1	0	29	3	0
Otu134526	Proteobacteria	Alphaproteobacteria	Rhodobacterales	Rhodobacteraceae	Ahrensia	0	0	0	0	0	6	17	0	0	134	83	0	0	10	29
Otu69556	Actinobacteria	Actinobacteria	Actinomycetales	Promicromonosporaceae	Myceligenerans	0	0	0	1	5	1	13	0	6	4	10	6	3	44	2
Otu134542	unclassified	unclassified	unclassified	unclassified	unclassified	0	0	0	1	1	12	4	0	1	33	11	0	0	62	26
Otu134555	Proteobacteria	Alphaproteobacteria	Caulobacterales	Hyphomonadaceae	unclassified	0	1	0	9	4	1	51	1	0	1	37	1	0	2	28
Otu119021	Proteobacteria	Alphaproteobacteria	Alphaproteobacteria_incertae_sedis	Alphaproteobacteria_incertae_sedis_unclassified	Geminicoccus	0	0	3	8	30	25	52	6	64	4	20	0	18	4	32
Otu99655	Actinobacteria	Actinobacteria	Actinomycetales	Streptomycetaceae	Streptomyces	1	1	0	21	13	25	53	0	18	0	41	30	13	196	76
Otu10762	unclassified	unclassified	unclassified	unclassified	unclassified	0	7	5	15	66	163	137	28	27	347	155	4	5	109	100
Otu36974	Acidobacteria	Acidobacteria_Gp10	Acidobacteria_Gp10_unclassified	Acidobacteria_Gp10_unclassified	Gp10	0	0	1	6	3	0	53	0	3	0	37	0	0	0	33
Otu134522	Proteobacteria	Alphaproteobacteria	Rhizobiales	unclassified	unclassified	0	3	0	4	38	26	37	8	70	8	21	0	31	35	87
Otu124141	Proteobacteria	Alphaproteobacteria	Rhizobiales	unclassified	unclassified	1	1	3	10	54	43	84	9	69	51	111	5	73	577	1423
Otu64699	Planctomycetes	Planctomycetia	Planctomycetales	Planctomycetaceae	Blastopirellula	0	3	1	14	41	41	26	0	38	7	18	10	4	38	19
Otu64625	Bacteroidetes	Flavobacteriia	Flavobacteriales	Flavobacteriaceae	Muricauda	1	0	0	8	24	2	25	22	78	17	44	7	56	41	96
Otu128698	Proteobacteria	Alphaproteobacteria	Rhizobiales	Phyllobacteriaceae	unclassified	3	8	4	17	198	195	54	22	342	655	308	63	178	302	100
Otu128715	Proteobacteria	Alphaproteobacteria	Rhodospirillales	Rhodospirillaceae	unclassified	3	2	7	9	173	113	91	9	263	177	237	7	75	63	161
Otu29830	Proteobacteria	Gammaproteobacteria	Alteromonadales	Alteromonadaceae	Haliea	1	48	19	880	171	215	290	1896	727	1008	211	1738	183	477	188
Otu114202	Actinobacteria	unclassified	unclassified	unclassified	unclassified	0	2	1	3	41	7	26	0	52	3	11	1	43	6	5
Otu128711	Actinobacteria	Actinobacteria	Acidimicrobiales	Iamiaceae	Aquihabitans	0	4	0	15	28	27	38	7	32	5	27	6	25	20	43
Otu124045	Actinobacteria	Actinobacteria	Acidimicrobiales	unclassified	unclassified	1	7	5	11	121	89	89	4	132	6	74	0	32	36	96
Otu108780	Actinobacteria	Actinobacteria	Actinomycetales	Mycobacteriaceae	Mycobacterium	1	3	0	2	20	52	61	2	35	25	48	1	53	114	171
Otu118945	Proteobacteria	Alphaproteobacteria	Sphingomonadales	Erythrobacteraceae	Porphyrobacter	12	6	7	63	286	276	170	30	688	767	1004	115	300	822	1851
Otu22979	Proteobacteria	Gammaproteobacteria	Chromatiales	unclassified	unclassified	2	24	19	43	378	237	163	30	321	60	609	24	168	137	366
Otu55879	Planctomycetes	Planctomycetia	Planctomycetales	Planctomycetaceae	unclassified	0	1	0	5	13	4	6	5	8	0	3	22	2	0	8
Otu102164	Actinobacteria	Actinobacteria	Actinomycetales	Mycobacteriaceae	Mycobacterium	0	1	0	1	8	19	0	0	10	2	0	0	16	14	0
Otu124069	Actinobacteria	Actinobacteria	Acidimicrobiales	Acidimicrobiaceae	Ilumatobacter	0	1	1	0	10	29	11	0	23	16	5	0	71	28	22
Otu55861	Planctomycetes	Planctomycetia	Planctomycetales	Planctomycetaceae	Pirellula	0	1	1	3	9	7	24	0	13	0	19	12	1	2	41
Otu36937	Actinobacteria	Actinobacteria	unclassified	unclassified	unclassified	2	4	4	10	37	76	50	6	74	120	77	4	138	270	43
Otu118959	Proteobacteria	Alphaproteobacteria	Rhizobiales	Phyllobacteriaceae	Mesorhizobium	11	6	3	6	240	68	9	78	1109	1261	111	11	228	228	80
Otu23020	Proteobacteria	Gammaproteobacteria	unclassified	unclassified	unclassified	0	2	0	0	1	23	8	0	0	134	131	0	0	29	71
Otu118946	Proteobacteria	Alphaproteobacteria	Rhizobiales	Hyphomicrobiaceae	Devosia	3	51	0	111	206	148	37	50	663	655	181	28	206	394	72
Otu69530	Planctomycetes	Planctomycetia	Planctomycetales	Planctomycetaceae	Blastopirellula	3	9	7	114	36	7	53	184	44	1	93	126	8	2	198
Enriched OTUs shared by rhizoplane and endosphere
Otu124100	Proteobacteria	Alphaproteobacteria	Rhizobiales	unclassified	unclassified	0	0	0	7	206	87	41	1	1236	2552	580	4	259	265	261
Otu128686	Proteobacteria	Alphaproteobacteria	Sphingomonadales	Sphingomonadaceae	Sphingorhabdus	0	0	0	23	396	130	185	9	414	440	2208	11	62	249	926
Otu118941	Acidobacteria	Acidobacteria_Gp4	Acidobacteria_Gp4_unclassified	Acidobacteria_Gp4_unclassified	unclassified	0	0	0	3	2029	60	27	0	1421	25	38	0	232	38	29
Otu16609	Proteobacteria	Gammaproteobacteria	Alteromonadales	Alteromonadaceae	Microbulbifer	0	0	0	0	25	594	70	0	0	719	65	0	0	1356	10
Otu36905	Proteobacteria	Gammaproteobacteria	Chromatiales	Ectothiorhodospiraceae	unclassified	0	0	0	7	22	390	0	0	2	473	0	0	0	307	0
Otu51078	Planctomycetes	Planctomycetia	Planctomycetales	Planctomycetaceae	Gimesia	0	0	0	0	291	38	0	0	508	60	0	0	82	28	0
Otu128704	Proteobacteria	Alphaproteobacteria	unclassified	unclassified	unclassified	0	0	0	6	192	21	44	1	317	68	173	6	18	6	42
Otu29843	Actinobacteria	Actinobacteria	Solirubrobacterales	unclassified	unclassified	0	0	0	6	30	55	46	2	141	231	103	0	165	582	594
Otu128735	Proteobacteria	Alphaproteobacteria	Rhizobiales	Rhodobiaceae	Rhodoligotrophos	0	0	0	3	128	37	0	3	388	110	0	0	57	59	0
Otu118949	Proteobacteria	Alphaproteobacteria	Rhizobiales	Phyllobacteriaceae	Aquamicrobium	0	1	0	51	98	93	12	116	613	660	80	346	99	89	56
Otu60102	Bacteroidetes	unclassified	unclassified	unclassified	unclassified	0	0	0	0	206	55	3	0	397	83	2	0	24	21	1
Otu17044	Acidobacteria	Acidobacteria_Gp6	Acidobacteria_Gp6_unclassified	Acidobacteria_Gp6_unclassified	Gp6	0	0	0	0	0	0	0	0	440	0	0	0	120	0	0
Otu60100	Bacteroidetes	Flavobacteriia	Flavobacteriales	Flavobacteriaceae	Galbibacter	0	1	0	14	80	46	124	6	183	760	226	7	21	215	511
Otu128697	Proteobacteria	Alphaproteobacteria	Rhizobiales	unclassified	unclassified	0	0	0	0	4	24	2	0	9	299	9	0	1	41	0
Otu51068	Bacteroidetes	Flavobacteriia	Flavobacteriales	Flavobacteriaceae	unclassified	0	2	0	22	413	24	51	20	1453	301	440	70	64	16	109
Otu16610	Proteobacteria	Gammaproteobacteria	Arenicellales	Arenicellaceae	Arenicella	0	4	0	556	1553	647	252	616	1330	580	1341	279	221	461	949
Otu64621	Bacteroidetes	Cytophagia	Cytophagales	Cyclobacteriaceae	Echinicola	0	0	0	0	3	20	3	0	2	263	4	0	0	47	3
Otu64614	Bacteroidetes	Flavobacteriia	Flavobacteriales	Flavobacteriaceae	unclassified	0	0	0	21	1	58	15	64	2	179	27	2	0	41	15
Otu134521	Proteobacteria	Alphaproteobacteria	Sphingomonadales	Erythrobacteraceae	Altererythrobacter	0	0	0	16	9	10	21	0	16	63	237	1	0	4	27
Otu134520	Proteobacteria	Alphaproteobacteria	Rhodospirillales	Rhodospirillaceae	unclassified	0	0	0	1	140	15	9	0	258	46	11	0	42	6	2
Otu128706	Proteobacteria	Alphaproteobacteria	Rhizobiales	Hyphomicrobiaceae	Devosia	0	0	0	16	1	24	12	3	8	147	120	0	0	63	16
Otu29888	Verrucomicrobia	Verrucomicrobiae	Verrucomicrobiales	Verrucomicrobiaceae	unclassified	0	0	0	2	116	37	1	1	73	147	52	0	16	2	14
Otu64619	Bacteroidetes	Flavobacteriia	Flavobacteriales	Flavobacteriaceae	Sinomicrobium	0	0	0	1	8	16	6	1	5	207	20	0	0	31	16
Otu108776	Parcubacteria	Parcubacteria_unclassified	Parcubacteria_unclassified	Parcubacteria_unclassified	Parcubacteria_genera_incertae_sedis	0	0	0	4	954	369	44	0	235	36	10	0	21	9	5
Otu29832	Proteobacteria	Gammaproteobacteria	Chromatiales	Thioalkalispiraceae	Thioprofundum	0	3	0	9	428	271	146	21	1788	313	48	7	132	42	60
Otu55846	Planctomycetes	Planctomycetia	Planctomycetales	Planctomycetaceae	unclassified	0	0	0	0	145	42	10	0	188	42	43	0	16	15	20
Otu128692	Proteobacteria	Alphaproteobacteria	Sphingomonadales	Sphingomonadaceae	unclassified	0	0	0	2	402	1	2	0	273	4	2	0	91	4	15
Otu128717	Proteobacteria	Alphaproteobacteria	Rhizobiales	Hyphomicrobiaceae	Devosia	0	0	0	1	11	15	32	4	14	50	193	0	6	64	112
Otu110023	Verrucomicrobia	Spartobacteria	Spartobacteria_unclassified	Spartobacteria_unclassified	Terrimicrobium	0	0	0	0	50	41	46	0	31	75	141	0	0	19	76
Otu60095	Bacteroidetes	Flavobacteriia	Flavobacteriales	Flavobacteriaceae	unclassified	1	1	0	0	14	416	64	0	53	1095	153	0	4	404	224
Otu134526	Proteobacteria	Alphaproteobacteria	Rhodobacterales	Rhodobacteraceae	Ahrensia	0	0	0	0	0	6	17	0	0	134	83	0	0	10	29
Otu29913	Proteobacteria	Gammaproteobacteria	unclassified	unclassified	unclassified	0	0	0	0	3	26	44	1	10	132	72	0	2	2	60
Otu128727	Proteobacteria	Alphaproteobacteria	Rhodospirillales	Rhodospirillaceae	Insolitispirillum	0	0	0	1	73	2	3	0	212	3	4	0	78	1	6
Otu99624	Actinobacteria	Actinobacteria	Actinomycetales	Pseudonocardiaceae	Actinophytocola	0	0	0	7	49	34	63	2	152	25	31	0	1222	1872	2892
Otu60106	Bacteroidetes	Sphingobacteriia	Sphingobacteriales	Saprospiraceae	unclassified	0	0	0	8	9	208	41	5	1	69	116	0	0	102	28
Otu124046	Proteobacteria	Alphaproteobacteria	Rhodobacterales	Rhodobacteraceae	unclassified	1	0	0	109	113	137	30	60	174	312	168	33	18	82	18
Otu36927	Chlamydiae	Chlamydiia	Chlamydiales	Parachlamydiaceae	unclassified	0	0	0	0	0	63	11	0	0	106	60	0	0	14	76
Otu69569	Planctomycetes	Planctomycetia	Planctomycetales	Planctomycetaceae	Blastopirellula	0	0	0	9	88	11	0	10	170	3	12	9	41	5	35
Otu29892	Proteobacteria	Gammaproteobacteria	Alteromonadales	Alteromonadaceae	Microbulbifer	0	0	0	65	119	35	119	23	28	33	100	0	5	99	31
Otu29844	Proteobacteria	Deltaproteobacteria	Myxococcales	Sandaracinaceae	Sandaracinus	0	0	0	6	1	40	149	23	7	29	113	1	12	38	341
Otu29883	Actinobacteria	Thermoleophilia	Thermoleophilales	Thermoleophilaceae	Thermoleophilum	0	0	0	0	56	26	25	0	147	17	12	0	176	24	53
Otu64620	Bacteroidetes	Flavobacteriia	Flavobacteriales	Flavobacteriaceae	Marixanthomonas	0	0	0	2	1	49	6	0	1	113	13	0	0	96	1
Otu36945	Proteobacteria	Gammaproteobacteria	Thiotrichales	Piscirickettsiaceae	Methylophaga	0	0	0	0	0	27	0	0	0	122	0	0	0	68	0
Otu104829	Actinobacteria	Actinobacteria	Actinomycetales	Pseudonocardiaceae	Actinophytocola	0	0	0	3	7	122	70	0	35	70	27	0	140	1624	1470
Otu64611	Bacteroidetes	Flavobacteriia	Flavobacteriales	Flavobacteriaceae	unclassified	0	0	0	12	73	2	54	15	79	1	49	0	33	4	192
Otu114198	Candidatus Saccharibacteria	Candidatus Saccharibacteria_unclassified	Candidatus Saccharibacteria_unclassified	Candidatus Saccharibacteria_unclassified	Saccharibacteria_genera_incertae_sedis	0	0	0	187	0	2	1	119	0	0	0	41	0	0	1
Otu37012	Proteobacteria	Gammaproteobacteria	unclassified	unclassified	unclassified	0	0	0	1	0	8	1	0	5	69	41	0	6	10	12
Otu118968	Actinobacteria	Actinobacteria	Acidimicrobiales	Iamiaceae	unclassified	0	0	0	1	31	10	21	6	124	0	4	0	35	4	9
Otu104998	Actinobacteria	Actinobacteria	Actinomycetales	Nocardiaceae	Nocardia	0	0	0	28	31	41	28	30	46	28	10	229	77	350	185
Otu124028	Firmicutes	unclassified	unclassified	unclassified	unclassified	0	0	0	8	160	21	36	0	102	1	27	0	34	18	17
Otu134524	Proteobacteria	Alphaproteobacteria	Rhizobiales	Hyphomicrobiaceae	unclassified	0	0	0	16	25	4	26	25	27	15	52	2	11	98	210
Otu108778	Candidatus Saccharibacteria	Candidatus Saccharibacteria_unclassified	Candidatus Saccharibacteria_unclassified	Candidatus Saccharibacteria_unclassified	Saccharibacteria_genera_incertae_sedis	0	0	0	1	6	5	64	0	5	9	112	0	68	102	803
Otu36949	Proteobacteria	Gammaproteobacteria	Legionellales	Coxiellaceae	Coxiella	0	0	0	2	0	2	9	55	2	0	52	53	0	0	33
Otu55850	Planctomycetes	Planctomycetia	Planctomycetales	Planctomycetaceae	unclassified	0	0	0	1	45	30	22	3	64	16	29	3	38	21	137
Otu102669	Actinobacteria	Actinobacteria	Actinomycetales	Nocardiaceae	unclassified	0	0	0	1	53	20	4	0	95	13	0	0	146	149	25
Otu69528	Actinobacteria	Actinobacteria	Actinomycetales	Micromonosporaceae	unclassified	0	0	0	0	22	43	0	0	96	12	0	0	17	20	0
Otu55855	Bacteroidetes	Sphingobacteriia	Sphingobacteriales	Saprospiraceae	unclassified	0	0	0	3	109	9	23	4	40	1	67	1	121	21	108
Otu124066	Proteobacteria	Alphaproteobacteria	Rhizobiales	Rhizobiales_incertae_sedis	Bauldia	0	0	0	0	39	8	3	0	60	23	21	0	57	42	32
Otu118942	Proteobacteria	Alphaproteobacteria	Rhizobiales	Phyllobacteriaceae	Mesorhizobium	0	23	8	189	911	461	259	139	1886	2542	1888	427	201	454	866
Otu118977	Proteobacteria	Alphaproteobacteria	Rhizobiales	Phyllobacteriaceae	unclassified	0	1	0	75	122	13	26	59	153	23	102	0	34	8	48
Otu128769	Proteobacteria	Alphaproteobacteria	Rhizobiales	Hyphomicrobiaceae	Pelagibacterium	0	0	0	0	14	18	2	0	31	47	9	0	3	67	28
Otu22984	Proteobacteria	Gammaproteobacteria	Chromatiales	Thioalkalispiraceae	Thioprofundum	0	1	0	12	123	33	26	16	266	28	16	0	17	15	10
Otu64632	Bacteroidetes	Flavobacteriia	Flavobacteriales	Flavobacteriaceae	unclassified	0	0	0	8	47	4	17	11	30	0	52	0	1	4	37
Otu134519	Proteobacteria	Alphaproteobacteria	Alphaproteobacteria_incertae_sedis	Alphaproteobacteria_incertae_sedis_unclassified	Geminicoccus	0	1	1	12	67	52	148	5	124	18	284	4	8	1	32
Otu60103	Actinobacteria	Actinobacteria	Actinomycetales	Nocardioidaceae	Nocardioides	0	1	0	82	37	23	14	75	134	22	8	261	156	218	52
Otu23067	Proteobacteria	Gammaproteobacteria	Pseudomonadales	Moraxellaceae	Acinetobacter	0	0	0	1	0	0	0	6	3	50	1	0	39	0	0
Otu69545	Bacteroidetes	Cytophagia	Cytophagales	Flammeovirgaceae	Fulvivirga	0	0	0	14	3	3	5	47	10	2	8	26	2	9	2
Otu60124	Bacteroidetes	Sphingobacteriia	Sphingobacteriales	Saprospiraceae	unclassified	0	0	0	0	77	11	4	0	37	17	16	0	21	22	17
Otu104938	Actinobacteria	Actinobacteria	Nitriliruptorales	Nitriliruptoraceae	Nitriliruptor	0	0	0	0	89	55	4	0	60	4	5	1	22	42	11
Otu74026	Planctomycetes	Planctomycetia	Planctomycetales	Planctomycetaceae	Blastopirellula	0	0	0	5	43	7	5	2	50	1	9	0	6	1	18
Otu134532	Proteobacteria	Alphaproteobacteria	Rhodospirillales	Rhodospirillaceae	unclassified	0	0	0	10	13	10	57	8	19	4	29	2	1	3	47
Otu64628	Actinobacteria	Actinobacteria	Actinomycetales	Micromonosporaceae	unclassified	0	0	0	0	21	22	3	0	46	1	12	0	22	191	62
Otu23032	Acidobacteria	Acidobacteria_Gp6	Acidobacteria_Gp6_unclassified	Acidobacteria_Gp6_unclassified	Gp6	0	0	0	0	22	1	6	0	52	0	7	0	18	0	11
Otu102105	Actinobacteria	Actinobacteria	Actinomycetales	Jiangellaceae	Jiangella	0	0	0	0	3	52	22	0	20	18	15	0	165	208	4
Otu128756	Proteobacteria	Alphaproteobacteria	Rhizobiales	Rhodobiaceae	Methyloligella	0	1	0	3	34	8	12	1	58	68	40	0	50	105	87
Otu64637	Bacteroidetes	Sphingobacteriia	Sphingobacteriales	Saprospiraceae	Phaeodactylibacter	0	0	0	10	22	4	16	7	8	1	40	0	1	0	49
Otu128758	Proteobacteria	Alphaproteobacteria	Rhizobiales	Hyphomicrobiaceae	Pedomicrobium	0	0	0	4	7	2	45	0	9	3	44	0	1	2	29
Otu134542	unclassified	unclassified	unclassified	unclassified	unclassified	0	0	0	1	1	12	4	0	1	33	11	0	0	62	26
Otu23020	Proteobacteria	Gammaproteobacteria	unclassified	unclassified	unclassified	0	2	0	0	1	23	8	0	0	134	131	0	0	29	71
Otu128740	Proteobacteria	Alphaproteobacteria	Rhizobiales	Rhodobiaceae	Anderseniella	0	0	0	0	6	1	6	0	8	0	48	0	2	0	51
Otu36970	Proteobacteria	Gammaproteobacteria	Alteromonadales	Alteromonadaceae	Microbulbifer	0	0	0	0	5	58	0	0	3	34	3	0	0	34	1
Otu51100	Planctomycetes	Planctomycetia	Planctomycetales	Planctomycetaceae	Thermogutta	0	0	0	1	16	3	76	0	20	2	29	0	3	3	34
Otu118959	Proteobacteria	Alphaproteobacteria	Rhizobiales	Phyllobacteriaceae	Mesorhizobium	11	6	3	6	240	68	9	78	1109	1261	111	11	228	228	80
Otu124138	Actinobacteria	Actinobacteria	Acidimicrobiales	unclassified	unclassified	0	0	0	16	2	2	18	5	2	1	42	20	0	4	111
Otu36964	Chlamydiae	Chlamydiia	Chlamydiales	Parachlamydiaceae	Parachlamydia	0	0	0	0	1	4	8	0	5	14	25	0	5	11	100
Otu16619	unclassified	unclassified	unclassified	unclassified	unclassified	0	2	0	0	85	37	33	2	230	11	21	0	42	8	4
Otu36933	Proteobacteria	Gammaproteobacteria	unclassified	unclassified	unclassified	0	0	0	0	0	0	76	0	0	3	44	0	0	1	163
Otu74023	Bacteroidetes	Sphingobacteriia	Sphingobacteriales	Rhodothermaceae	unclassified	0	0	0	0	79	18	26	0	28	5	12	0	14	12	34
Otu37047	Proteobacteria	Gammaproteobacteria	Xanthomonadales	Xanthomonadaceae	Luteimonas	0	0	0	0	4	17	1	3	11	23	1	5	2	13	10
Otu55851	Planctomycetes	Planctomycetia	Planctomycetales	Planctomycetaceae	Gimesia	0	0	1	1	40	33	21	1	71	31	22	0	13	38	28
Otu64625	Bacteroidetes	Flavobacteriia	Flavobacteriales	Flavobacteriaceae	Muricauda	1	0	0	8	24	2	25	22	78	17	44	7	56	41	96
Otu128698	Proteobacteria	Alphaproteobacteria	Rhizobiales	Phyllobacteriaceae	unclassified	3	8	4	17	198	195	54	22	342	655	308	63	178	302	100
Otu128805	Proteobacteria	Alphaproteobacteria	Rhizobiales	Hyphomicrobiaceae	Pelagibacterium	1	0	0	77	8	8	25	23	10	15	103	34	7	18	1
Otu45479	Proteobacteria	Deltaproteobacteria	Myxococcales	Haliangiaceae	Haliangium	0	0	0	4	3	6	19	26	0	0	8	32	1	1	20
Otu118945	Proteobacteria	Alphaproteobacteria	Sphingomonadales	Erythrobacteraceae	Porphyrobacter	12	6	7	63	286	276	170	30	688	767	1004	115	300	822	1851
Otu23006	Acidobacteria	Acidobacteria_Gp6	Acidobacteria_Gp6_unclassified	Acidobacteria_Gp6_unclassified	Gp6	0	0	0	0	219	25	5	0	0	21	11	0	7	26	18
Otu108791	Actinobacteria	Actinobacteria	Actinomycetales	unclassified	unclassified	0	1	0	0	33	38	6	0	123	2	0	0	51	71	9
Otu128732	Proteobacteria	Alphaproteobacteria	Rhizobiales	Rhodobiaceae	Methyloligella	0	1	0	5	64	31	28	0	83	7	31	0	63	75	71
Otu23075	Acidobacteria	unclassified	unclassified	unclassified	unclassified	0	0	0	0	5	4	11	1	29	4	1	0	29	3	0
Otu37221	Proteobacteria	Deltaproteobacteria	Myxococcales	Haliangiaceae	Haliangium	0	0	0	4	1	0	1	15	10	4	1	15	6	2	7
Otu55858	Planctomycetes	Planctomycetia	Planctomycetales	Planctomycetaceae	Pirellula	0	0	0	0	49	19	2	0	21	5	4	0	6	19	3
Otu29830	Proteobacteria	Gammaproteobacteria	Alteromonadales	Alteromonadaceae	Haliea	1	48	19	880	171	215	290	1896	727	1008	211	1738	183	477	188
Otu36956	Acidobacteria	Acidobacteria_Gp10	Acidobacteria_Gp10_unclassified	Acidobacteria_Gp10_unclassified	Gp10	0	0	0	87	0	0	0	24	1	0	0	49	0	0	0
Otu29972	Proteobacteria	Gammaproteobacteria	Alteromonadales	Alteromonadaceae	Microbulbifer	0	0	0	1	33	3	3	2	4	0	24	29	0	0	0
Otu10762	unclassified	unclassified	unclassified	unclassified	unclassified	0	7	5	15	66	163	137	28	27	347	155	4	5	109	100
Otu128715	Proteobacteria	Alphaproteobacteria	Rhodospirillales	Rhodospirillaceae	unclassified	3	2	7	9	173	113	91	9	263	177	237	7	75	63	161
Otu60097	Bacteroidetes	Sphingobacteriia	Sphingobacteriales	Rhodothermaceae	Rubrivirga	1	45	9	8	1295	3265	94	2	940	1359	158	0	87	1143	26
Otu128768	Proteobacteria	Alphaproteobacteria	Sphingomonadales	Sphingomonadaceae	Novosphingobium	1	2	1	2	130	20	28	1	102	53	85	0	14	37	52
Otu124036	Candidatus Saccharibacteria	Candidatus Saccharibacteria_unclassified	Candidatus Saccharibacteria_unclassified	Candidatus Saccharibacteria_unclassified	Saccharibacteria_genera_incertae_sedis	0	0	1	1	200	158	8	5	41	7	8	0	27	42	0
Otu124141	Proteobacteria	Alphaproteobacteria	Rhizobiales	unclassified	unclassified	1	1	3	10	54	43	84	9	69	51	111	5	73	577	1423
Otu104841	Chloroflexi	Thermomicrobia	Sphaerobacterales	Sphaerobacteraceae	Nitrolancea	2	8	7	25	247	249	101	34	265	165	76	3	421	566	211
Otu119021	Proteobacteria	Alphaproteobacteria	Alphaproteobacteria_incertae_sedis	Alphaproteobacteria_incertae_sedis_unclassified	Geminicoccus	0	0	3	8	30	25	52	6	64	4	20	0	18	4	32
Otu118946	Proteobacteria	Alphaproteobacteria	Rhizobiales	Hyphomicrobiaceae	Devosia	3	51	0	111	206	148	37	50	663	655	181	28	206	394	72
Otu134522	Proteobacteria	Alphaproteobacteria	Rhizobiales	unclassified	unclassified	0	3	0	4	38	26	37	8	70	8	21	0	31	35	87
Otu134530	Proteobacteria	Alphaproteobacteria	Rhizobiales	Rhodobiaceae	unclassified	0	0	3	19	5	5	11	25	30	7	25	52	2	0	25
Otu36937	Actinobacteria	Actinobacteria	unclassified	unclassified	unclassified	2	4	4	10	37	76	50	6	74	120	77	4	138	270	43
Otu22979	Proteobacteria	Gammaproteobacteria	Chromatiales	unclassified	unclassified	2	24	19	43	378	237	163	30	321	60	609	24	168	137	366
Enriched OTUs shared by rhizosphere, rhizosphere and endosphere
Otu118941	Acidobacteria	Acidobacteria_Gp4	Acidobacteria_Gp4_unclassified	Acidobacteria_Gp4_unclassified	unclassified	0	0	0	3	2029	60	27	0	1421	25	38	0	232	38	29
Otu108776	Parcubacteria	Parcubacteria_unclassified	Parcubacteria_unclassified	Parcubacteria_unclassified	Parcubacteria_genera_incertae_sedis	0	0	0	4	954	369	44	0	235	36	10	0	21	9	5
Otu128686	Proteobacteria	Alphaproteobacteria	Sphingomonadales	Sphingomonadaceae	Sphingorhabdus	0	0	0	23	396	130	185	9	414	440	2208	11	62	249	926
Otu16609	Proteobacteria	Gammaproteobacteria	Alteromonadales	Alteromonadaceae	Microbulbifer	0	0	0	0	25	594	70	0	0	719	65	0	0	1356	10
Otu128692	Proteobacteria	Alphaproteobacteria	Sphingomonadales	Sphingomonadaceae	unclassified	0	0	0	2	402	1	2	0	273	4	2	0	91	4	15
Otu51078	Planctomycetes	Planctomycetia	Planctomycetales	Planctomycetaceae	Gimesia	0	0	0	0	291	38	0	0	508	60	0	0	82	28	0
Otu36905	Proteobacteria	Gammaproteobacteria	Chromatiales	Ectothiorhodospiraceae	unclassified	0	0	0	7	22	390	0	0	2	473	0	0	0	307	0
Otu124100	Proteobacteria	Alphaproteobacteria	Rhizobiales	unclassified	unclassified	0	0	0	7	206	87	41	1	1236	2552	580	4	259	265	261
Otu16610	Proteobacteria	Gammaproteobacteria	Arenicellales	Arenicellaceae	Arenicella	0	4	0	556	1553	647	252	616	1330	580	1341	279	221	461	949
Otu29892	Proteobacteria	Gammaproteobacteria	Alteromonadales	Alteromonadaceae	Microbulbifer	0	0	0	65	119	35	119	23	28	33	100	0	5	99	31
Otu60102	Bacteroidetes	unclassified	unclassified	unclassified	unclassified	0	0	0	0	206	55	3	0	397	83	2	0	24	21	1
Otu23006	Acidobacteria	Acidobacteria_Gp6	Acidobacteria_Gp6_unclassified	Acidobacteria_Gp6_unclassified	Gp6	0	0	0	0	219	25	5	0	0	21	11	0	7	26	18
Otu128704	Proteobacteria	Alphaproteobacteria	unclassified	unclassified	unclassified	0	0	0	6	192	21	44	1	317	68	173	6	18	6	42
Otu124028	Firmicutes	unclassified	unclassified	unclassified	unclassified	0	0	0	8	160	21	36	0	102	1	27	0	34	18	17
Otu60106	Bacteroidetes	Sphingobacteriia	Sphingobacteriales	Saprospiraceae	unclassified	0	0	0	8	9	208	41	5	1	69	116	0	0	102	28
Otu55846	Planctomycetes	Planctomycetia	Planctomycetales	Planctomycetaceae	unclassified	0	0	0	0	145	42	10	0	188	42	43	0	16	15	20
Otu128735	Proteobacteria	Alphaproteobacteria	Rhizobiales	Rhodobiaceae	Rhodoligotrophos	0	0	0	3	128	37	0	3	388	110	0	0	57	59	0
Otu134520	Proteobacteria	Alphaproteobacteria	Rhodospirillales	Rhodospirillaceae	unclassified	0	0	0	1	140	15	9	0	258	46	11	0	42	6	2
Otu29888	Verrucomicrobia	Verrucomicrobiae	Verrucomicrobiales	Verrucomicrobiaceae	unclassified	0	0	0	2	116	37	1	1	73	147	52	0	16	2	14
Otu114198	Candidatus Saccharibacteria	Candidatus Saccharibacteria_unclassified	Candidatus Saccharibacteria_unclassified	Candidatus Saccharibacteria_unclassified	Saccharibacteria_genera_incertae_sedis	0	0	0	187	0	2	1	119	0	0	0	41	0	0	1
Otu104829	Actinobacteria	Actinobacteria	Actinomycetales	Pseudonocardiaceae	Actinophytocola	0	0	0	3	7	122	70	0	35	70	27	0	140	1624	1470
Otu104938	Actinobacteria	Actinobacteria	Nitriliruptorales	Nitriliruptoraceae	Nitriliruptor	0	0	0	0	89	55	4	0	60	4	5	1	22	42	11
Otu55855	Bacteroidetes	Sphingobacteriia	Sphingobacteriales	Saprospiraceae	unclassified	0	0	0	3	109	9	23	4	40	1	67	1	121	21	108
Otu64611	Bacteroidetes	Flavobacteriia	Flavobacteriales	Flavobacteriaceae	unclassified	0	0	0	12	73	2	54	15	79	1	49	0	33	4	192
Otu99624	Actinobacteria	Actinobacteria	Actinomycetales	Pseudonocardiaceae	Actinophytocola	0	0	0	7	49	34	63	2	152	25	31	0	1222	1872	2892
Otu29844	Proteobacteria	Deltaproteobacteria	Myxococcales	Sandaracinaceae	Sandaracinus	0	0	0	6	1	40	149	23	7	29	113	1	12	38	341
Otu124036	Candidatus Saccharibacteria	Candidatus Saccharibacteria_unclassified	Candidatus Saccharibacteria_unclassified	Candidatus Saccharibacteria_unclassified	Saccharibacteria_genera_incertae_sedis	0	0	1	1	200	158	8	5	41	7	8	0	27	42	0
Otu74023	Bacteroidetes	Sphingobacteriia	Sphingobacteriales	Rhodothermaceae	unclassified	0	0	0	0	79	18	26	0	28	5	12	0	14	12	34
Otu69569	Planctomycetes	Planctomycetia	Planctomycetales	Planctomycetaceae	Blastopirellula	0	0	0	9	88	11	0	10	170	3	12	9	41	5	35
Otu110023	Verrucomicrobia	Spartobacteria	Spartobacteria_unclassified	Spartobacteria_unclassified	Terrimicrobium	0	0	0	0	50	41	46	0	31	75	141	0	0	19	76
Otu29832	Proteobacteria	Gammaproteobacteria	Chromatiales	Thioalkalispiraceae	Thioprofundum	0	3	0	9	428	271	146	21	1788	313	48	7	132	42	60
Otu29843	Actinobacteria	Actinobacteria	Solirubrobacterales	unclassified	unclassified	0	0	0	6	30	55	46	2	141	231	103	0	165	582	594
Otu104998	Actinobacteria	Actinobacteria	Actinomycetales	Nocardiaceae	Nocardia	0	0	0	28	31	41	28	30	46	28	10	229	77	350	185
Otu51068	Bacteroidetes	Flavobacteriia	Flavobacteriales	Flavobacteriaceae	unclassified	0	2	0	22	413	24	51	20	1453	301	440	70	64	16	109
Otu29883	Actinobacteria	Thermoleophilia	Thermoleophilales	Thermoleophilaceae	Thermoleophilum	0	0	0	0	56	26	25	0	147	17	12	0	176	24	53
Otu60124	Bacteroidetes	Sphingobacteriia	Sphingobacteriales	Saprospiraceae	unclassified	0	0	0	0	77	11	4	0	37	17	16	0	21	22	17
Otu55850	Planctomycetes	Planctomycetia	Planctomycetales	Planctomycetaceae	unclassified	0	0	0	1	45	30	22	3	64	16	29	3	38	21	137
Otu128727	Proteobacteria	Alphaproteobacteria	Rhodospirillales	Rhodospirillaceae	Insolitispirillum	0	0	0	1	73	2	3	0	212	3	4	0	78	1	6
Otu124046	Proteobacteria	Alphaproteobacteria	Rhodobacterales	Rhodobacteraceae	unclassified	1	0	0	109	113	137	30	60	174	312	168	33	18	82	18
Otu102669	Actinobacteria	Actinobacteria	Actinomycetales	Nocardiaceae	unclassified	0	0	0	1	53	20	4	0	95	13	0	0	146	149	25
Otu118949	Proteobacteria	Alphaproteobacteria	Rhizobiales	Phyllobacteriaceae	Aquamicrobium	0	1	0	51	98	93	12	116	613	660	80	346	99	89	56
Otu36956	Acidobacteria	Acidobacteria_Gp10	Acidobacteria_Gp10_unclassified	Acidobacteria_Gp10_unclassified	Gp10	0	0	0	87	0	0	0	24	1	0	0	49	0	0	0
Otu118977	Proteobacteria	Alphaproteobacteria	Rhizobiales	Phyllobacteriaceae	unclassified	0	1	0	75	122	13	26	59	153	23	102	0	34	8	48
Otu64614	Bacteroidetes	Flavobacteriia	Flavobacteriales	Flavobacteriaceae	unclassified	0	0	0	21	1	58	15	64	2	179	27	2	0	41	15
Otu64632	Bacteroidetes	Flavobacteriia	Flavobacteriales	Flavobacteriaceae	unclassified	0	0	0	8	47	4	17	11	30	0	52	0	1	4	37
Otu55858	Planctomycetes	Planctomycetia	Planctomycetales	Planctomycetaceae	Pirellula	0	0	0	0	49	19	2	0	21	5	4	0	6	19	3
Otu60100	Bacteroidetes	Flavobacteriia	Flavobacteriales	Flavobacteriaceae	Galbibacter	0	1	0	14	80	46	124	6	183	760	226	7	21	215	511
Otu51100	Planctomycetes	Planctomycetia	Planctomycetales	Planctomycetaceae	Thermogutta	0	0	0	1	16	3	76	0	20	2	29	0	3	3	34
Otu134532	Proteobacteria	Alphaproteobacteria	Rhodospirillales	Rhodospirillaceae	unclassified	0	0	0	10	13	10	57	8	19	4	29	2	1	3	47
Otu22984	Proteobacteria	Gammaproteobacteria	Chromatiales	Thioalkalispiraceae	Thioprofundum	0	1	0	12	123	33	26	16	266	28	16	0	17	15	10
Otu74026	Planctomycetes	Planctomycetia	Planctomycetales	Planctomycetaceae	Blastopirellula	0	0	0	5	43	7	5	2	50	1	9	0	6	1	18
Otu60095	Bacteroidetes	Flavobacteriia	Flavobacteriales	Flavobacteriaceae	unclassified	1	1	0	0	14	416	64	0	53	1095	153	0	4	404	224
Otu134524	Proteobacteria	Alphaproteobacteria	Rhizobiales	Hyphomicrobiaceae	unclassified	0	0	0	16	25	4	26	25	27	15	52	2	11	98	210
Otu69528	Actinobacteria	Actinobacteria	Actinomycetales	Micromonosporaceae	unclassified	0	0	0	0	22	43	0	0	96	12	0	0	17	20	0
Otu102105	Actinobacteria	Actinobacteria	Actinomycetales	Jiangellaceae	Jiangella	0	0	0	0	3	52	22	0	20	18	15	0	165	208	4
Otu36927	Chlamydiae	Chlamydiia	Chlamydiales	Parachlamydiaceae	unclassified	0	0	0	0	0	63	11	0	0	106	60	0	0	14	76
Otu118968	Actinobacteria	Actinobacteria	Acidimicrobiales	Iamiaceae	unclassified	0	0	0	1	31	10	21	6	124	0	4	0	35	4	9
Otu36970	Proteobacteria	Gammaproteobacteria	Alteromonadales	Alteromonadaceae	Microbulbifer	0	0	0	0	5	58	0	0	3	34	3	0	0	34	1
Otu124066	Proteobacteria	Alphaproteobacteria	Rhizobiales	Rhizobiales_incertae_sedis	Bauldia	0	0	0	0	39	8	3	0	60	23	21	0	57	42	32
Otu29913	Proteobacteria	Gammaproteobacteria	unclassified	unclassified	unclassified	0	0	0	0	3	26	44	1	10	132	72	0	2	2	60
Otu108778	Candidatus Saccharibacteria	Candidatus Saccharibacteria_unclassified	Candidatus Saccharibacteria_unclassified	Candidatus Saccharibacteria_unclassified	Saccharibacteria_genera_incertae_sedis	0	0	0	1	6	5	64	0	5	9	112	0	68	102	803
Otu64620	Bacteroidetes	Flavobacteriia	Flavobacteriales	Flavobacteriaceae	Marixanthomonas	0	0	0	2	1	49	6	0	1	113	13	0	0	96	1
Otu64637	Bacteroidetes	Sphingobacteriia	Sphingobacteriales	Saprospiraceae	Phaeodactylibacter	0	0	0	10	22	4	16	7	8	1	40	0	1	0	49
Otu60103	Actinobacteria	Actinobacteria	Actinomycetales	Nocardioidaceae	Nocardioides	0	1	0	82	37	23	14	75	134	22	8	261	156	218	52
Otu134521	Proteobacteria	Alphaproteobacteria	Sphingomonadales	Erythrobacteraceae	Altererythrobacter	0	0	0	16	9	10	21	0	16	63	237	1	0	4	27
Otu128717	Proteobacteria	Alphaproteobacteria	Rhizobiales	Hyphomicrobiaceae	Devosia	0	0	0	1	11	15	32	4	14	50	193	0	6	64	112
Otu64628	Actinobacteria	Actinobacteria	Actinomycetales	Micromonosporaceae	unclassified	0	0	0	0	21	22	3	0	46	1	12	0	22	191	62
Otu36933	Proteobacteria	Gammaproteobacteria	unclassified	unclassified	unclassified	0	0	0	0	0	0	76	0	0	3	44	0	0	1	163
Otu134519	Proteobacteria	Alphaproteobacteria	Alphaproteobacteria_incertae_sedis	Alphaproteobacteria_incertae_sedis_unclassified	Geminicoccus	0	1	1	12	67	52	148	5	124	18	284	4	8	1	32
Otu29972	Proteobacteria	Gammaproteobacteria	Alteromonadales	Alteromonadaceae	Microbulbifer	0	0	0	1	33	3	3	2	4	0	24	29	0	0	0
Otu128706	Proteobacteria	Alphaproteobacteria	Rhizobiales	Hyphomicrobiaceae	Devosia	0	0	0	16	1	24	12	3	8	147	120	0	0	63	16
Otu60097	Bacteroidetes	Sphingobacteriia	Sphingobacteriales	Rhodothermaceae	Rubrivirga	1	45	9	8	1295	3265	94	2	940	1359	158	0	87	1143	26
Otu128758	Proteobacteria	Alphaproteobacteria	Rhizobiales	Hyphomicrobiaceae	Pedomicrobium	0	0	0	4	7	2	45	0	9	3	44	0	1	2	29
Otu128732	Proteobacteria	Alphaproteobacteria	Rhizobiales	Rhodobiaceae	Methyloligella	0	1	0	5	64	31	28	0	83	7	31	0	63	75	71
Otu128769	Proteobacteria	Alphaproteobacteria	Rhizobiales	Hyphomicrobiaceae	Pelagibacterium	0	0	0	0	14	18	2	0	31	47	9	0	3	67	28
Otu118942	Proteobacteria	Alphaproteobacteria	Rhizobiales	Phyllobacteriaceae	Mesorhizobium	0	23	8	189	911	461	259	139	1886	2542	1888	427	201	454	866
Otu23032	Acidobacteria	Acidobacteria_Gp6	Acidobacteria_Gp6_unclassified	Acidobacteria_Gp6_unclassified	Gp6	0	0	0	0	22	1	6	0	52	0	7	0	18	0	11
Otu16619	unclassified	unclassified	unclassified	unclassified	unclassified	0	2	0	0	85	37	33	2	230	11	21	0	42	8	4
Otu55851	Planctomycetes	Planctomycetia	Planctomycetales	Planctomycetaceae	Gimesia	0	0	1	1	40	33	21	1	71	31	22	0	13	38	28
Otu124138	Actinobacteria	Actinobacteria	Acidimicrobiales	unclassified	unclassified	0	0	0	16	2	2	18	5	2	1	42	20	0	4	111
Otu64619	Bacteroidetes	Flavobacteriia	Flavobacteriales	Flavobacteriaceae	Sinomicrobium	0	0	0	1	8	16	6	1	5	207	20	0	0	31	16
Otu128697	Proteobacteria	Alphaproteobacteria	Rhizobiales	unclassified	unclassified	0	0	0	0	4	24	2	0	9	299	9	0	1	41	0
Otu108791	Actinobacteria	Actinobacteria	Actinomycetales	unclassified	unclassified	0	1	0	0	33	38	6	0	123	2	0	0	51	71	9
Otu128805	Proteobacteria	Alphaproteobacteria	Rhizobiales	Hyphomicrobiaceae	Pelagibacterium	1	0	0	77	8	8	25	23	10	15	103	34	7	18	1
Otu45479	Proteobacteria	Deltaproteobacteria	Myxococcales	Haliangiaceae	Haliangium	0	0	0	4	3	6	19	26	0	0	8	32	1	1	20
Otu36945	Proteobacteria	Gammaproteobacteria	Thiotrichales	Piscirickettsiaceae	Methylophaga	0	0	0	0	0	27	0	0	0	122	0	0	0	68	0
Otu64621	Bacteroidetes	Cytophagia	Cytophagales	Cyclobacteriaceae	Echinicola	0	0	0	0	3	20	3	0	2	263	4	0	0	47	3
Otu69545	Bacteroidetes	Cytophagia	Cytophagales	Flammeovirgaceae	Fulvivirga	0	0	0	14	3	3	5	47	10	2	8	26	2	9	2
Otu37047	Proteobacteria	Gammaproteobacteria	Xanthomonadales	Xanthomonadaceae	Luteimonas	0	0	0	0	4	17	1	3	11	23	1	5	2	13	10
Otu128756	Proteobacteria	Alphaproteobacteria	Rhizobiales	Rhodobiaceae	Methyloligella	0	1	0	3	34	8	12	1	58	68	40	0	50	105	87
Otu128768	Proteobacteria	Alphaproteobacteria	Sphingomonadales	Sphingomonadaceae	Novosphingobium	1	2	1	2	130	20	28	1	102	53	85	0	14	37	52
Otu104841	Chloroflexi	Thermomicrobia	Sphaerobacterales	Sphaerobacteraceae	Nitrolancea	2	8	7	25	247	249	101	34	265	165	76	3	421	566	211
Otu23075	Acidobacteria	unclassified	unclassified	unclassified	unclassified	0	0	0	0	5	4	11	1	29	4	1	0	29	3	0
Otu134526	Proteobacteria	Alphaproteobacteria	Rhodobacterales	Rhodobacteraceae	Ahrensia	0	0	0	0	0	6	17	0	0	134	83	0	0	10	29
Otu134542	unclassified	unclassified	unclassified	unclassified	unclassified	0	0	0	1	1	12	4	0	1	33	11	0	0	62	26
Otu119021	Proteobacteria	Alphaproteobacteria	Alphaproteobacteria_incertae_sedis	Alphaproteobacteria_incertae_sedis_unclassified	Geminicoccus	0	0	3	8	30	25	52	6	64	4	20	0	18	4	32
Otu10762	unclassified	unclassified	unclassified	unclassified	unclassified	0	7	5	15	66	163	137	28	27	347	155	4	5	109	100
Otu134522	Proteobacteria	Alphaproteobacteria	Rhizobiales	unclassified	unclassified	0	3	0	4	38	26	37	8	70	8	21	0	31	35	87
Otu124141	Proteobacteria	Alphaproteobacteria	Rhizobiales	unclassified	unclassified	1	1	3	10	54	43	84	9	69	51	111	5	73	577	1423
Otu64625	Bacteroidetes	Flavobacteriia	Flavobacteriales	Flavobacteriaceae	Muricauda	1	0	0	8	24	2	25	22	78	17	44	7	56	41	96
Otu128698	Proteobacteria	Alphaproteobacteria	Rhizobiales	Phyllobacteriaceae	unclassified	3	8	4	17	198	195	54	22	342	655	308	63	178	302	100
Otu128715	Proteobacteria	Alphaproteobacteria	Rhodospirillales	Rhodospirillaceae	unclassified	3	2	7	9	173	113	91	9	263	177	237	7	75	63	161
Otu29830	Proteobacteria	Gammaproteobacteria	Alteromonadales	Alteromonadaceae	Haliea	1	48	19	880	171	215	290	1896	727	1008	211	1738	183	477	188
Otu118945	Proteobacteria	Alphaproteobacteria	Sphingomonadales	Erythrobacteraceae	Porphyrobacter	12	6	7	63	286	276	170	30	688	767	1004	115	300	822	1851
Otu22979	Proteobacteria	Gammaproteobacteria	Chromatiales	unclassified	unclassified	2	24	19	43	378	237	163	30	321	60	609	24	168	137	366
Otu36937	Actinobacteria	Actinobacteria	unclassified	unclassified	unclassified	2	4	4	10	37	76	50	6	74	120	77	4	138	270	43
Otu118959	Proteobacteria	Alphaproteobacteria	Rhizobiales	Phyllobacteriaceae	Mesorhizobium	11	6	3	6	240	68	9	78	1109	1261	111	11	228	228	80
Otu23020	Proteobacteria	Gammaproteobacteria	unclassified	unclassified	unclassified	0	2	0	0	1	23	8	0	0	134	131	0	0	29	71
Otu118946	Proteobacteria	Alphaproteobacteria	Rhizobiales	Hyphomicrobiaceae	Devosia	3	51	0	111	206	148	37	50	663	655	181	28	206	394	72

## Sheet: Sheet1
Otu_num	phylum	class	order	family	genus	abudance	abu_seq	length	len_seq	AB1	AB2	AB3	AB4	JB1	JB2	JB3	JB4	OB1	OB2	OB3	AR1	AR2	AR3	AR4	JR1	JR2	JR3	JR4	OR1	OR2	OR3	OR4	AP1	AP2	AP3	AP4	JP1	JP2	JP3	JP4	OP1	OP2	OP3	OP4	AE1	AE2	AE3	AE4	JE1
OR-OB∩OP-OB∩OE-OB
Otu118941	Acidobacteria	Acidobacteria_Gp4	Acidobacteria_Gp4_unclassified	Acidobacteria_Gp4_unclassified	unclassified	1941	ATCCCGTTCGCTCCCCTAGCTTTCGTGCCTCAGCGTCAGTGTCAGTCTAGCAACTCGCCTTCGCCTCAGGTGTTCCTCTTGATATCTACGCATTTCACCGCTACACCAAGAATTCCAGTTGCCCTTCCTGCACTCTAGCGCGACAGTATCACTTGGCAGTTCCGAGTTAAGCCCGGAGATTTCACAAGTGACTTGTCACGCCGCCTACGCACCCTTTACGCCCAGTAAATCCGAACAACGCTTGCCCCCTACGTATTACCGCGGCTGCTGGCACGTAGTTAGCCGGAGCTTATGTATAGTACCGTCATTGATTCTTCCTATACTTTCGAAGTTTACATCCCGAGGGACTTCATCCTTCACGCGGCGTTGCTGTGTCAGGCTTTCGCCCATTGCACAAAA…	405	ATCCCGTTCGCTCCCCTAGCTTTCGTGCCTCAGCGTCAGTGTCAGTCTAGCAACTCGCCTTCGCCTCAGGTGTTCCTCTTGATATCTACGCATTTCACCGCTACACCAAGAATTCCAGTTGCCCTTCCTGCACTCTAGCGCGACAGTATCACTTGGCAGTTCCGAGTTAAGCCCGGAGATTTCACAAGTGACTTGTCACGCCGCCTACGCACCCTTTACGCCCAGTAAATCCGAACAACGCTTGCCCCCTACGTATTACCGCGGCTGCTGGCACGTAGTTAGCCGGAGCTTATGTATAGTACCGTCATTGATTCTTCCTATACTTTCGAAGTTTACATCCCGAGGGACTTCATCCTTCACGCGGCGTTGCTGTGTCAGGCTTTCGCCCATTGCACAAAA…	0	0	0	0	0	0	0	0	0	0	0	0	0	0	0	0	0	0	0	3	2029	60	27	0	0	0	0	0	0	0	0	0	1421	25	38	0	0	0	0	0
Otu23006	Acidobacteria	Acidobacteria_Gp6	Acidobacteria_Gp6_unclassified	Acidobacteria_Gp6_unclassified	Gp6	105	ATCCCGTTTGCTCCCCTGGCTTTCGTTCCTCAGTGTCAGTTGCAGTCCAGAACGCCGCCTTCGCCACCGGTGTTCCTCCAGATATCTACGCATTTCACCGCTACACCCGGAATTCCGCGTTCCTCTCCTGCACTCAAGCCAACCAGTATCAGACGCAGTTCCTCAGTTGAGCTGAGGGATTTCACGTCTGACTTGGTTGGCCACCTACGAACCCTTTACGCCCAGTAATTCCGAAACACGCTTGcccccccccGTATTACCGCGGCTGCTGGCACGGAGTTAGCCGGGGCTTCTTCCCTCGATACTGTCAGTCCACAGGGGTATTGGCCCCGTGGATGTTCATCTCGGTCGAAAGGAGTTTACGAGCCGAAGCCCTTCGTCCTCCACGCGGCGTTGCGT…	429	ATCCTGTTTGCTCCCCTGGCTTTCGTTCCTCAGTGTCAGTTGCAGTCCAGAACGCCGCCTTCGCCACCGGTGTTCCTCCAGATATCTACGCATTTCACCGCTACACCTGGAATTCCGCGTTCCTCTCCTGCACTCAAGCCAACCAGTATCAGACGCAGTTCCTCAGTTGAGCTGAGGGATTTCACGTCTGACTTAGTTGGCCACCTACGAACCCTTTACGCCCAGTAATTCCGAACAACGCTTGcccccccccGTATTACCGCGGCTGCTGGCACGGAGTTAGCCGGGGCTTCTTCCCTCGATACTGTCAGTCCACAGGGGTATTGGCCCCGTGGATGTTCATCTCGGTCGAAAGGAGTTTACGAGCCGAAGCCCTTCGTCCTCCACGCGGCGTTGCGT…	0	0	0	0	0	0	0	0	0	0	0	0	0	0	0	0	0	0	0	0	219	25	5	0	0	0	0	0	0	0	0	0	0	21	11	0	0	0	0	0
Otu36956	Acidobacteria	Acidobacteria_Gp10	Acidobacteria_Gp10_unclassified	Acidobacteria_Gp10_unclassified	Gp10	156	ATCCTGTTTGCTCCCCACGCTTTCGCGCCTCAGCGTCAGAACCGGTCCAGGTAGCCGCCTTCGCCACCGGTGTTCCTCCCAATATCTACGCATTTCACCGCTACACTGGGAATTCCGCTACCCCCTCCCGGCCTCAAGCCTAACAGTTTCAAAGGCAGTTCCTCGGTTGAGCCGAGGGATTTCACCTTTGACATATCAGGCCGCCTACGCGCCCTTTACGCCCAATAATTCCGAATAACGCTAGCCCCCTCCGTATTACCGCGGCTGCTGGCACGGAGTTAGCCGGGGCTTCCTCTGAAGGTACCGTCAAGGATGCCGGATATTAACCGACATCTTTTCGCCCCCTCTGACAGGAGTTTACAGTCCGAAAACCTTCATCCTCCACGCGGCGTTGCTGCG…	427	ATCCTGTTTGCTCCCCACGCTTTCGCGCCTCAGCGTCAGAACCGGTCCAGGTAGCCGCCTTCGCCACCGGTGTTCCTCCCAATATCTACGCATTTCACCGCTACACTGGGAATTCCGCTACCCCCTCCCGGCCTCAAGCCTGACAGTTTCAAAGGCAGTTCCTCGGTTGAGCCGAGGGATTTCACCTTTGACATATCAGGCCGCCTACGCGCCCTTTACGCCCAATAATTCCGAATAACGCTAGCCCCCTCCGTATTACCGCGGCTGCTGGCACGGAGTTAGCCGGGGCTTCCTCTGAAGGTACCGTCAAGGATGCCGGATATTAACCGACATCTTTTCGCCCCCTCTGACAGGAGTTTACAGTCCGAAAACCTTCATCCTCCACGCGGCGTTGCTGCG…	0	0	0	0	0	0	0	0	0	0	0	0	0	0	0	0	0	0	0	87	0	0	0	0	0	0	0	0	0	0	0	24	1	0	0	0	0	0	0	0
Otu23032	Acidobacteria	Acidobacteria_Gp6	Acidobacteria_Gp6_unclassified	Acidobacteria_Gp6_unclassified	Gp6	49	ATCCCGTTTGCTCCCCTGGCTTTCGTTCCTCAGTGTCAGTAGCAGTCCAGAACGCCGCCTTCGCCACCGGTGTTCCTCCAGATATCTACGCATTTCACCGCTACACCTGGAATTCCGCGTTCCTCTCCTGCACTCAAGCCCATCAGTTTCAGACGCAGTTCCTCGGTTGAGCCGAGGGATTTCACGTCTGACTTGATAGGCCACCTACAAACCCTTTACGCCCAGTAATTCCGAACAACGCTCGccccccccGTATTTACCGCGGCTGCTGGCACGGAGTTAGCCGGGGCTTCTTCCCTCGATACTGTCACTCCACCGGTGTATTAAACCGATGGACGTTCATCTCGGTCGAAAGGAGTTTACGACCCGAAAGTCTTCATCCTCCACGCGGCATTGCGT…	429	ATCCCGTTTGCTCCCCTGGCTTTCGTTCCTCAGTGTCAGTAGCAGTCCAGAACGCCGCCTTCGCCACCGGTGTTCCTCCAGATATCTACGCATTTCACCGCTACACCTGGAATTCCGCGTTCCTCTCCTGCACTCAAGCCCATCAGTTTCAGACGCAGTTCCTCGGTTGAGCCGAGGGATTTCACGTCTGACTTGATAGGCCACCTACAAACCCTTTACGCCCAGTAATTCCGAACAACGCTCGccccccccGTATTACCGCGGCTGCTGGCACGGAGTTAGCCGGGGGCTTCTTCCCTCGATACTGTCACTCCACCGGTGTATTAAACCGATGGACGTTCATCTCGGTCGAAAGGAGTTTACGACCCGAAAGTCTTCATCCTCCACGCGGCATTGCGT…	0	0	0	0	0	0	0	0	0	0	0	0	0	0	0	0	0	0	0	0	22	1	6	0	0	0	0	0	0	0	0	0	52	0	7	0	0	0	0	0
Otu23075	Acidobacteria	unclassified	unclassified	unclassified	unclassified	27	ATCCCGTTTGCTCCCCTGGCTTTCGCGCCTCAGCGTCAGTACCGATCCAGGAAGCCGCCTTCGCCACCGGTGTTCCTCCGGATATCTACGCATTTCACCGCTACACCCGGAATTCCGCTTCCCTCTCTCGGACTCAAGCCCTCCAGTATCAGACGCAGTTCCTCGGTTGAGCCGAGGGATTTCACGTCTGACTTAGCGAGCCGCCTACGCGCCCTTTACGCCCAATAATTCCGAACAACGCTTGCCCCCTCTGTATTACCGCGGCTGCTGGCACAGAGTTAGCCGGGGCTTCCTCACACGGTACCGTCAGTCCGCAAGGCTATTCACCTCGCGAGGTTTCGTCCCGTGCAACAGGGGTTTACAACCCGAAGGCCTTCATCCCCCACGCGGCGTTGCGTC…	429	AATCCCGTTTGCTCCCCTGGCTTTCGCGCCCCAGCGTCAGTACCGATCCAGGAAGCCGCCTTCGCCACCGGTGTTCCTCCGGATATCTACGCATTTCACCGCTACACCCGGAATTCCGCTTCCCTCTCTCGGACTCAAGCCCTCCAGTATCAGGCGCAGTTCCTCGGTTGAGCCGAGGGATTTCACGTCTGACTTAGCGAGCCGCCTACGCGCCCTTTACGCCCAATAATTCCGAACAACGCTTGCCCCCTCTGTATTACCGCGGCTGCTGGCACAGAGTTAGCCGGGGCTTCCTCACACGGTACCGTCAGTCCGCAAGGCTATTCACCTCGCGAGGTTTCGTCCCGTGCAACAGGGGTTTACAACCCGAAGGCCTTCATCCCCCACGCGGCGTTGCGT…	0	0	0	0	0	0	0	0	0	0	0	0	0	0	0	0	0	0	0	0	5	4	11	0	0	0	0	0	0	0	0	1	29	4	1	0	0	0	0	0
Otu104829	Actinobacteria	Actinobacteria	Actinomycetales	Pseudonocardiaceae	Actinophytocola	2086	ATCCTGTTCGCTCCCCACGCTTTCGCTCCTCAGCGTCAGTATCGGCCCAGAGACCCGCCTTCGCCACCGGTGTTCCTCCTGATATCTGCGCATTTCACCGCTACACCAGGAATTCCAGTCTCCCCTACCGAACTCAAGTCTGCCCGTATCCACCGCACGCTGGAAGTTAAGCCTCCAGTTTTCACGATAGACGCGACAAACCGCCTACGAGCTCTTTACGCCCAATAATTCCGGACAACGCTCGCACCCTACGTATTACCGCGGCTGCTGGCACGTAGTTAGCCGGTGCTTCTTCTGCAGGTACCGTCAGTTTCCCTTCGTCCCTACTGAAAGAGGTTTACAACCCGAAGGCCGTCATCCCTCACGCGGCGTCGCTGCGTCAGGCTTTCGCCCATTGCG…	408	ATCCTGTTCGCTCCCCACGCTTTCGCTCCTCAGCGTCAGTATCGTCCCAGAGACCCGCCTCCGCCACCGGTGTTCCTCCTGATATCTGCGCATTTCACCGCTACACCAGGAATTCCAGTCTCCCCTACCGAACTCAAGTCTGCCCGTATCCACCGCACGCTGGAAGTTAAGCCTCCAGTTTTCACGATAGACGCGACAAACCGCCTACGAGCCCTTTACGCCCAATAATTCCGGACAACGCTCGCACCCTACGTATTACCGCGGCTGCTGGCACGTAGTTAGCCGGTGCTTCTTCTGCAGGTACCGTCAGTTTCCCTTCGTCCCTACTGAAAGAGGTTTACAACCCGAAGGCCGTCATCCCTCACGCGGCGTCGCTGCGTCAGGCTGTCGCCCATTGCG…	0	0	0	0	0	0	0	0	0	0	0	0	0	0	0	0	0	0	0	3	7	122	70	0	0	0	0	0	0	0	0	0	35	70	27	0	0	0	0	0
Otu104938	Actinobacteria	Actinobacteria	Nitriliruptorales	Nitriliruptoraceae	Nitriliruptor	68	ATCCTGTTTGCTACCCACGCTTTCGCATCTCAGCGTCAGGTGAGGCCCAGAGAGCTGCCTTCGCCATCGGTGTTCCTTCCGATCTCTGCGCATTCCACCGCTACACCGGAAATTCCACTCTCCTCTACCTACCTCAAGTCCAACAGTATCGGATGCAGTTTCCGGGTTGAGCCCGGAGATTTCACATCCGACTTACTGGACCGCCTACATGCTCTTTACGCCCAATAAGTCCGGACAACGCTCGCCCCCTACGTATTACCGCGGCTGCTGGCACGTAGTTAGCCGGGGCTTCTTCTGTAGTTACCGTCACTTTCGCTTCTTCACTACTGAAAGAGGTTTACAACTCGAAAGCCTTCTTCCCTCACTCGGCGTGGCTGCATCAGGCTTGCGCCCATTGTG…	408	AATCCTGTTTGCTACCCACGCTTTCGCATCTCAGCGTCAGGTGATGCCCAGAGAGCTGCCTTCGCCATCGGTGTTCCTTCCGATATCTGCGCATTCCACCGCTACACCAGAAATTCCACTTTCCTCTACCTACCTCAAGTCCAACAGTATCAGATGCAGTTTCCGTGTTTAGCCCGGAGATTTCACATCCGACTTACTGGACCGCCTACATGCCCTTTACGCCCAATAAGTCCGGACAACGCTCGCCCCCTACGTATTACCGCGGCTGCTGGCACGTAGTTAGCCGGGGCTTCTTCTGTAGTTACCGTCACTTTCGCTTCTTCACTACTGAAAGAGGTTTACAACTCGAAAGCCTTCTTCCCTCACGCGGCGTGGCTGCATCAGGCGTGCGCCCATTGT…	0	0	0	0	0	0	0	0	0	0	0	0	0	0	0	0	0	0	0	0	89	55	4	0	0	0	0	0	0	0	0	0	60	4	5	0	0	0	0	0
Otu99624	Actinobacteria	Actinobacteria	Actinomycetales	Pseudonocardiaceae	Actinophytocola	2609	ATCCTGTTCGCTCCCCACGCTTTCGCTCCTCAGCGTCAGTATCGGCCCAGAGACCCGCCTTCGCCACCGGTGTTCCTCCTGATATCTGCGCATTTCACCGCTACACCAGGAATTCCAGTCTCCCCTACCGAACTCAAGTCTGCCCGTATCGACTGCAAGCCCAGAGTTAAGCCCCAGGTTTTCACAGTCGACGCGACAAACTGCCTACGAGCTCTTTACGCCCAATAATTCCGGACAACGCTCGCACCCTACGTATTACCGCGGCTGCTGGCACGTAGTTAGCCGGTGCTTCTTCTACAGGTACCGTCACTTACGCTTCGTCCCTGTCGAAAGAGGTTTACGACCCGAAGGCCGTCATCCCTCACGCGGCGTCGCTGCATCAGGCTTTCGCCCATTGTG…	410	ATCCTGTTCGCTCCCCACGCTTTCGCTCCTCAGCGTCAGTATCGGCCCAGAGACCCGCCTTCGCCACCGGTGTTCCTCCTGATATCTGCGCATTTCACCGCTACACCAGGAATTCCAGTCTCCCCTACCGAACTCAAGTCTGCCCGTATCGACTGCAAGCCCAGAGTTAAGCCCCAGGTTTTCACAGTCGACGCGACAAACCGCCTACGAGCTCTTTACGCCCAATAATTCCGGACAACGCTCGCACCCTACGTATTACCGCGGCTGCTGGCACGTAGTTAGCCGGTGCTTCTTCTACAGGTACCGTCACTTACGCTTCGTCCCTGTCGAAAGAGGTTTACAACCCGAAGGCCGTCATCCCTCACGCGGCGTCGCTGCATCAGGCTTTCGCCCATTGTG…	0	0	0	0	0	0	0	0	0	0	0	0	0	0	0	0	0	0	0	7	49	34	63	0	0	0	0	0	0	0	0	2	152	25	31	0	0	0	0	0
Otu29843	Actinobacteria	Actinobacteria	Solirubrobacterales	unclassified	unclassified	736	ATCCTGTTCGCTCCCCACGCTTTCGCGCCTCAGTGTCAGTAACGTCCCAGCGAGCTGCCTTCGCTATTGGTGTTCCTCCTGATATCTGCGCATTCCACCGCTACACCAGGAATTCCACTCGCCTCTTCCGTACTCTAGCTCTACAGTATCCATCGGCTTTCAAAGGTTGAGCCTTTGACTTTCACAACGGACTTATACAGCCACCTACGCGCTCTTTACGCCCAATGATTCCGGACAACGCTTGCTCCCTACGTATTACCGCGGCTGCTGGCACGTAGTTAGCCGGAGCTTCTTGTGGAGGTACCGTCAATCCACACGGCTATTCACCGGTGAACCTTCGTCCCTCCTGAAAGGGGTTTACAACCCGAAGGCCGTCTTCCCCCACGCGGCGTTGCTGCG…	428	ATCCTGTTCGCTCCCCACGCTTTCGCGCCTCAGTGTCAGTAACGTCCCAGCGAGCTGCCTTCGCTATTGGTGTTCCTCCTGATATCTGCGCATTCCACCGCTACACCAGGAATTCCACTCGCCTCTTCCGTACTCTAGCTCTACAGTATCCATCGGCTTTCAAAGGTTGAGCCTTTGACTTTCACAACGGACTTATACAGCCACCTACGCGCTCTTTACGCCCAATGATTCCGGACAGCGCTTGCTCCCTACGTATTACCGCGGCTGCTGGCACGTAGTTAGCCGGAGCTTCTTGTGGAGGTACCGTCAATCCACACGGCTATTCACCGGTGAACCTTCGTCCCTCCTGAAAGGGGTTTACAACCCGAAGGCCGTCTTCCCCCACGCGGCGTTGCTGCG…	0	0	0	0	0	0	0	0	0	0	0	0	0	0	0	0	0	0	0	6	30	55	46	0	0	0	0	0	0	0	0	2	141	231	103	0	0	0	0	0
Otu104998	Actinobacteria	Actinobacteria	Actinomycetales	Nocardiaceae	Nocardia	1004	ATCCTGTTCGCTACCCATGCTTTCGCTTCTCAGCGTCAGTTACTTCCCAGAGACCCGCCTTCGCCACCGGTGTTCCTCCTGATATCTGCGCATTTCACCGCTACACCAGGAATTCCAGTCTCCCCTGAAGTACTCTAGTCCGCCCGTATCGACCGCAGGCTCACAGTTAAGCTGCAAGGTTTCACGACCGACGCGACGAACCGCCTACAAGCTCTTTACGCCCAGTAATTCCGGACAACGCTCGCACCCTACGTATTACCGCGGCTGCTGGCACGTAGTTAGCCGGTGCTTCTTCTACAGGTACCGTCACTCGCGCTTCGTCCCTGTCGAAAGAGGTTTACAACCCGAAGGCCGTCATCCCTCACGCGGCGTCGCTGCATCAGGCTTTCGCCCATTGTG…	408	AATCCTGTTCGCTACCCATGCTTTCGCTTCTCAGCGTCAGTTACTTCCCAGAGACCCGCCTTCGCCACCGGTGTTCCTCCTGATATCTGCGCATTTCACCGCTACACCAGGAATTCCAGTCTCCCCTGAAGTACTCTAGTCCGCCCGTATCGACCGCAGGCTCACAGTTAAGCTGCAAGGTTTCACGACCGACGCGACGAACCGCCTACAAGCTCTTTACGCCCAGTAATTCCGGACAACGCTCGCACCCTACGTATTACCGCGGCTGCTGGCACGTAGTTAGCCGGTGCTTCTTCTACAGGTACCGTCACTCGCGCTTCGTCCCTGTCGAAAGAGGTTTACAACCCGAAGGCCGTCATCCCTCACGCGGCGTCGCTGCATCAGGCTTTCGCCCATTGT…	0	0	0	0	0	0	0	0	0	0	0	0	0	0	0	0	0	0	0	28	31	41	28	0	0	0	0	0	0	0	0	30	46	28	10	0	0	0	0	0
Otu29883	Actinobacteria	Thermoleophilia	Thermoleophilales	Thermoleophilaceae	Thermoleophilum	147	AATCCTGTTCGCTCCCCACGCTTTCGCGCCTTAGCGTCGGTACCGTCCCAGCGAGCTGCCTTCGCTATTGGTGTTCCTCCTGATATCTGCGCATTCCACCGCTACACCAGGAATTCCACTCGCCTCTTCCGGACTCTAGCCCCACAGTATCCATCGGCTTTCAAAGGTTGAGCCTTTGACTTTCACAACGGACTTATGGAGCCGCCTACGCGCGCTTTACGCCCAATGATTCCGGACAACGCTCGCCCCCTACGTATTACCGCGGCTGCTGGCACGTAGTTAGCCGGAGCTTCTTCTGGAGGTACCGTCAGTCCGGACGGCTATTCACCGCCGAACCTTCGTCCCTCCTGAAAGGGGTTTACAACCCGAAGGCAGTCTTCCCCCACGCGGCGTTGCTGC…	428	ATCCTGTTCGCTCCCCACGCTTTCGCGCCTTAGCGTCAGTACCGTCCCAGCGAGCTGCCTTCGCTATTGGTGTTCCTCCTGATATCTGCGCATTCCACCGCTACACCAGGAATTCCACTCGCCTCTTCCGGACTCTAGCCCTGCAGTATCCATCGGCTTTCAAAGGTTGAGCCTTTGACTTTCACAACGGACTTACAGAGCCGCCTACGCGCGCTTTACGCCCAATGATTCCGGACAACGCTTGCCCCCTACGTATTACCGCGGCTGCTGGCACGTAGTTAGCCGGAGCTTCTTCTGGAGGTACCGTCAGTCCGGACGGCTATTCACCGCCGAACCTTCGTCCCTCCTGAAAGGGGTTTACAACCCGAAGGCCGTCTTCCCCCACGCGGCGTTGCTGCG…	0	0	0	0	0	0	0	0	0	0	0	0	0	0	0	0	0	0	0	0	56	26	25	0	0	0	0	0	0	0	0	0	147	17	12	0	0	0	0	0
Otu102669	Actinobacteria	Actinobacteria	Actinomycetales	Nocardiaceae	unclassified	501	ATCCTGTTTGCTACCCACGCTTTCGCTCCTCAGCGTCAGTTACTGCCCAGAGACCCGCCTTCGCCACCGGTGTTCCTCCTGATATCTGCGCATTTCACCGCTACACCAGGAATTCCAGTCTCCCCTGCAGTACTCAAGTCTGCCCGTATCGACCGCAAGCTAACAGTTGAGCTGCTAGTTTTCACGATCGACGCGACAAACCGCCTACGAGCTCTTTACGCCCAGTAATTCCGGACAACGCTCGCACCCTACGTATTACCGCGGCTGCTGGCACGTAGTTGGCCGGTGCTTCTTCTCCAGGTACCGTCACTCACGCTTCGTCCCTGGCGAAAGGAGTTTACAACCCGAAGGCCGTCATCCTCCACGCGGCGTCGCTGCATCAGGCTTCCGCCCATTGTG…	409	TAATCCTGTTTGCTACCCACGCTTTCCCTCCTCAGCGTCATTTACTGCCCAGAGACCCGCCTTCGCCACCGGTGTTCCTCCTGATATCTGCGCATTTCACCGCTACACCAGGAATTCCAGTCTCCCCTGCAGTACTCAAGTCTGCCCGTATCGACCGCTAGCTAACAGTTGAGCTGCTAGTTTTCACGATCGAAGCGACAAACCGCCTACGAGCTCTTTACGCCCAGTAATTCCGGACAACGCTCGCACCCTACGTATTCCCGCGGCTGCTGGCGCGTAGTTGGCCGGTGCTTCTTCTCCAGGTACCGTCACTCACGCTTCGTCCCTGGCGAAAGGAGTTTACAACCCGAAGGCCGTCATCCTCCACGCGGCGTCGCTGCATCAGGCTTCCGCCCATTG…	0	0	0	0	0	0	0	0	0	0	0	0	0	0	0	0	0	0	0	1	53	20	4	0	0	0	0	0	0	0	0	0	95	13	0	0	0	0	0	0
Otu69528	Actinobacteria	Actinobacteria	Actinomycetales	Micromonosporaceae	unclassified	192	ATCCTGTTCGCTCCCCACGCTTTCGCTCCTCAGCGTCAGTATCGGCCCAGAGACCCGCCTTCGCCACCGGTGTTCCTCCTAATATCTGCGCATTTCACCGCTACACCAGGAATTCCAGTCTCCCCTACCGAACTCCAGCCTGCCCGTATCAACCGCAACCCCACAGTTAAGCCACAGAATTACACGGTCGACGCAACAAGCCGCCTACGAGCTCTTTACGCCCAATAAATCCGGACAACGCTCGCGCCCTACGTCTTACCGCGGCTGCTGGCACGTAGTTAGCCGGCGCTTCTTCCACCCCTACCGTCACCCCCAGCAAAAACCAGGAGCTTCGTCAAGATCGAAAGAGGTTTACAACCCGAAGGCCGTCATCCCCCACACGGCGTCGCTGCGTCAGGC…	421	ATCCTGTTCGCTCCCCACGCTTTCGCTCCTCAGCGTCAGTATCGGCCCAGAGACCCGCCTTCGCCACCGTTGTTCCTCCTAATATCTGCGCATTTCACCGCTACATCAGGAATTCCAGTCTCCCCTACCGAACTCCAGCCTGCCCGTATCAACCGCAACCCCACAGTTAAGCAACAGAATTACACGGTCACCGCAACTCCCCGCCTACGAGCTCTTTACGCCCAATAAATCCGGACAACGCTCGCGCCCTCCGTCTTACCGCGGCTGCTGGCAAGTAGTTAGCCGGCGCTTCTTCCACCCCTACCGTCACCCCCAGCAAAAACCAGGAGCTTCGTCAAGATCGAAAGAGGTTTACAACCCGAAGGCCGTCATCCCCCACACGGCGTCGCTGCGTCAGGC…	0	0	0	0	0	0	0	0	0	0	0	0	0	0	0	0	0	0	0	0	22	43	0	0	0	0	0	0	0	0	0	0	96	12	0	0	0	0	0	0
Otu102105	Actinobacteria	Actinobacteria	Actinomycetales	Jiangellaceae	Jiangella	275	ATCCTGTTCGCTCCCCACGCTTTCGCTCCTCAGCGTCAGTTCCGGCCCAGAGACCCGCCTTCGCCACTGGTGTTCCTCCTGATATCTGCGCATTTCACCGCTACACCAGGAATTCCAGTCTCCCCTGCCGGACTCTAGCCTGCCCGTATCCACCGCAGACCCGGGGTTAAGCCCCGGGCTTTCACGACAGACGTGACAGGCCGCCTACGAGCCCTTTACGCCCAATAATTCCGGACAACGCTCGCACCCTACGTATTACCGCGGCTGCTGGCACGTAGTCAGCCGGTGCTTCTTTTGCGCCTACAGTCACCCGAAGGCTTCGTCGGCGCTGAAAGAGGTTTACAACCCGAAGGCCGTCATCCCTCACGCGGCGTTGCTGCATCAGGCTTTCGCCCATTG…	409	ATCCTGTTCGCTCCCCACGCTTTCGCTCCTCGGCGTCAGTTCCGGCCCAGAGACCCGCCTTCGCCACTGGTGTTCCTCCTGATATCTTCGCATTTCACCGCTACACCAGGAATTCCATCCCCCCCTTCCGGACTCTAGCCTGCCCGTATCCACCGCAGACCCGGGGTTGAGCCCCGGGCCTTCCCGACAGACGCGACAGGCCGCCTACGAGCCCTTTACGCCAAATAATTCCGGACAACGCTCGCACCCTACGTATTACCGCGGCTGCTGGCACGTAGTCAGCCGGTGCTTCTTCTGCGCCTACAGTCACCCGAAGGCTTCGTCGGCGCTGAAAGAGGTTTACAACCCGAAGGCCGTCATCCCTCACGCGGCGTTGCTGCATCAGGCTTTCGCCCATTG…	0	0	0	0	0	0	0	0	0	0	0	0	0	0	0	0	0	0	0	0	3	52	22	0	0	0	0	0	0	0	0	0	20	18	15	0	0	0	0	0
Otu118968	Actinobacteria	Actinobacteria	Acidimicrobiales	Iamiaceae	unclassified	154	ATCCTGTTCGCTACCCACGCTTTCGCTCCTCAGCGTCAGTACCAGCCCAGAGTGCCGCCTTCGCCGCTGGTGTTCCTCCCAATATCTGCGCATTTCACCGCTACACTGGGAATTCCACACTCCCCTACTGGACTCTAGCTATAGCAGTATCGGGTGGCGTCCCCAGGTTGAGCCTGGGGTTTTCACACCCGACTAACTAAGCCGCCTACGAGCTCTTTACGCCCAATGATTCCGGACAACGCTTGCACCCTACGTGTTACCGCGGCTGCTGGCACGTAGTTGGCCGGTGCTTCTTCTGTAGGTACCGTCTGATTTCGTCCCTACTGAAAGCGGTTTACAACCCGAAGGCCTTCATCCCGCACGCGGCGTTGCTGCGTCAGGCTTTCGCCCATTGCGCAA…	405	AATCCTGTTCGCTACCCACGCTTTCGCTCCTCAGCGTCAGTACCAGCCCAGAGTGCCGCCTTCGCCGCTGGTGTTCCTCCCAATATCTGCGCATTTCACCGCTACACTGGGAATTCCACACTCCCCTACTGGACTCTAGCTATAGCAGTATCGGGTGGCGTCCCCAGGTTGAGCCTGGGGTTTTCACACCCGACTAACTAAGCCGCCTACGAGCTCTTTACGCCCAATGATTCCGGACAACGCTTGCACCCTACGTGTTACCGCGGCTGCTGGCACGTAGTTGGCCGGTGCTTCTTCTGTAGGTACCGTCTGATTTCGTCCCTACTGAAAGCGGTTTACAACCCGAAGGCCTTCATCCCGCACGCGGCGTTGCTGCGTCAGGCTTTCGCCCATTGCGCA…	0	0	0	0	0	0	0	0	0	0	0	0	0	0	0	0	0	0	0	1	31	10	21	0	0	0	0	0	0	0	0	6	124	0	4	0	0	0	0	0
Otu60103	Actinobacteria	Actinobacteria	Actinomycetales	Nocardioidaceae	Nocardioides	760	ATCCTGTTCGCTCCCCACACTTTCGCTCCTCAGCGTCAGGACATGCCCAGAGAACCGCCTTCGCCACCGGTGTTCCTCCTGATATCTGCGCATTTCACCGCTACACCAGGAATTCCATTCTCCCCTGCATGCCTCAAGTCTGCCCGTATCGAAAGCAAGCACCCAGTTAAGCCAGATGTTTGCACTCCCGACGCGACAAACCGCCTACGAGCCCTTTACGCCCAATAATTCCGGACAACGCTCGCACCCTACGTATTACCGCGGCTGCTGGCACGTAGTTGGCCGGTGCTTCTTCTGTACCTACCGTCACACCCACCCAAAAGACAGGCACTTCGTCGGCACTGAAAGAGGTTTACAACCCGAAGGCCTTCATCCCCCACGCGGCGTTGCTGGATCAGG…	423	ATCCTGTTCGCTCCCCACACTTTCGCTCCTCAGCGTCAGGACATGCCCAGAGAACCGCCTTCGCCACCGGTGTTCCTCCTGATATCTGCGCATTTCACCGCTACACCAGGAATTCCATTCTCCCCTGCATGCCTCAAGTCTGCCCGTATCGAAAGCAAGCACCCAGTTAAGCCAGATGTTTGCACTCCCGACGCGACAAACCGCCTACGAGCCCTTTACGCCCAATAATTCCGGACAACGCTCGCACCCTACGTATTACCGCGGCTGCTGGCACGTAGTTGGCCGGTGCTTCTTCTGTACCTACCGTCACACCCACCCAAAAGACAGGCACTTCGTCGGCACTGAAAGAGGTTTACAACCCGAAGGCCTTCATCCCCCACGCGGCGTTGCTGGATCAGG…	0	0	0	0	0	0	0	0	0	1	0	0	0	0	0	0	0	0	0	82	37	23	14	0	0	0	0	0	0	0	0	75	134	22	8	0	0	0	0	0
Otu64628	Actinobacteria	Actinobacteria	Actinomycetales	Micromonosporaceae	unclassified	183	AATCCTGTTCGCTCCCCACGCTCTCGCTCCTCAGCGTCAGTATCGGCCCAGAGACCCGCCTTCGCCACCGGTGTTCCTCCTGATATCTGCGCATTTCACCGCTACACCAGGAATTCCAGTCTCCCCTACCGAACTCCAGCCTGCCCGTATCAACCGCAACTCCACAGTTAAGCTGCAGAATTTCACGGTCGACGCAACAAGCCGCCTACGAGCTCTTTACGCCCAATAAATCCGGACAACGCTCGCGCCCTACGTCTTACCGCGGCTGCTGGCACGTAGTTGGCCGGCGCTTATTCAACCCCTACCGTCACCACCGAGAAAACCCGACAGCTTCGTCAAGGTCAAAAGAGGTTTACAACCCGAAGGCAGTCATCCCCCATGCGGCGTCGCTGCATCAAG…	422	AATCCTGTTCGCTCCCCACGCTCTCGCTCCTCAGCGTCAGTATCGGCCCAGAGACCCGCCTTCGCCACCGGTGTTCCTCCTGATATCTGCGCATTTCACCGCTACACCAGGAATTCCAGTCTCCCCTACCGAACTCCAGCCTGCCCGTATCAACCGCAACTCCACAGTTAAGCTGCAGAATTTCACGGTCGACGCAACAAGCCGCCTACGAGCTCTTTACGCCCAATAAATCCGGACAACGCTCGCGCCCTACGTCTTACCGCGGCTGCTGGCACGTAGTTGGCCGGCGCTTATTCAACCCCTACCGTCACCACCGAGAAAACCCGACAGCTTCGTCAAGGTCAAAAGAGGTTTACAACCCGAAGGCAGTCATCCCCCATGCGGCGTCGCTGCATCAAG…	0	0	0	0	0	0	0	0	0	0	0	0	0	0	0	0	0	0	0	0	21	22	3	0	0	0	0	0	0	0	0	0	46	1	12	0	0	0	0	0
Otu124138	Actinobacteria	Actinobacteria	Acidimicrobiales	unclassified	unclassified	168	ATCCTGTTTGCTCCCCATGCTTTCGCTCCTCAGCGTCAGTTCCGGCCCAGAGCACTGCCTTCGCCATTGGTGTTCCTCCTGATATCTGCGCATTCCACCGCTACACCAGGAATTCCATGCTCCCCTACCGGACTCTAGTCATCGCAGTATCAGATGGCGTCTCCGGGTTGAGCCCTGAGTTTTCACATCCGACTTACGAAACCGCCTACGAGCTCTTTACGCCCAATAAATCCGGACAACGCTTGGTCCCTACGTGTTACCGCGGCTGCTGGCACGTAGTTGGCCGGACCTTCTTCTGTGACTACCGTCATTTTCGTCGTCACTGAAAGTGGTTTACAACCCGAAAGCTGTCATCCCACACGCGGCGTTGCTGCGTCAGGCTTTCGCCCATTGCGCAAT…	404	AATCCTGTTTGTTCCCCATGCTTTCGCTCCTCAGCGTCAGTTCCGGCCCAGAGCACTGCCTTCGCCATTGGTGTTCCTCCTGATATCTGCGCATTCCACCGCTACACCAGGAATTCCATGCTCCCCTACCGGACTCTAGTCATCGCAGTATCAGATGGCGTCTCCGGGTTGAGCCCTGAGTTTTCACATCCGACTTACGAAACCGCCTACGAGCTCTTTACGCCCAATAAATCCGGACAACGCTTGGTCCCTACGTGTTACCGCGGCTGCTGGCACGTAGTTGGCCGGACCTTCTTCTGTGACTACCGTCATTTTCGTCGTCACTGAAAGTGGTTTACAACCCGAAAGCTGTCATCCCACACGCGGCGTTGCTGCGTCAGGCTTTCGCCCATTGCGCAA…	0	0	0	0	0	0	0	0	0	0	0	0	0	0	0	0	0	0	0	16	2	2	18	0	0	0	0	0	0	0	0	5	2	1	42	0	0	0	0	0
Otu108791	Actinobacteria	Actinobacteria	Actinomycetales	unclassified	unclassified	310	ATCCTGTTTGCTCCCCACGCTTTCGCTCCTCAGTGTCAGTACTGGCCCAGGATCCCGCCTTCGCCACCGGTGTTCTTCCTGATATCTGCGCATTCCACCGCTACACCAGGAGTTCCAGATCCCCCTACCAGACTCTAGTCACCCAGTATCGACCGCAGGCTCAGGGTTGAGCCCTGAGTTTTCACGGCCGACTTGAGTAACCACCTACGAGCTCTTTACGCCCAATAATTCCGGACAACGCTCGCCCCCTACGTATTACCGCGGCTGCTGGCACGTAGTTGGCCGGGGCTTCTTCTGCTCCTACCGTCACTTTCGCTTCGTCGGAGCCGAAAGCGGTTTACAACCCGAAGGCCTTCGTCCCGCACGCGGCGTCGCTGCGTCAGGCTTTCGCCCATTGCG…	407	ATCCTGTTTGCTCCCCGCGCTTTCGCGCCTCAGTGTCAGTACTGGCCTAGGATCCCGCCTTCGCCACCGGTGTGCTTCCTGATATCTGCGCATTCCACCGCTACACCAGGAGTTCCAGATCCCCCTACCAGACTCTAGTCACCCAGTATCGACCACAGGCTCAGGGTTGAGCTCTGATTTTTCACGGCCGACTTAAGTAACCACCTACGAGCTCTTTACGACCAATAATTCCGGACAACGCTCGCCCCCTACGTATTACCGCGGCTGCTGGCACGTAGTTGGCAGGGGCTTCTTCTGCTCCTACCGTCACCTTCGCTTCGTCGGAGCCGAAAGCGGTTTACAACCCGAAGGCCTTCGTCCCGCACGCGGCGTCGCTGCGTCAGGCTTTCGCCCATTGCG…	0	0	0	0	0	0	0	0	0	1	0	0	0	0	0	0	0	0	0	0	33	38	6	0	0	0	0	0	0	0	0	0	123	2	0	0	0	0	0	0
Otu36937	Actinobacteria	Actinobacteria	unclassified	unclassified	unclassified	444	ATCCTGTTCGCTCCCCACGCTTTCGCGTCTCAGCGTCAGTACCGTTCCAGAGAGCTGCCTTCGCCATCGGTGTTCTTCCCAATATCTGCGCATTTCACCGCTACACTGGGAGTTCCGCTCTCCTCTCCCGGACTCTAGCGAGGCAGTTTCCAGTGCACGCTTGGGGTTGAGCCCCAAGATTTCACACCAGACTTGCCAAGCCGCCTACACGCGCTTTACGCCCAATGATTCCGGACAACGCTCGCCCCCTACGTATTACCGCGGCTGCTGGCACGTAGTTAGCCGGGGCTTCTTCTGGGGGTACCGTCACCCCGTAGGCTATTAACCTCGGAAGCTTCGTCCCCCCTGAAAGCGGTTTACAACCCTAAGGCCGTCTTCCCGCACGCGGCGTTGCTGCGT…	427	ATCCTGTTCGCTCCCCACGCTTTCGCGTCTCAGCGTCAGTACCGTTCCAGAGAGCTGCCTTCGCCATCGGTGTTCTTCCCAATATCTGCGCATTTCACCGCTACACTGGGAGTTCCGCTCTCCTCTCCCGGACTCTAGCGAGGCAGTTTCCAGTGCACGCTTGGGGTTGAGCCCCAAGATTTCACACCAGACTTGCCAAGCCGCCTACACGCGCTTTACGCCCAATGATTCCGGACAACGCTCGCCCCCTACGTATTACCGCGGCTGCTGGCACGTAGTTAGCCGGGGCTTCTTCTGGGGGTACCGTCACCCCGTAGGCTATTAACCTCGGAAGCTTCGTCCCCCCTGAAAGCGGTTTACAACCCTAAGGCCGTCTTCCCGCACGCGGCGTTGCTGCGT…	0	0	0	0	0	0	0	0	2	4	4	0	0	0	0	0	0	0	0	10	37	76	50	0	0	0	0	0	0	0	0	6	74	120	77	0	0	0	0	0
Otu60102	Bacteroidetes	unclassified	unclassified	unclassified	unclassified	374	ATCCTGTTTGATCCCCACGCTTTCGTGCCTCAGCGTCAATCGAAGTTTAGTAAGCTGCCTTCGCAATCGGTGTTCTGTGGCATCTCTATGCATTTCACCGCTACTTGCCACATTCCGCCTACCTCAACTTCATTCAAGCCCGCCAGTATCAAAGGCCGCTCTGCGGTTAAGCCGCAACATTTCACCTCTGACTTAACAGGCCGCCTACGCACCCTTTAAACCCAATAAACCCGGATAACGCTTGCATCCTCCGTATTACCGCGGCTGCTGGCACGGAGTTAGCCGATGCTTATCCGTAAGGTACCTTCAGCCCCGGACACGTCCGGGGGTTTATCCCCTTACAAAAGCAGTTTACAACCCATAGGGCCGTCCTCCTGCACGCGGCATGGCTGGTTCAGG…	423	ATCCTGTTTGATCCCCACGCTTTCGTGCCTCAGCGTCAATCGAAGTTTAGTAAGCTGCCTTCGCAATCGGTGTTCTGTGGCATCTCTATGCATTTCACCGCTACTTGCCACATTCCGCCTACCTCAACTTCATTCAAGCCCGCCAGTATCAAAGGCCGCTCTGGGGTTAAGCCGCAACATTTCACCTCTGACTTAACAGGCCGCCTACGCACCCTTTAAACCCAATAAATCCGGATAACGCTTGCATCCTCCGTATTACCGCGGCTGCTGGCACGGAGTTAGCCGATGCTTATTCGTAAGGTACCTTCAGCCCCGGACACGTCCGGGGGTTTATCCCCTTACAAAAGCAGTTTACAACCCATAGGGCCGTCCTCCTGCACGCGGCATGGCTGGATCAGG…	0	0	0	0	0	0	0	0	0	0	0	0	0	0	0	0	0	0	0	0	206	55	3	0	0	0	0	0	0	0	0	0	397	83	2	0	0	0	0	0
Otu60106	Bacteroidetes	Sphingobacteriia	Sphingobacteriales	Saprospiraceae	unclassified	185	ATCCTGTTCGCTCCCCACGCTTTCGTGCCTCAGCGTCAATAACAGACCCAGTTAGCTGCCTTCGCAATCGGTGTTCCACGACATATCTATGCATTTCACCGCTACATGTCGCATTCCACTAACCTCTATCTGATTCAAGCTATGCAGTATCAAAGGCCCTCTCGCAGTTAAGCTGCAACCTTTCACCTCTGACTGACATAGCCGCCTACGCACCCTTTAAACCCAGTGATTCCGGATAACGCTTGCACCCTCCGTATTACCGCGGCTGCTGGCACGGAGTTAGCCGGTGCTTATTCCTGAGGTACCGTCACACACCTATTAATAGATGCCGTTCTTCCCTCATAAAAGTAGTTTACAACCCATAGGGCCGTCTTCCTACACGCGGGATGGCTGGATCAG…	423	ATCCTGTTCGCTCCCCACGCTTTCGTGCCTCAGCGTCAATAACACACCCAGTTAGCTGCCTTCGCAATCGGTGTTTCACGGCATATCTATGCATTTCACCGCTACATGTCGCATTCCACTAACCTCTATCTGACTCAAGCTATGCAGTATCAAAGGCCCTCTCGCAGTTAAGCTGCAACCTTTCACCTCTGACTGACATAGCCGCCTACGCACCCTTTAAACCCAGTGATTCCGGATAACGCTTGCACCCTCCGTATTACCGCGGCTGCTGGCACGGAGTTAGCCGGTGCTTATTCCTGAGGTACCGTCACACACCTATTAATAGATGCTGTTCTTCCCTCATAAAAGCAGTTTACAACCCATAGGGCCGTCTTCCTGCACGCGGGATGGCTGGATCAG…	0	0	0	0	0	0	0	0	0	0	0	0	0	0	0	0	0	0	0	8	9	208	41	0	0	0	0	0	0	0	0	5	1	69	116	0	0	0	0	0
Otu55855	Bacteroidetes	Sphingobacteriia	Sphingobacteriales	Saprospiraceae	unclassified	167	ATCCTGTTCGCTCCCCACGCTTTCGTGCCTCAGCGTCAATAACAGACCCAGTTAGCTGCCTTCGCAATCGGTATTCCACGACATATCTATGCATTTCACCGCTACATGTCGCATTCCACTAACCTCTATCTGATTCAAGCTATGCAGTATCATAGGCCCTCTCACAGTTAAGCTGCAACCTTTCACCTCTGACTGACATAGCCGCCTACGCACCCTTTAAACCCAGTGATTCCGGATAACGCTTGCACCCTCCGTATTACCGCGGCTGCTGGCACGGAGTTAGCCGGTGCTTATTCCTGAGGTACCGTCATATCCCGATTAATCGAGATCGTTCTTCCCCCATAAAAGCAGTTTACAACCCATAGGGCTTTCTTCCTGCACGCGGGATGGCTGGATCAG…	424	AATCCTGTTCGCTCCCCACGCTTTCGTGCCCCAGCGTCAATAACAGACCCAGTTAGCTGCCTTCGCAATCGGTATTCCACGACATATCTATGCATTTCACCTCTACATGTCGCATTCCACTAACCTCTATCTGATTCAAGCTATGCAGTATCATAGGCCCTCTCACAGTTCAGCTGCACCCTTTCACCTCTGACTGACATAGCCGCCTACGCACCCTTTAAACCCAGTGATTCCGGATAACGCTTGCACCCTCCGTATTACCGCGGCTGCTGGCACGGAGTTAGCCGGTGCTTATTCCTGAGGTACCGTCATATCCCGATTAATCGAAATCGTTCTTCCCCCATAAAAGCAGTTTACAACCCATAGGGCTTTCTTCCTGCACGCGGGATGGCTGGATCA…	0	0	0	0	0	0	0	0	0	0	0	0	0	0	0	0	0	0	0	3	109	9	23	0	0	0	0	0	0	0	0	4	40	1	67	0	0	0	0	0
Otu64611	Bacteroidetes	Flavobacteriia	Flavobacteriales	Flavobacteriaceae	unclassified	493	ATCCTGTTCGCTCCCCACGCTTTCGTCCATCAGCGTCAATACATTATTAGTGATCTGCCTTCGCAATTGGTATTCTATGTAATATCTATGCATTTCACCGCTACACTACATATTCTAACCACTTCATAATGATTCAAGACAACCAGTATCAATGGCAATTCTACAGTTGAGCTGCAGACTTTCACCACTGACTTAGCTGCCCGCCTACGGACCCTTTAAACCCAATGATTCCGGATAACGCTTGGATCCTCCGTATTACCGCGGCTGCTGGCACGGAGTTAGCCGATCCTTATTCTTACGGTACCGTCAAGTCCCCTCACGAGGGGATGTTTCTTCCCGTATAAAAGCAGTTTACAACCCATAGGGCAGTCTTCCTGCACGCGGCATGGCTGGATCAGG…	422	ATCCTGTTCGCTCCCCACGCTTTCGTCCATCAGCGTCAATACATTATTAGTGATCTGCCTTCGCAATTTGTATTCTATGTAATATCTATGCATTTCACCGCTACACTACGTATTCTAACCACTTCATAATGATTCAAGACAACCAGTATCAATGGCAATTCTACAGTTAAGCTGCAGACTTTCACCACTGACTTAGCTGCCCGCCTACGGACCCTTTACACCCAATGATTCCGGATAACGCTTGGATCCTCCGTATTACCGCGGCCGCTGGCACGGAGTTAGCCGATCCTTATTCTTACGGTACCGTCAAGTCCCCTCACCAGGGGATGTTTCCTTCCGTATAAACGCAGTTTAAAACTCATAGGGCAGTCTTCCTGCACGCGGCATGGCTGGATCAGG…	0	0	0	0	0	0	0	0	0	0	0	0	0	0	0	0	0	0	0	12	73	2	54	0	0	0	0	0	0	0	0	15	79	1	49	0	0	0	0	0
Otu74023	Bacteroidetes	Sphingobacteriia	Sphingobacteriales	Rhodothermaceae	unclassified	153	ATCCTGTTCGCTCCCCACGCTTTCGTGCCTTAGCGTCAGTTCCTGTCCAGTCACCCGTCTACACCTCCGGCGTTCCTCGTGATATCTACGCATTTCACCGCTACACCACGAATTCCGGCGACCTCTCCAGGACTCAAGACCCGCAGTATCAAGGGCAGTTCTACGGTTAAGCCGCAGGATTTCACCCCTGACTTACGGGCCCGCCTACACACCCTTTACACCCAATAAATCCGGACAACGCTTGGACCCTCCGTATTACCGCGGCTGCTGGCACGGAGTTAGCCGGTCCTTATTCGTGCGGTACCGTCAGACCCGGTAGACCGGGATGTTCTTCCCGCACAAAAGCAGTTTACGCCCCATAGGGGTGTCATCCTGCACGCGGCGTGGCTGGGTCAGGCT…	420	ATCCTGTTCGCTCCCCACGCTTTCGTGCCTTAGCGTCAGTTACTGTCCATGAACCCGTCTACACCTCCGGCGCGCCTCGTGATATCTACGCATTTCACCGCTACACCACGAATTCCGGCGACCTCTCCAGGACTCAAGACCCGCAGTATCTAGGGCAGTTCTACGGTTCAGCCGCAGGATTTCACCCCTGACTTACGGGCCCGCCTACACACCCTTTACACCCAATAAATTCGGACAACCCTTGGACCCTCCGTAATACCGCGGCTGCTGGCACGGAGTTAGCCGGTCCTTATTCGTGCGGTACCGTCAGACCCGGTAGACCGGGATGTTCTTCCCGCACAAAAGCAGTTTACGCCCCATAGGGGTGTCATCCTGCACGCGGCGTGGCTGGGTCAGGCG…	0	0	0	0	0	0	0	0	0	0	0	0	0	0	0	0	0	0	0	0	79	18	26	0	0	0	0	0	0	0	0	0	28	5	12	0	0	0	0	0
Otu51068	Bacteroidetes	Flavobacteriia	Flavobacteriales	Flavobacteriaceae	unclassified	1375	ATCCTGTTCGCTACCTATGCTTTCGTCCATCAGAGTCAGTAAATTGTTAGTGATCTGCCTTCGCTATTGGTATTCTGTGCAATATCTATGCATTTCACCGCTACACTGCACATTCTAACCACTTCACAACTACTCAAGGATAACAGTATCAATGGCAATTCTACAGTTGAGCTGCAGACTTTCACCACTGACTTATCTTCCCGCCTACGGACCCTTTAAACCCAATGATTCCGGATAACGCTCGGATCCTCCGTATTACCGCGGCTGCTGGCACGGAGTTAGCCGATCCTTATTCGTAGAGTACCGTCAAACATTCACACGTGAATGTAATTCTTCCTCTATAAAAGCAGTTTACAATCCATAAGACCGTCTTCCTGCACGCGGCATGGCTGGATCAGA…	425	ATCCTGTTCGCTACCTATGCTTTCGTCCATCAGAGTCAGTAAATTGTTAGTGATCTGCCTTCGCTATTGGTATTCTGTGCAATATCTATGCATTTCACCGCTACACTGCACATTCTAACCACTTCACAACTACTCAAGGATAACAGTATCAATGGCAATTCTACAGTTGAGCTGCAGACTTTCACCACTGACTTATCTTCCCGCCTACGGACCCTTTAAACCCAATGATTCCGGATAACGCTCGGATCCTCCGTATTACCGCGGCTGCTGGCACGGAGTTAGCCGATCCTTATTCGTAGAGTACCGTCAAACATTCACACGTGAATGTAATTCTTCCTCTATAAAAGCAGTTTACAATCCATAAGACCGTCTTCCTGCACGCGGCATGGCTGGATCAGA…	0	0	0	0	0	0	0	0	0	2	0	0	0	0	0	0	0	0	0	22	413	24	51	0	0	0	0	0	0	0	0	20	1453	301	440	0	0	0	0	0
Otu60124	Bacteroidetes	Sphingobacteriia	Sphingobacteriales	Saprospiraceae	unclassified	77	ATCCTGTTCGCTCCCCACGCTTTCGTGCCTCAGCGTCAATCAAGACCCAGTTAGCTGCCTTCGCAATCGGTATTCCACGACATATCTATGCATTTCACCGCTACATGTCGCATTCCACTAACCTCTATCTGATTCAAGTTACACAGTTTCAAAGGCCATCTCACAGTTAAGCTGTGACCTTTCACCTCTGACTTACATAACCGCCTACGCACCCTTTAAACCCAGTGATTCCGGATAACGCTTGCACCCTCCGTATTACCGCGGCTGCTGGCACGGAGTTAGCCGGTGCTTATTCCTAAGGTACCGTCATATCATGAACATTCATGACTGTTCTTCCCTTATAAAAGCAGTTTACAACCCAAAGGGCCGTCTTCCTGCACGCGGGATGGCTGGATCAGG…	423	ATCCTGTTCGCTTCCCCACGCTTTCGTGCCTCAGCGTCAATCAAGACCCAGTTAGCTGCCTTCGCAATCGGTATTCCACGACATATCTATGCATTTCACCGCTACATGTCGCATTCCACTAACCTCTATCTGATTCAAGTTACACAGTTTCAAAGGCCATCTCACAGTTAAGCTGTGACCTTTCACCTCTGGCTTACATAACCGCCTACGCACCCTTTAAACCCAGTGATTCCGGATAACGCTTGCACCCTCCGTATTACCGCGGCTGCTGGCACGGAGTTAGCCGGTGCTTATTCCTAAGGTACCGTCATATCATGATCATTCATGACTGTTCTTCCCTTATAAAAGCAGTTTACAACCCAAAGGGCCGTCTTCCTGCACGCGGGATGGCTGGATCAG…	0	0	0	0	0	0	0	0	0	0	0	0	0	0	0	0	0	0	0	0	77	11	4	0	0	0	0	0	0	0	0	0	37	17	16	0	0	0	0	0
Otu64614	Bacteroidetes	Flavobacteriia	Flavobacteriales	Flavobacteriaceae	unclassified	415	ATCCCGTTCGCTCCCCACGCTTTCGTCCATCAGTGTCAGTGCATCGTTAGCGATCTGCCTTCGCAATCGGTGTTCTATGTGATATCTATGCATTTCACCGCTACACCACATATTCTAACCGCTTCACAATGACTCAAGGACGCCAGTATCAAAGGCAGTGCCACGGTTGAGCCGTGGGATTTCACCTCTGACTTAGCGCCCCACCTACGGACCCTTTAAACCCAATGATTCCGGATAACGCTTGCACCCTCCGTATTACCGCGGCTGCTGGCACGGAGTTAGCCGGTGCTTATTCTTGCGGTACCGTCAACCGCCCACTCGTGGGCGGGGTTCTTCCCGCATAAAAGCAGTTTACAACCCATAGGGCAGTCTTCCTGCACGCGGCATGGCTGGATCAGG…	422	ATCCCGTTCGCTCCCCACGCTTTCGTCCATCAGTGTCAGTGCATCGTTAGCGATCTGCCTTCGCAATCGGTGTTCTATGTGATATCTATGCATTTCACCGCTACAACACATATTCTAACCGCTTCACAATGACTCAAGGACGCCAGTATCAAAGGCAGTGCCACGGTTGAGCCGTGGGATTTCACCTCTGACTTAGCGCACCACCTACGGACCCTTTAAACCCAATGATTCCGGATAACGCTTGCACCCTCCGTATTACCGCGGCTGCTGGCACGGAGTTAGCCGGTGCTTATTCTTGCGGTACCGTCAACCGCCCACTCGTGGGCGGGGTTCTTCCCGCATAAAAGCAGTTTACAACCCATAGGGCAGTCTTCCTGCACGCGGCATGGCTGGATCAGG…	0	0	0	0	0	0	0	0	0	0	0	0	0	0	0	0	0	0	0	21	1	58	15	0	0	0	0	0	0	0	0	64	2	179	27	0	0	0	0	0
Otu64632	Bacteroidetes	Flavobacteriia	Flavobacteriales	Flavobacteriaceae	unclassified	140	ATCCCGTTCGCTCCCCACGCTTTCGTCCATCAGCGTCAGTTAATGGTTAGTGACCTGCCTTCGCAATCGGTGTTCTATGTAATATCTATGCATTTCACCGCTACACTACATATTCCGGCCACTTCACCATAACTCAAGACAACCAGTATCAAAGGCAGTGCTACGGTTGAGCCGCACCATTTCACCCCTGACTTAATTGCCCGCCTGCGGACCCTTTAAACCCAATAATTCCGGATAACGCTTGGACCCTCCGTATTACCGCGGCTGCTGGCACGGAGTTAGCCGGTCCTTATTCTTACGGTACCGTCATCGGGGTACTCGTACCCCTTATTCTTCCCGTATAAAAGCAGTTTACAACCCGTAGGGCTGTCTTCCTGCACGCGGCATGGCTGGATCAGG…	422	ATCCCGTTCGCTCCCCACGCTTTCGGCCATCAGCGTCAGTTACTGGTTAGTGACCTGCCTTCGCAATCGGTGTTCTATGTAATATCTATGCATTTCACCGCTACACTACATATTCCGGCTACTTCACCATAACTCAAGACAACCAGTATCAAAGGCAGTGCTACGGTTGAGCCGCACCATTTCACCCCTGACTTAATTGCCCGCCTGCGGACCCTTTAAACCCAATGATTCCGGATAACGCTTGGACCCTCCGTATTACCGCGGCTGCTGGCACGGAGTTAGCCGGTCCTTATTCTTACGGTACCGTCATCGGGGTACACGTACCCCTTATTCTTCCCGTATAAAAGCAGTTTACAACCCGTAGGGCTGTCTTCCTGCACGCGGCATGGCTGGATCAGG…	0	0	0	0	0	0	0	0	0	0	0	0	0	0	0	0	0	0	0	8	47	4	17	0	0	0	0	0	0	0	0	11	30	0	52	0	0	0	0	0
Otu60100	Bacteroidetes	Flavobacteriia	Flavobacteriales	Flavobacteriaceae	Galbibacter	662	ATCCTGTTCGCTCCCCACGCTTTCGTCCATCAGCGTCAATCAAGTAGTAGTGACCTGCCTTCGCAATTGGTGTTCTGAGTAATATCTATGCATTTCACCGCTACACCACTCATTCCAGCCACTTCCTACTCATTCAAGATGTGCAGTATCAAAGGCAATTTTACCGTTGAGCGGCAAACTTTCACCCCTGACTTACACACCCGCCTACGGACCCTTTAAACCCAATGATTCCGGATAACGCTTGCACCCTCCGTATTACCGCGGCTGCTGGCACGGAGTTAGCCGGTGCTTATTCGTACGGTACCGTCATCGCCTTACTCGTAAAGCTTATTCTTCCCGTACAAAAGCAGTTTACAACCCATAGGGCCGTCTTCCTGCACGCGGCATGGCTGGATCAGG…	423	ATCCTGTTCGCTCCCCACGCTTTCGTCCATCAGCGTCAATCAAGTAGTAGTGACCTGCCTTCGCAATTGGTGTTCTGAGTAATATCTATGCATTTCACCGCTACACCACTCATTCCAGCCACTTCCTACTCATTCAAGATGTGCAGTATCAAAGGCAATTTTACCGTTGAGCGGTAAACTTTCACCCCTGACTTACACACCCGCCTACGGACCCTTTAAACCCAATGATTCCGGATAACGCTTGCACCCTCCGTATTACCGCGGCTGCTGGCACGGAGTTAGCCGGTGCTTATTCGTACGGTACCGTCATCGCCTTACTCGTAAAGCTTATTCTTCCCGTACAAAAGCAGTTTACAACCCATAGGGCCGTCTTCCTGCACGCGGCATGGCTGGATCAGG…	0	0	0	0	0	0	0	0	0	1	0	0	0	0	0	0	0	0	0	14	80	46	124	0	0	0	0	0	0	0	0	6	183	760	226	0	0	0	0	0
Otu60095	Bacteroidetes	Flavobacteriia	Flavobacteriales	Flavobacteriaceae	unclassified	1047	AATCCTGTTCGCTCCCCACGCTTTCGTCCCTCAGCGTCAATGTACTGTTAGTGACCTGCCTTCGCAATTGGTATTCCATGTAATATCTAAGCATTTCACCGCTACACTACATATTCTAACCACTTCACAGTAATTCAAGATAGACAGTATCAATGGCAGTGCGACAGTTGAGCTGCCGGATTTCACCACTGACTTACCTATCCGCCTACGGACCCTTTAAACCCAATGATTCCGGATAACGCTCGGATCCTCCGTATTACCGCGGCTGCTGGCACGGAGTTAGCCGATCCTTGTTCTTACGGTACCGTCAAATCCCTACACGTAGAGGTATTTCTTCCCGTAGAAAAGCAGTTTACAACCCATAGGGCAGTCTTCCTGCACGCGGCATGGCTGGATCAG…	423	ATCCTGTTCGCTCCCCACGCTTTCGTCCCTCAGCGTCAATGTACTGTTAGTGACCTGCCCTCGCAATTGGTATTCCATGTAATATCTAAGCATTTCACCGCTACACTACATATTCTAACCACTTCACAGTAATTCAAGATAGACAGTATCAATGGCAGTGCGACAGTTGAGCTGCCGGATTTCACCACTGACTTACCTATCCGCCTACGGACCCTTTAAACCCAATGATTCCGGATAACGCTCGGATCCTCCGTATTACCGCGGCTGCTGGCACGGAGTTAGCCGATCCTTGTTCTTACGGTACCGTCAAATCCCTACACGTAGGGGTATTTCTTCCCGTAGAAAAGCAGTTTACAACCCATAGGGCAGTCTTCCTGCACGCGGCATGGCTGGATCAGG…	0	0	0	0	0	0	0	0	1	1	0	0	0	0	0	0	0	0	0	0	14	416	64	0	0	0	0	0	0	0	0	0	53	1095	153	0	0	0	0	0
Otu64620	Bacteroidetes	Flavobacteriia	Flavobacteriales	Flavobacteriaceae	Marixanthomonas	263	ATCCTGTTCGCTCCCCACGCTTTCGTCCCTCAGCGTCAATATAATGTTAGTGATCTGCCTTCGCAATCGGTATTCTGAGTAATATCTATGCATTTCACCGCTACACTACTCATTCTAACCACTTCACATTAATTCAAGACAACCAGTATCAATGGCAATTTTACGGTTAAGCCGCAAACTTTCACCACTGACTGAGCTGCCCGCCTACGGACCCTTTAAACCCAATGATTCCGGATAACGCTCGGACCCTCCGTATTACCGCGGCTGCTGGCACGGAGTTAGCCGGTCCTTATTCTTACGGTACCGTCAGCCCACTACACGTAGTGGGGTTTCTTCCCGTATAAAAGCAGTTTACAACCCATAGGGCAGTCTTCCTGCACGCGGCATGGCTGGATCAGG…	422	ATCCTGTTCGCGCCCCACGCTTTCGTCCCTCAGCGTCAATATAATTTTAGTGATCTGCCTTCGCAATCGGTATTCTGAGTAATATCTATGCATTTCACCGCTACACTACTCATTCTAACCACTTCACATTAATTCAAGACAACCAGTATCAATGGCAATTTTACTGTTAATCCGCAAACTTTCACCACTGACTGAGCTGCCCGCCTACGGACCCTTTAAACCCAATGATTCCGGATAACGCTCGGACCCTCCGTATTACCGCGGCTGCTGGCACGGAGTTAGCCGGTCCTTATTCTTACGGTACCGTCAGCCCACTACACGTAGTGGGGTTTCTTCCCGTATAAAAGCAGTTTACAACCCATAGGGCAGTCTTCCTGCACGCGGCATGGCTGGATCAGG…	0	0	0	0	0	0	0	0	0	0	0	0	0	0	0	0	0	0	0	2	1	49	6	0	0	0	0	0	0	0	0	0	1	113	13	0	0	0	0	0
Otu64637	Bacteroidetes	Sphingobacteriia	Sphingobacteriales	Saprospiraceae	Phaeodactylibacter	107	ATCCTGTTCGCTCCCCACGCTTTCGTGCCTCAGCGTCAATCTAGGTCTAGTAAGCTGCCTTCGCAATTGGTGTTCTATGGCATATCTATGCATTTCACCGCTACTTGCCACATTCCGCTTACCTCATCCTGATTCCAGCCACACAGTATCAAACGCAATTCCTACGTTAAGCATATAAATTTCACGCCTGACTTATGTGGCCGCCTACGCACCCTTTAAACCCAGTAATTCCGGATAACGCTTGCACCCTCCGTATTACCGCGGCTGCTGGCACGGAGTTAGCCGGTGCTTATTCTGATAGTACCGTCAACACTCAATAAATCAAGTGATTTCTTCCTATCTAAAAGCAGTTTACAACCCATAGGGCCGTCATCCTGCACGCGGGATGGCTGGATCACC…	422	ATCCTGTTCGCTCCCCACGCTTTCGTGCCTCAGCGTCAATCTAGGTCTAGTAAGCTGCCTTCGCAATTGGTGTTCTATGGCATATCTATGCATTTCACCGCTACTTGCCACATTCCGCTTACCTCATCCTGATTCCAGCCTCACAGTATCAAACGCAATTCCTATGTTAAGCATATAAATTTCACGCCTGACTTATAAGGCCGCCTACGCACCCTTTAAACCCAGTAATTCCGGATAACGCTCGCACCCTCCGTATTACCGCGGCTGCTGGCACGGAGTCAGCCGGTGCTTATTCTGATAGTACCGTCAACACTCAATAAATCAAGTGATTTCTTCCTATCTAAAAGCAGTTTACAACCCATAGGGCCGTCGTCCTGCACGCGGGATGGCTGGATCATC…	0	0	0	0	0	0	0	0	0	0	0	0	0	0	0	0	0	0	0	10	22	4	16	0	0	0	0	0	0	0	0	7	8	1	40	0	0	0	0	0
Otu60097	Bacteroidetes	Sphingobacteriia	Sphingobacteriales	Rhodothermaceae	Rubrivirga	3021	ATCCTGTTTGCTCCCCACGCTTTCGTGCCTCAGCGTCAGTACCCGTCCAGCTATCCGTTTACACATCCGGTGTTCTTCGTGATATTTACGCATTTCACCGCTACACCACGAATTCCGATAGCCTCTCCGGGACTCAAGACCTGCAGTATCAAGGGCCATTCACCGGTTAGGCCGGTGGACTTCACCCCTGACTTACAGGTCCGCCTGCGCACCCTTTACACCCAGTGATTCCGGACAACGCTTGGACCCTCCGTATTACCGCGGCTGCTGGCACGGAGTTAGCCGGTCCTTATTCGTACGGTACCGTCAGACCCTCCTGAGGAGGGGGTTCTTCCCGTATAAAAGCAGTTTACGCCCCTGAGGGGTGTCTTCCTGCACGCGGCGTGGCTGCGTCAGAGT…	423	ATCCTGTTTGCTCCCAACGCTTTCGTGCCTCAGCGTCAGTACCCGTCCAGCTATCCGTTTACACTTCCGGTGTTCTTCGTGATATTTACGCATTTCACCGCTACACCACGAATTCCGATAGCCTCTCCGGGACTCAAGACCTGCAGTATCAAAGGCAATTCACCGGCTAGGCCAATGGATTTCACCCCTGACTTACAGGTCCGCCTGCGCACCCTTTACACCCAGTGATTCCGGACAACGCTTGGACCCTCCGTATTACCGCGGCTGCTGGCACGGAGTTAGCCGGTCCTTATTCGTACGGTACCGTCAGACCCTCCTGAGGAGGGGGTTCTTCCCGTATAAAAGCAGTTTACGCCCCTGAGGGGTGTCTTCCTGCACGCGGCGTGGCTGCGTCAGAGT…	0	0	0	0	0	0	0	0	1	45	9	0	0	0	0	0	0	0	0	8	1295	3265	94	0	0	0	0	0	0	0	0	2	940	1359	158	0	0	0	0	0
Otu64619	Bacteroidetes	Flavobacteriia	Flavobacteriales	Flavobacteriaceae	Sinomicrobium	263	ATCCTGTTCGCTACCCACGCTTTCGTCCATCAGCGTCAATGATGTGTTAGTAACCTGCCTTCGCAATCGGTATTCTATGTAATATCTATGCATTTCACCGCTACACTACATATTCTAATTACTTCACACATATTCAAGACCGTCAGTATCAAAGGCAATTTCCACGTTGAGCGCAGAACTTTCACCCCTGACTTAACAGCCCGCCTACGGACCCTTTAAACCCAATGATTCCGGATAACGCTCGCACCCTCCGTATTACCGCGGCTGCTGGCACGGAGTTAGCCGGTGCTTATTCGTACAATACCGTCATCAGGGTACTCGTACCCCTTATTCTTCTTGTACAAAAGCAGTTTACAACCCATAGGGCCGTCTTCCTGCACGCGGCATGGCTGGATCAGG…	422	ATCCTGTTCGCTACCAACGCTTTCTTCCATCAGCGTCAATGATGTGTTAGTAACCTGCCTTCGCAATCGCTATTCTATGTAATATCTATGCATTTCACCGCTACACTACATATTCTAATTACTTCACACATATTCAAGACCGTCAGTATCAAACGCAATTTCCACGTTTAGCGCAGAACGTTCACCCCTGACATAACAGCACGCCTACGGACCCTTTAAACCCAATGATTCCGGATAACGCTCGCACCCTCCGTATTACCGCGGCTGCTGGCACGGAGTTATCCGGTGCTTATTCGTACAATACCGTCATCAGGGTACTCGTACCGCTTATTCTTCTTGTACAAAAGCAGTTTACAACCCATAGGGCCGTCTGCCTGCACGCGGCATGGCTGGATCAGG…	0	0	0	0	0	0	0	0	0	0	0	0	0	0	0	0	0	0	0	1	8	16	6	0	0	0	0	0	0	0	0	1	5	207	20	0	0	0	0	0
Otu64621	Bacteroidetes	Cytophagia	Cytophagales	Cyclobacteriaceae	Echinicola	255	AATCCTGTTCGCTACCCGCGCTTTCGTGCATCAGCGTCAGTCGCCGATCAGTACAATGCCTTCGCTATCGGTGTTCCTTATGGTATCTATGCATTTCACCGCTACACCATAAATTCCATGTACCCCATCGGAACTCAAGCCCGTCAGTTTCTACGGCAATTTTTCGGTTGAGCCGAAAACTTTCACCGCTGACTTAACGGGCCGCCTACGCACCCTTTAAACCCAATAAATCCGGACAACGCTTGCACCCTCCGTATTACCGCGGCTGCTGGCACGGAGTTAGCCGGTGCTTATTCGTACGGTACCGGCAATATCCCACGCATGGGCCTTTTCTTCCCGTACAAAAGCAGTTTACAACCCGTAAGGCCGTCTTCCTGCACGCGGCATGGCTGGTTCAGG…	422	AATCCTGTTCGCTACCCGCGCTTTCGTGCATCAGCGTCAGTCGCCGATCAGTACAATGCCTTCGCTATCGGTGTTCCTTATGGTATCTATGCATTTCACCGCTACACCATAAATTCCATGTACCCCATCGGAACTCAAGCCCGTCAGTTTCTACGGCAATTTTTCGGTTGAGCCGAAAACTTTCACCGCTGACTTAACGGGCCGCCTACGCACCCTTTAAACCCAATAAATCCGGACAACGCTTGCACCCTCCGTATTACCGCGGCTGCTGGCACGGAGTTAGCCGGTGCTTATTCGTACGGTACCGGCAATATCCCACGCATGGGCCTTTTCTTCCCGTACAAAAGCAGTTTACAACCCGTAAGGCCGTCTTCCTGCACGCGGCATGGCTGGTTCAGG…	0	0	0	0	0	0	0	0	0	0	0	0	0	0	0	0	0	0	0	0	3	20	3	0	0	0	0	0	0	0	0	0	2	263	4	0	0	0	0	0
Otu69545	Bacteroidetes	Cytophagia	Cytophagales	Flammeovirgaceae	Fulvivirga	75	ATCCCGTTCGCTACCCACGCTTTCGTGCATCAGCGTCATTAACCGTCCAGTAAGCTGCCTTCGCTATCGGTGTTCTTTATGGTATCTATGCATTTCACCGCTACACCATAAATTCCGCCTACCTATACGGTAATCAAGATAACCAGTATCAATGGCATTTCCACAGTTGAGCTGTGGGCTTTCACCACTGACTTAATTACCCGCCTACGCACCCTTTAAACCCAATAAATCCGGACAACGCTTGCACCCTCCGTATTACCGCGGCTGCTGGCACGGAGTTAGCCGGTGCTTATTCATATAGTACACGCAATTTGCCACGCATGGCCTTTTTGTTCCTATATAAAAGCAGTTTACAACCCAGAAGGCCGTCTTCCTGCACGCGGCATGGCTGGTTCAGGC…	421	ATCCCGTTCGCTACCCACGCTTTCGTGCATCAGCGTCATTAACCTTCCAGTAAGCCGCCTTCGCTATCGGTGTTCGTTATGGTATCTATGCATTTCACCGCTACACCATAAATTCCGCCTACCTATACGGTAATCAAGATAACCAGTATCAATGGCATTTCCACAGTTGAGCTGTGGGCTTTCACCACTGACTTAATTACCCGCCTACGCACCCTTTAAACCCAATAAATCCGGCCAACGCTTGCACCCTCCGTATTACCGCGGCTGCTGGCACGGAGTTAGCCGGTGCTTATTCATATAGTACACGCAATTTGCCACGCATGGCCTTTTTGTTCCTATATAAAAGCAGTTTACAACCCCGAAGGCCGTCTTCCTGCACGCGGCATGGCTGGTTCAGGC…	0	0	0	0	0	0	0	0	0	0	0	0	0	0	0	0	0	0	0	14	3	3	5	0	0	0	0	0	0	0	0	47	10	2	8	0	0	0	0	0
Otu64625	Bacteroidetes	Flavobacteriia	Flavobacteriales	Flavobacteriaceae	Muricauda	199	ATCCCGTTCGCTACCCACGCTTTCGTCCATCAGCGTCAGTACATGGTTGGCCACCTGCCTTCGCGATCGGTGTTCTATGTGATATCTATGCATTTCACCGCTACACCACATGTTCCGGCGACCCCACCATGACTCAAGACCTGCAGTATCAAAGGCAATTTTATGGTTGAGCCACAAACTTTCACCCCTGACTTACAGGCCCGCCTACGGACCCTTTAAACCCAATGATTCCGGATAACGCTCGGACCCTCCGTATTACCGCGGCTGCTGGCACGGAGTTAGCCGGTCCTTATTCTCATGGTACCGTCAGGCACCTACTCGTAGGTGCGTTTCTTCCCATGTAAAAGCAGTTTACAACCCATAGGGCCGTCATCCTGCACGCGGCATGGCTGGATCAGG…	422	ATCCCGTTCGCTACCCACGCTTTCGTCCATCAGCGTCAGTACATGGTTGGTCACCTGCCTTCGCGATCGGTGTTCTATGTGATATCTATGCATTTCACCGCTACACCACATGTTCCGGCAACCCCACCATGACTCAAGACCTGCAGTATCAAAGGCAATTTTATGGTTGAGCCACAAACTTTCACCCCTGACTTACAGGCCCGCCTACGGACCCTTTAAACCCAATGATTCCGGATAACGCTCGGACCCTCCGTATTACCGCGGCTGCTGGCACGGAGTTAGCCGGTCCTTATTCTTACGGTACCGTCAGACACCTACACGTAGGTGCGTTTCTTCCCGTATAAAAGCAGTTTACAACCCATAGGGCAGTCATCCTGCACGCGGCATGGCTGGATCAGG…	0	0	0	0	0	0	0	0	1	0	0	0	0	0	0	0	0	0	0	8	24	2	25	0	0	0	0	0	0	0	0	22	78	17	44	0	0	0	0	0
Otu114198	Candidatus Saccharibacteria	Candidatus Saccharibacteria_unclassified	Candidatus Saccharibacteria_unclassified	Candidatus Saccharibacteria_unclassified	Saccharibacteria_genera_incertae_sedis	224	ATCCGGTTCGCTCCCCACGCTTTCGTGCCTCAGTGTCAGAAACAGCCCAGTAACCTGCCTACGCCATTGGTGTTCCTTCTGATATCTACGGATATTACCCCTACTTCAGAAATTCCAGTTACCTCTGCTGTTCTCGAGCTTAGCAGTTCGAATAATGGGGTGATGGTTGAGCCACCAGATTTCACTATTCGCTTACTATGCCACCTACGCAACTCTTTACGCCCAGTCACTCCGGATAACGCTCGGATCCTACGTATGACCGCGGCTGCTGGCACGTAGTTAGCCGATCCTTATTCATTAGTTACCGTCATATTCTTCACTAATAAAAGCAGTTTACGATCCGAAAACCTTCATCCTGCACGCGGCGTTGCTCCATCAGGGTTTCCCCCATTGTGGAAG…	406	ATCCGGTTCGCTCCCCACGCTTTCGTGCCTCAGTGTCAGAAACAGCCCAGTAACCTGCCTACGCCATTGGTGTTCCTTCTGATATCTACGGATATTACCCCTACTTCAGAAATTCCAGTTACCTCTGCTGTTCTCGAGCTTAGCAGTTCGAATAATGGGGTGATGGTTGAGCCACCAGATTTCACTATTCGCTTACTATGCCACCTACGCAACTCTTTACGCCCAGTCACTCCGGATAACGCTCGGATCCTACGTATGACCGCGGCTGCTGGCACGTAGTTAGCCGATCCTTATTCATTAGTTACCGTCATATTCTTCACTAATAAAAGCAGTTTACGATCCGAAAACCTTCATCCTGCACGCGGCGTTGCTCCATCAGGGTTTCCCCCATTGTGGAAG…	0	0	0	0	0	0	0	0	0	0	0	0	0	0	0	0	0	0	0	187	0	2	1	0	0	0	0	0	0	0	0	119	0	0	0	0	0	0	0	0
Otu124036	Candidatus Saccharibacteria	Candidatus Saccharibacteria_unclassified	Candidatus Saccharibacteria_unclassified	Candidatus Saccharibacteria_unclassified	Saccharibacteria_genera_incertae_sedis	314	ATCCTGTTTGCTCCCCACGCTTTCGTGCCTTAGTGTCAGGAATGAGCCAGTAGACTGCCTACGCCATCGGTGTTCCTTCTAATATCTACGGATATTACCCCTACATTAGAAATTCCATCTACCTCTCTCATCCTCTAGCTTAGCAGTTTAGATAATGGATGTATGGTTGAGCCACACGCTTTCACTATCTACTTACTATGCCACCTACGCAACTCTTTACGCCCAGTAATTCCGGATAACGCTTGGATCCTCCGTATGACCGCGGCTGCTGGCACGGAGTTAGCCGATCCTTATTCATAAGTTACCGTCATAATCTTCACTTATAAAAGCAGTTTACGACCCGAAAGCCTTCATCCTGCACGCGGCGTTGCTCCATCAGGCTTTCGCCCATTGTGGAAA…	404	AATCCTGTTTGCTCCCCACTCTTTCGTGCCTTAGTGTCAGGAATAAGCCAGTAGACTGCCTACGCCATCGGTGTTCCTTCTAATATCTACGGATATTACCCCTACATTAGAAATTCCATCTACCTCTCTCATCCTCTAGCTTAGCAGTTTAGATAATGGATGTATGGTTGAGCCACACGCTTTCACTATCTACTTACTATGCCACCTACGCAACTCTTTACGCCCAGTAATTCCGGATAACGCTTGGATCCTCCGTATGACCGCGGCTGCTGGCACGGAGTTAGCCGATCCTTATTCATAAGTTACCGTCATAATCTTCACTTATAAAAGCAGTTTACGACCCGAAAGCCTTCATCCTGCACGCGGCGTTGCTCCATCAGGCTTTCGCCCATTGTGGAA…	0	0	0	0	0	0	0	0	0	0	1	0	0	0	0	0	0	0	0	1	200	158	8	0	0	0	0	0	0	0	0	5	41	7	8	0	0	0	0	0
Otu108778	Candidatus Saccharibacteria	Candidatus Saccharibacteria_unclassified	Candidatus Saccharibacteria_unclassified	Candidatus Saccharibacteria_unclassified	Saccharibacteria_genera_incertae_sedis	785	ATCCCGTTCGCTCCCCACGCTTTCGTGCCTGAGCGTCAGAAACAGTCCAGTACCCTGCCTACGCCATCGGTGTTCCTCCTAATATCTACGGATATTACCCCTACATTAGGAATTCCAGGTACCTCTACTGTTCTCTAGTTTGCCAGTTCGAATAATAGTCTGAATGGTTGAGCCACCAGGTTTCACTATTCGCTTAACAAACCGCCTACGCAACGCTTTACGCCCAGTCAATCCGGATAACGCTTGGGTCCCACGTATGACCGCGGCTGCTGGCACGTAGTTAGCAGACCCTTATTCATTAGTTACCGTCATATTCCTCACTAATAAAAGCAGTTTACAACCCGAAGGCCTTCATCCTGCACGCGGCGTTGCTCCATCAGGGTTGCCCCCATTGTGGAA…	407	ATCCCGTTCGCTCCCCACGCTTTCGTGCCTGAGCGTCAGAAACAGTCCAGTACCCTGCCTACGCCATCGGTGTTCCTCCTAATATCTACGGATATTACCCCTACATTAGGAATTCCAGGTACCTCTACTGTTCTCTAGTTTGCCAGTTCGAATAATAGTCTGAATGGTTGAGCCACCAGGTTTCACTATTCGCTTAACAAACCGCCTACGCAACGCTTTACGCCCAGTCAATCCGGATAACGCTTGGGTCCCACGTATGACCGCGGCTGCTGGCACGTAGTTAGCAGACCCTTATTCATTAGTTACCGTCATATTCCTCACTAATAAAAGCAGTTTACAACCCGAAGGCCTTCATCCTGCACGCGGCGTTGCTCCATCAGGGTTGCCCCCATTGTGGAA…	0	0	0	0	0	0	0	0	0	0	0	0	0	0	0	0	0	0	0	1	6	5	64	0	0	0	0	0	0	0	0	0	5	9	112	0	0	0	0	0
Otu36927	Chlamydiae	Chlamydiia	Chlamydiales	Parachlamydiaceae	unclassified	304	ATCCTGTTTGCTCCCCTTGCTATCGCGCCTCAGCGTCAGGAATAAACTAGAAAACCGCCTTCGCCACCGGTGTTCTTCCACATATCCACGCATTTCACCGCTACATGTGGAATTCCGTTTTCTCCGTCTATCCTCGAGATTTGCAGTTTCAAATACAGCAACGAGGTTGAGCCTCGTTATTTCACATTCGACTTACAATTCCGCCTACGCGCCCTTTACGCCCAATAATTCCGATTAATGCTTGCACCCTCCGTATTACCGCAGCTGCTGGCACGGAGTTAGCCGGTGCTTCTTTACTTGGTACACTCAAATTGGGAAGTTATTCGCTTCCCTCTCTTGTTCCCAGGCGAAAGAACTTTACAACCCGAAGGCCTTCTTCGTTCACACGGCGTCGCTTCG…	427	ATCCTGTTTGCTCCCCTTGCTATCGCGCCTCAGCGTCAGGAATAAACTAGAAAACCGCCTTCGCCACCGGTGTTCTTCCACATATCCACGCTTTCCACCGCAACATTTGGAATTCCGTATTCTCCGTCTATCCTCGATATTTCCAGTTTCAAATACAGCAACGAGTTGGAGCCTGGTTATTTCACATTCGACTTACAATTCCCCCTACGCGCCCTTTACGCCCAATAATTCCGATTAATGCTTGCACCCTCCGTATTACCGCAGCTGCTGGCACGGAGTTAGCCGGTGCTTCTTTACTTGGTACACTCAAATTGGGAAGTTATTCGCTTCCCTCTCTTGTTCCCAGGCGAAAGAACTTTACAACCCGAAGGCCTTCTTCGTTCACACGGCGTCGCTTCG…	0	0	0	0	0	0	0	0	0	0	0	0	0	0	0	0	0	0	0	0	0	63	11	0	0	0	0	0	0	0	0	0	0	106	60	0	0	0	0	0
Otu104841	Chloroflexi	Thermomicrobia	Sphaerobacterales	Sphaerobacteraceae	Nitrolancea	657	ATCCCGTTCGCTCCCCACGCCTTCGTGCCTCAGCGTCAGGTCAAGTCCAGTCGGCCGCCTTCGCCTCTGGTGTTCCTCCCGATCTCTACGCATTTCACCACTACACCGGGAATTCCACCGACCTCGCCTTGCCTCCAGTGAGCCCGTTTCGCGCGACTTTCCCCGGTTGAGCCGGGGGCTTTCACACACGACGTAACCCACCGCCTGCGCACCCTTTACGCCCAGTAACTCCGGACAACGCTTGGCCCCTACGTATTACCGCGGCTGCTGGCACGTAGTTAGCCGGGCCTTCTTCCCACGGTACCGTCACTTCCTTCGTCCCGTGGAAAAGGGGTTTACACACCGAAATGCGTCATCCCCCACGCGGCGTTGCTCCCTCAGGCTAGCGCCCATTGGGGA…	408	ATCCCGTTCGCTCCCCACGCCTTCGTGCCTCCGCGTCAGGTCAAGTCCAGTCGGCCGCCTTCGCCTCTGGTGTTCCTCCCGATCTCTACGCATTTCACCACTACACCGGGAATTCCACCGACCTCGCCTTGCCTCCAGTGAGCCCGTTTCGCGCGACTTTCCCCGGTTGAGCCGGGGGCTTTCACACACGACGTAACCCACCGCCTGCGCACCCTTTACGCCCAGTAACTCCGGACAACGCTTGGCCCCTACGTATTACCGCGGCTGCTGGCACGTAGTTAGCCGGGCCTTCTTCCCACGGTACCGTCACTTCCTTCGTCCCGTGGAAAAGGGGTTTACACACCGAAATGCGTCATCCCCCACGCGGCGTTGCTCCCTCAGGCTAGCGCCCATTGGGGA…	0	0	0	0	0	0	0	0	2	8	7	0	0	0	0	0	0	0	0	25	247	249	101	0	0	0	0	0	0	0	0	34	265	165	76	0	0	0	0	0
Otu124028	Firmicutes	unclassified	unclassified	unclassified	unclassified	375	ATCCGGTTTGCTCCCCACGCTTTCGCCCCTGAGCGTCAGGACAGGACCAGGATGCCGCCTTCGCCACTGGTGTTCCTCCGAATATCTACGCATTTCACCGCTACACTCGGAATTCCGCATCCCTCTTCCTGCCTCAAGCCGAGTAGTTTTCCAGGACCTCTCCCGGTTGAGCCGGGAGATTTCACCCAGAACTTACTCGGCCGCCTGCGGGCGCTTTACGCCCAATGAATCCGGACAACGCTCGCCACCTACGTATTACCGCGGCTGCTGGCACGTAGTTAGCCGTGGCTTATTCGCGAGGTACCGTCAGAACTTCTTCCCTCGCAAAAGGGGTTTACAACCCGAGGGCCTTCTTCCCCCACGCGGAATTGCTGCGTCAGGCTTTCGCCCATTGCGCAA…	404	ATCCGGCTTGCTCCCCACGCTTTCGCCCCTGAGCGTCAGGACAGGACCAGGATGCCGCCTTCGCCACTGGTGTTCCTCCGAATATCTACGCATTTCACCGCTACACCCGGAATTCCGCCTCCCTCTTCCTGCCTCAAGCCGAGTAGCTTTCCACGACCTCTCCCGGTTGAGCCGGGAGCTTTCACCCAGAACTTACTCGGCCGCCTGCGGGCGCTTTACGCCCAATGAATCCGGACAACGCTCGCCACCTACGTATTACCGCGGCTGCTGGCACGTAGTTAGCCGGGGCTTATTCGCGAGGTACCGTCAGAACTTCTTCCCGCGCAAAAGGGGTTTACAACCCGAGGGCCTTCTGCCCCCACGCGGAATTGCTGCGTCAGGCTTTCGCCCATTGCGCAA…	0	0	0	0	0	0	0	0	0	0	0	0	0	0	0	0	0	0	0	8	160	21	36	0	0	0	0	0	0	0	0	0	102	1	27	0	0	0	0	0
Otu108776	Parcubacteria	Parcubacteria_unclassified	Parcubacteria_unclassified	Parcubacteria_unclassified	Parcubacteria_genera_incertae_sedis	926	ATCCCATTCGCTACCCAGGGTTTCGTCCCTCAGCGTCAGAAATGCGCCAGTGTGCTGCCTTCGCTTTTGATGTTCCCCACGATATCAACGGATTTCACCCCTACACCGTGAGTTCCGCACACCCCTCACATTCTCTAGTTGTACCGTTTCCTCCGCAGGTTCCCGGTTGGGCCGGGAGCTTTAACGAAGGACTAATACAACCGCCTACGGACCCTTTACGCCCAGTGATTCCGGATAACGCTTGAGGCCTCTGTATTACCGCTACTGCTGGCACAGAGTTAGTAGCCCCTTATTCATGAGGTAACGTCAATAAACTTCCTCCCTCATAAAAGACCTTTACACTCCGAAGAGCTTCATCGATCACGCGGCGTCGCTCCGTCGCACTTTCGTGCATTGCGG…	407	AATCCCATTCGCTACCCAGGGTTTCGTCCCTCAGCGTCAGAAATGCGCCAGTGTGCTGCCTTCGCTTTTGATGTTCCCCACGATATCAACGGATTTCACCCCTACACCGTGAGTTCCGCACACCCCTCACATTCTCTAGTTGTACCGTTTCCTCCGCAGGTTCCCGGTTGGGCCGGGAGCTTTAACGAAGGACTAATACAACCGCCTACGGACCCTTTACGCCCAGTGATTCCGGATAACGCTTGAGGCCTCTGTATTACCGCTACTGCTGGCACAGAGTTAGTAGCCCCTTATTCATGAGGTAACGTCAATAAACTTCCTCCCTCATAAAAGACCTTTACACTCCGAAGAGCTTCATCGATCACGCGGCGTCGCTCCGTCGCACTTTCGTGCATTGCG…	0	0	0	0	0	0	0	0	0	0	0	0	0	0	0	0	0	0	0	4	954	369	44	0	0	0	0	0	0	0	0	0	235	36	10	0	0	0	0	0
Otu51078	Planctomycetes	Planctomycetia	Planctomycetales	Planctomycetaceae	Gimesia	410	ATCCCGTTCGCTACCCTAGCTTTCGTGCCTCAGCGTCAGTCAGGCCCCAGTCTGTCGCTTTCGCCACCGGCGTTCCTTCCCATATCAACACATTTCACCGCTCCACAGGAAGTTCCACAGACCCCTAGCCTACTCAAGCCATCCGGTTTCCAACGCAATTTCACGGTTGAGCCGTGAGATTTCACATCAGACCTGGATGGCCGCCTACGCACCCTTTAAGCCCAGTGATTCCGAATAACGTTCGCCCAGTACGTATTACCGCGGCTGCTGGCACGTACTTAGCCCGGGCTTCCTCTGAGGCTTTGTCAAATAGGAAGGATAGCCTTCCTAAATTTCATCCCCTCTGACAGCGGTTTACAACCCAAGGGCCTTCATCCCGCACGCGGCGTCGCTCGGTCA…	425	ATCCCGTTCGCTACCCTAGCTTTCGTGCCTCAGCGTCAGTCAGGCCCCAGTCTGTCGCTTTCGCCACCGGCGTTCCTTCCCATATCAACACATTTCACCGCTCCACAGGAAGTTCCACAGACCCCTAGCCTACTCAAGCCATCCGGTTTCCAACGCAATTTCACGGTTGAGCCGTGAGATTTCACATCAGACCTGAATGGCCGCCTACGCACCCTTTAAGCCCAGTGACTCCGAATAACGTTCGCCCAGTACGTATTACCGCGGCTGCTGGCACGTACTTAGCCCGGGCTTCCTCTGAGGCTTTGTCAAATAGGAAGGATAGCCTTCCTAAATTTCATCCCCTCTGACAGCGGTTTACAACCCAAGGGCCTTCATCCCGCACGCGGCGTCGCTCGGTCA…	0	0	0	0	0	0	0	0	0	0	0	0	0	0	0	0	0	0	0	0	291	38	0	0	0	0	0	0	0	0	0	0	508	60	0	0	0	0	0	0
Otu55846	Planctomycetes	Planctomycetia	Planctomycetales	Planctomycetaceae	unclassified	402	ATCCCGTTTGCTCCCCTGGCTTTCGTGCCTCAGCGTCAGTTGAGACCCAGTGTGCCGCTTTCGCCAACGGTGTTCCCTCCGATATCAACACATTTCACCGCTCCACCGGAAGTTCCGCACACCTCTATCTCACTCGAGCAACCCAGTTTAGAACGCAGTTCCCCGGTTGAGCCGGGAGATTTCACATCCTACTTAAGCCGCCGCCTACGCACCCTTTAAGCCCAGTGATTCCGAATAACGTTCGCACAGTTCGTATTACCGCGGCTGCTGGCACGAACTTAGCCCGTGCTTCCTCTGAGGCTCGGTCAACGTAGAAGGATAGCCAACTACGATTTCCTCCCCTCTGACAGCGGTTTACAACCCGAGGGCCTTCATCCCGCACGCGACGTCGCTCGGTCA…	424	ATCCCGTTTGCTCCCCTGGCTTTCGTTCCTCAGCGTCAGTGGAGACCCAGTGTGCCGCTATCGCCAACGGTGTTCCCTCCGATAGCAACACATTTCACCGCTCCACCGGAAGTTCCGCACACCTCTATCTTACTCGAGCAACCCAGTTTAGAACGCAGTTCCCCGGTTTAGCCGGGAGGTTTCACATCCTACTTAAGCCGCCGCCTACACACCCTTTAAGCCCAGTGATTCCGAATAACGTTCGCACAGTTCGTATTACCGCGGCTGCTGGCACGCACTTAGCCCGTGCTTCCTCTGAGGCTCGGTCAACGTAGAAGGATAGCCAACTACGATTTCCTCGCCTCTGACAGCGGTTTACAACCCGAGGGCCTTCATCCCGCACGCGACGTCGCTCGGTCA…	0	0	0	0	0	0	0	0	0	0	0	0	0	0	0	0	0	0	0	0	145	42	10	0	0	0	0	0	0	0	0	0	188	42	43	0	0	0	0	0
Otu69569	Planctomycetes	Planctomycetia	Planctomycetales	Planctomycetaceae	Blastopirellula	275	ATCCCGTTCGCTACCCTAGCTTTCGTACCTCAGCGTCAGAAGAGACCCAGTAAGCCGCTTTCGCCACTGGTGTTCCTGATGATATCAACGCATTTCACCGCTCCACCATCAGTTCCGCTTACCCCTGTCTCCCTCTAGCACGGCAGTATGCAGCGCAATTCCACGGTTGAGCCGTGGGATTTCACACCGCACTTACCGCACCGCCTACGCACCCTTTAAGCCCAATAATTCCGAATAACGTTTGTCCGGTTCGTATTACCGCGGCTGCTGGCACGAACTTAGCCCGGACTTCCTCTGAAGATAGGTCAAGATCCGCTCTTCACGGACCCTTCCTCCCAACTGACAGCGGTTTACAACCCGAAGGCCTTCATCCCGCACGCGGCATTGCTCGGTCAGGCT…	421	ATCCCGTTCGCTACCCTAGCTTTCGTACCTCAGCGTCAGAAGAGACCCAGTAAGCCGCTTTCGCCACTGGTGTTCCTGATGATATCAACGCATTTCACCGCTCCACCATCAGTTCCGCTTACCCCTGTCTCCCTCTAGCACGGCAGTATGCAGCGCAATTCCACGGTTGAGCCGTGGGATTTCACACCGCACTTACCGCACCGCCTACGCACCCTTTAAGCCCAATAATTCCGAATAGCGTTTGTCCGGTTCGTATTACCGCGGCTACTGGCACGAACTTAGCCCGGACTTCCTCTGAAGATAGGTCAAGATCCGCTCTTCACGGACCCTTCCTCCCAACTGACAGCGGTTTACAACCCGAAGGCCTTCATCCCGCACGCGGCATTGCTCGGTCAGGCT…	0	0	0	0	0	0	0	0	0	0	0	0	0	0	0	0	0	0	0	9	88	11	0	0	0	0	0	0	0	0	0	10	170	3	12	0	0	0	0	0
Otu55850	Planctomycetes	Planctomycetia	Planctomycetales	Planctomycetaceae	unclassified	199	ATCCCGTTCGCTCCCCTAGCTTTCGTACCTCAGCGTCAGAAGAGACCCAGTGAGCCGCTTTCGCCACTGGTGTTCCTGATGATATCAACGCATTTCACCGCTCCACCATCAGTTCCACTCACCTCTGTCTCCCTCGAGTCCGCCAGTATGGGGCGCAGTTCCTCGGTTGAGCCGAGGGATTTCACACCCCACTTAACGGACCGCCTACGTACCCTTTAAGCCCAGTAATTCCGAATAACGTTTGTCCGGTTCGTCTTACCGCGGCTGCTGGCACGAACTTAGCCCGGACTTCCTCCTAGGATAGGTCAATGACTGGGGAGAACCCCAATCAATTTCCTCCCCTACGACAGCGGTTTACAACCCGAGGGCCTTCATCCCGCACGCGGCGTCGCTCGGTCA…	424	ATCCCGTTCGCTCCCCTAGCTTTCGTACCTCAGCGTCAGAAGAGACCCAGTGAGCCGCTTTCGCCACTGGTGTTCCTGATGATATCAACGCATGTCACCGCTCCACCATCAGTTCCACTCTCCCCTGTCCCCCTCGAGTCCGCCAGTATGGGGCGCAGTTCTTCGGTTGAGCCGAGCGATTTCACACCCCACTTAACGGACAGCCTACGTACCCTTTAAGCCCAGTAATTCCGAATAACGTTTGCCCGGTTCGTCTTACCGCGGCCGCTGGCACGAACTTAGCCCGGACTTCCTCCTAGGATAGGTCAATGACTGGGGAGAACCCCAATCAATTTCCTCCCCTACGACAGCGGTTTACAACCCGAGGGCCTTCATCCCGCACGCGGCGTCGCTCGGTCA…	0	0	0	0	0	0	0	0	0	0	0	0	0	0	0	0	0	0	0	1	45	30	22	0	0	0	0	0	0	0	0	3	64	16	29	0	0	0	0	0
Otu55858	Planctomycetes	Planctomycetia	Planctomycetales	Planctomycetaceae	Pirellula	85	ATCCCCTTCGCTACCCTAGCTTTCGTATCTCAGCGTCAGAAGAGACCCAGTAAGCCGCTTTCGCCACTGGTGTTCCTGATGATATCAACGCATTTCACCGCTCCACCATCAGTTCCGCTTACCCCTGTCTCCCTCAAGCACTGCAGTTTCGGGCGCAATTCCTCGGTTGAGCCGAGGGATTTCACACCCGACTAACAGCGCCGCCTACATACCCTTTAAGCCCAGTAAATCCGAATAACGTTTGGACGGTTCGTATTACCGCGGCTGCTGGCACGAACTTAGCCCGTCCTTCCTCCTAGGATAGGTCAACTACGGGGGAGAACCCCCGTAGATTTCCTCCCCTACGACAGCGGTTTACAACCCGAAGGCCTTCATCCCGCACGCGGCGTCGCTCGGTCA…	424	ATCCCCTTCGCTACCCTAGCTTTCGTACCTCAGCGTCAGAAGAGACCCAGTAAGCCGCTTTCGCCACTGGTATTCCTGATGATATCAACGCATTTCACCGCTCCACCATCAGTTCCGCTTACCCCTGTCTCCCTCAAGCACTGCAGTTTCGGGCGCAATTCCTCGGTTGAGCCGAGGGAATTCACACCCGACTAACAGCGCCGCCTACATACCCTTTAAGCCCAGTAAATCCGAATAACGTTTGGACGGTTCGTATTACCGCGGCTGCTGGCACGAACTTAGCCCGTCCTTCCCCCTAGGATAGGTCAACTACGGGGGAGAACCCCCGTAGATTTCCTCCCCTACGACAGCGGTTTACAACCCGAAGGCCTTCATCCCGCACGCGGCGTCGCTCGGTCA…	0	0	0	0	0	0	0	0	0	0	0	0	0	0	0	0	0	0	0	0	49	19	2	0	0	0	0	0	0	0	0	0	21	5	4	0	0	0	0	0
Otu51100	Planctomycetes	Planctomycetia	Planctomycetales	Planctomycetaceae	Thermogutta	76	ATCCCGTTCGCTACCCTAGCTTTCGTGCCTCAGCGTCAGAAGAGATCCAGTGAGCCGCTTTCGCCACCGGTGTTCCTTAGGATATCAACGCATTTCACCGCTCCACCCTAAGTTCCGCTCACCTCTATCTCCCTCAAGCACGGCAGTTTTGGGCGCAGTTCCTCGGTTGAGCCGAGGTATTTCACACCCAACTTGCCGCGCCGCCTACGCACCCTTTAAGCCCAGTGATTCCGAATAACGTTTGGACGGTTCGTCTTACCGCGGCTGCTGGCACGAACTTAGCCCGTCCTTCCTCTGAGGCTATGTCAAACAGATGGGAGAACCCACCTGCATTTCATCCCCTCTGACAGCGGTTTACAACCCGAAGGCCTTCATCCCGCACGCGGCGTCGCTCGGTCA…	425	AATCCCGTTCGCTACCCTAGCTTTCGTGCCTCAGCGTCAGAAGAGATCCAGTGAGCCGCTTTCGCCACCGGTGTTCCTTAGGATATCAACGCATTTCACCGCTCCACCCTAAGTTCCGCTCACCTCTATCTCCCTCAAGCACGGCAGTTTTGGGCGCAGTTCCTAGGTTGAGCCGAGGTATTTCACACCCAACTTGCCGCGCCGCCTACGCACCCTTTAAGCCCAGTGATTCCGAATAACGTTTGGACGGTTCGTCTTACCGCGGCTGCTGGCACGAACTTAGCCCGTCCTTCCTCTGAGGCTATGCCAAACAGATGGGAGAACCCACCTGCATTTCATCCCCTCTGACAGCGGTTTACAACCCGAAGGCCTTCATCCCGCACGCGGCGTCGCTCGGTC…	0	0	0	0	0	0	0	0	0	0	0	0	0	0	0	0	0	0	0	1	16	3	76	0	0	0	0	0	0	0	0	0	20	2	29	0	0	0	0	0
Otu74026	Planctomycetes	Planctomycetia	Planctomycetales	Planctomycetaceae	Blastopirellula	102	ATCCCGTTTGCTCCCCTAGCTTTCGTGCCTCAGCGTCAGTAAAGACCCAGTGAGCCGCCTTCGCCACCGGTGTTCCTGATGATATCAACACATTTCACCGCTCCACCATCAGTTCCGCTCACCCCTGTCTCCCTCTAGCACTACAGTATCGGGCGCAGTTCCTCAGTTAAGCTGAGGGATTTCACACCCGACTTGTAACACCGCCTACGCACCCTTTAAGCCCAGTAATTCCGAATAACGTTTGGACGGTTCGTCTTACCGCGGCTGCTGGCACGAACTTAGCCCGTCCTTCCTCTGAAGATAGGTCAAACTGCGCTCTTCACGCAGCCTTCCTCCCCACTGACAGCGGTTTACAACCCGAAGGCCTTCATCCCGCACGCGGCGTCGCTCGGTCAGGCT…	420	ATCCCGTTTGCTCCCCTAGCTTTCGTGCCTCCGCGTCAGTAAAGACCCAGTGAGCCGCCTTCGCCACCGGTGTCCCTGATGATATCAACACATTTCACCGCTCCACCATCAGTTCCGCTCACCCCTGTCTCCCTCTAGCACTACAGTATCGGCCGCAGTTCCTCAGTTAGGCTGAGGGATTCCACACCCGACTTGTAACACCGCCTACGCACCCTTTAAGCCCAGTAATTCCGAATAACGTTTGGACGGTTCGTCTTACCGCGGCTGCTGGCACGAACTTAGCCCGTCCTTCCTCTGAAGATAGGTCAAACTGCGCTCTTCACGCAGCCTTCCTCCCCGCTGACAGCGGTTTACAACCCGAAGGCCTTCATCCCGCACGCGGCGTCGCTCGGTCAGGCT…	0	0	0	0	0	0	0	0	0	0	0	0	0	0	0	0	0	0	0	5	43	7	5	0	0	0	0	0	0	0	0	2	50	1	9	0	0	0	0	0
Otu55851	Planctomycetes	Planctomycetia	Planctomycetales	Planctomycetaceae	Gimesia	158	ATCCCGTTCGCTACCCTAGCTTTCGTGCCTCAGCGTCAGTTAGGCCCCAGTGTGTCGCTTTCGCCACCGGCGTTCCTTCCCATATCAACACATTTCACCGCTCCACAGGAAGTTCCACACACCCCTAGCCTACTCAAGCTTTCCGGTTTCCAACGCAATTTCACGGTTGAGCCGTGAGATTTCACATCAGACCTGGAAAGCCGCCTACGCACCCTTTAAGCCCAGTGATTCCGAATAACGTTCGCCCAGTACGTATTACCGCGGCTGCTGGCACGTACTTAGCCCGGGCTTCCTCTGAGGCTTTGTCAAACTAGAGAGATAGCTCTCTAGAATTTCATCCCCTCTGACAGCGGTTTACAACCCAAGGGCCTTCATCCCGCACGCGGCGTCGCTCGGTCA…	424	ATCCCGTTCGCTACCCTAGCTTTCGTGCCTCAGCGTCAGTTAGGCCCCAGTGTGTCGCTTTCGCCACCGGCGTTCCTTCCCATATCAACACATTTCACCGCTCCACAGGAAGTTCCACACACCCCTAGCCTACTCAAGCTTTCCGGTTTCCAACGCAATTTCACGGTTGAGCCGTGAGATTTCACATCAGACCTGGAAAGCCGCCTACGCACCCTTTAAGCCCAGTGATTCCGAACAACGTTCGCCCAGTACGTATTACCGCGGCTGCTGGCACGTTCTTAGCCCGGGCTTCCTCTGAGGCTTTGTCAAACTAGAGAGATAGCTCTCTAGAATTTCATCTCCTCTGACAGCGGTTTACAACCCAAGGGCCTTCTTCCCGCACGCGGCGTCGCTCGGTCA…	0	0	0	0	0	0	0	0	0	0	1	0	0	0	0	0	0	0	0	1	40	33	21	0	0	0	0	0	0	0	0	1	71	31	22	0	0	0	0	0
Otu128686	Proteobacteria	Alphaproteobacteria	Sphingomonadales	Sphingomonadaceae	Sphingorhabdus	1858	ATCCTGTTTGCTCCCCACGCTTTCGCACCTCAGCGTCAATACTTGTCCAGCGAGTCGCCTTCGCCACTGGTGTTCTTCCGAATATCTACGAATTTCACCTCTACACTCGGAATTCCACTCGCCTCTCCAAAGATTCTAGTTACATAGTTTCAAAGGCAGTTCCGGAGTTGAGCTCCGGGATTTCACCTCTGACTTGGGTAACCGCCTACGCGCGCTTTACGCCCAGTAATTCCGAACAACGCTAGCCCCCTCCGTATTACCGCGGCTGCTGGCACGGAGTTAGCCGGAGCTTATTCTCCAGGTACTGTCATTATCATCCCTGGTAAAAGAGCTTTACGACCCTAAGGCCTTCATCACTCACGCGGCATTGCTGGATCAGGCTTTCGCCCATTGTCCAAT…	403	AATCCTGTTTGCTCTCCACGCTTTCGCACCTCAGCGTCAATACTTGTCCAGCGAGTCGCCTTCGCCACTGGTGTTCTTCCGAATATCTACGAATTTCACCTCTACACTCGGAATTCCACTCGCCTCTCCAAGATTCTAGTTACATAGTTTCAAAGGCAGTTCCGGAGTTAAGCTCCGGGATTTCACCTCTGACTTGGGTAACCGCCTACGCGCGCTTTACGCCCAGTAACTCCGAACAACGCTAGCTCCCTCCGTATTACCGCGGCTGCTGGCACGGAGTTAGCCGGAGCTTATTCTCCAGGTACTGTCATTATCATCCCTGGTAAAAGAGCTTTACGACCCTAAGGCCTTCATCACTCACGCGGCATTGCTGGATCAGGCTTTCGCCCATTGTACAAT…	0	0	0	0	0	0	0	0	0	0	0	0	0	0	0	0	0	0	0	23	396	130	185	0	0	0	0	0	0	0	0	9	414	440	2208	0	0	0	0	0
Otu16609	Proteobacteria	Gammaproteobacteria	Alteromonadales	Alteromonadaceae	Microbulbifer	1280	ATCCTGTTTGCTCCCCACGCTTTCGCACCTCAGCGTCAGTATCGAGCCAGGCAGTCGCCTTCGCCACTGATGTTCCGTCCTATATCTACGCATTTCACCGCTACACAGGAAATTCCACTACCCTCTCTCGTACTCTAGTCAGCCAGTTCTGAATGCAGTTCCAAGGTTGAGCCCTGGGCTTTCACATCCAGCTTAACTAACCGCCTACGCGCGCTTTACGCCCAGTAATTCCGATTAACGCTCGCACCCTCCGTATTACCGCGGCTGCTGGCACGGAGTTAGCCGGTGCTTATTCTGCAGGTAACGTCAATCCACAAGGCTATTAACCTGATGGCCTTCCTCCCTGCTTAAAGTGCTTTACAACCCGAAGGCCTTCTTCACACCCGCGGCATGGCTGGA…	430	ATCCTGTTTGCTCCCCACGCTTTCGCACCTCAGCGTCAGTATCGAGCCAGGCAGTCGCCTTCGCCACTGATGTTCCGTCCTATATCTACGCATTTCACCGCTACACAGGAAATTCCACTACCCTCTCTCGTACTCTAGTCAGCCAGTTCTGAATGCAGTTCCAAGGTTGAGCCCTGGGCTTTCACATCCAGCTTAACTAACCGCCTACGCGCGCTTTACGCCCAGTAATTCCGATTAACGCTCGCACCCTCCGTATTACCGCGGCTGCTGGCACGGAGTTAGCCGGTGCTTATTCTGCAGGTAACGTCAATCCACAAGGCTATTAACCTGATGGCCTTCCTCCCTGCTTAAAGTGCTTTACAACCCGAAGGCCTTCTTCACACCCGCGGCATGGCTGGA…	0	0	0	0	0	0	0	0	0	0	0	0	0	0	0	0	0	0	0	0	25	594	70	0	0	0	0	0	0	0	0	0	0	719	65	0	0	0	0	0
Otu128692	Proteobacteria	Alphaproteobacteria	Sphingomonadales	Sphingomonadaceae	unclassified	382	ATCCTGTTTGCTCCCCACGCTTTCGAGCCTCAGCGTCGATGCCGGTCCAGTAAGCCGCCTTCGCCACTGGTGTTCTTCCGAATATCTACGAATTTCACCTCTACACTCGGAATTCCGCTTACCTCTCCCGGATTCTAGTCTTGCAGTCTTAAAGGCAGTTCCGGGGTTGAGCCCCGGGCTTTCACCTCTAACTTACAAGACCGCCTACGCGCGCTTTACGCCCAGTAATTCCGAACAACGCTAGCTCCCTCCGTATTACCGCGGCTGCTGGCACGGAGTTAGCCGGAGCTTATTCTCCCGGTACAGTCATTATCTTCCCGGGTAAAAGAGCTTTACAACCCTAGGGCCTTCATCACTCACGCGGCATGGCTGGATCAGGGTTTCCCCCATTGTCCAATA…	403	AATCCTGTTTGCTCCCCACGCTTTCGCGCCTCAGCGTCAATGCCGGTCCAGTAAGCCGCCTTCGCCACTGGTGTTCGTCCGAATATCTACGAATTTCACCTCTACACTCGGAATTCCGCTTACCTCTCCCGGATTCTAGTCTTGCAGTCTTAAAGGCAGTTCCGGGGTTGAGCCCCGGGCTTTCACCTCTAACTTACAAGACCGCCTACGCGCGCTTTACGCCCAGTAATTCCGAACAACGCTAGCTCCCTCCGTATTACCGCGGCTGCTGGCACGGAGTTAGCCGGAGCTTATTCTCCCGGTACAGTCATTATCTTCCCGGGTAAAGGAGCTTTACAACCCTAGGGCCTTCATCACTCACGCGGCATGGCTGGATCAGGGTTTCCCCCATTGTCCAAT…	0	0	0	0	0	0	0	0	0	0	0	0	0	0	0	0	0	0	0	2	402	1	2	0	0	0	0	0	0	0	0	0	273	4	2	0	0	0	0	0
Otu36905	Proteobacteria	Gammaproteobacteria	Chromatiales	Ectothiorhodospiraceae	unclassified	1139	ATCCTGTTTGCTCCCCACGCTTTCGAGCCTCAGCGTCAGTCTTGACCCAGGATGCCGCCTTCGCCACTGGTGTTCCTCCGGATATCTACGCATTTCACCGCTACACCCGGAATTCCACATCCCTCTGTCAGACTCTAGCTACGCAGTTTCGAATGCAATTCCAAGGTTAAGCCCTGGGCTTTCACATCCGACTGACGTTGCCACCTACACTCGCTTTACGCCCAGTAATTCCGATTAACGCTCGCACCCTCCGTATTACCGCGGCTGCTGGCACGGAGTTAGCCGGTGCTTATTCTTCAGGTACCGTCAAGACCAAGGGCTATTAACCCTGGTTTTTTCTTTCCCGATAAAAGTGCTTTACAACCCGCAGGCCTTCTTCACACACGCGGCATTGCTGCA…	427	ATCCTGTTTGATCCCCACGCTTTCGAGCCTCAGCGTCAGTCCTGAGCCAGGATGCCGCCTTCGCCACTGGTGTTCCTCCGGATATCTACGCATTTCACCGCTACACCCGGACTTCCACATCCCTCTGTCAGACCCGAGCTACCCAGTTTCGAATGAAATTCCAAGGTTAAGCTCTGGGCCTTCACATCCGACTGACGTTGCCACCTACACTCGCTTTACGCCCAGTAATTCCGATTAACGCTCGCACCCTCCGTATTACCGCGGCTGCTGGCACGGAGTTAGCCGGTGCTTATTCTTCAGGTACCGCCAAGACCAAGGGCTATTAACCCTGGTTTTTTCTTTCCCGATAAAAGTGCTTTACAACCCGCAGGCCTTCTTCACACACGCGGCATTGCTGCA…	0	0	0	0	0	0	0	0	0	0	0	0	0	0	0	0	0	0	0	7	22	390	0	0	0	0	0	0	0	0	0	0	2	473	0	0	0	0	0	0
Otu124100	Proteobacteria	Alphaproteobacteria	Rhizobiales	unclassified	unclassified	2475	ATCCTGTTTGCTCCCCACGCTTTCGCACCTCAGCGTCAGTATCGAGCCAGTGAGCCGCCTTCGCCACTGGTGTTCCTCCGAATATCTACGAATTTCACCTCTACACTCGGAATTCCACTCACCTCTCTCGAACTCAAGACTGCCAGTATCAAAGGCAATTCCGGGGTTGAGCCCCGGGATTTCACCTCTGACTAAACAGTCCGCCTACGTGCGCTTTACGCCCAGTAATTCCGAACAACGCTAGCCCCCTCCGTATTACCGCGGCTGCTGGCACGGAGTTAGCCGGGGCTTCTTCTGCGGGTACCGTCATTATCTTCCCCGCTGAAAGGGATTTACAACCCTAAGGCCTTCTTCACCCACGCGGCATGGCTGGATCAGGCTTTCGCCCATTGTCCAATA…	404	TCATCCTGTTTGCTCCCCACGCTTTCGCACCTCAGCGTCAGTATCGAGCCAGTGAGCCGCCTTCGCCACTGGTGTTCCTCCGAATATCTACGAATTTCACCTCTACACTCGGAATTCCACTCACCTCTCTCGAACTCAAGACTGCCAGTATCAAAGGCAATTCCGGGGTTGAGCCCCGGGATTTCACCTCTGACTAAACAGTCCGCCTACGTGCGCTTTACGCCCAGTAATTCCGAACAACGCTAGCCCCCTCCGTATTACCGCGGCTGCTGGCACGGAGTTAGCCGGGGCTTCTTCTGCGGGTACCGTCATTATCTTCCCCGCTGAAAGGGATTTACAACCCTAAGGCCTTCTTCACCCACGCGGCATGGCTGGATCAGGCTTTCGCCCATTGTCCAA…	0	0	0	0	0	0	0	0	0	0	0	0	0	0	0	0	0	0	0	7	206	87	41	0	0	0	0	0	0	0	0	1	1236	2552	580	0	0	0	0	0
Otu16610	Proteobacteria	Gammaproteobacteria	Arenicellales	Arenicellaceae	Arenicella	1428	ATCCTGTTTGCTCCCCACGCTTTCGCACCTGAGCGTCAGTATTGAGCCAAGAAGTCGCCTTCGCCACTGATGTTCCTCCACATCTCTACGCATTTCACCGCTACATGTGGAATTCCACTTCTCTCTCTCTAATACTCTAGTCTGCCAGTATCAAATGCAGTTCCCGGGTTGAGCCCGGGGCTTTCACATCTGACTTAACAAACCGCCTGCGTGCGCTTTACGCCCAGTAATTCCGATTAACGCTTGCACCCTCCGTATTACCGCGGCTGCTGGCACGGAGTTAGCCGGTGCTTCTTGTAAAGGTACCGTCAAGACACCCGGGTATTAACCGAATGCTTTTCTTCCCAATTGAAAGTGCTTTACAACCCTAAGGCCTTCTTCACACACGCGGTATTGCTG…	430	ATCCTGTTTGCTCCCCACGCTTTCGCACCTGAGCGTCAGTATTGAGCCAAGAAGTCGCCTTCGCCACTGATGTTCCTCCACATCTCTACGCATTTCACCGCTACATGTGGAATTCCACTTCTCTCTCTCATACTCTAGTCTGCCAGTATCAAATGCAGTTCCCGGGTTGAGCCCGGGGCTTTCACATCTGACTTAACAAACCGCCTGCGTGCGCTTTACGCCCAGTAATTCCGATTAACGCTTGCACCCTCCGTATTACCGCGGCTGCTGGCACGGAGTTAGCCGGTGCTTCTTGTAAAGGTACCGTCAAGACACCCGGGTATTAACCGAATGCTTTTCCTCCCAATTGAAAGTGCTTTACAACCCTAAGGCCTTCTTCACACACGCGGTATTGCTGGA…	0	0	0	0	0	0	0	0	0	4	0	0	0	0	0	0	0	0	0	556	1553	647	252	0	0	0	0	0	0	0	0	616	1330	580	1341	0	0	0	0	0
Otu29892	Proteobacteria	Gammaproteobacteria	Alteromonadales	Alteromonadaceae	Microbulbifer	215	ATCCTGTTTGCTCCCCACGCTTTCGCACCTCAGCGTCAGTATCGAGCCAGGCAGTCGCCTTCGCCACTGATGTTCCTTCCTATATCTACGCATTTCACCGCTACACAGGAAATTCCACTACCCTCTCTCGTACTCTAGCTAGCCAGTTCTGAATGCAGTTCCAAGGTTGAGCCCTGGGCTTTCACATCCAGCTTAACTAACCGCCTACGCGCGCTTTACGCCCAGTAATTCCGATTAACGCTCGCACCCTCCGTATTACCGCGGCTGCTGGCACGGAGTTAGCCGGTGCTTCTTCTTTCGGTAACGTCAATCCACAAGTGTATTAAGCTTGCGGCCTTCCTCCCGAATGAAAGTGCTTTACAACCCGAAGGCCTTCTTCACACACGCGGCATGGCTGCA…	428	ATCCTGTTTGCTCCCCACGCTTTCGCACCTCAGCGTCAGTATCGAGCCAGGCAGTCGCCTTCGCCACTGATGTTCCTTCCTATATCTACGCATTTCACCGCTACACAGGAAATTCCACTACCCTCTCTCGTACTCTAGCTAGCCAGTTCTGAATGCAGTTCCAAGGTTGAGCCCTGGGCTTTCACATCCAGCTTAACTAACCGCCTAAGCGCGCTTTACGCCCAGTAATTCCGATTAACGCTCGCACCCTCCGTATTACCGCGGCTGCTGGCACGGAGTTAGCCGGTGCTTCTTCTTTCGGTAACGTCAATCCTCAAGCGTATTAAACTTGAAGCCTTCCTCCCGAATGAAAGTGCTTTACAACCCGAAGGCCTTCTTCACACACGCGGCATGGCTGCA…	0	0	0	0	0	0	0	0	0	0	0	0	0	0	0	0	0	0	0	65	119	35	119	0	0	0	0	0	0	0	0	23	28	33	100	0	0	0	0	0
Otu128704	Proteobacteria	Alphaproteobacteria	unclassified	unclassified	unclassified	669	ATCCTGTTTGCTCCCCACGCTTTCGCACCTCAGCGTCAGTATCTGGCCAGAGAGTCGCCTTCGCCACTGGTGTTCTTCCAAATATCTACGAATTTCACCTCTACACTTGGAATTCCACCCTCCTCTCCAGATCTCTAGCTTGGAAGTTTTGAGAGCAGTTCCGGGGTTGAGCCCCGGGCTTTCACTCCCAACTATCCAAGCCGCCTACGCGCGCTTTACGCCCAGTAAATCCGAACAACGCTAGCCCCCTCCGTATTACCGCGGCTGCTGGCACGGAGTTAGCCGGGGCTTCTTCTGCAGGTACCGTCATCATCTTCCCTGCTGAAAGAGCTTTACAACCCTAAGGCCTTCATCACTCACGCGGCGTTGCTGCATCAGGGTTTCCCCCATTGTGCAAAA…	403	ATCCTGTTTGCTCCCCACGCTTTACCACCTCAGCGTCAGTATCTGGCCGGAGAGTCGCCTTCGCCACTGGTGTTCTTCCAAATATCTACGAATTTCACCTCTACACTCGGAATTCCACCCTCCTCTCCAGATCTCTAGCTTGGAAGTTTTGAGAGCAGTTCCGGGGTTGAGCCCCGGGCTTTCACTCCCAACTATCCAAGCCGCCTACGCGCGCTTTACGCCCAGTAAATCCGAACAACGCTAGCCCCCTCCGTATTACCGCGGCTGCTGGCACGGAGTTAGCCGGGGCTTCTTCTGCAGGTACCGTCATCATCTTCCCTGCTGAAAGAGCTTTACAACCCTAAGGCCTTCATCACTCCCGCGGCGTTGCTGCATCAGGGTTTCCCCCATTGTGCAAAA…	0	0	0	0	0	0	0	0	0	0	0	0	0	0	0	0	0	0	0	6	192	21	44	0	0	0	0	0	0	0	0	1	317	68	173	0	0	0	0	0
Otu128735	Proteobacteria	Alphaproteobacteria	Rhizobiales	Rhodobiaceae	Rhodoligotrophos	694	ATCCTGTTTGCTCCCCACGCTTTCGCACCTCAGCGTCAGTACCGGGCCAGTGAGCCGCCTTCGCCACTGGTGTTCTTCCCAATATCTACGAATTTCACCTCTACACTGGGAATTCCACTCACCTCTCCCGGACTCAAGACAGCCAGTATCGGAGGCAGTTCCGGAGTTGAGCTCCGGGCTTTCACCACCGACTTAACTATCCGCCTACGCGCGCTTTACGCCCAGTGATTCCGAACAACGCTAGCCCCCTCCGTATTACCGCGGCTGCTGGCACGGAGTTAGCCGGGGCTTCTTCTGCGGGTACCGTCATTATCTTCCCCGCTGAAAGAGCTTTACAACCCTAAGGCCTTCTTCACTCACGCGGCATGGCTGGATCAGGGTTTCCCCCATTGTCCAAGA…	403	AATCCTGTTTGCTCCCCACGCTTTCGCACCTCAGCGTCAGTACCGGGCCAGTGAGCCGCCTTCGCCACTGGTGTTCTTCCCAATATCTACGAATTTCACCTCTACACTGGGAATTCCACTCACCTCTCCCGGACTCAAGACAGCCAGTATCGGAGGCAGTTCCGGAGTTGAGCTCCGGGCTTTCACCACCGACTTAACTATCCGCCTACGCGCGCTTTACGCCCAGTGATTCCGAACAACGCTAGCCCCCTCCGTATTACCGCGGCTGCTGGCACGGAGTTAGCCGGGGCTTCTTCTGCGGGTACCGTCATTATCTTCCCCGCTGAAAGAGCTTTACAACCCTAAGGCCTTCTTCACTCACGCGGCATGGCTGGATCAGGGTTTCCCCCATTGTCCAAG…	0	0	0	0	0	0	0	0	0	0	0	0	0	0	0	0	0	0	0	3	128	37	0	0	0	0	0	0	0	0	0	3	388	110	0	0	0	0	0	0
Otu134520	Proteobacteria	Alphaproteobacteria	Rhodospirillales	Rhodospirillaceae	unclassified	498	ATCCTGTTTGCTCCCCACGCTTTCGCACCTCAGCGTCAGTACCGGTCCAGGTAGCCGCCTTCGCCACCGGTGTTCTTCCCAATATCTACGAATTTCACCTCTACACTGGGAATTCCACTACCCTCTCCCGGCCTCTAGTCAACCAGTATCAAATGCAGTTCCCAGGTTAAGCCCGGGGATTTCACATCTGACTTGGAAAACCGCCTACGTGCGCTTTACGCCCAGTAATTCCGAACAACGCTAGCCCCCTCCGTATTACCGCGGCTGCTGGCACGGAGTTAGCCGGGGCTTCTTCTCCGGGTACCGTCATCATCTTCCCCGGTGAAAGAGTTTTACAACCCTAAGGCCTTCTTCACTCACGCGGCATTGCTGGATCAGGGTTTCCCCCATTGTCCAATA…	402	ATCCTGTTTGCTCCCCACGCTTACGCACCTCAGCGTCAGTACCGGTACAGGTAGCCGCCTTCGCCACCGGTGTGCTTCCCAATATCTACGAATTTCACCTCTACACTGGGAATTCCACTACCCTCTCCCGGCATCTAGTCAACCAGTAGCAAATGCAGTTACCAGGATAAGCCCGGGGATCTCACATCTGACTTGGAAAACCGCCTACGTGCGCTTTACGCCCAGTAATTCCGAACAACGCTAGCCCCCTCCGTATTACCGCGGCTGCTGGCACGGAGTTACCCGGGGCTTCTTCTCCGGGTACCGTCATCATCTTCCCCGGTGAAAGAGTTTTACAACCCTAAGGCCTTCTTCACTCACGCGGCATTGCTAGATCAGGGTTTCCCCCATTGTCCAATA…	0	0	0	0	0	0	0	0	0	0	0	0	0	0	0	0	0	0	0	1	140	15	9	0	0	0	0	0	0	0	0	0	258	46	11	0	0	0	0	0
Otu29844	Proteobacteria	Deltaproteobacteria	Myxococcales	Sandaracinaceae	Sandaracinus	545	ATCCTGTTTGCTCCCCACGCTTTCGCGTCTCAGCGTCAGTAGTTGTCCAGGAAGCCGCCTTCGCCACCGGTGTTCCTCCTGATATCTACGAATTTCACCTCTACACCAGGAATTCCGCTTCCCTCTCCAACACTCAAGACGTCCAGTTTCAAATGCAGTTCCTGGGTTGAGCCCGGGGCTTTCACATCTGACTTGAACGTCCGCCTACACGCGCTTTACGCCCAGTGATTCCGAGCAACGTTTGCACCCTCTGTCTTACCGCGGCTGCTGGCACAGAGTTAGCCGGTGCTTGCTAAGGAGGTACCGTCAAAACACGAGCCTATTGGACCCGTGCACTTTCGTCCCTCCCCACAGAGCTTTACAACCCGAAGGCCTTCATCACTCACGCGGCGTCGCTGG…	428	ATCCTGTTTGCTGCCCACGCTTTCGCGTCTCAGCGTCAGTAGTTGTCCAGGAAGCCGCCTTCGCCACCGGTGTTCCTCCTGATATCTACGAATTTCACCTCTACACCAGGAATTCCGCTTCCCTCTCCAACACTACAGTCGTCCAGTTTCAAATGCAGTTCCTCGGTTGAGCCCGCGGCTTTCCCATCCGACTTAAACTGCCGCCTACACGCGCTTTACGCCCAGTGATTCCGAGCAACGTTTGCACCCTCTGTCTTACCGCGGCTGCTGGCACAGAGTTAGCCGGTGCTTGCTAAGGAGGTACCGTCAAAACACGGGCCTATTGGACCCGTGCACTTTCGTCCCTCCCCACAGAGCTTTACAACCCGAAGGCCTTCATCACTCACGCGGCGTCGCTGG…	0	0	0	0	0	0	0	0	0	0	0	0	0	0	0	0	0	0	0	6	1	40	149	0	0	0	0	0	0	0	0	23	7	29	113	0	0	0	0	0
Otu29832	Proteobacteria	Gammaproteobacteria	Chromatiales	Thioalkalispiraceae	Thioprofundum	1656	ATCCTGTTTGCTCCCCACGCTTTCACACCTCAGCGTCAGTATTGGCCCAGGAAGTCGCCTTCGCCACTGGTGTTCCTTCCGATATCTACGCATTTCACCGCTACACCGGAAATTCCACTTCCCTCTACCATACTCTAGTTAAGCAGTATCGAATGCAATTCCAGGGTTAAGCCCTGGGCTTTCACATCCGACTTACCAAACCGCCTACGCGCGCTTTACGCCCCAGTAATTCCGATTAACGCTTGCACCCTCCGTATTACCGCGGCTGCTGGCACGGAGTTAGCCGGTGCTTCTTCTGTAGGTTACGTCAAGACCCGCGGGTATTAGCCACAGGCTTTTCTTCTCTACTGAAAGTGCTTTACAACCCGCAGGCCTTCTTCACACACGCGGCATTGCTGG…	428	AATCCTGTTTGCTCCCCACGCTTTCGCACCTCAGCGTCAGTATTGGCCCAGGAAGTCGCCTTCGCCACTGGTGTTCCTTCCGATATCTACGCATTTCACCGCTACACCGGAAATTCCACTTCCCTCTACCATACTCTAGTTAAGCAGTATCGAATGCAATTCCAGGGTTAAGCCCTGGGCTTTCACATCCGACTTACCAAACCGCCTACGCGCGCTTTACGCCCAGTAATTCCGATTAACGCTTGCACCCTCCGTATTACCGCGGCTGCTGGCACGGAGTTAGCCGGTGCTTCTTCTGTAGGTTACGTCAAGACCCGCGGGTATTAACCACAGGCTTTTCTTCTCTACTGAAAGTGCTTTACAACCCGCAGGCCTTCTTCACACACGCGGCATTGCTGG…	0	0	0	0	0	0	0	0	0	3	0	0	0	0	0	0	0	0	0	9	428	271	146	0	0	0	0	0	0	0	0	21	1788	313	48	0	0	0	0	0
Otu128727	Proteobacteria	Alphaproteobacteria	Rhodospirillales	Rhodospirillaceae	Insolitispirillum	285	ATCCTGTTTGCTCCCCACGCTTTCGCGCCTCAGCGTCAGTTGCGGGCCAGGTGGCCGCCTTCGCCACTGGTGTTCTACCCAATATCTACGAATTTCACCTCTACACTGGGTATTCCGCCACCCTCTCCCGCACTCAAGATGCACAGTTTCAAAGGCAATTCCCGGGTTGAGCCCAGGGCTTTCACCTCTGACTTGCACTTCCGCCTACGCGCCCTTTACGCCCAGTAAATCCGAACAACGCTTGCCCCCTTCGTATTACCGCGGCTGCTGGCACGAAGTTAGCCGGGGCTTCTTCTGCGGGTACCGTCATCATCGTCCCCGCCGAAAGAGCTTTACAACCCTAAGGCCTTCTTCACTCACGCGGCATGGCTGGATCAGGCTTGCGCCCATTGTCCAATA…	403	AATCCTGTTTGCTCCCCACGCTTTCGCGCCTCAGCGTCAGTTGCGGGCCAGGTGGCCGCCTTTGCCACTGGTGTTCTACCCAATATCTACGAATTTCACCTCTACACTGGGTATTCCGCCACCCTCTCCCGCACTCAAGATGCACAGTTTCAAAGGCAATTCCCGGGTTGAGCCCAGGGCTTTCACCTCTGACTTGCACTTCCGCCTACGCGCCCTTTACGCCCAGTAAATCCGAACAACGCTTGCCCCCTTCGTATTACCGCGGCTGCTGGCACGAAGTTAGCCGGGGCTTCTTCTGCGGGTACCGTCATCATCGTCCCCGCCGAAAGAGCTTTACAACCCTAAGGCCTTCTTCACTCACGCGGCATGGCTGGATCAGGCTTGCGCCCATTGTCCAAT…	0	0	0	0	0	0	0	0	0	0	0	0	0	0	0	0	0	0	0	1	73	2	3	0	0	0	0	0	0	0	0	0	212	3	4	0	0	0	0	0
Otu124046	Proteobacteria	Alphaproteobacteria	Rhodobacterales	Rhodobacteraceae	unclassified	850	ATCCTGTTTGCTCCCCACACTTTCGCACCTCAGCGTCAGTATCGAGCCAGTGAGCCGCCTTCGCCACTGGTGTTCTTCCGAATATCTACGAATTTCACCTCTACACTCGGAGTTCCACTCACCTCTCTCGAACTCTAGACTAGTAGTTTTGAAGGCAGTTCCAGGGTTGAGCCCTGGGATTTCACCCCCAACTTTCCAGTCCGCCTACGCGCGCTTTACGCCCAGTAATTCCGAACAACGCTAACCCCCTCCGTATTACCGCGGCTGCTGGCACGGAGTTAGCCGGGGTTTCTTTACCAGGTACTGTCATTATCATCCCTGGCGAAAGAGCTTTACGACCCTAGGGCCTTCGTCACTCACGCGGCATGGCTAGATCAGGGTTTCCCCCATTGTCTAAGA…	404	ATCCTGTTTGCTCCCCACACTTTCGCACCTCAGCGTTAGTATCGAGCCAGTGAGCCGCCTTCGCCACTGGTGTTCTTCCGAATATCTACGAATTTCACCTCTACACCCGGAGTTCCACTCACCTCTCTCGAACTCTAGACGAGTAGTTTTGAAGGCAGTTCCAGGGTTGAGCCCTGGGATTTCACCCCCAACTTTCCAGTCCGCCTACGCGCGCTTTACGCCCAGTAATTCCGAACAACGCTAACCCCCTCCGTATTACCGCGGCTGCTGGCACGGAGTTAGCCGGGGTTTCTTTACCAGGTACTGTCATTATCATCCCTGGCGAAAGAGCTTTACGACCCTAGGGCCTTCGTCACTCACGCGGCATGGCTAGATCAGGGTTTCCCCCATTGTCTAAGA…	0	0	0	0	0	0	0	0	1	0	0	0	0	0	0	0	0	0	0	109	113	137	30	0	0	0	0	0	0	0	0	60	174	312	168	0	0	0	0	0
Otu118949	Proteobacteria	Alphaproteobacteria	Rhizobiales	Phyllobacteriaceae	Aquamicrobium	567	TCCTGTTTGCTCCCCACGCTTTCGCACCTCAGCGTCAGTATCGAGCCAGTGAGCCGCCTTCGCCACTGGTGTTCCTCCGAATATCTACGAATTTCACCTCTACACTCGGAATTCCACTCACCTCTCTCGAACTCTAGACCAGCAGTATTAAAGGCAGTTCCGGGGTTGAGCCCCGGGATTTCACCCCTAACTGACCGATCCGCCTACGTGCGCTTTACGCCCAGTAATTCCGAACAACGCTAGCCCCCTTCGTATTACCGCGGCTGCTGGCACGAAGTTAGCCGGGGCTTCTTCTCCGGGTACCGTCATTATCTTCCCCGGTGAAAGAGCTTTACAACCCTAGGGCCTTCATCACTCACGCGGCATGGCTGGATCAGGCTTGCGCCCATTGTCCAATAT…	405	ATCCTGTTTGCTCCCCACGCTTTCGCACCTCAGCGTCAGTATCGAGCCAGTGAGCCGCCTTCGCCACTGGTGTTCCTCCGACTATCTACGAATTTCACCTCTACACTCGGAATTCCACTCACCTCTCTCGAACTCTAGACCAGCAGTATTAAAGGCAGTTCCGGGGTTGAGCCCCGGGATTTCACCCCTAACTGACCGATCCGCCTACGTGCGCTTTACGCCCAGTAATTCCGAACAACGCTAGCCCCCTTCGTATTACCGCGGCTGCTGGCACGAAGTTAGCCGGGGCTTCTTCTCCGGGTACCGTCATTATCTTCCCCGGTGAAAGAGCTTTACAACCCTAGGGCCTTCATCACTCACGCGGCATGGCTGGATCAGGCTTGCGCCCATTGTCCAATA…	0	0	0	0	0	0	0	0	0	1	0	0	0	0	0	0	0	0	0	51	98	93	12	0	0	0	0	0	0	0	0	116	613	660	80	0	0	0	0	0
Otu118977	Proteobacteria	Alphaproteobacteria	Rhizobiales	Phyllobacteriaceae	unclassified	127	ATCCTGTTTGCTCCCCACGCTTTCGCACCTCAGCGTCAGTATCGAGCCAGTGAGCCGCCTTCGCCACTGGTGTTCCTCCGAATATCTACGAATTTCACCTCTACACTCGGAATTCCACTCACCTCTCTCGAACTCAAGACACCCAGTATCAAAGGCAGTTCCGGGGTTGAGCCCCGGGATTTCACCCCTGACTTAAATGTCCGCCTACGTGCGCTTTACGCCCAGTAAATCCGAACAACGCTAGCCCCCTTCGTATTACCGCGGCTGCTGGCACGAAGTTAGCCGGGGCTTCTTCTCCGGTTACCGTCATTATCTTCACCGGTGAAAGAGCTTTACAACCCTAGGGCCTTCATCACTCACGCGGCATGGCTGGATCAGGCTTGCGCCCATTGTCCAATA…	405	ATCCTGTTTGCTCCCCACGCTTTCGCACCTCAGCGTCAGTACCGAGCCAGTGAGCCGCCTTCGCCACTGGTGTTCCTCCGAATATCTACGAATTTCACCTCTACACCCGGAATTCCACTCACCTCTCTCGGACTCGAGACACCCAGTATCAGAGGCAGTTCCGGGGTTGAGCCCCGGGATTTCACCCCTGACTTAAATGTCCGCCTACGTGCGCCTTACGCCCAGTAATTCCGAACAACGCTAGCCCCCTTCGTATTACCGCGGCTGCTGGCACGAAGTTAGCCGGGGCTTCTTCTCCGGTTACCGTCATTATCTTCACCGGTGAAAGAGCTTTACAACCCTAGGGCCTTCATCACTCACGCGGCACGGCTGGATCAGGCTTTCGCCCATTGTCCAATA…	0	0	0	0	0	0	0	0	0	1	0	0	0	0	0	0	0	0	0	75	122	13	26	0	0	0	0	0	0	0	0	59	153	23	102	0	0	0	0	0
Otu134532	Proteobacteria	Alphaproteobacteria	Rhodospirillales	Rhodospirillaceae	unclassified	170	ATCCTGTTTGCTCCCCACGCTTTCGCGCCTCAGCGTCAGTACCGAGCCAGATAGCCGCCTTCGCCACTGGTGTTCTTCCCAATATCTACGAATTTCACCTCTACACTGGGAATTCCGCTATCCTCTCTCGGACTCTAGACCTTCAGTTTCAAAGGCAGTTCCCGGGTTGAGCCCAGGCCTTTCACCCCTGACTTGATGGTCCGCCTACGCGCCCTTTACGCCCAGTAATTCCGAACAACGCTAGCCCCCTCCGTATTACCGCGGCTGCTGGCACGGAGTTAGCCGGGGCTTCTTCTACGGGTACCGTCATCATCTTCCCCGTCGAAAGCGCTTTACAACCCTAAGGCCTTCTTCACGCACGCGGCATGGCTGGATCAGGGTTGCCCCCATTGTCCAATA…	402	ATCCTGTTTGCTCCCCACGCTTTCGCGCCTCAGCGTCAGTACCGAACCAGATAGCCGCCTTCGCCACTGGTGTTCTTCCCAATATCTACGAATTTCACCTCTACACTGGGAATTCCGCTATCCTCTCTCGGACTCTAGACCTTCAGTTTCAAAGGCAGTTCCCGGGTTGAGCCCAGGCCTTCCACCCCTGACTTGATGGTCCGCCTACGCGCCCTTTACGCCCAGTAATTCCGAACAACGCTAGCCCCCTCCGTATTACCGCGGCTGCTGGCACGGAGTTAGCCGGGGCTTCTTCTACGGGTACCGTCATCATCTTCCCCGTCGAAAGCGCTTTACAACCCTAAGGCCTTCTTCACGCACGCGGCATGGCTGGATCAGGGTTGCCCCCATTGTCAAATA…	0	0	0	0	0	0	0	0	0	0	0	0	0	0	0	0	0	0	0	10	13	10	57	0	0	0	0	0	0	0	0	8	19	4	29	0	0	0	0	0
Otu22984	Proteobacteria	Gammaproteobacteria	Chromatiales	Thioalkalispiraceae	Thioprofundum	254	ATCCTGTTTGCTCCCCACGCTTTCGCACCTCAGTGTCAGTATTGGTCCAGGAAGTCGCCTTCGCCACTGGTGTTCCTCCGCATCTCTATGCATTTCACCGCTACATGCGGAATTCCACTTCCCTCTACCATACTCTAGTCTGGCAGTATCGAATGCAATTCCCAGGTTGAGCCCGGGGCTTTCACACCCGACTTACCAAACCACCTACGCGCGCTTTACGCCCAGTAATTCCGATTAACGCTTGCACCCTCCGTATTACCGCGGCTGCTGGCACGGAGTTAGCCGGTGCTTCTTCTGCAGGTACCGTCAAGGCCCGGGGGTATTAGCCCCAAGCTTTTCTTCCCTGCTGAAAGTGCTTTACAACCCTAAGGCCTTCTTCACACACGCGGCATTGCTGGA…	429	ATCCTGTTTGCTCCCCACGCTTTCGCACCTCAGTGTCAGTATTGGTCCAGGAAGTCGCCTTCGCCACTGGTGTTCCTCCGCATCTCTATGCATTTCACCGCTACATGCGGAATTCCACTTCCCTCTACCATACTCTAGTCTGGCAGTATCGAATGCAATTCCCAGGTTGAGCCCGGGGCTTTCACACCCGACTTACCAAACCACCTACGCGCGCTTTACGCCCAGTAATTCCGATTAACGCTTGCACCCTCCGTATTACCGCGGCTGCTGGCACGGAGTTAGCCGGTGCTTCTTCTGCAGGTACCGTCAAGGCCCGGGGGTATTAGCCCCAAGCTTTTCTTCCCTGCTGAAAGTGCTTTACAACCCTAAGGCCTTCTTCACACACGCGGCATTGCTGGA…	0	0	0	0	0	0	0	0	0	1	0	0	0	0	0	0	0	0	0	12	123	33	26	0	0	0	0	0	0	0	0	16	266	28	16	0	0	0	0	0
Otu134524	Proteobacteria	Alphaproteobacteria	Rhizobiales	Hyphomicrobiaceae	unclassified	297	ATCCTGTTTGCTCCCCACGCTTTCGCACCTCAGCGTCAGTACCGATCCAGTGAGCCGCCTTCGCCACTGGTGTTCTTCCTAATATCTACGAATTTCACCTCTACACTAGGAATTCCACTCACCTCTATCGGACTCTAGATTTGCAGTATCAAAGGCAGTTCCGGGGTTGAGCCCCGGGATTTCACCCCTGACTAACAAATCCGCCTACGTGCGCTTTACGCCCAGTAATTCCGAACAACGCTAGTTCCCTTCGTATTACCGCGGCTGCTGGCACGAAGTTAGCCGGAACTTATTCTGTGGGTACAGTCATTATCTTCCCCACCAAAAGAGCTTTACAACCCTAAGGCCTTCATCACTCACGCGGCATGGCTGGATCAGGGTTGCCCCCATTGTCCAATA…	402	ATCCTGTTTGCTCCCCAAGCTTTCGCCCCCCAGCGTCAGTACCGATCCAGTGAGCCGCCTTCGCCCCTGGTGTTCTTCCTAATATCTACGAATTTCACCTCTACCCTAGGAATTCCACTCCCCTCTATCGGACTCTAGATTTGCAGTAACAAAGGCAATTCCGGGGTTGAGCCCCGGGATTTCACCCCTGACTAACAAATCCGCCTACGTGCGCTTTACGCCCAGTAATTCCGAACAACGCTAGTTCCCTTCGTATTACCGCGGCTGCTGGCACGAAGTTAGCCGGAACTTATTCTGTGGGTACCGTCATTATCTTCCCCACCAAAAGAGCTTTACAACCCTAAGGCCTTCATCACTCACGCGGCATGGCTGGATCAGGCTTGCGCCCATTGTCCAATA…	0	0	0	0	0	0	0	0	0	0	0	0	0	0	0	0	0	0	0	16	25	4	26	0	0	0	0	0	0	0	0	25	27	15	52	0	0	0	0	0
Otu36970	Proteobacteria	Gammaproteobacteria	Alteromonadales	Alteromonadaceae	Microbulbifer	124	ATCCTGTTTGCTCCCCACGCTTTCGCACCTCAGCGTCAGTATCGAGCCAGGCAGTCGCCTTCGCCACTGATGTTCCTTCCTATATCTACGCATTTCACCGCTACACAGGAAATTCCACTACCCTCTCTCGTACTCTAGTCGCCCAGTTCTGAATGCACCTCCCAGGTTGAGCCCAGGGCTTTCACATCCAGCTTAAACAACCGCCTACGCGCGCTTTACGCCCAGTAATTCCGATTAACGCTCGCACCCTCCGTATTACCGCGGCTGCTGGCACGGAGTTAGCCGGTGCTTCTTCTGTCGGTAACGTCAATCTATAAGGGTATTAACCTTATAGCCTTCCTCCCGAATGAAAGTGCTTTACAACCCGAAGGCCTTCTTCACACACGCGGCATGGCTGGA…	427	ATCCTGTTTGCTCCCCACGCTTTCGCACCTCAGCGTCAGTATCGAGCCAGGCAGGCGCCTTCGCCACTGATGTTCCTTCCTCTAACTACGCATTTCACCGCTACACAGGAAATTCCACTACCCTCTCTCGTCCTCTAGTCGCCCAGTTCTGAATGCACCTCCCAGGTCGGGCCCAGGCCTTTCACATCCAGCTTAAACAACCGCCTACGCGCGCGTTACGCACAGTAATTCCGATTAACGCTCGCACCCTCCGTATTACCGCGGCTGCTGGCACGGAGTTAGCCGGTGCTTCTTCTGTCGGTAACGTCAATCTATAAGGGTATTAACCTTATAGCCTTCCTCCCGAATGAAAGTGCTTTACAACCCGAAGGCCTTCTTCACACACGCGGCATGGCTGGA…	0	0	0	0	0	0	0	0	0	0	0	0	0	0	0	0	0	0	0	0	5	58	0	0	0	0	0	0	0	0	0	0	3	34	3	0	0	0	0	0
Otu124066	Proteobacteria	Alphaproteobacteria	Rhizobiales	Rhizobiales_incertae_sedis	Bauldia	222	ATCCTGTTTGCTCCCCACGCTTTCGCACCTCAGCGTCAGTACCGGGCCAGTGAGCCGCCTTCGCCACTGGTGTTCTTCCGAATATCTACGAATTTCACCTCTACACTCGGAATTCCACTCACCTCTCCCGGACTCAAAGATTGCCAGTATCAGAGGCAGTTCCGAGGTTGAGCCTCGGGATTTCACCCCTGACTTAACAATCCGCCTACGTGCGCTTTACGCCCAGTGATTCCGAACAACGCTAGCCCCCTTCGTATTACCGCGGCTGCTGGCACGAAGTTAGCCGGGGCTTCTTCTCACGCTACCGTCATTATCGTCGCGTGCGAAAGAGCTTTACAACCCTAGGGCCTTCATCACTCACGCGGCATGGCTGGATCAGGCTTGCGCCCATTGTCCAAT…	404	ATCCTGTTTGCTCCCCACGCTTTCGCACCTCAGCGTCAGTACCGGGCCAGTGAGCCGCCTTCGCCACTGGTTTTCTTCCGAATATCTACGAATTTCACCTCTACACTCGGAATTCCACTCACCTCTCCCGGACCCAAAGATTGCCAGTATCAGAGGCAGTTCCGAGGTTGAGCCTCGGGCTTTCACCCCTGACTTAACAATCCGCCTACGTGCGCTTTACGCCCAGTGATTCCGAACAACGCTAGCCCCCTTCGTATTACCGCGGCTGCTGGCGCGAAGTTAGCCGGGGCTTCTTCTCACGCTACCGTCATTATCGTCGCGTGCGAAAGAGCTTTACAACCCTAGGGCCTTCATCACTCACGCGGCATGGCTGGATCAGGCTTGCGCCCATTGTCCAAT…	0	0	0	0	0	0	0	0	0	0	0	0	0	0	0	0	0	0	0	0	39	8	3	0	0	0	0	0	0	0	0	0	60	23	21	0	0	0	0	0
Otu29913	Proteobacteria	Gammaproteobacteria	unclassified	unclassified	unclassified	128	ATCCTGTTTGCTCCCCACGCTTTCGCACCTCAGCGTCAGTATTAAGCCAGGAGGCCGCCTTCGCCACCGGTATTCCTCCACATATCTACGCATTTCACCGCTACACGTGGAATTCTACCTCCCTCTCTCATACTCTAGCTTGGCAGTATTGAATGCAGTTCCCAGGTTAAGCCCGGGGCTTTCACACCCAACTGACCATGCCGCCTACGCGCGCTTTACGCCCAGTAATTCCGATTAACGCTTGCACCCTCCGTATTACCGCGGCTGCTGGCACGGAGTTAGCCGGTGCTTATTCTGCGAGTAACGTCAATCCTGACGGCTATTAACCGTCAAGCCTTCCTCCTCGCTTAAAGTGCTTTACAACCCGAAAGCCTTCTTCACACACGCGGCATGGCTGGA…	428	ATCCTGTTTGCTCCCCACGCTTTCGCACCTCAGCGTCAGTATTAAGCCAGGAGGCCGCCTTCGCCACCGGTATTCCTCCACATATCTACGCATTTCACCGCTACACGTGGAATTCTACCTCCCTCTCTCATACTCTAGCTTGGCAGTATTGAATGCAGTTCCCAGGTTAAGCCCGGGGCTTTCACACCCAACTGACCATGCCGCCTACGCGCGCTTTACGCCCAGTAATTCCGATTAACGCTTGCACCCTCCGTATTACCGCGGCTGCTGGCACGGAGTTAGCCGGTGCTTATTCTGCGAGTAACGTCAATCCTAACGGCTATTAACCGTTAAGCCTTCCTCCTCGCTTAAAGTGCTTTACAACCCGAAAGCCTTCTTCACACACGCGGCATGGCTGGA…	0	0	0	0	0	0	0	0	0	0	0	0	0	0	0	0	0	0	0	0	3	26	44	0	0	0	0	0	0	0	0	1	10	132	72	0	0	0	0	0
Otu134521	Proteobacteria	Alphaproteobacteria	Sphingomonadales	Erythrobacteraceae	Altererythrobacter	348	ATCCTGTTTGCTCCCCACGCTTTCGCACCTCAGCGTCAATACCTGTCCAGCGAGTCGCCTTCGCCACTGGTGTTCTTCCGAATATCTACGAATTTCACCTCTACACTCGGAATTCCACTCGCCTCTCCAGGATTCTAGCTTGCCAGTTTCAAGGGCAGTTCCGGGGTTGAGCCCCGGGATTTCACCCCTGACTTGGCATGCCGCCTACGCGCGCTTTACGCCCAGTAATTCCGAACAACGCTAGCTCCCTCCGTATTACCGCGGCTGCTGGCACGGAGTTAGCCGGAGCTTATTCTCTGGGTACTGTCATTATCATCCCCAGTAAAAGAGCTTTACAACCCTAAGGCCTTCATCACTCACGCGGCATTGCTGGATCAGGCTTTCGCCCATTGTCCAATA…	402	ATCCTGTTTGCTCCCCACGCTTTCGCACCTCAGCGTCAATAACTGTCCAGCGAGTCGCCTTCGCCACTGGTGTGCTTCCGAATATCTACGAATTTCACCTCTACACTCGGAATTCCACTCGCCTCTCCAGTATTCTAGTCTACCAGTTTCAGAGGCAGTTCCGGGGTTGAGCCCCGGGATTTCACCCCTGACTTGATAAGCCGCCTACGCGCGCTTTACGCCCAGTAATTCCGAACAACGCTAGCTCCCTCCGTATTACCGCGGCTGCTGGCACGGAGTTAGCCGGAGCTTATTCTCTGGGTACTGTCATTGTCATCCCCAGTAAAAGAGCTTTACAACCCTAAGGCCTTCATCACTCACGCGGCATTGCTGGATCAGGCTTTCGCCCATTGTCCAATA…	0	0	0	0	0	0	0	0	0	0	0	0	0	0	0	0	0	0	0	16	9	10	21	0	0	0	0	0	0	0	0	0	16	63	237	0	0	0	0	0
Otu128717	Proteobacteria	Alphaproteobacteria	Rhizobiales	Hyphomicrobiaceae	Devosia	255	ATCCTGTTCGCTCCCCACGCTTTCGCACCTCAGCGTCAGTACCGGACCAGTAAGCCGCCTTCGCCACTGGTGTTCTTCCTAATATCTACGAATTCCACCTCTACACTAGGAATTCCACTTACCTCTTCCGGACTCAAGATTGGCAGTATTAAAGGCAGTTCCAGAGTTGAGCTCTGGGATTTCACCTCTAACTGACCAATCCGCCTACGTGCGCTTTACGCCCAGTAAATCCGAACAACGCTAGCCCCCTTCGTATTACCGCGGCTGCTGGCACGAAGTTAGCCGGGGCTTCTTCTGTGGTTACCGTCATTATCTTCACCACTGAAAGAACTTTACAACCCTAAGGCCTTCATCATTCACGCGGCATGGCTGGATCAGGCTTGCGCCCATTGTCCAATA…	403	ATCCTGTTCGCTCCCCACGCTTTCGCACCTCAGCGTCAGTACCGTACCAGTAAGCCGCCTTCGCCACTGGTGTTCCTCCTAATATCTACGAATTCCACCTCTACACTAGGAATTCCACTTACCTCTTCCGGACTCAAGATTGGCAGTATTAAAGGCAGTTCCAGAGTTGAGCTCTGGGATTTCACCTCTAACTGACCAATCCGCCTACGTGCGCTTTACGCCCAGTAAAATCCGAACAACGCTAGCCCCCTTCGTATTACCGCGGCTGCTGGCACGAAGTTAGCCGGGGCTTCTTCTGTGGTTACCGTCATTATCTTCACCACTGAAAGAACTTTACAACCCTAAGGCCTTCATCATTCACGCGGCATGGCTGGATCAGGCGTGCGCCCATTGTCCAAT…	0	0	0	0	0	0	0	0	0	0	0	0	0	0	0	0	0	0	0	1	11	15	32	0	0	0	0	0	0	0	0	4	14	50	193	0	0	0	0	0
Otu36933	Proteobacteria	Gammaproteobacteria	unclassified	unclassified	unclassified	273	ATCCTGTTTGCTCCCCACGCTTTCGCGCCTCAGCGTCAGTATCGAGCCAGGGGGCCGCCTTCGCCACTGGTATTCCTCCTAATATCTACGCATTTCACCGCTACACTAGGAATTCTACCCCCCTCTCTCGTACTCTAGCCTGACAGTATTGGATGCAATTCCCAGGTTAAGCCCGGGGCTTTCACACCCAACTGATCAAACCGCCTACGCGCGCTTTACGCCCAGTAATTCCGATTAACGCTTGCACCCTCCGTATTACCGCGGCTGCTGGCACGGAGTTAGCCGGTGCTTATTCTGTTGGTAATGTCAATCCTGGCAGGTATTGGCTACCAGGCCTTCTTCCCAACTTAAAGTGCTTTACAACCCGAAGGCCTTCTTCACACACGCGGCATGGCTGGA…	427	ATCCTGTTTGCTCCCCACGCTCTCGCGCCTCAGCGTCAGTATCGAGCCTGGGGGCCGCCTTCGCCACTGGCATTCCTCCTAATATCTACGCATTTCACCGCTACACTAGGAATTCTACTCCCATCTCTCCTACTCTAGCCTGACAGTATTCGATGCAATTCCCAGTTTAAGCCCGGGGCTTTCACACCCAACTGATCAAACCGCCTACGCGCGCTTTACGCCCAGTAATTCCGATTAACGCTTGCACCCTCCGTGTTACCGCGGCTGCTGGCACGGAGTTAGCCGGTGCTTATTCTGTTGGTAATGTCAATCCTGGCAGGTATTGGCTACCAGGCCTTCTTCCCAACTTAAAGTGCTTTACAACCCGAAGGCCTTCTTCACACACGCGGCATGGCTGGA…	0	0	0	0	0	0	0	0	0	0	0	0	0	0	0	0	0	0	0	0	0	0	76	0	0	0	0	0	0	0	0	0	0	3	44	0	0	0	0	0
Otu134519	Proteobacteria	Alphaproteobacteria	Alphaproteobacteria_incertae_sedis	Alphaproteobacteria_incertae_sedis_unclassified	Geminicoccus	673	ATCCTGTTTGCTCCCCACGCTTTCGCGCCTCAGCGTCAGGTTCGGACCAGAGAGCCGCTTTCGCCACTGGTGTTCCACCCAATATCTACGAATTTCACCTCTACACTGGGTATTCCACTCTCCTCTTCCGACCTCCAGCAACAAAGTTTCGAGTGCCGTTCCGGAGTTGAGCTCCGGGCTTTCACACCCGACTTCCGTCGCCGCCTACGCGCCCTTTACGCCCAGTGATTCCGAACAACGCTAGCACCCTCCGTCTTACCGCGGCTGCTGGCACGGAGTTAGCCGGTGCTTCTTCTCCGGGTACCGTCATCATCGTCCCCGGTGAAAGGGCTTTACAACCCGAAGGCCTTCTTCACCCACGCGGCGTCGCTGGATCAGGCTTGCGCCCATTGTCCAAGA…	402	ATCCTGTTTGCTCCCCACGCTTTCGCGCCCCAGCGTCAGGTTCGGACCAGAGAGCCGCTTTCGCCACTGGTGTTCCACCCAATATCTACGACTCTCACCTCTACACTGGGTATTCCACTCTCCTCTTCCGCCCTCCAGCAACAATGTTTTGAGTGCCGTTCCGTAGTTTAGCTCCGGGCTTTCACACCTGACTTCCGTCGCCGCCTACGCGCCCTTTACGCCCAGTGATTCCGAACAACGCTAGCACCCTCCGTCTTACCGCGGCTGCTGGCACGGAGTTAGCCGGTGCTTCTTCTCCGGGTACCGTCATCATCGTCCCCGGTGAAAGGGCTTTACAACCCGAAGGCCTTCTTCACCCACGCGGCGTCGCTGGATCAGGCTTGCGCCCATTGTCCAAGA…	0	0	0	0	0	0	0	0	0	1	1	0	0	0	0	0	0	0	0	12	67	52	148	0	0	0	0	0	0	0	0	5	124	18	284	0	0	0	0	0
Otu29972	Proteobacteria	Gammaproteobacteria	Alteromonadales	Alteromonadaceae	Microbulbifer	36	ATCCTGTTTGCTCCCCACGCTTTCGCACCTCAGCGTCAGTATCGAGCCAGGCAGTCGCCTTCGCCACTGATGTTCCTTCCTATATCTACGCATTTCACCGCTACACAGGAAATTCCACTACCCTCTCTCGTACTCTAGCCAGCCAGTTCTGAATGCAGTTCCCAGGTTGAGCCCGGGGCTTTCACATCCAGCTTAACTAACCGCCTACGCGCGCTTTACGCCCAGTAATTCCGATTAACGCTCGCACCCTCCGTATTACCGCGGCTGCTGGCACGGAGTTAGCCGGTGCTTCTTCTGTCGGTAACGTCAATCTTGCAGAGTATTAATCTACAAGCCTTCCTCCCGACTGAAAGTGCTTTACAACCCGAAGGCCTTCTTCACACACGCGGCATGGCTGGA…	428	ATCCTGTTTGCTCCCCACGCTTTCGCACCTCAGCGTCAGTATCGAGCCAGGCAGTCGCCTTCGCCACTGATGTTCCTTCCTATATCTACGCATTTCACCGCTACACAGGAAATTCCACTACCCCCTCTCGTACTCTAGCCAGCCAGTTCTGAATGCAGTTCCCAGGTTGAGCCCGGGGCCTTCACATCCAGCTTAACTAACCGCCTACGCGCGCTTTACGCCCAGTAATTCCGATTAACGCTCGCACCCTCCGTATTACCGCGGCTGCTGGCACGGAGTTAGCCGGTGCTTCTTCTGTCGGTAACGTCAATCTTGCAGAGTATTAATCTACAAGCCTTCCTCCCGACTGAAAGTGCTTTACAACCCGAAGGCCTTCTTCACACACGCGGCATGGCTGGA…	0	0	0	0	0	0	0	0	0	0	0	0	0	0	0	0	0	0	0	1	33	3	3	0	0	0	0	0	0	0	0	2	4	0	24	0	0	0	0	0
Otu128706	Proteobacteria	Alphaproteobacteria	Rhizobiales	Hyphomicrobiaceae	Devosia	140	AATCCTGTTTGCTCCCCACGCTTTCGCACCTCAGCGTCAGTACCGAGCCAGTGAGCCGCCTTCGCCACTGGTGTTCTTCCTAATATCTACGAATTCCACCTCTACACTAGGAGTTCCACTCACCTCTCTCGGACTCTAGACTGGCAGTATTAAAGGCAGTTCCGAGGTTGAGCCTCGGGATTTCACCCCTAACTGACCAATCCGCCTACGTGCGCTTTACGCCCAGTAAATCCGAACAACGCTAGCCCCCTTCGTATTACCGCGGCTGCTGGCACGAAGTTAGCCGGGGCTTCTTCTGTGGTTACCGTCATTATCTTCACCACTGAAAGAGCTTTACAACCCTAAGGCCTTCATCACTCACGCGGCATGGCTGGATCAGGCTTGCGCCCATTGTCCAAT…	403	AATCCTGTTTGCTCCCCACGCTTTCGCACCTCAGCGTCAATACCGAGCCAGTGAGCCGCCTTCGCCACTGGTGTTCTTCCTAATATCTACGAATTCCACCTCTACACTAGGAGTTCCACTCACCTCTCTCGGACTCTAGACTGGCAGTATTAAAGGCAGTTCCGAGGTTGAGCCTCGGGATTTCACCCCTAACTGACCAATCCGCCTACGTGCGCTTTACGCCCAGTAAATCCGAACAACGCTAGCCCCCTTCGTATTACCGCGGCTGCTGGCACGAAGTTAGCCGGGGCTTCTTCTGTGGTTACCGTCATTATCTTCACCACTGAAAGAGCTTTACAACCCTAAGGCCTTCATCACTCACGCGGCATGGCTGGATCAGGCTTGCGCCCATTGTCCAAT…	0	0	0	0	0	0	0	0	0	0	0	0	0	0	0	0	0	0	0	16	1	24	12	0	0	0	0	0	0	0	0	3	8	147	120	0	0	0	0	0
Otu128758	Proteobacteria	Alphaproteobacteria	Rhizobiales	Hyphomicrobiaceae	Pedomicrobium	44	ATCCTGTTTGCTCCCCACGCTTTCGCACCTCAGCGTCAGTACCGGACCAGTGGGCCGCCTTCGCCACCGGTGTTCTTCCTAATATCTACGAATTTCACCTCTACACTAGGAATTCCACCCACCTCTTCCGGACTCAAGACGTGCTGTATCAGAGGCAGTTCCGAAGTTGAGCTCCGGGATTTCACCCCTGACTGACACATCCGCCTACGTGCGCTTTACGCCCAGTGATTCCGAACAACGCTAGCCCCCTTCGTATTACCGCGGCTGCTGGCACGAAGTTAGCCGGGGCTTATTCTGCGGGTACCGTCATTATCTTCCCCGCCAAAAGAGCTTTACAATCCGAAGACCTTCGTCACTCACGCGGCATGGCTGGATCAGGCTTGCGCCCATTGTCCAATA…	403	ATCCTGTTTGCTCCCCACTCTTTCGCACCTCAGCGTCAGTACCGGACCAGTGGGCCGCCTTCGCCACCGGTGTTCTTCCTAATATCTACGAATTTCACCTCTACACTAGGAATTCCACCCACCTCTTCCGGACTCAAGACGTGCTGTATCAGAGGCAGTTCCAAAGTTGAGCTCTGGGATTTCACCCCTGACTGGCACATCCGCCTACGTGCGCTTTACGCCCAGTGATTCCGAACAACGCTAGCCCCCTTCGTATTCCCGCGGCTGCTGGCACGAAGTTGGCCGGGGCTTATTCTGCGGGTACCGTCATTATCTTCCCCGCCAAAAGAGCTTTACAACCCGAAGACCTTCGTCACTCACGCGGCATGGCTGGATCAGGCTTGCGCCCATTGTCCAATA…	0	0	0	0	0	0	0	0	0	0	0	0	0	0	0	0	0	0	0	4	7	2	45	0	0	0	0	0	0	0	0	0	9	3	44	0	0	0	0	0
Otu128732	Proteobacteria	Alphaproteobacteria	Rhizobiales	Rhodobiaceae	Methyloligella	345	ATCCTGTTTGCTCCCCACGCTTTCGCGCCTCAGCGTCAGTACCGGGCCAGTGAGCCGCCTTCGCCACTGGTGTTCTTCCTAATATCTACGAATTTCACCTCTACACTAGGAATTCCACTCACCTCTCCCGGACTCGAGACTGGCAGTATAGGAGGCAATTCCGAGGTTGAGCCTCGGGCTTTCACCCCCGACTTACCAATCCGCCTACGCGCGCTTTACGCCCAGTAATTCCGAACAACGCTAGCCCCCTCCGTATTACCGCGGCTGCTGGCACGGAGTTAGCCGGGGCTTCTTCTGCGGGTACCGTCATTATCTTCCCCGCTGAAAGAGCTTTACAACCCTAAGGCCTTCTTCACTCACGCGGCATGGCTGCATCAGGCTTTCGCCCATTGTGCAATA…	403	AATTCCGTTTGCTCCCCACGCTTTCGCGCCTCAGCGTCAGTACCGGGCCAGTGAGCCGCCTTCGCCACTGGTGTTCTTCCTAATATCTACGAATTTCACCTCTACACTAGGAATTCCACTCACCTCTCCCGGACTCGAGACTGGCAGTATAGGAGGCAATTCCGAGGTTGAGCCTCGGGCTTTCACCCCCGACTTACCAATCCGCCTACGCGCGCTTTACGCCCAGTAATTCCGAACAACGCTAGCCCCCTCCGTATTACCGCGGCTGCTGGCACGGAGTTAGCCGGGGCTTCTTCTGCGGGTACCGTCATTATCTTCCCCGCTGAAAGAGCTTTACAACCCTAAGGCCTTCTTCACTCACGCGGCATGGCTGCATCAGGCTTTCGCCCATTGTGCAAT…	0	0	0	0	0	0	0	0	0	1	0	0	0	0	0	0	0	0	0	5	64	31	28	0	0	0	0	0	0	0	0	0	83	7	31	0	0	0	0	0
Otu128769	Proteobacteria	Alphaproteobacteria	Rhizobiales	Hyphomicrobiaceae	Pelagibacterium	110	ATCCTGTTTGCTCCCCACGCTTTCGCACCTCAGCGTCAGTTCCGAGCCAGTAAGCCGCCTTCGCCACTGGTGTTCTTCCTAATATCTACGAATTCCACCTCTACACTAGGAGTTCCACTTACCTCTCTCGGTCTCTAGATATCCAGTATCAAAGGCAGTTCCGGAGTTGAGCTCCGGGATTTCACCCCTGACTTAAATATCCGCCTACGTGCGCTTTACGCCCAGTAATTCCGAACAACGCTAGCCCCCTTCGTATTACCGCGGCTGCTGGCACGAAGTTAGCCGGGGCTTCTTCTCCGGTTACCGTCATTATCTTCACCGGTGAAAGAGCTTTACAACCCTAAGGCCTTCATCACTCACGCGGCATGGCTGGATCAGGGTTGCCCCCATTGTCCAATA…	403	ATCCTGTTTGCTCCCCACGCTTTCGCACCTCAGCGTCAGTTCCGAGCCGGTAAGCCGCCTTCGCCACTGGTGTTCTTCCTAATATCTACGAATTCCACCTCTACACTAGGAGTTCCACTTACCTCTCTCGGTCTCTAGATATCCAGTATCAAAGGCAGTTCCGGAGTTGAGCTCCGGGATTTCACCCCTGACTTAAATATCCGCCTACGTGCGCTTTACGCCCAGTAATTCCGAACAACGCTAGCTCCCTTCGTATTACCGCGGCTGCTGGCACGAAGTTAGCCGGGGCTTCTTCTCCGGTTACCGCCATTATCTTCACCGGTGAAAGAGCTTTACAACCCTAAGGCCTTCATCACTCACGCGGCATGGCTGGATCAGGGTTGCCCCCCATTGTCCAAT…	0	0	0	0	0	0	0	0	0	0	0	0	0	0	0	0	0	0	0	0	14	18	2	0	0	0	0	0	0	0	0	0	31	47	9	0	0	0	0	0
Otu118942	Proteobacteria	Alphaproteobacteria	Rhizobiales	Phyllobacteriaceae	Mesorhizobium	2413	ATCCTGTTTGCTCCCCACGCTTTCACACCTCAGCGTCAGTACCGGACCAGTGAGCCGCCTTCGCCACTGGTGTTCCTCCGAATATCTACGAATTTCACCTCTACACTCGGAATTCCACTCACCTCTTCCGGACTCGAGATTGCCAGTATGAGAGGCAGTTCCAGGGTTGAGCCCTGGGATTTCACCCCTCACTAAACAATCCGCCTACGTGCGCTTTACGCCCAGTAATTCCGAACAACGCTAGCCCCCCTTCGTATTACCGCGGCTGCTGGCACGAAGTTAGCCGGGGCTTCTTCTGTGGGTACCGTCATTATCTTCCCCACTGAAAGAGCTTTACAACCCTAGGGCCTTCATCACTCACGCGGCATGGCTGGATCAGGCTTTCGCCCATTGTCCAAT…	405	ATCCTGTTTGCTCCCCACGCTTTCGCACCTCAGCGTCAGTACCGGACCAGTGAGCCGCCTTCGCCACTGGTGTTCCCCCGAATATCTACGAATTTCACCTCTACACTCGGAATTCCACTCACCTCTTCCGGACTCGAGATTGCCAGTATGAGAGGCAGTTCCAGGGTTGAGCCCTGGGATTTCACCCCTCACTAAACAATCCGCCTACGTGCGCTTTACGCCCAGTAATTCCGAACAACGCTAGCCCCCTTCGTATTACCGCGGCTGCTGGCACGAAGTTAGCCGGGGCTTCTTCTGTGGGTACCGTCATTATCTTCCCCACTGAAAGAGCTTTACAACCCTAGGGCCTTCATCACTCACGCGGCATGGCTGGATCAGGCTTTCGCCCATTGTCCAATA…	0	0	0	0	0	0	0	0	0	23	8	0	0	0	0	0	0	0	0	189	911	461	259	0	0	0	0	0	0	0	0	139	1886	2542	1888	0	0	0	0	0
Otu128697	Proteobacteria	Alphaproteobacteria	Rhizobiales	unclassified	unclassified	285	AATCCTGTTTGCTCCCCACGCTTTCGCACCTCAGCGTCAGTATCGGGCCAGAGTGCCGCCTTCGCCTCTGGTGTTCTTCCGAATATCTACGAATTTCACCTCTACACTCGGAGTTCCACACTCCTCTCCCGAACTCAAGACTGCCAGTATCAGAGGCCGTTCCGAGGTTGAGCCCCGGGATTTCACCCCTAACTTAACAATCCGCCTACGTGCGCTTTACGCCCAGTGATTCCGAACAACGCTAGCCCCCTTCGTATTACCGCGGCTGCTGGCACGAAGTTAGCCGGGGCTTCTTCTACGGCTACCGTCATTATCTTCACCGTTGAAAGAGCTTTACAACCCTAAGGCCTTCATCACTCACGCGGCATGGCTGGATCAGGGTTTCCCCCATTGTCCAAT…	403	AATCCTGTTTGCTCCCCACGCTTTCGCACCTCAGCGTCAGTATCGGGCCAGAGTGCCGCCTTCGCCTCTGGTGTTCTTCCGAATATCTACGAATTTCACCTCTACACTCGGAGTTCCACACTCCTCTCCCGAACTCAAGACTGCCAGTATCAGAGGCCGTTCCGAGGTTGAGCCCCGGGATTTCACCCCTAACTTAACAATCCGCCTACGTGCGCTTTACGCCCAGTGATTCCGAACAACGCTAGCCCCCTTCGTATTACCGCGGCTGCTGGCACGAAGTTAGCCGGGGCTTCTTCTACGGCTACCGTCATTATCTTCACCGTTGAAAGAGCTTTACAACCCTAAGGCCTTCATCACTCACGCGGCATGGCTGGATCAGGGTTTCCCCCATTGTCCAAT…	0	0	0	0	0	0	0	0	0	0	0	0	0	0	0	0	0	0	0	0	4	24	2	0	0	0	0	0	0	0	0	0	9	299	9	0	0	0	0	0
Otu128805	Proteobacteria	Alphaproteobacteria	Rhizobiales	Hyphomicrobiaceae	Pelagibacterium	235	ATCCTGTTTGCTCCCCACGCTTTCGCACCTCAGCGTCAGTACCGAGCCAGTGAGCCGCCTTCGCCACTGGTGTTCTTCCTAATATCTACGAATTCCACCTCTACACTAGGAGTTCCACTCACCTCTCTCGGACTCTAGATACCCAGTATCAAAGGCAGTTCCGGAGTTGAGCTCCGGGATTTCACCCCTGACTTAAATATCCGCCTACGTGCGCTTTACGCCCAGTAATTCCGAACAACGCTAGCCCCCTTCGTATTACCGCGGCTGCTGGCACGAAGTTAGCCGGGGCTTCTTCTCCGGTTACCGTCATTATCTTCACCGGTGAAAGAGCTTTACAACCCTAAGGCCTTCATCACTCACGCGGCATGGCTGGATCAGGGTTGCCCCCATTGTCCAATA…	403	ATCCTGTTTGCTCCCCACGCTTTCGCACCTCAGCGTCAGTACCGGGCCAGTGAGCCGCCTTCGCCACTGGTGTTCTTCCTAATACCTACGAATTCCACCTCTACACTAGGAGTTCCACTCACCTCTCTCGGACTCTAGACCACCAGTATCAAAGGCAGTTCCGGAGTTGAGCTCCGGGATTTCACCCCTGACTTAATGGTCCGCCTACGTGCGCTTTACGCCCAGTAATTCCGAACAACGCTAGCCCCCTTCGTATTACCGCGGCTGCTGGCACGAAGTTAGCCGGGGCTTCTTCTCCGGTTACCGTCATTATCTTCACCGGTGAAAGAGCTTTACAACCCTAGGGCCTTCATCACTCACGCGGCATGGCTGGATCAGGGTTGCCCCCCATTGTCCAAT…	0	0	0	0	0	0	0	0	1	0	0	0	0	0	0	0	0	0	0	77	8	8	25	0	0	0	0	0	0	0	0	23	10	15	103	0	0	0	0	0
Otu45479	Proteobacteria	Deltaproteobacteria	Myxococcales	Haliangiaceae	Haliangium	58	ATCCTGTTTGCTCCCCACGCTTTCGCACCTCAGCGTCAGTATCGGTCCAGGCTGCCGCCTTCGCCACTGGTGTTCCTCCCGATATCTACGAATTTCACCTCTACACCGGGAATTCCGCAACCCTCTCCCGTACTCAAGCGCGACAGTTTCGAATGCACTTCCTAGGTTGAGCCCAGGGCTTTCACATCCGACTTGTCGCGCCGCCTACGTGCGCTTTACGCCCAGTAATTCCGAGCAACGTTTGCACCCTCCGTATTACCGCGGCTGCTGGCACGGAGTTAGCCGGTGCTTGCTAAGGAGGTACCGTCAACTGCCTGGCTATTAACCAGTCAGGTTTCGTCCCTCCCCACAGAGCTTTACGACCCGAAGGCCTTCATCACTCACGCGGCGTGGCTGGAT…	426	ATCCTGTTTGCTCCCCACGCTTTCGCACCTCAGCGTCAGTATCGGTCCAGGCTGCCGCCTTCGCCACTGGTGTTCCTCCCGATATCTACGAATTTCACCTCTACACCGGGAATTCCGCAACCCTCTCCCGTACTCAAGCGCGACAGTTTCGAATGCACTTCCTAGGTTGAGCCCAGGGCTTTCACATCCGACTTGTCGCGCCGCCTACGTGCGCTTTACGCCCAGTAATTCCGAGCAACGTTTGCACCCTCCGTATTACCGCGGCTGCTGGCACGGAGTTAGCCGGTGCTTGCTAAGGAGGTACCGTCAACTGCCTGGCTATTAACCAGTCAGGCTTCGTCCCTCCCCACAGAGCTTTACGACCCGAAGGCCTTCATCACTCACGCGGCGTGGCTGGAT…	0	0	0	0	0	0	0	0	0	0	0	0	0	0	0	0	0	0	0	4	3	6	19	0	0	0	0	0	0	0	0	26	0	0	8	0	0	0	0	0
Otu36945	Proteobacteria	Gammaproteobacteria	Thiotrichales	Piscirickettsiaceae	Methylophaga	199	ATCCTGTTTGCTACCCACGCTTTCGCACCTCAGCGTCAGTAATGGCCCAGTGAGTCGCCTTCGCCACTGATGTTCCTTCAGATCTCTACGCATTTCACCGCTACACCTGAAATTCCACTCACCTCTACCATACTCTAGCCATCCAGTCTCAAATGCCATTCCCAGGTTGAGCCCGGGGCTTTCACATCTGACTTAAATAACCGCCTACGCGCGCTTTACGCCCAGTAATTCCGATTAACGCTTGCACCCTCCGTATTACCGCGGCTGCTGGCACGGAGTTAGCCGGTGCTTATTCTGTTGGTAACGTCAACACTATCCGCTATTAACGAACAGCTTTTCCTCCCAACTTAAAGTGCTTTACAACCCGAAGGCCTTCTTCACACACGCGGCATTGCTGGA…	427	ATCCTGTTTGCTACCCACGCTCTCGCACCACAGCGTCAGTAATGGCCCAGTGAGTCGCCTTCGCCACTGATGTTCCTTCAGATCTCTACGCATTTCCCCGCTACACCTGAAATTCCACTCACCTCTACCATACTCTAGCCATCCAGTCTCAAATGCCATTCCCATGTTGATCCCGGGGCTTTCCCATCACACTTAATTAACCGCCTACGCGCGCTTTACGCCCAGTAATTCCGATTAACGCTTGCACCCTCCGTATTACCGCGGCTGCTGGCACGGAGTTAGCCGGTGCTTATTCTGTTGGTAACGTCAACACTATCCGCTATTACCGAACAGCTTTTCCTCCCAACTTAAAGTGCTTTACAACCCGAAGGCCTTCTTCACACACGCGGCATTGCTGGA…	0	0	0	0	0	0	0	0	0	0	0	0	0	0	0	0	0	0	0	0	0	27	0	0	0	0	0	0	0	0	0	0	0	122	0	0	0	0	0	0
Otu37047	Proteobacteria	Gammaproteobacteria	Xanthomonadales	Xanthomonadaceae	Luteimonas	48	ATCCTGTTTGCTCCCCACGCTTTCGTGCCTCAGTGTCAGTACTGGTCCAGGTGGCCGCCTTCGCCACGGATGTTCCTCCCGATCTCTACGCATTTCACTGCTACACCGGGAATTCCGCCACCCTCTACCGTACTCTAGCCCGCCAGTATCCAATGCAATTCCCAGGTTGAGCCCAGGGCTTTCACATCAGACTTAACGAACCACCTACGCACGCTTTACGCCCAGTAATTCCGAGTAACGCTTGCACCCTTCGTATTACCGCGGCTGCTGGCACGAAGTTAGCCGGTGCTTATTCTTTGGGTACCGTCAGAACAATCGGGTATTAACCGACTGCTTTTCTTTCCCAACAAAAGGGCTTTACAACCCGAAGGCCTTCTTCACCCACGCGGCATGGCTGGA…	427	ATCCTGTTTGCTCCCCACGCTTGCGTGCCTCAGTGTCAGTACTGGTCCAGGTGGCCGCCTTCGCCACGGATGTTCCTCCCGATCTCTACGCATTTCACTGCTACACCGGGAATTCCGCCCCCCTCCACCGTACTCCAGCCCGCCAGTATCCAATGCAATTCCCCGGTTGAGCCCAGGGCTCGCACATCAGACTTAACGAACCACCTACGCACGCTTTACGCCCAGTAATTCCGAGTAACGCTTGCACCCTTCGTATTACCGCGGCTGCTGGCACGAAGTTAGCCGGTGCTTATTCTTTGGGTACCGTCAGAACAATCGGGTATTAACCGACTGCTTTTCTTTCCCACCAAAAGGGCTTTACAACCCGAAGGCCTTCTTCACCCACGCGGCATGGCTGGA…	0	0	0	0	0	0	0	0	0	0	0	0	0	0	0	0	0	0	0	0	4	17	1	0	0	0	0	0	0	0	0	3	11	23	1	0	0	0	0	0
Otu128756	Proteobacteria	Alphaproteobacteria	Rhizobiales	Rhodobiaceae	Methyloligella	313	ATCCTGTTTGCTCCCCACGCTTTCGCGCCTCAGCGTCAGTACCGGGCCAGTGAGCCGCCTTCGCCACTGGTGTTCTTCCTAATATCTACGAATTTCACCTCTACACTAGGAATTCCACTCACCTCTCCCGGACTCGAGGCTGACAGTATTGAAGGCAGTTCCGAGGTTAAGCCTCGGGATTTCACCCCCAACTGGCCAGCCCGCCTACGCGCGCTTTACGCCCAGTAATTCCGAACAACGCTAGCCCCCTCCGTATTACCGCGGCTGCTGGCACGGAGTTGGCCGGGGCTTCTTCTGTGGCTACCGTCATTATCTTCACCACTGAAAGAGCTTTACAACCCTAAGGCCTTCTTCACTCACGCGGCATGGCTGGATCAGGCTTGCGCCCATTGTCCAATA…	403	AATCCTGTTTGCTCCCCACGCTTTCGCGCCTCAGCGTCAGTACCGGGCCAGTGAGCCGCCTTCGCCACTGGTGTTCTTCCTAATATCTACGAATTTCACCTCTACACTAGGAATTCCACTCACCTCTCCCGGACTCGAGGCTGACAGTATTGCGGGCAGTTCCGAGGTTAAGCCTCGGGATTTCACCCCCAACTGGCCAGCCCGCCTACGCGCGCTTTACGCCCAGTAATTCCGAACAACGCTAGCCCCCTCCGTATTACCGCGGCTGCTGGCACGGAGTTGGCCGGGGCTTCTTCTGTGGCTACCGTCATTATCTTCACCACTGAAAGAGCTTTACAACCCTAAGGCCTTCTTCACTCACGCGGCATGGCTGGATCAGGCTTGCGCCCATTGTCCAAT…	0	0	0	0	0	0	0	0	0	1	0	0	0	0	0	0	0	0	0	3	34	8	12	0	0	0	0	0	0	0	0	1	58	68	40	0	0	0	0	0
Otu128768	Proteobacteria	Alphaproteobacteria	Sphingomonadales	Sphingomonadaceae	Novosphingobium	355	ATCCTGTTTGCTCCCCACGCTTTCGCACCTCAGCGTCAGTACTTGTCCAGCGAGTCGCCTTCGCCACTGGTGTTCTTCCGAATATCTACGAATTTCACCTCTACACTCGGAATTCCACTCGCCTCTCCAAGACTCCAGTCCGCCAGTTTCAAAGGCAGTTCCGGGGTTGAGCCCCGGGCTTTCACCTCTGACTTGATGGACCGCCTACGCGCGCTTTACGCCCAGTAATTCCGAACAACGCTAGCTCCCTCCGTATTACCGCGGCTGCTGGCACGGAGTTAGCCGGAGCTTATTCTCCCGGTACTGTCATTATCATCCCGGGTAAAAGAGCTTTACAACCCTAAGGCCTTCATCACTCACGCGGCATTGCTGGATCAGGCTTTCGCCCATTGTCCAATA…	403	ATCCTGTTTGCTCCCCACGCTTTCGCACCTCAGCGTCAGTACTTGTCCAGCGAGTCGCCTTCGCCACTGGTGTTCTTCCGAATATCTACGAATTTCACCTCTACACTCGGAATTCCACTCGCCTCTCCAAGACTCCAGTCCGCCAGTTTCAAAGGCAGTTCCGGGGTTGAGCCCCGGGCTTTCACCTCTGACTTGATGGACCGCCTACGCGCGCTTTACGCCCAGTAATTCCGAACAACGCTAGCTCCCTCCGTATTACCGCGGCTGCTGGCACGGAGTTAGCCGGAGCTTATTCTCCCGGTACTGTCATTATCATCCCGGGTAAAAGAGCTTTACAACCCTAAGGCCTTCATCACTCACGCGGCAATGCTGGATCAGGCTTTCGCCCATTGTCCAATA…	0	0	0	0	0	0	0	0	1	2	1	0	0	0	0	0	0	0	0	2	130	20	28	0	0	0	0	0	0	0	0	1	102	53	85	0	0	0	0	0
Otu134526	Proteobacteria	Alphaproteobacteria	Rhodobacterales	Rhodobacteraceae	Ahrensia	237	ATCCTGTTTGCTCCCCACGCTTTCGCACCTCAGCGTCAGTATCGAGCCAGTGAGCCGCCTTCGCCACTGGTGTTCCTCCGAATATCTACGAATTTCACCTCTACACTCGGAATTCCACTCACCTCTCTCGATCTCTAGACTGACAGTATTAAAGGCAGTTCCAGGGTTGAGCCCTGGGATTTCACCTCTAACTGATCAATCCGCCTACGTGCGCTTTACGCCCAGTAATTCCGAACAACGCTAGCCCCCTTCGTATTACCGCGGCTGCTGGCACGAAGTTAGCCGGGGCTTCTTCTACGGTTACCGTCATTATCTTCACCGTTGAAAGTGCTTTACAACCCTAAGGCCTTCATCACACACGCGGCATGGCTGGATCAGGCTTGCGCCCATTGTCCAATA…	402	ATCCTGTTTGCTCCCCACGCTTTCGCACCTCAGCGTCAGTATCGAGCCAGTGAGCCGCCTCCGCCACTGGTGTTCTTCCGAATATCTACGAATTTCACCTCTACACTCGAAATTCCACTAACCTCCCTCCATCTCTAGACTGACAGTATTAAAGGCAGTTCCAGGTTTGAGCCCTGGGATTTCACCTCTAACTGATCAACCCGCCTACGTGCGCTTTACGCCCAGTAATTCCGAGCAACGCTAGCCCCCTTCGTATTACCGCGGCTGCTGGCACGAAGTTAGCCGGGGCTTCTTCTACGGTTACCGTCATTATCTTCACCGTTGAAAGTGCTTTACAACCCTAAGGCCTTCATCACACACGCGGCATGGCTGGATCAGGCGTGCGCCCATTGTCCAATA…	0	0	0	0	0	0	0	0	0	0	0	0	0	0	0	0	0	0	0	0	0	6	17	0	0	0	0	0	0	0	0	0	0	134	83	0	0	0	0	0
Otu119021	Proteobacteria	Alphaproteobacteria	Alphaproteobacteria_incertae_sedis	Alphaproteobacteria_incertae_sedis_unclassified	Geminicoccus	120	ATCCTGTTTGCTCCCCACGCTTTCGCGCCTCAGCGTCAGGTACGGACCAGAGAGCCGCTTTCGCCACCGGTGTTCCACCCAATATCTACGAATTTCACCTCTACACTGGGTATTCCACTCTCCTCTTCCGACCTCCAGCATCGGAGTATCAAATGCAATTCCGAAGTTGAGCTCCGGGCTTTCACATCTGACTGCCGACGCCGCCTACGCGCCCTTTACGCCCAGTGATTCCGAACAACGCTAGCACCCTCCGTCTTACCGCGGCTGCTGGCACGGAGTTAGCCGGTGCTTCTTTACCGGGTACCGTCATCATCTTCCCCGGCGAAAGGGCTTTACAACCCGAAGGCCTTCATCACCCACGCGGCGTCGCTGGATCAGGGTTGCCCCCATTGTCCAAGA…	405	ATCCTGTTTGCTCCCCACGCTTTCGCGCCTCAGCGTCAGGTACGGACCAGAGAGCCGCTTTCGCCACCGGTGTTCCACCCAATATCTACGAATTTCACCTCTACACTGGGTATTCCACTCTCCTCTTCCGACCTCCAGCATCGGAGTATCAAATGCAATTCCGAAGTTGAGCTCCGGGCTTTCACATCTGACTGCCGACGCCGCCTACGCGCCCTTTACGCCCAGTGATTCCGAACAACGCTAGCACCCTCCGTCTTACCGCGGCTGCTGGCACGGAGTTAGCCGGTTCTTCTTTACCGGGTACCGTCATCATCTTCCCCGGCGAAAGGGCTTTACAACCCGAAGGCCTTCATCACCCACGCGGCGTCGCTGGATCAGGGTTGCCCCCATTGTCCAAGA…	0	0	0	0	0	0	0	0	0	0	3	0	0	0	0	0	0	0	0	8	30	25	52	0	0	0	0	0	0	0	0	6	64	4	20	0	0	0	0	0
Otu134522	Proteobacteria	Alphaproteobacteria	Rhizobiales	unclassified	unclassified	307	ATCCTGTTTGCTCCCCACGCTTTCGCACCTGAGCGTCAGTACCGGGCCAGTGAGCCGCCTTCGCCACTGGTGTTCTTCCTAATATCTACGAATTTCACCTCTACACTAGGAATTCCACTCACCTCTCCCGGACTCAAGACTGACAGTATCAAAGGCAATTCCAAGGTTAAGCCCTGGGATTTCACCTCTGACTAATCAATCCGCCTGCGTGCGCTTTACGCCCAGTAATTCCGAACAACGCTAGCCCCCTTCGTATTACCGCGGCTGCTGGCACGAAGTTAGCCGGGGCTTATTCTGTGGGTACCGTCATTATCTTCCCCACCAAAAGAGCTTTACAACCCTAAGGCCTTCTTCACTCACGCGGCATGGCTGGATCAGGCTTTCGCCCATTGTCCAAGA…	402	ATCCTGTTTGCTCCCCACGCTTTCGCACCTGAGCTTCAGTACCGGTCCAGTGAGCCGCCTTCACCACTGGTGTTCTTCCTAATATCTAAGAATTTCACCTCTACACTAGGACTTCCACTCACGTCTCTCGGACTCAAGACTGACAGTATCAAAGGCAATTCGAAGGTTAAGCCCTGGTATTTCACCTCTGACTAATCAATCCGCCTGCGTGCGCTCTCCGCCCAGTAATTCCGAACAACGCTAGCCCCCTTCGTATTACCGCGGCTGCTGGCACGAAGTTAGGCGGGGCTTATTCTGTGGGTACCGTCATTATCTTCCCCACCAAAAGAGCTTTACAACCCTAAGGCCTTCTTCACTCACGCGGCATGGCTGGATCAGGCTTTCGCCCATTGTCCAAGA…	0	0	0	0	0	0	0	0	0	3	0	0	0	0	0	0	0	0	0	4	38	26	37	0	0	0	0	0	0	0	0	8	70	8	21	0	0	0	0	0
Otu124141	Proteobacteria	Alphaproteobacteria	Rhizobiales	unclassified	unclassified	1342	ATCCTGTTTGCTCCCCACGCTTTCGCACCTGAGCGTCAGTACCGGGCCAGTGAGCCGCCTTCGCCACTGGTGTTCTTCCTAATATCTACGAATTTCACCTCTACACTAGGAATTCCACTCACCTCTCCCGGACTCGAGACTGACAGTATCAAAGGCAGTTCCGGGGTTTAGCCCCGGGATTTCACCCCTGACTGATCAGTCCGCCTGCGTGCGCTTTACGCCCAGTAATTCCGAACAACGCTAGCCCCCCTTCGTATTACCGCGGCTGCTGGCACGAAGTTAGCCGGGGCTTATTCTGCGGGTACCGTCATTATCTTCCCCGCTAAAAGAGTTTTACAACCCTAAGGCCTTCTTCACTCACGCGGCATGGCTGGATCAGGCTTTCGCCCATTGTCCAAG…	404	TAATCCTGTTTGCTCCCCACGCTTTCGCACCTGAGCGTCAGTACCGGCCCAGTGAGCCGCCTTCGCCACTGGTGTTCTTCCTAATATCTACGAATTTCACCTCTACGCCAGGAATTCCACTCACCTCTCCCGGACTCGAGACTGACAGTATCAAAGGCCTTTCCGGGGTTGAGCCCCGGGATTTCACCCCTGACTGATCAGTCCGCCTGCGTGCGCTTTACGCCCAGTAATTCCGAACAACGCTCGCCCCCTTCGTATTACCGCGGCTGCTGGCACGGAGTTAGCCGGGTCTTATTCTGCGGGTACCGTCATTATCTTCCCCGCTAAAAGAGTTTTACAACCCTAAGGCCTTCTTCACTCACGCGGCATGGCTGGATCAGGCTTGCGCCCATTGTCCAA…	0	0	0	0	0	0	0	0	1	1	3	0	0	0	0	0	0	0	0	10	54	43	84	0	0	0	0	0	0	0	0	9	69	51	111	0	0	0	0	0
Otu128698	Proteobacteria	Alphaproteobacteria	Rhizobiales	Phyllobacteriaceae	unclassified	448	ATCCTGTTTGCTCCCCACGCTTTCGCACCTCAGCGTCAGTTTTGGGCCAGTGAGCCGCCTTCGCCACTGGTGTTCCTCCGAATATCTACGAATTTCACCTCTACACTCGGAATTCCACTCACCTCTCCCAAACTCGAGATTGCCAGTATGAGAGGCAGTTCCAGGGTTGAGCCCTGGGATTTCACCCCTCACTTAACAATCCGCCTACGTGCGCTTTACGCCCAGTAATTCCGAACAACGCTAGCCCCCTTCGTATTACCGCGGCTGCTGGCACGAAGTTAGCCGGGGCTTCTTCTCCGGTTACCGTCATTATCTTCACCGGTGAAAGAGCTTTACAACCCTAGGGCCTTCATCACTCACGCGGCATGGCTGGATCAGGCTTGCGCCCATTGTCCAATA…	403	ATCCTGTTTGCTCCCCACGCTTTCGCACCTCAGCGTCAGTACCGAGCCAGTGAGCCGCCTTCGCCACTGGTGTTCCTCCGAATATCTACGAATTTCACCTCTACACTCGGAATTCCACTCACCTCTCTCGGACTCTAGATTGCCAGTATGAAAGGCAGTTCCAGGGTTGAGCCCTGGGATTTCACCCCTCACTTAACAATCCGCCTACGTGCGCTTTACGCCCAGTAATTCCGAACAACGCTAGCCCCCTTCGTATTACCGCGGCTGCTGGCACGAAGTTAGCCGGGGCTTCTTCTCCGGTTACCGTCAGTATCTTCACCGGTGAAAGAGCTTTACAACCCTAGGGCCTTCATCACTCACGCGGCATGGCTGGATCAGGCTTTCGCCCATTGTCCAATA…	0	0	0	0	0	0	0	0	3	8	4	0	0	0	0	0	0	0	0	17	198	195	54	0	0	0	0	0	0	0	0	22	342	655	308	0	0	0	0	0
Otu128715	Proteobacteria	Alphaproteobacteria	Rhodospirillales	Rhodospirillaceae	unclassified	691	ATCCTGTTTGCTCCCCACGCTTTCGCGCCTCAGCGTCGATACCGAGCCAGAGTGCCGCCTTCGCCACTGGTGTTCTTCCCAATATCTACGAATTCCACCTCTACACTGGGAATTCCACACTCCTCTCTCGGATCCGAGCCAGCCCGTTTCAAATGCAGTTCCCAGGTTGAGCCCGGGGCTTTCACATCTGACGCGACTGGCCGCCTACGCGCCCTTTACGCCCAGTAATTCCGAACAACGCTTGCCCCCTCCGTATTACCGCGGCTGCTGGCACGGAGTTAGCCGGGGCTTCTTCTACGGCTACCGTCATTATCTTCACCGTTGAAAGGGCTTTACAACCCTAAGGCCTTCATCACCCACGCGGCATGGCTGGATCAGGCTTTCGCCCATTGTCCAATA…	403	ATCCTGTTTGCTCCCCACGCTTTCGCGCCTCAGCGTCGATACCGAGCCAGAGTGCCGCCTTCGCCACTGGTGTTCTTCCCAATATCTACGAATTCCACCTCTACACTGGGAATTCCACACTCCTCTCCCGGATCCGAGCCAGCCCGTTTCAAATGCATTTCCCAGGTTGAGCCCGGGGCTTTCACATCTGACGCGACTGGCCGCCTACGCGCCCTTTACGCCCAGTAATTCCGAACAACGCTTGCCCCCTCCGTATTACCGCGGCTGCTGGCACGGAGTTAGCCGGGGCTTCTTCTACGGCTACCGTCATTATCTTCACCGTTGAAAGGGCTTTACAACCCTAAGGCCTTCATCACCCACGCGGCATGGCTGGATCAGGCTTTCGCCCATTGTCCAATA…	0	0	0	0	0	0	0	0	3	2	7	0	0	0	0	0	0	0	0	9	173	113	91	0	0	0	0	0	0	0	0	9	263	177	237	0	0	0	0	0
Otu29830	Proteobacteria	Gammaproteobacteria	Alteromonadales	Alteromonadaceae	Haliea	1783	ATCCTGTTTGCTCCCCACGCTTTCTCACCTCAGCGTCAGTATCGAGCCAGGAGGTCGCCTTCGCCACCGGTATTCCTCCACATATCTACGCATTTCACCGCTACACGTGGAATTCTACCTCCCTCTCTCGTACTCTAGTCGGCCAGTATCGGATGCAGTTCCCAGGTTGAGCCCGGGGCTTTCACATCCGACTTAACAAACCGCCTACGCGCGCTTTACGCCCAGTAATTCCGATTAACGCTCGCACCCTCCGTATTACCGCGGCTGCTGGCACGGAGTTAGCCGGTGCTTCTTCTAAAGGTAATGTCACAGCAACGTGCTATTAACACGCTGCCTTTCTTCCCAATTGAAAGTGCTTTACAACCCGAAGGCCTTCTTCACACACGCGGCATGGCTGCG…	428	AATCCTGTTTGCTCCCCACGCTTTCGCACCTCAGCGTCAGTATCGAGCCAGGAGGTCGCCTTCGCCACCGGTATTCCTCCACATATCTACGCATTTCACCGCTACACGTGGAATTCTACCTCCCTCTCTCGTACTCTAGTCGGCCAGTATCGGATGCAGTTCCCAGGTTGAGCCCGGGGCTTTCACATCCGACTTAACAAACCGCCTACGCGCGCTTTACGCCCAGTAATTCCGATTAACGCTCGCACCCTCCGTATTACCGCGGCTGCTGGCACGGAGTTAGCCGGTGCTTCTTCTAAAGGTAATGTCACAGCAACGCGCTATTAACACGCTGCCTTTCTTCCCAATTGAAAGTGCTTTACAACCCGAAGGCCTTCTTCACACGCGCGGCATGGCTGC…	0	0	0	0	0	0	0	0	1	48	19	0	0	0	0	0	0	0	0	880	171	215	290	0	0	0	0	0	0	0	0	1896	727	1008	211	0	0	0	0	0
Otu118945	Proteobacteria	Alphaproteobacteria	Sphingomonadales	Erythrobacteraceae	Porphyrobacter	1241	ATCCTGTTTGCTCCCCACGCTTTCGCACCTCAGCGTCAATACCTGTCCAGCGAGTCGCCTTCGCCACTGGTGTTCTTCCGAATATCTACGAATTTCACCTCTACACTCGGAATTCCACTCGCCTCTCCAGGATTCTAGCACTGCAGTTTCAAGGGCAGTTCCGGGGTTGAGCCCCGGGATTTCACCCCTGACTTGCGGCGCCGCCTACGTGCGCTTTACGCCCAGTAATTCCGAACAACGCTAGCTCCCTCCGTATTACCGCGGCTGCTGGCACGGAGTTAGCCGGAGCTTATTCTCCCGGTACTGTCATTATCATCCCGGGTAAAAGAGCTTTACAACCCTAAGGCCTTCATCACTCACGCGGCATTGCTGGATCAGGCTTTCGCCCATTGTCCAATA…	405	ATCCTGTTTGCTCCCCACGCTTTCGCACCTCAGCGTCAATACCTGTCCAGCGAGTCGCCTTCGCCACTGGTGTTCTTCCGAATATCTACGAATTTCACCTCTACACTCGGAATTCCACTCGCCTCTCCAGGATTCTAGCACTGCAGTTTCAAGGGCAGTTCCGGGGTTGAGCCCCGGGATTTCACCCCTGACTTGCGGCGCCGCCTACGTGCGCTTTACGCCCAGTAATTCCGAACAACGCTAGCTCCCTCCGTATTACCGCGGCTGCTGGCACGGAGTTAGCCGGAGCTTATTCTCCCGGTACTGTCATTATCATCCCGGGTAAAAGAGCTTTACAACCCTAAGGCCTTCATCACTCACGCGGCATTGCTGGATCAGGCTTTCGCCCATTGTCCAATA…	0	0	0	0	0	0	0	0	12	6	7	0	0	0	0	0	0	0	0	63	286	276	170	0	0	0	0	0	0	0	0	30	688	767	1004	0	0	0	0	0
Otu22979	Proteobacteria	Gammaproteobacteria	Chromatiales	unclassified	unclassified	578	ATCCTGTTTGCTCCCCACGCTTTCGTGCCTGAGCGTCAGTCTTGGACCAGAGAGTCGCCTTCGCCACTGATGTTCCTTCGGATATCTACGCATTTCACCGCTACACCCGAAATTCCACTCTCCTCTTCCAGACTCTAGCCTTCCAGTATCGAATGCAATTCCCAGGTTAAGCCCGGGGATTTCACATCCGACTTAAAAAGCCGCCTGCGCACGCTTTACGCCCAGTAATTCCGATTAACGCTCGCACCCTCCGTATTACCGCGGCTGCTGGCACGGAGTTAGCCGGTGCTTATTCCTGAAGTACCGTCAATTGCCATGGGTTATTAACCCAGGCCGTTTCTTCCTTCATAAAAGTGCTTTACAACCCGCAGGCCTTCCTCACACACGCGGCATTGCTGG…	429	ATCCTGTTTGCTCCCCACGCTTTCGTGCCTGAGCGTCAGTCTTGGACCAGAGAGTCGCCTTCGCCACTGATGTTCCTTCGGATATCTACGCATTTCACCGCTACACCCGAAATTCCACTCTCCTCTTCCAGACTCTAGCCTTCCAGTATCGAATGCGATTCCCAGGTTAAGCCCGGGGATTTCACATCCGACTTAAAAAGCCGCCTGCGCACGCTTTACGCCCAGTAATTCCGATTAACGCTCGCACCCTCCGTATTACCGCGGCTGCTGGCACGGAGTTAGCCGGTGCTTATTCCTGAAGTACCGTCAATTGCCATGGGTTATTAACCCAGGCCGTTTCTTCCTTCATAAAAGTGCTTTACAACCCGCAGGCCTTCTTCACACACGCGGCATTGCTGG…	0	0	0	0	0	0	0	0	2	24	19	0	0	0	0	0	0	0	0	43	378	237	163	0	0	0	0	0	0	0	0	30	321	60	609	0	0	0	0	0
Otu118959	Proteobacteria	Alphaproteobacteria	Rhizobiales	Phyllobacteriaceae	Mesorhizobium	1110	ATCCTGTTTGCTCCCCACGCTTTCGCACCTCAGCGTCAGTACCGGACCAGTGAGCCGCCTTCGCCACTGGTGTTCCTCCGAATATCTACGAATTTCACCTCTACACTCGGAATTCCACTCACCTCTTCCGGACTCGAGCCTACCAGTATCAGAGGCAGTTCCGGGGTTGAGCCCCGGGATTTCACCCCTGACTAAATAGTCCGCCCACGTGCGCTTTACGCCCAGTAATTCCGAACAACGCTAGCCCCCTTCGTATTACCGCGGCTGCTGGCACGAAGTTAGCCGGGGCTTCTTCTACGGTTACCGTCATTATCTTCACCGTTGAAAGAGCTTTACAACCCTAGGGCCTTCATCACTCACGCGGCATGGCTGGATCAGGCTTTCGCCCATTGTCCAATA…	405	ATCCTGTTTGCTCCCCACGCTTTCGCACCTCAGCGTCAGTACCGGACCAGTGAGCCGCCTTCGCCACTGGTGTTCCTCCGAATATCTACGAATTTCACCTCTACACCCGGAATTCCACTCACCTCTTCCGGACTCGAGACTACCAGTATCAGAGGCAGTTCCGGGGTTGAGCCCCGGGATTTCACCCCTGACTAAATAGTCCGCCTACGTGCGCTTTACGCCCAGTAATTCCGAACAACGCTAGCCCCCTTCGTATTACCGCGGCTGCTGGCACGAAGTTAGCCGGGGCTTCTTCTACGGTTACCGTCATTATCTTCACCGTTGAAAGAGCTTTACAACCCTAGGGCCTTCATAACTCACGCGGCATGGCTGGATCAGGCTTTCGCCCGTTGTCCAATA…	0	0	0	0	0	0	0	0	11	6	3	0	0	0	0	0	0	0	0	6	240	68	9	0	0	0	0	0	0	0	0	78	1109	1261	111	0	0	0	0	0
Otu23020	Proteobacteria	Gammaproteobacteria	unclassified	unclassified	unclassified	309	ATCCTGTTCGCTACCCACGCCTTCGTGTCTCAGTGTCAGGGCCAGGCCAGACAGACGCCTTCGCGACTGGTGTTCCTTCCGATATCTACGCATTTCACCGCTACACCGGAAATTCCTCTGCCCTCTCCTGTCCTCTAGTTAAACAGTATCCACCGGCCTTTCCAGGTTAAGCCCGGAACTTTCACAGTGAACTGATTCAACCACCTACACACCCTTTACGCCCAGTAATTCCGATTAACGCTTGCACCCTCTGTATTACCGCGGCTGCTGGCACAGAGTTAGCCGGTGCTGCTTCTCAGGTTAACGTCAATACCAATACCTATTCAATATCAGTACCCTCCTCACCTGTGAAAGTGCTTTACAACCCGCAGGCCTTCTTCACACACGCGGCATCGCTGG…	429	AATCCTGTTCGCTACCCACGCCTTCGTGTCTCAGTGTCAGGGCCAGGCCAGACAGACGCCTTCGCGACTGGTGTTCCTTCCGATATCTACGCATTTCACCGCTACTCCGGAAATTCCTCTGCCCTCTCCTGTCCTCTAGTTAAACAGTATCCACCGGCCTTTCCAGGTTAAGCCCGGAACTTTCACAGTGAACTGATTCAACCACCTACACACCCTTTACGCCCAGTAATTCCGATTAACGCTTGCACCCTCTGTATTACCGCGGCTGCTGGCACAGAGTTAGCCGGTGCTGCTTCTCAGGCTAACGTCAATACCAATACCTATTCAATATCAGTACCCTCCTCACCTGTGAAAGTGCTTTACAACCCGCAGGCCTTCTTCACACACGCGGCATCGCTG…	0	0	0	0	0	0	0	0	0	2	0	0	0	0	0	0	0	0	0	0	1	23	8	0	0	0	0	0	0	0	0	0	0	134	131	0	0	0	0	0
Otu118946	Proteobacteria	Alphaproteobacteria	Rhizobiales	Hyphomicrobiaceae	Devosia	1152	ATCCTGTTTGCTCCCCACGCTTTCGCACCTCAGCGTCAGTACCGGACCAGTGAGCCGCCTTCGCCACTGGTGTTCTTCCTAATATCTACGAATTCCACCTCTACACTAGGAGTTCCACTCACCTCTTCCGGACTCTAGATTGCCAGTATTAAAGGCAGTTCTGGAGTTGAGCTCCAGGATTTCACCTCTAACTTAACAATCCGCCTACGTGCGCTTTACGCCCAGTAAATCCGAACAACGCTAGCCCCCTTCGTATTACCGCGGCTGCTGGCACGAAGTTAGCCGGGGCTTCTTCTGTGGGTACCGTCATTATCGTCCCCACTGAAAGAGCTTTACAACCCTAAGGCCTTCATCACTCACGCGGCATGGCTGGATCAGGCTTTCGCCCATTGTCCAATA…	405	ATCCTGTTTGCTCCCCACGCTTTCGCACCTCAGCGTCAGTACCGGACCAGTGAGCCGCCTTCGCCACTGGTGTTCTTCCTAATATCTACGAATTCCACCTCTACACTAGGAGTTCCACTCACCTCTTCCGGACTCTAGATTGCCAGTATTAAAGGCAGTTCTGGAGTTGAGCTCCAGGATTTCACCTCTAACTTGACAATCCGCCTACGTGCGCTTTACGCCCAGTAAATCCGAACAACGCTAGCCCCCTTCGTATTACCGCGGCTGCTGGCACGAAGTTAGCCGGGGCTTCTTCTGTGGGTACCGTCATTATCGTCCCCACTGAAAGAGCTTTACAACCCTAAGGCCTTCATCACTCACGCGGCATGGCTGGATCAGGCTTTCGCCCATTGTCCAATA…	0	0	0	0	0	0	0	0	3	51	0	0	0	0	0	0	0	0	0	111	206	148	37	0	0	0	0	0	0	0	0	50	663	655	181	0	0	0	0	0
Otu16619	unclassified	unclassified	unclassified	unclassified	unclassified	181	ATCCTGTTTGCTCCCCACGCTTTCGCGCCTCAGCGTCGGATCCGGCCCAGCCGGCCGCCTTCGCCACGGGTGTTCTTCCCGATATCTACGCATTCCACCGCTACACCGGGAATTCCACCGGCCTCTACCGGTCCCTAGACCCACAGTATCGGAAGCAGGTCCGGGGTTGAGCCCCGGTCTTTCACTCCCGACTTGTGGAGTCCGCCTGCGCGCGCTTTACGCCCAGTAATTCCGAACAACGCTCGCGCCCTCCGTCTTACCGCGGCTGCTGGCACGGAGTTAGCCGGCGCTTCCTCTGGAGGTACCGTCAACCGGGTGGCCTGTTCAACCCCCCGGCGTTCGTCCCCCCTGACAGCGGTTTACACCCCGAAGGGCTTCCTCCCGCACGCGGCGTCGCTG…	430	ATCCTGTTTGCTCCCCACGCTTTCGCGCCTCAGCGTCGGATCCGGCCCAGCCGGCCGCCTTCGCCACGGGTGTTCTTCCCGATATCTACGCATTCCACCGCTACACCGGGAATTCCACCGGCCTCTACCGGTCCCTAGACCCACAGTATCGGAAGCAGGTCCGGGGTTGAGCCCCGGTCTTTCACTCCCGACTTGTGGAGTCCGCCTGCGCGCGCTTTACGCCCAGTAATTCCGAACAACGCTCGCGCCCTCCGTCTTACCGCGGCTGCTGGCACGGAGTTAGCCGGCGCTTCCTCTGGAGGTACCGTCAACCGGGTGGCCTGTTCAACCCCCCCGGCGTTCGTCCCCCCTGACAGCGGTTTACACCCCGAAGGGCTTCCTCCCGCACGCGGCGTCGCT…	0	0	0	0	0	0	0	0	0	2	0	0	0	0	0	0	0	0	0	0	85	37	33	0	0	0	0	0	0	0	0	2	230	11	21	0	0	0	0	0
Otu134542	unclassified	unclassified	unclassified	unclassified	unclassified	132	ATCCTGTTTGCTCCCCACGCTTTCGTGCATGAGCGTCAGGACAGGCCCAGGGTACCGCCTTCGCCTTCGGCATTCCTGTCGATATCTACGCATTTCACCGCTCCACCGACAGTTCTGTACCCCCCTACCTGCCTCAAGACCAACGGTTCGCCCAGCAATTCCCCGGTTGAGCCGGGGTATTTCACGGGACGCCTGAAGGTCCGCCTGCGCACGCTTTAAGCCCAGTGATTCCGATTAACGCTTGGGCCACTCGTATTACCGCGGCTGCTGGCACGAGTTTAGCCGGCCCTTCCTCTGACCCTGATCGTTGGTTCTAGGGTCTGACAGTAGTTTACGACGCAGAGCGCCTTCATCCTACACGCGGCATTGCTCCGTCACGCTTTCGCGCATTGCGGAAGA…	402	ATCCTGTTTGCTCCCCACGCTTTCGTGCATGAGCGTCAGGACAGGCCCAGGGTACCGCCTTCGCCTTCGGCATTCCTGTCGATATCTACGCATTTCACCGCTCCACCGACAGTTCTGTACCCCCCTACCTGCCTCAAGACCAACGGTTCGCCCAGCCATTCCCCGGTTGAGCCGGGGTATTTCACGGGACGCCTGAAGGTCCGCCTGCGCACGCTTTAAGCCCAGTGATTCCGATTAACGCTTGGGCCACTCGTATTACCGCGGCTGCTGGCACGAGTTTAGCCGGCCCTTCCTCTGACCCTGATCGTTGGTTCGAGGGTCTGACAGTAGTTTACGACGCAGAGCGCCTTCATCCTACACGCGGCATTGCTCCGTCACGCTTTCGCGCATTGCGGAAGA…	0	0	0	0	0	0	0	0	0	0	0	0	0	0	0	0	0	0	0	1	1	12	4	0	0	0	0	0	0	0	0	0	1	33	11	0	0	0	0	0
Otu10762	unclassified	unclassified	unclassified	unclassified	unclassified	337	ATCCGGTTCGCTACCCACGCTTTCGTCCCTGAGTGTCAGTTCCAAGCCAGTTGGCCGCCTTCGCCACTGGTGTTCCTCCCGATATCTACGCATTTCACCGCTACACCGGGAATTCCGCCAACCTCTCTTGGACTCAAGCCCCGCAGTATTGGATGCAGTTTCAGGGTTAAGCCCTGAGATTTCACATTCAACTTACGAGGCCACCTGCGGACCCTTTACGCCCAGTAATTCCGAGCAACGCTTGCCCCCTCCGTATTACCGCGGCTGCTGGCACGGAGTTAGCCGGGGCTTCCTTTGCAGGTACCGTCAAGTCTCCGTGGTATTAGCACGGAGACCCATCGTTCCTGCTGACAGAGGTTTACGACCCGAAGGCCCTCATCCCTCACGCGGTATTGCTGG…	431	ATCCGGTTCGCTACCCACGCTTTCGTCCCTGAGTGTCAGTTCCAAGCCAGTTGGCCGCCTTCGCCACTGGTGTTCCTCCCGATATCTACGCATTTCACCGCTACACCGGGAATTCCGCCAACCTCTCTTGGACTCAAGCCCCGCAGTTTTGGATGCAGTTTCAGGGTTAAGCCCTGAGATTTCACATTCAACTTACGAGGCCACCTGCGGACCCTTTACGCCCAGTAATTCCGAGCAACGCTTGCCCCCTCCGTATTACCGCGGCTGCTGGCACGGAGTTAGCCGGGGCTTCCTTTGTAGGTACCGTCAAGTCTCCGTGGTATTAGCACGGAGACCCATCGTTCCTACTGACAGAGGTTTACGACCCGAAGACCTTCATCCCTCACGCGGCATTGCTGG…	0	0	0	0	0	0	0	0	0	7	5	0	0	0	0	0	0	0	0	15	66	163	137	0	0	0	0	0	0	0	0	28	27	347	155	0	0	0	0	0
Otu29888	Verrucomicrobia	Verrucomicrobiae	Verrucomicrobiales	Verrucomicrobiaceae	unclassified	276	ATCCCTTTCGCTCCCCTGGCCTTCGAGCCTCAGCGTCAGTTAGTGTCCAGCGACTCGCCTTCGCCACTAGTGTTCCTCTCGATCTCTACGCATTTCACTGCTACACCGAGAATTCCAGTCGCCCCTCCACTACTCTAGCAAGGCAGTATCGGATGCCGTCCCGGAGTTGAGCCCCGGTATTTCACATCTGACTTACCCCGCCGCCTACGCTCCCTTTACGCCCAGTAATTCCGAACAACGCTTGGGACCTTCGTATTACCGCGGCTGCTGGCACGAAGTTTGCCGTCCCTTCCTCTTCAAGTACTATCACTTGTGGTAGCTCTTAACCCCCACACATTACTCCTTGATGACAGGAGTTTACAACCCGAAGGCCTTCATCCTCCACGCGGCGTCGCACCG…	428	ATCCCTTTCGCTCCCCTGGCCTTCGAGCCTCAGCGTCAGTTAGTGTCCAGCGACTCGCCTTCGCCACTAGTGTTCCCCTCGATCTCTACGCATTTCACTGCTACACCGAGAATTCCAGTCGCCCCTCCACTACTCTAGCAAGGCAGTATCGGATGCCGTCCCGGAGTTTAGCCCCGGTATTTCACATCTGACTTACCCCGCCGCCTACGCTCCCTTTACGCCCAGTAATTCCGAACAACGCTTGGGACCTTCGTATTACCGCGGCTGCTTGCACGAAGTTTGCCGTCCCTTCCTCTTCAAGTACTATCACTTGTGGTAGCTCTTAACCCCCACACATTACTCCTTGATGACAGGAGTTTACAACCCGAAGGCCTTCATCCTCCACGCGGCGTCGCACCG…	0	0	0	0	0	0	0	0	0	0	0	0	0	0	0	0	0	0	0	2	116	37	1	0	0	0	0	0	0	0	0	1	73	147	52	0	0	0	0	0
Otu110023	Verrucomicrobia	Spartobacteria	Spartobacteria_unclassified	Spartobacteria_unclassified	Terrimicrobium	478	ATCCCGTTCGCTCCCCTGGCCTTCGTGCCTCAGCGTCAGGAATTGCCCAGAGACCCGCCTTCGCAACTGGTCTTCCTCACGATATCTACGCATTTCACTGCTACACCGTGAATTCCGGTCTCCTCTACAATCCTCTAGTCACGCAGTATCCAATGCAGTTTCGAGGTTGAGCCCCGAGATTTCACATCAGACTTGCGCCACCGCCTACGCACCCTTTACGCCCAGTAAATCCGAACAACGCTTGAGGCCTCTGTATTACCGCGGCTGCTGGCACAGAGTTTGCCGCCTCTTCCTCTTGGGGTACTATCACTTTCTTGTTCCCCCATGACAGGAGTTTACGACCCGAGAGCCTTCATCCTCCACGCGGCGTCGCACCGTCAGGCTTTCGCCCATTGCGAA…	407	ATCCCATTCGCTCCCCTAGCTTTCGTCTCTCAGTGTCAGCGTCGGGAATTGCCCAGAGACCCGCCTTCGCAACTGGTCTTCCTCACGATATCTACGCATTTCACTGCTACACCGTGAATTCCGGTCTCCTCTACAATCCTCTAGTCACGCAGTATCCAATGCAGTTTCGAGGTTGAGCCCCGAGATTTCACATCAGACTTGCGCCACCGCCTACGCACCCTTTACGCCCAGTAAATCCGAACAACGCTTGAGGCCTCTGTATTACCGCGGCTGCTGGCACAGAGTTTGCCGCCTCTTCCTCTTGGGGTACTATCACTTTCTTGTTCCCCCATGACAGGAGTTTACGACCCGAGAGCCTTCATCCTCCACGCGGCGTCGCACCGTCAGGCTTTCGCCCAT…	0	0	0	0	0	0	0	0	0	0	0	0	0	0	0	0	0	0	0	0	50	41	46	0	0	0	0	0	0	0	0	0	31	75	141	0	0	0	0	0
[truncated: 24 more columns]
