# Supplementary material for: Differed Growth Stage Dynamics of Root-Associated Bacterial and Fungal Community Structure Associated with Halophytic Plant Lycium ruthenicum
Source: Microorganisms. 2022 Aug 15;10(8):1644. doi: 10.3390/microorganisms10081644 (PMC9414475; doi:10.3390/microorganisms10081644)
Supplement: Supplementary file 1 [file microorganisms-10-01644-s001.zip › Table S12. The shared 16S OTUs depleted in rhizosphere, rhizoplane and endosphere compared to bulk soil in vegetative stage.xlsx]

## Sheet: 16s deplet
Table S12 The shared 16S OTUs depleted in each rhizocompartment compared to bulk soil in vegetative growth stage
Depleted OTUs shared by rhizosphere and rhizoplane
Otu_num	phylum	class	order	family	genus	AB1	AB2	AB3	AB4	AR1	AR2	AR3	AR4	AP1	AP2	AP3	AP4	AE1	AE2	AE3	AE4
Otu1688	unclassified	unclassified	unclassified	unclassified	unclassified	129	0	3	0	0	1	0	0	0	0	0	0	0	0	0	0
Otu104961	Actinobacteria	Actinobacteria	unclassified	unclassified	unclassified	0	146	3	181	1	1	1	0	0	0	0	0	0	19	0	0
Otu1669	Proteobacteria	Gammaproteobacteria	Oceanospirillales	Saccharospirillaceae	Saccharospirillum	0	0	23	392	0	0	3	2	0	0	1	1	0	0	0	0
Otu1738	Proteobacteria	Deltaproteobacteria	Desulfobacterales	Desulfobulbaceae	Desulfopila	70	0	0	0	0	0	0	0	0	0	0	0	0	0	0	0
Otu108932	Proteobacteria	Alphaproteobacteria	Rhizobiales	Xanthobacteraceae	Ancylobacter	4	27	3	20	0	0	0	0	0	0	0	0	4	3	0	3
Otu4992	Proteobacteria	Gammaproteobacteria	Alteromonadales	Alteromonadaceae	Marinobacter	0	0	0	40	0	0	0	0	0	0	0	0	0	0	0	0
Otu100514	Fusobacteria	Fusobacteriia	Fusobacteriales	Fusobacteriaceae	Cetobacterium	0	0	1	47	0	0	0	0	0	0	0	0	0	0	0	0
Otu5750	Proteobacteria	Gammaproteobacteria	Oceanospirillales	Saccharospirillaceae	Saccharospirillum	0	0	3	54	0	0	0	0	0	0	0	0	0	0	0	0
Otu4990	Proteobacteria	Gammaproteobacteria	Aeromonadales	Aeromonadaceae	Aeromonas	0	0	6	78	0	0	0	0	0	0	0	0	0	0	0	0
Otu407	Proteobacteria	Gammaproteobacteria	unclassified	unclassified	unclassified	0	0	2	479	0	0	0	2	1	0	1	1	0	0	0	0
Otu4958	Proteobacteria	Gammaproteobacteria	Enterobacteriales	Enterobacteriaceae	unclassified	0	0	4	91	0	0	0	0	0	0	0	0	0	0	0	0
Otu20	unclassified	unclassified	unclassified	unclassified	unclassified	163	32	0	0	0	0	0	0	0	0	0	0	0	0	0	0
Otu2178	Proteobacteria	Gammaproteobacteria	Alteromonadales	Shewanellaceae	Shewanella	0	0	29	120	0	0	0	0	0	0	0	0	0	0	0	0
Otu1628	Proteobacteria	Gammaproteobacteria	Enterobacteriales	Enterobacteriaceae	Plesiomonas	0	3	265	2063	2	0	0	0	0	0	0	0	0	0	0	0
Otu1627	Proteobacteria	Gammaproteobacteria	Aeromonadales	Aeromonadaceae	Aeromonas	1	2	473	4353	1	2	0	0	0	0	2	0	1	1	0	0
Otu97310	Fusobacteria	Fusobacteriia	Fusobacteriales	Fusobacteriaceae	Cetobacterium	0	0	249	3015	0	0	0	0	2	0	0	0	0	0	0	0
Depleted OTUs shared by rhizosphere and endosphere
Otu1688	unclassified	unclassified	unclassified	unclassified	unclassified	129	0	3	0	0	1	0	0	0	0	0	0	0	0	0	0
Otu457	Proteobacteria	Gammaproteobacteria	Chromatiales	unclassified	unclassified	0	1	14	189	0	0	4	0	1	0	5	4	0	0	0	0
Otu570	Firmicutes	Bacilli	Bacillales	Bacillaceae 1	Geobacillus	33	5	278	7	1	1	0	1	13	4	11	4	0	0	0	0
Otu1669	Proteobacteria	Gammaproteobacteria	Oceanospirillales	Saccharospirillaceae	Saccharospirillum	0	0	23	392	0	0	3	2	0	0	1	1	0	0	0	0
Otu100514	Fusobacteria	Fusobacteriia	Fusobacteriales	Fusobacteriaceae	Cetobacterium	0	0	1	47	0	0	0	0	0	0	0	0	0	0	0	0
Otu4931	Proteobacteria	Betaproteobacteria	Burkholderiales	Comamonadaceae	Delftia	1	0	72	7	0	0	0	0	0	0	2	1	0	0	0	0
Otu5750	Proteobacteria	Gammaproteobacteria	Oceanospirillales	Saccharospirillaceae	Saccharospirillum	0	0	3	54	0	0	0	0	0	0	0	0	0	0	0	0
Otu4990	Proteobacteria	Gammaproteobacteria	Aeromonadales	Aeromonadaceae	Aeromonas	0	0	6	78	0	0	0	0	0	0	0	0	0	0	0	0
Otu407	Proteobacteria	Gammaproteobacteria	unclassified	unclassified	unclassified	0	0	2	479	0	0	0	2	1	0	1	1	0	0	0	0
Otu4958	Proteobacteria	Gammaproteobacteria	Enterobacteriales	Enterobacteriaceae	unclassified	0	0	4	91	0	0	0	0	0	0	0	0	0	0	0	0
Otu4886	Proteobacteria	Gammaproteobacteria	Enterobacteriales	Enterobacteriaceae	Serratia	0	0	150	8	0	0	0	0	0	0	2	0	0	0	0	0
Otu20	unclassified	unclassified	unclassified	unclassified	unclassified	163	32	0	0	0	0	0	0	0	0	0	0	0	0	0	0
Otu69536	Deinococcus-Thermus	Deinococci	Thermales	Thermaceae	Thermus	7	3	154	4	0	0	0	0	3	1	4	5	0	0	0	0
Otu2178	Proteobacteria	Gammaproteobacteria	Alteromonadales	Shewanellaceae	Shewanella	0	0	29	120	0	0	0	0	0	0	0	0	0	0	0	0
Otu1628	Proteobacteria	Gammaproteobacteria	Enterobacteriales	Enterobacteriaceae	Plesiomonas	0	3	265	2063	2	0	0	0	0	0	0	0	0	0	0	0
Otu1627	Proteobacteria	Gammaproteobacteria	Aeromonadales	Aeromonadaceae	Aeromonas	1	2	473	4353	1	2	0	0	0	0	2	0	1	1	0	0
Otu97310	Fusobacteria	Fusobacteriia	Fusobacteriales	Fusobacteriaceae	Cetobacterium	0	0	249	3015	0	0	0	0	2	0	0	0	0	0	0	0
Depleted OTUs shared by rhizoplane and endosphere
Otu45460	Actinobacteria	Actinobacteria	Actinomycetales	Micromonosporaceae	unclassified	121	12	6	3	0	1	1	0	0	0	0	1	0	0	0	0
Otu94852	Actinobacteria	Actinobacteria	Nitriliruptorales	Nitriliruptoraceae	Nitriliruptor	298	0	0	0	8	0	0	0	3	0	0	0	0	0	0	0
Otu109739	Actinobacteria	Actinobacteria	unclassified	unclassified	unclassified	0	522	0	0	0	0	0	12	0	3	0	0	0	0	0	0
Otu94848	Actinobacteria	Actinobacteria	unclassified	unclassified	unclassified	0	0	3	101	0	2	2	7	0	0	0	1	0	0	0	0
Otu440	unclassified	unclassified	unclassified	unclassified	unclassified	78	4	30	403	1	4	1	6	0	2	1	2	0	0	0	0
Otu4914	Proteobacteria	Gammaproteobacteria	Chromatiales	unclassified	unclassified	94	0	0	0	0	0	0	5	0	0	0	0	0	0	0	0
Otu100514	Fusobacteria	Fusobacteriia	Fusobacteriales	Fusobacteriaceae	Cetobacterium	0	0	1	47	0	0	0	0	0	0	0	0	0	0	0	0
Otu104901	Actinobacteria	Actinobacteria	Acidimicrobiales	unclassified	unclassified	8	103	0	0	2	1	0	0	0	0	0	0	0	0	0	0
Otu5750	Proteobacteria	Gammaproteobacteria	Oceanospirillales	Saccharospirillaceae	Saccharospirillum	0	0	3	54	0	0	0	0	0	0	0	0	0	0	0	0
Otu407	Proteobacteria	Gammaproteobacteria	unclassified	unclassified	unclassified	0	0	2	479	0	0	0	2	1	0	1	1	0	0	0	0
Otu4900	Acidobacteria	Acidobacteria_Gp10	Acidobacteria_Gp10_unclassified	Acidobacteria_Gp10_unclassified	Gp10	124	1	0	0	3	0	0	0	0	0	0	0	0	0	0	0
Otu64612	unclassified	unclassified	unclassified	unclassified	unclassified	0	8	1	58	0	2	3	0	0	0	0	0	0	0	0	0
Otu1669	Proteobacteria	Gammaproteobacteria	Oceanospirillales	Saccharospirillaceae	Saccharospirillum	0	0	23	392	0	0	3	2	0	0	1	1	0	0	0	0
Otu1688	unclassified	unclassified	unclassified	unclassified	unclassified	129	0	3	0	0	1	0	0	0	0	0	0	0	0	0	0
Otu23022	Planctomycetes	Planctomycetia	Planctomycetales	Planctomycetaceae	Gimesia	5	0	15	69	0	3	1	3	0	0	0	0	0	0	0	0
Otu4990	Proteobacteria	Gammaproteobacteria	Aeromonadales	Aeromonadaceae	Aeromonas	0	0	6	78	0	0	0	0	0	0	0	0	0	0	0	0
Otu4958	Proteobacteria	Gammaproteobacteria	Enterobacteriales	Enterobacteriaceae	unclassified	0	0	4	91	0	0	0	0	0	0	0	0	0	0	0	0
Otu20	unclassified	unclassified	unclassified	unclassified	unclassified	163	32	0	0	0	0	0	0	0	0	0	0	0	0	0	0
Otu45454	Bacteroidetes	Cytophagia	Cytophagales	Flammeovirgaceae	Fulvivirga	198	0	0	0	0	0	0	4	0	0	0	0	0	0	0	0
Otu2178	Proteobacteria	Gammaproteobacteria	Alteromonadales	Shewanellaceae	Shewanella	0	0	29	120	0	0	0	0	0	0	0	0	0	0	0	0
Otu51318	unclassified	unclassified	unclassified	unclassified	unclassified	1	425	4	0	0	4	0	0	0	0	0	0	0	0	0	0
Otu97310	Fusobacteria	Fusobacteriia	Fusobacteriales	Fusobacteriaceae	Cetobacterium	0	0	249	3015	0	0	0	0	2	0	0	0	0	0	0	0
Otu1627	Proteobacteria	Gammaproteobacteria	Aeromonadales	Aeromonadaceae	Aeromonas	1	2	473	4353	1	2	0	0	0	0	2	0	1	1	0	0
Otu1628	Proteobacteria	Gammaproteobacteria	Enterobacteriales	Enterobacteriaceae	Plesiomonas	0	3	265	2063	2	0	0	0	0	0	0	0	0	0	0	0
Depleted OTUs shared by rhizosphere, rhizosphere and endosphere
Otu1688	unclassified	unclassified	unclassified	unclassified	unclassified	129	0	3	0	0	1	0	0	0	0	0	0	0	0	0	0
Otu1669	Proteobacteria	Gammaproteobacteria	Oceanospirillales	Saccharospirillaceae	Saccharospirillum	0	0	23	392	0	0	3	2	0	0	1	1	0	0	0	0
Otu100514	Fusobacteria	Fusobacteriia	Fusobacteriales	Fusobacteriaceae	Cetobacterium	0	0	1	47	0	0	0	0	0	0	0	0	0	0	0	0
Otu5750	Proteobacteria	Gammaproteobacteria	Oceanospirillales	Saccharospirillaceae	Saccharospirillum	0	0	3	54	0	0	0	0	0	0	0	0	0	0	0	0
Otu4990	Proteobacteria	Gammaproteobacteria	Aeromonadales	Aeromonadaceae	Aeromonas	0	0	6	78	0	0	0	0	0	0	0	0	0	0	0	0
Otu407	Proteobacteria	Gammaproteobacteria	unclassified	unclassified	unclassified	0	0	2	479	0	0	0	2	1	0	1	1	0	0	0	0
Otu4958	Proteobacteria	Gammaproteobacteria	Enterobacteriales	Enterobacteriaceae	unclassified	0	0	4	91	0	0	0	0	0	0	0	0	0	0	0	0
Otu20	unclassified	unclassified	unclassified	unclassified	unclassified	163	32	0	0	0	0	0	0	0	0	0	0	0	0	0	0
Otu2178	Proteobacteria	Gammaproteobacteria	Alteromonadales	Shewanellaceae	Shewanella	0	0	29	120	0	0	0	0	0	0	0	0	0	0	0	0
Otu1628	Proteobacteria	Gammaproteobacteria	Enterobacteriales	Enterobacteriaceae	Plesiomonas	0	3	265	2063	2	0	0	0	0	0	0	0	0	0	0	0
Otu1627	Proteobacteria	Gammaproteobacteria	Aeromonadales	Aeromonadaceae	Aeromonas	1	2	473	4353	1	2	0	0	0	0	2	0	1	1	0	0
Otu97310	Fusobacteria	Fusobacteriia	Fusobacteriales	Fusobacteriaceae	Cetobacterium	0	0	249	3015	0	0	0	0	2	0	0	0	0	0	0	0
