# Supplementary material for: Differed Growth Stage Dynamics of Root-Associated Bacterial and Fungal Community Structure Associated with Halophytic Plant Lycium ruthenicum
Source: Microorganisms. 2022 Aug 15;10(8):1644. doi: 10.3390/microorganisms10081644 (PMC9414475; doi:10.3390/microorganisms10081644)
Supplement: Supplementary file 1 [file microorganisms-10-01644-s001.zip › Table S13. The shared 16S OTUs depleted in rhizosphere, rhizoplane and endosphere compared to bulk soil in flowering stage.xlsx]

## Sheet: 16s deplet
Table S13 The shared 16S OTUs depleted in each rhizocompartment compared to bulk soil in flowering growth stage
Depleted OTUs shared by rhizosphere and rhizoplane
Otu_num	phylum	class	order	family	genus	MB1	MB2	MB3	MB4	ME1	ME2	ME3	ME4	MP1	MP2	MP3	MP4	MR1	MR2	MR3	MR4
Otu1645	Firmicutes	Bacilli	Bacillales	Bacillaceae 1	Anoxybacillus	628	6	23	27	0	0	0	0	0	0	0	0	0	0	0	8
Otu560	Proteobacteria	Gammaproteobacteria	Chromatiales	unclassified	unclassified	47	96	94	376	0	0	0	0	0	0	0	2	0	8	4	0
Otu1632	Firmicutes	Bacilli	Bacillales	Bacillaceae 2	Virgibacillus	1036	9	23	42	0	0	0	0	0	0	0	0	0	0	0	12
Otu94848	Actinobacteria	Actinobacteria	unclassified	unclassified	unclassified	26	17	127	91	0	0	0	0	3	2	0	0	2	0	1	1
Otu440	unclassified	unclassified	unclassified	unclassified	unclassified	0	2	29	995	0	0	0	0	2	0	0	4	0	2	0	10
Otu1639	Firmicutes	Bacilli	Lactobacillales	Lactobacillaceae	Lactobacillus	788	5	2	26	0	0	0	0	0	0	0	0	0	0	1	7
Otu92782	Actinobacteria	Actinobacteria	unclassified	unclassified	unclassified	3	210	327	2085	0	0	0	0	0	3	4	1	1	3	11	15
Otu2183	Proteobacteria	Gammaproteobacteria	Enterobacteriales	Enterobacteriaceae	Hafnia	251	0	5	7	0	0	0	0	0	1	0	0	0	0	0	2
Otu94846	Actinobacteria	Actinobacteria	Nitriliruptorales	Nitriliruptoraceae	Nitriliruptor	0	3	27	523	0	0	0	0	0	0	0	1	0	0	1	4
Otu36904	Bacteroidetes	Cytophagia	Cytophagales	Flammeovirgaceae	Roseivirga	166	0	0	0	0	0	0	0	0	0	0	0	0	0	0	1
Otu112910	Actinobacteria	Actinobacteria	unclassified	unclassified	unclassified	0	0	41	0	0	0	0	0	0	0	0	0	0	0	0	0
Otu97340	unclassified	unclassified	unclassified	unclassified	unclassified	0	6	36	0	0	0	0	0	0	0	0	0	0	0	0	0
Otu64612	unclassified	unclassified	unclassified	unclassified	unclassified	0	95	176	489	0	0	0	0	0	0	3	0	0	1	3	2
Otu10801	Proteobacteria	Gammaproteobacteria	Oceanospirillales	unclassified	unclassified	0	0	44	0	0	0	0	0	0	0	0	0	0	0	0	0
Otu99609	Proteobacteria	Alphaproteobacteria	Caulobacterales	Caulobacteraceae	Brevundimonas	56	0	1	0	0	0	0	0	0	0	0	0	0	0	0	0
Otu102149	unclassified	unclassified	unclassified	unclassified	unclassified	0	1	46	0	0	0	0	0	0	0	0	0	0	0	0	0
Otu104985	Planctomycetes	Phycisphaerae	Phycisphaerales	Phycisphaeraceae	Phycisphaera	6	18	20	8	0	0	0	0	0	0	0	0	0	0	0	0
Otu4850	Proteobacteria	Gammaproteobacteria	Enterobacteriales	Enterobacteriaceae	Escherichia/Shigella	632	2	1	8	0	0	0	0	0	5	4	0	0	0	1	2
Otu586	Proteobacteria	Gammaproteobacteria	unclassified	unclassified	unclassified	63	135	285	1587	0	0	0	0	1	2	0	1	1	3	10	1
Otu563	Proteobacteria	Gammaproteobacteria	Pseudomonadales	Pseudomonadaceae	Pseudomonas	448	7	16	19	0	0	0	1	0	0	0	0	0	0	0	2
Otu1637	Firmicutes	Bacilli	Lactobacillales	Streptococcaceae	Lactococcus	804	9	18	32	0	0	0	0	0	0	0	0	0	0	0	3
Otu29995	Bacteroidetes	Sphingobacteriia	Sphingobacteriales	Sphingobacteriales_unclassified	Aliifodinibius	11	37	89	739	0	0	0	0	0	0	0	0	5	0	0	0
Otu5117	Proteobacteria	Gammaproteobacteria	Gammaproteobacteria_incertae_sedis	Gammaproteobacteria_incertae_sedis_unclassified	Methylohalomonas	0	0	0	76	0	0	0	0	0	0	0	0	0	0	0	0
Otu570	Firmicutes	Bacilli	Bacillales	Bacillaceae 1	Geobacillus	339	3	6	7	0	0	0	0	0	0	0	0	0	0	0	1
Otu109713	Proteobacteria	Alphaproteobacteria	Caulobacterales	Caulobacteraceae	Brevundimonas	90	0	0	0	0	0	0	0	0	0	0	0	0	0	0	0
Otu124070	Actinobacteria	Actinobacteria	unclassified	unclassified	unclassified	0	0	3	75	0	0	0	0	0	0	0	0	0	0	0	0
Otu97333	Parcubacteria	Parcubacteria_unclassified	Parcubacteria_unclassified	Parcubacteria_unclassified	Parcubacteria_genera_incertae_sedis	0	37	41	0	0	0	0	0	0	0	0	0	0	0	0	0
Otu113218	Actinobacteria	Actinobacteria	unclassified	unclassified	unclassified	101	0	0	1	0	0	0	0	0	0	0	0	0	0	0	0
Otu10773	Verrucomicrobia	Opitutae	Opitutales	Opitutaceae	unclassified	7	6	23	67	0	0	0	0	0	0	0	0	0	0	0	0
Otu1736	Firmicutes	Bacilli	Lactobacillales	Streptococcaceae	Streptococcus	121	0	0	6	0	0	0	0	0	0	0	0	0	0	0	0
Otu109184	Actinobacteria	Actinobacteria	unclassified	unclassified	unclassified	0	2	170	0	0	0	0	1	0	0	0	0	0	0	0	0
Otu4894	Verrucomicrobia	Subdivision3	Subdivision3_unclassified	Subdivision3_unclassified	Subdivision3_genera_incertae_sedis	0	12	37	139	0	0	0	0	0	0	0	0	0	0	0	0
Otu102188	Actinobacteria	Actinobacteria	Acidimicrobiales	Acidimicrobineae_incertae_sedis	Aciditerrimonas	0	1	23	202	0	0	0	0	0	0	0	0	0	0	0	0
Otu168333	Euryarchaeota	Thermoplasmata	Methanomassiliicoccales	Methanomassiliicoccaceae	Methanomassiliicoccus	271	0	0	1	0	0	0	0	0	0	0	0	0	0	0	0
Otu113321	Actinobacteria	Actinobacteria	unclassified	unclassified	unclassified	0	0	267	5	0	0	0	0	0	0	0	0	0	0	0	0
Otu146615	Euryarchaeota	Methanomicrobia	Methanosarcinales	Methanosarcinaceae	Methanosarcina	1103	0	0	0	0	0	0	0	0	0	0	0	0	0	0	0
Otu108187	Actinobacteria	Actinobacteria	unclassified	unclassified	unclassified	0	0	0	1822	0	0	0	0	0	0	0	0	0	0	0	0
Otu92848	Actinobacteria	Actinobacteria	Acidimicrobiales	unclassified	unclassified	0	140	514	1392	0	0	0	0	0	0	0	0	0	0	0	0
Depleted OTUs shared by rhizosphere and endosphere
Otu1645	Firmicutes	Bacilli	Bacillales	Bacillaceae 1	Anoxybacillus	628	6	23	27	0	0	0	0	0	0	0	0	0	0	0	8
Otu560	Proteobacteria	Gammaproteobacteria	Chromatiales	unclassified	unclassified	47	96	94	376	0	0	0	0	0	0	0	2	0	8	4	0
Otu1632	Firmicutes	Bacilli	Bacillales	Bacillaceae 2	Virgibacillus	1036	9	23	42	0	0	0	0	0	0	0	0	0	0	0	12
Otu94848	Actinobacteria	Actinobacteria	unclassified	unclassified	unclassified	26	17	127	91	0	0	0	0	3	2	0	0	2	0	1	1
Otu440	unclassified	unclassified	unclassified	unclassified	unclassified	0	2	29	995	0	0	0	0	2	0	0	4	0	2	0	10
Otu1639	Firmicutes	Bacilli	Lactobacillales	Lactobacillaceae	Lactobacillus	788	5	2	26	0	0	0	0	0	0	0	0	0	0	1	7
Otu117719	Actinobacteria	Actinobacteria	unclassified	unclassified	unclassified	0	0	8	206	0	0	0	0	0	2	0	4	0	0	0	2
Otu92782	Actinobacteria	Actinobacteria	unclassified	unclassified	unclassified	3	210	327	2085	0	0	0	0	0	3	4	1	1	3	11	15
Otu2183	Proteobacteria	Gammaproteobacteria	Enterobacteriales	Enterobacteriaceae	Hafnia	251	0	5	7	0	0	0	0	0	1	0	0	0	0	0	2
Otu104881	Actinobacteria	Actinobacteria	unclassified	unclassified	unclassified	0	0	122	254	0	0	0	0	0	162	3	0	3	1	1	0
Otu94846	Actinobacteria	Actinobacteria	Nitriliruptorales	Nitriliruptoraceae	Nitriliruptor	0	3	27	523	0	0	0	0	0	0	0	1	0	0	1	4
Otu36904	Bacteroidetes	Cytophagia	Cytophagales	Flammeovirgaceae	Roseivirga	166	0	0	0	0	0	0	0	0	0	0	0	0	0	0	1
Otu36932	Bacteroidetes	Sphingobacteriia	Sphingobacteriales	Chitinophagaceae	Gracilimonas	17	130	206	259	0	0	0	0	0	2	223	0	0	1	6	0
Otu64612	unclassified	unclassified	unclassified	unclassified	unclassified	0	95	176	489	0	0	0	0	0	0	3	0	0	1	3	2
Otu4850	Proteobacteria	Gammaproteobacteria	Enterobacteriales	Enterobacteriaceae	Escherichia/Shigella	632	2	1	8	0	0	0	0	0	5	4	0	0	0	1	2
Otu586	Proteobacteria	Gammaproteobacteria	unclassified	unclassified	unclassified	63	135	285	1587	0	0	0	0	1	2	0	1	1	3	10	1
Otu563	Proteobacteria	Gammaproteobacteria	Pseudomonadales	Pseudomonadaceae	Pseudomonas	448	7	16	19	0	0	0	1	0	0	0	0	0	0	0	2
Otu1637	Firmicutes	Bacilli	Lactobacillales	Streptococcaceae	Lactococcus	804	9	18	32	0	0	0	0	0	0	0	0	0	0	0	3
Otu171849	Euryarchaeota	Thermoplasmata	Methanomassiliicoccales	Methanomassiliicoccaceae	Methanomassiliicoccus	0	0	6	65	0	0	0	0	0	0	0	1	0	0	0	0
Otu29995	Bacteroidetes	Sphingobacteriia	Sphingobacteriales	Sphingobacteriales_unclassified	Aliifodinibius	11	37	89	739	0	0	0	0	0	0	0	0	5	0	0	0
Otu10781	Proteobacteria	Deltaproteobacteria	Myxococcales	Polyangiaceae	Byssovorax	0	61	1	0	0	0	0	0	0	0	1	0	0	0	0	0
Otu5117	Proteobacteria	Gammaproteobacteria	Gammaproteobacteria_incertae_sedis	Gammaproteobacteria_incertae_sedis_unclassified	Methylohalomonas	0	0	0	76	0	0	0	0	0	0	0	0	0	0	0	0
Otu570	Firmicutes	Bacilli	Bacillales	Bacillaceae 1	Geobacillus	339	3	6	7	0	0	0	0	0	0	0	0	0	0	0	1
Otu109713	Proteobacteria	Alphaproteobacteria	Caulobacterales	Caulobacteraceae	Brevundimonas	90	0	0	0	0	0	0	0	0	0	0	0	0	0	0	0
Otu124070	Actinobacteria	Actinobacteria	unclassified	unclassified	unclassified	0	0	3	75	0	0	0	0	0	0	0	0	0	0	0	0
Otu55864	Proteobacteria	Deltaproteobacteria	Bradymonadales	Bradymonadaceae	Bradymonas	1	2	27	52	0	0	0	0	0	1	0	0	0	0	0	0
Otu97333	Parcubacteria	Parcubacteria_unclassified	Parcubacteria_unclassified	Parcubacteria_unclassified	Parcubacteria_genera_incertae_sedis	0	37	41	0	0	0	0	0	0	0	0	0	0	0	0	0
Otu113218	Actinobacteria	Actinobacteria	unclassified	unclassified	unclassified	101	0	0	1	0	0	0	0	0	0	0	0	0	0	0	0
Otu10773	Verrucomicrobia	Opitutae	Opitutales	Opitutaceae	unclassified	7	6	23	67	0	0	0	0	0	0	0	0	0	0	0	0
Otu1736	Firmicutes	Bacilli	Lactobacillales	Streptococcaceae	Streptococcus	121	0	0	6	0	0	0	0	0	0	0	0	0	0	0	0
Otu4894	Verrucomicrobia	Subdivision3	Subdivision3_unclassified	Subdivision3_unclassified	Subdivision3_genera_incertae_sedis	0	12	37	139	0	0	0	0	0	0	0	0	0	0	0	0
Otu102188	Actinobacteria	Actinobacteria	Acidimicrobiales	Acidimicrobineae_incertae_sedis	Aciditerrimonas	0	1	23	202	0	0	0	0	0	0	0	0	0	0	0	0
Otu168333	Euryarchaeota	Thermoplasmata	Methanomassiliicoccales	Methanomassiliicoccaceae	Methanomassiliicoccus	271	0	0	1	0	0	0	0	0	0	0	0	0	0	0	0
Otu113321	Actinobacteria	Actinobacteria	unclassified	unclassified	unclassified	0	0	267	5	0	0	0	0	0	0	0	0	0	0	0	0
Otu146615	Euryarchaeota	Methanomicrobia	Methanosarcinales	Methanosarcinaceae	Methanosarcina	1103	0	0	0	0	0	0	0	0	0	0	0	0	0	0	0
Otu108187	Actinobacteria	Actinobacteria	unclassified	unclassified	unclassified	0	0	0	1822	0	0	0	0	0	0	0	0	0	0	0	0
Otu92848	Actinobacteria	Actinobacteria	Acidimicrobiales	unclassified	unclassified	0	140	514	1392	0	0	0	0	0	0	0	0	0	0	0	0
Depleted OTUs shared by rhizoplane and endosphere
Otu29847	Bacteroidetes	Flavobacteriia	Flavobacteriales	Flavobacteriaceae	unclassified	735	106	549	41	0	0	0	0	8	18	2	0	15	52	2	47
Otu36923	Bacteroidetes	Cytophagia	Cytophagales	Flammeovirgaceae	Nafulsella	400	0	0	1	0	0	0	0	2	1	3	0	2	4	2	9
Otu94848	Actinobacteria	Actinobacteria	unclassified	unclassified	unclassified	26	17	127	91	0	0	0	0	3	2	0	0	2	0	1	1
Otu4850	Proteobacteria	Gammaproteobacteria	Enterobacteriales	Enterobacteriaceae	Escherichia/Shigella	632	2	1	8	0	0	0	0	0	5	4	0	0	0	1	2
Otu29945	Bacteroidetes	Sphingobacteriia	Sphingobacteriales	Chitinophagaceae	Gracilimonas	7	116	23	0	0	0	0	0	0	1	1	0	2	1	19	0
Otu1667	Proteobacteria	Gammaproteobacteria	Alteromonadales	Alteromonadales_incertae_sedis	Teredinibacter	341	0	1	14	0	0	0	0	2	1	2	0	6	3	0	18
Otu16630	Planctomycetes	Planctomycetia	Planctomycetales	Planctomycetaceae	Blastopirellula	0	43	74	67	0	0	0	0	1	0	0	1	1	0	4	9
Otu36922	Bacteroidetes	Sphingobacteriia	Sphingobacteriales	Sphingobacteriales_unclassified	Aliifodinibius	25	191	177	1	0	0	0	0	2	5	0	0	0	11	4	0
Otu613	unclassified	unclassified	unclassified	unclassified	unclassified	15	10	62	0	0	0	0	0	0	1	0	0	0	6	0	0
Otu45442	Bacteroidetes	Cytophagia	Cytophagales	Flammeovirgaceae	Nafulsella	640	2	15	8	0	0	0	0	5	1	3	0	2	0	1	24
Otu102228	Actinobacteria	Actinobacteria	Acidimicrobiales	Iamiaceae	Aquihabitans	0	26	43	42	0	0	0	0	0	0	1	0	0	3	4	4
Otu97379	Chloroflexi	Thermomicrobia	Sphaerobacterales	Sphaerobacteraceae	Sphaerobacter	23	18	154	164	0	0	0	0	3	0	2	0	2	2	27	9
Otu30055	Bacteroidetes	Sphingobacteriia	Sphingobacteriales	Sphingobacteriales_unclassified	Aliifodinibius	35	87	14	10	0	0	0	0	2	0	0	0	0	19	0	0
Otu440	unclassified	unclassified	unclassified	unclassified	unclassified	0	2	29	995	0	0	0	0	2	0	0	4	0	2	0	10
Otu4903	Proteobacteria	Gammaproteobacteria	Gammaproteobacteria_incertae_sedis	Gammaproteobacteria_incertae_sedis_unclassified	Gilvimarinus	0	111	13	0	0	0	0	0	0	1	0	0	8	5	0	2
Otu104908	Candidatus Saccharibacteria	Candidatus Saccharibacteria_unclassified	Candidatus Saccharibacteria_unclassified	Candidatus Saccharibacteria_unclassified	Saccharibacteria_genera_incertae_sedis	0	1	117	0	0	0	0	0	0	1	0	0	2	3	2	3
Otu37198	Bacteroidetes	Cytophagia	Cytophagales	Flammeovirgaceae	Marivirga	363	12	6	0	0	0	0	0	0	3	0	0	0	4	1	4
Otu568	unclassified	unclassified	unclassified	unclassified	unclassified	32	277	283	176	0	0	0	0	1	3	3	0	4	14	36	1
Otu3799	Proteobacteria	Deltaproteobacteria	unclassified	unclassified	unclassified	0	54	0	0	0	0	0	0	0	0	0	0	1	0	0	0
Otu102217	Chloroflexi	Caldilineae	Caldilineales	Caldilineaceae	Litorilinea	0	2	13	48	0	0	0	0	0	0	0	0	0	0	1	5
Otu560	Proteobacteria	Gammaproteobacteria	Chromatiales	unclassified	unclassified	47	96	94	376	0	0	0	0	0	0	0	2	0	8	4	0
Otu37015	Bacteroidetes	Flavobacteriia	Flavobacteriales	Cryomorphaceae	Owenweeksia	0	1	4	67	0	0	0	0	0	0	0	0	0	1	0	1
Otu5117	Proteobacteria	Gammaproteobacteria	Gammaproteobacteria_incertae_sedis	Gammaproteobacteria_incertae_sedis_unclassified	Methylohalomonas	0	0	0	76	0	0	0	0	0	0	0	0	0	0	0	0
Otu124070	Actinobacteria	Actinobacteria	unclassified	unclassified	unclassified	0	0	3	75	0	0	0	0	0	0	0	0	0	0	0	0
Otu37075	Bacteroidetes	Sphingobacteriia	Sphingobacteriales	Sphingobacteriales_unclassified	Fodinibius	1	22	37	0	0	0	0	0	0	0	0	0	0	1	3	1
Otu97352	Parcubacteria	Parcubacteria_unclassified	Parcubacteria_unclassified	Parcubacteria_unclassified	Parcubacteria_genera_incertae_sedis	10	3	19	40	0	0	0	0	0	0	0	0	1	0	1	0
Otu2183	Proteobacteria	Gammaproteobacteria	Enterobacteriales	Enterobacteriaceae	Hafnia	251	0	5	7	0	0	0	0	0	1	0	0	0	0	0	2
Otu4932	Verrucomicrobia	Subdivision3	Subdivision3_unclassified	Subdivision3_unclassified	unclassified	0	4	15	60	0	0	0	0	0	0	0	0	1	0	2	1
Otu5062	Proteobacteria	Gammaproteobacteria	unclassified	unclassified	unclassified	6	12	24	32	0	0	0	0	0	0	0	0	0	0	1	0
Otu37008	Bacteroidetes	Flavobacteriia	Flavobacteriales	Flavobacteriaceae	unclassified	1	15	38	15	0	0	0	0	0	0	0	0	0	3	0	2
Otu97331	Chloroflexi	Thermomicrobia	Sphaerobacterales	Sphaerobacteraceae	Sphaerobacter	0	15	15	49	0	0	0	0	0	0	0	0	0	0	6	3
Otu104937	unclassified	unclassified	unclassified	unclassified	unclassified	18	8	32	15	0	0	0	0	0	0	0	0	0	0	0	1
Otu45460	Actinobacteria	Actinobacteria	Actinomycetales	Micromonosporaceae	unclassified	0	0	33	43	0	0	0	0	0	0	0	0	0	0	4	6
Otu37027	Bacteroidetes	Sphingobacteriia	Sphingobacteriales	Sphingobacteriales_unclassified	Aliifodinibius	0	1	33	44	0	0	0	0	0	0	0	0	2	0	0	6
Otu109713	Proteobacteria	Alphaproteobacteria	Caulobacterales	Caulobacteraceae	Brevundimonas	90	0	0	0	0	0	0	0	0	0	0	0	0	0	0	0
Otu64612	unclassified	unclassified	unclassified	unclassified	unclassified	0	95	176	489	0	0	0	0	0	0	3	0	0	1	3	2
Otu45534	Bacteroidetes	Bacteroidia	Bacteroidales	Porphyromonadaceae	Barnesiella	70	1	3	20	0	0	0	0	0	0	0	0	0	0	0	10
Otu1739	unclassified	unclassified	unclassified	unclassified	unclassified	0	2	69	2	0	0	0	0	0	0	0	0	0	0	1	0
Otu1718	Proteobacteria	Gammaproteobacteria	unclassified	unclassified	unclassified	0	11	25	54	0	0	0	0	0	0	0	0	0	1	7	0
Otu97333	Parcubacteria	Parcubacteria_unclassified	Parcubacteria_unclassified	Parcubacteria_unclassified	Parcubacteria_genera_incertae_sedis	0	37	41	0	0	0	0	0	0	0	0	0	0	0	0	0
Otu113218	Actinobacteria	Actinobacteria	unclassified	unclassified	unclassified	101	0	0	1	0	0	0	0	0	0	0	0	0	0	0	0
Otu1706	unclassified	unclassified	unclassified	unclassified	unclassified	0	1	21	82	0	0	0	0	0	0	0	0	0	0	0	1
Otu10773	Verrucomicrobia	Opitutae	Opitutales	Opitutaceae	unclassified	7	6	23	67	0	0	0	0	0	0	0	0	0	0	0	0
Otu4948	Proteobacteria	Gammaproteobacteria	Salinisphaerales	Salinisphaeraceae	Salinisphaera	0	4	28	70	0	0	0	0	0	0	0	0	0	2	0	0
Otu94846	Actinobacteria	Actinobacteria	Nitriliruptorales	Nitriliruptoraceae	Nitriliruptor	0	3	27	523	0	0	0	0	0	0	0	1	0	0	1	4
Otu94858	Actinobacteria	Actinobacteria	Euzebyales	Euzebyaceae	Euzebya	0	9	7	95	0	0	0	0	0	0	0	0	0	0	0	2
Otu92782	Actinobacteria	Actinobacteria	unclassified	unclassified	unclassified	3	210	327	2085	0	0	0	0	0	3	4	1	1	3	11	15
Otu559	Proteobacteria	Betaproteobacteria	Burkholderiales	Burkholderiaceae	Ralstonia	502	7	24	34	0	0	0	0	0	0	0	1	0	0	0	8
Otu602	Proteobacteria	unclassified	unclassified	unclassified	unclassified	0	0	29	89	0	0	0	0	0	0	0	0	0	0	0	4
Otu1736	Firmicutes	Bacilli	Lactobacillales	Streptococcaceae	Streptococcus	121	0	0	6	0	0	0	0	0	0	0	0	0	0	0	0
Otu69536	Deinococcus-Thermus	Deinococci	Thermales	Thermaceae	Thermus	118	4	2	6	0	0	0	0	0	0	0	0	0	0	0	3
Otu37033	Bacteroidetes	Flavobacteriia	Flavobacteriales	Cryomorphaceae	unclassified	0	0	47	86	0	0	0	0	0	0	0	0	0	0	2	1
Otu30170	Bacteroidetes	Sphingobacteriia	Sphingobacteriales	Chitinophagaceae	Gracilimonas	0	35	77	6	0	0	0	0	0	0	0	0	0	0	11	0
Otu36960	Bacteroidetes	Flavobacteriia	Flavobacteriales	Flavobacteriaceae	unclassified	142	1	3	1	0	0	0	0	0	0	0	0	2	3	0	0
Otu29921	Bacteroidetes	Sphingobacteriia	Sphingobacteriales	Chitinophagaceae	Gracilimonas	0	62	66	1	0	0	0	0	0	0	0	0	0	10	8	0
Otu36904	Bacteroidetes	Cytophagia	Cytophagales	Flammeovirgaceae	Roseivirga	166	0	0	0	0	0	0	0	0	0	0	0	0	0	0	1
Otu2187	Proteobacteria	Gammaproteobacteria	Alteromonadales	unclassified	unclassified	38	2	1	145	0	0	0	0	0	0	0	0	0	0	0	5
Otu586	Proteobacteria	Gammaproteobacteria	unclassified	unclassified	unclassified	63	135	285	1587	0	0	0	0	1	2	0	1	1	3	10	1
Otu36947	Bacteroidetes	Sphingobacteriia	Sphingobacteriales	Chitinophagaceae	Gracilimonas	43	2	32	111	0	0	0	0	0	0	0	0	1	0	0	6
Otu4894	Verrucomicrobia	Subdivision3	Subdivision3_unclassified	Subdivision3_unclassified	Subdivision3_genera_incertae_sedis	0	12	37	139	0	0	0	0	0	0	0	0	0	0	0	0
Otu102188	Actinobacteria	Actinobacteria	Acidimicrobiales	Acidimicrobineae_incertae_sedis	Aciditerrimonas	0	1	23	202	0	0	0	0	0	0	0	0	0	0	0	0
Otu1839	Firmicutes	Bacilli	Lactobacillales	Lactobacillaceae	Lactobacillus	255	1	0	9	0	0	0	0	0	0	0	0	1	0	0	10
Otu572	Proteobacteria	Gammaproteobacteria	Pseudomonadales	Moraxellaceae	Acinetobacter	243	4	5	13	0	0	0	0	0	0	0	0	0	0	0	4
Otu168333	Euryarchaeota	Thermoplasmata	Methanomassiliicoccales	Methanomassiliicoccaceae	Methanomassiliicoccus	271	0	0	1	0	0	0	0	0	0	0	0	0	0	0	0
Otu97335	Actinobacteria	Actinobacteria	Acidimicrobiales	unclassified	unclassified	1	39	60	212	0	0	0	0	0	0	0	0	2	4	1	5
Otu113321	Actinobacteria	Actinobacteria	unclassified	unclassified	unclassified	0	0	267	5	0	0	0	0	0	0	0	0	0	0	0	0
Otu570	Firmicutes	Bacilli	Bacillales	Bacillaceae 1	Geobacillus	339	3	6	7	0	0	0	0	0	0	0	0	0	0	0	1
Otu563	Proteobacteria	Gammaproteobacteria	Pseudomonadales	Pseudomonadaceae	Pseudomonas	448	7	16	19	0	0	0	1	0	0	0	0	0	0	0	2
Otu556	Proteobacteria	Gammaproteobacteria	Enterobacteriales	Enterobacteriaceae	Enterobacter	1889	18	40	103	0	0	0	0	0	0	1	0	0	0	0	34
Otu29831	Bacteroidetes	Sphingobacteriia	Sphingobacteriales	Chitinophagaceae	Gracilimonas	0	21	513	1775	0	0	0	0	0	0	1	0	0	1	40	15
Otu1645	Firmicutes	Bacilli	Bacillales	Bacillaceae 1	Anoxybacillus	628	6	23	27	0	0	0	0	0	0	0	0	0	0	0	8
Otu1639	Firmicutes	Bacilli	Lactobacillales	Lactobacillaceae	Lactobacillus	788	5	2	26	0	0	0	0	0	0	0	0	0	0	1	7
Otu29995	Bacteroidetes	Sphingobacteriia	Sphingobacteriales	Sphingobacteriales_unclassified	Aliifodinibius	11	37	89	739	0	0	0	0	0	0	0	0	5	0	0	0
Otu1637	Firmicutes	Bacilli	Lactobacillales	Streptococcaceae	Lactococcus	804	9	18	32	0	0	0	0	0	0	0	0	0	0	0	3
Otu146615	Euryarchaeota	Methanomicrobia	Methanosarcinales	Methanosarcinaceae	Methanosarcina	1103	0	0	0	0	0	0	0	0	0	0	0	0	0	0	0
Otu1632	Firmicutes	Bacilli	Bacillales	Bacillaceae 2	Virgibacillus	1036	9	23	42	0	0	0	0	0	0	0	0	0	0	0	12
Otu108187	Actinobacteria	Actinobacteria	unclassified	unclassified	unclassified	0	0	0	1822	0	0	0	0	0	0	0	0	0	0	0	0
Otu92848	Actinobacteria	Actinobacteria	Acidimicrobiales	unclassified	unclassified	0	140	514	1392	0	0	0	0	0	0	0	0	0	0	0	0
Depleted OTUs shared by rhizosphere, rhizosphere and endosphere
Otu1645	Firmicutes	Bacilli	Bacillales	Bacillaceae 1	Anoxybacillus	628	6	23	27	0	0	0	0	0	0	0	0	0	0	0	8
Otu560	Proteobacteria	Gammaproteobacteria	Chromatiales	unclassified	unclassified	47	96	94	376	0	0	0	0	0	0	0	2	0	8	4	0
Otu1632	Firmicutes	Bacilli	Bacillales	Bacillaceae 2	Virgibacillus	1036	9	23	42	0	0	0	0	0	0	0	0	0	0	0	12
Otu94848	Actinobacteria	Actinobacteria	unclassified	unclassified	unclassified	26	17	127	91	0	0	0	0	3	2	0	0	2	0	1	1
Otu440	unclassified	unclassified	unclassified	unclassified	unclassified	0	2	29	995	0	0	0	0	2	0	0	4	0	2	0	10
Otu1639	Firmicutes	Bacilli	Lactobacillales	Lactobacillaceae	Lactobacillus	788	5	2	26	0	0	0	0	0	0	0	0	0	0	1	7
Otu92782	Actinobacteria	Actinobacteria	unclassified	unclassified	unclassified	3	210	327	2085	0	0	0	0	0	3	4	1	1	3	11	15
Otu2183	Proteobacteria	Gammaproteobacteria	Enterobacteriales	Enterobacteriaceae	Hafnia	251	0	5	7	0	0	0	0	0	1	0	0	0	0	0	2
Otu94846	Actinobacteria	Actinobacteria	Nitriliruptorales	Nitriliruptoraceae	Nitriliruptor	0	3	27	523	0	0	0	0	0	0	0	1	0	0	1	4
Otu36904	Bacteroidetes	Cytophagia	Cytophagales	Flammeovirgaceae	Roseivirga	166	0	0	0	0	0	0	0	0	0	0	0	0	0	0	1
Otu64612	unclassified	unclassified	unclassified	unclassified	unclassified	0	95	176	489	0	0	0	0	0	0	3	0	0	1	3	2
Otu4850	Proteobacteria	Gammaproteobacteria	Enterobacteriales	Enterobacteriaceae	Escherichia/Shigella	632	2	1	8	0	0	0	0	0	5	4	0	0	0	1	2
Otu586	Proteobacteria	Gammaproteobacteria	unclassified	unclassified	unclassified	63	135	285	1587	0	0	0	0	1	2	0	1	1	3	10	1
Otu563	Proteobacteria	Gammaproteobacteria	Pseudomonadales	Pseudomonadaceae	Pseudomonas	448	7	16	19	0	0	0	1	0	0	0	0	0	0	0	2
Otu1637	Firmicutes	Bacilli	Lactobacillales	Streptococcaceae	Lactococcus	804	9	18	32	0	0	0	0	0	0	0	0	0	0	0	3
Otu29995	Bacteroidetes	Sphingobacteriia	Sphingobacteriales	Sphingobacteriales_unclassified	Aliifodinibius	11	37	89	739	0	0	0	0	0	0	0	0	5	0	0	0
Otu5117	Proteobacteria	Gammaproteobacteria	Gammaproteobacteria_incertae_sedis	Gammaproteobacteria_incertae_sedis_unclassified	Methylohalomonas	0	0	0	76	0	0	0	0	0	0	0	0	0	0	0	0
Otu570	Firmicutes	Bacilli	Bacillales	Bacillaceae 1	Geobacillus	339	3	6	7	0	0	0	0	0	0	0	0	0	0	0	1
Otu109713	Proteobacteria	Alphaproteobacteria	Caulobacterales	Caulobacteraceae	Brevundimonas	90	0	0	0	0	0	0	0	0	0	0	0	0	0	0	0
Otu124070	Actinobacteria	Actinobacteria	unclassified	unclassified	unclassified	0	0	3	75	0	0	0	0	0	0	0	0	0	0	0	0
Otu97333	Parcubacteria	Parcubacteria_unclassified	Parcubacteria_unclassified	Parcubacteria_unclassified	Parcubacteria_genera_incertae_sedis	0	37	41	0	0	0	0	0	0	0	0	0	0	0	0	0
Otu113218	Actinobacteria	Actinobacteria	unclassified	unclassified	unclassified	101	0	0	1	0	0	0	0	0	0	0	0	0	0	0	0
Otu10773	Verrucomicrobia	Opitutae	Opitutales	Opitutaceae	unclassified	7	6	23	67	0	0	0	0	0	0	0	0	0	0	0	0
Otu1736	Firmicutes	Bacilli	Lactobacillales	Streptococcaceae	Streptococcus	121	0	0	6	0	0	0	0	0	0	0	0	0	0	0	0
Otu4894	Verrucomicrobia	Subdivision3	Subdivision3_unclassified	Subdivision3_unclassified	Subdivision3_genera_incertae_sedis	0	12	37	139	0	0	0	0	0	0	0	0	0	0	0	0
Otu102188	Actinobacteria	Actinobacteria	Acidimicrobiales	Acidimicrobineae_incertae_sedis	Aciditerrimonas	0	1	23	202	0	0	0	0	0	0	0	0	0	0	0	0
Otu168333	Euryarchaeota	Thermoplasmata	Methanomassiliicoccales	Methanomassiliicoccaceae	Methanomassiliicoccus	271	0	0	1	0	0	0	0	0	0	0	0	0	0	0	0
Otu113321	Actinobacteria	Actinobacteria	unclassified	unclassified	unclassified	0	0	267	5	0	0	0	0	0	0	0	0	0	0	0	0
Otu146615	Euryarchaeota	Methanomicrobia	Methanosarcinales	Methanosarcinaceae	Methanosarcina	1103	0	0	0	0	0	0	0	0	0	0	0	0	0	0	0
Otu108187	Actinobacteria	Actinobacteria	unclassified	unclassified	unclassified	0	0	0	1822	0	0	0	0	0	0	0	0	0	0	0	0
Otu92848	Actinobacteria	Actinobacteria	Acidimicrobiales	unclassified	unclassified	0	140	514	1392	0	0	0	0	0	0	0	0	0	0	0	0
