# Supplementary material for: Differed Growth Stage Dynamics of Root-Associated Bacterial and Fungal Community Structure Associated with Halophytic Plant Lycium ruthenicum
Source: Microorganisms. 2022 Aug 15;10(8):1644. doi: 10.3390/microorganisms10081644 (PMC9414475; doi:10.3390/microorganisms10081644)
Supplement: Supplementary file 1 [file microorganisms-10-01644-s001.zip › Table S14. The shared OTUs depleted in rhizosphere, rhizoplane and endosphere compared to bulk soil in fruiting stage.xlsx]

## Sheet: 16s deplet
Table S14 The shared 16S OTUs depleted in each rhizocompartment compared to bulk soil in fruiting growth stage
Depleted OTUs shared by rhizosphere and rhizoplane
Otu_num	phylum	class	order	family	genus	JB1	JB2	JB3	JB4	JR1	JR2	JR3	JR4	JP1	JP2	JP3	JP4	JE1	JE2	JE3	JE4
Otu64624	unclassified	unclassified	unclassified	unclassified	unclassified	81	233	67	59	7	9	6	40	3	2	3	6	0	0	0	0
Otu557	unclassified	unclassified	unclassified	unclassified	unclassified	672	1158	177	408	96	31	72	135	65	15	17	13	0	0	0	1
Otu136	Planctomycetes	Planctomycetia	Planctomycetales	Planctomycetaceae	Rhodopirellula	136	11	55	49	7	11	1	15	14	6	0	1	0	0	0	0
Otu94847	Actinobacteria	Actinobacteria	Actinomycetales	unclassified	unclassified	193	22	205	184	15	22	6	35	14	10	0	6	0	0	0	0
Otu1718	Proteobacteria	Gammaproteobacteria	unclassified	unclassified	unclassified	170	19	8	27	9	0	6	14	5	0	0	1	0	0	0	0
Otu22993	Bacteroidetes	Cytophagia	Cytophagales	Cytophagaceae	Pontibacter	65	44	524	315	30	34	22	31	46	29	7	3	0	0	0	0
Otu92806	Actinobacteria	Actinobacteria	Nitriliruptorales	Nitriliruptoraceae	Nitriliruptor	9	11	56	33	3	4	3	3	2	0	1	1	0	0	0	0
Otu97335	Actinobacteria	Actinobacteria	Acidimicrobiales	unclassified	unclassified	55	48	102	38	9	4	3	15	3	2	1	1	0	0	0	0
Otu94865	Actinobacteria	Actinobacteria	Euzebyales	Euzebyaceae	Euzebya	53	21	118	146	10	6	3	24	12	7	0	8	0	0	0	0
Otu716	unclassified	unclassified	unclassified	unclassified	unclassified	56	273	8	72	18	1	4	32	13	1	2	5	0	0	0	0
Otu64674	unclassified	unclassified	unclassified	unclassified	unclassified	23	4	27	4	2	0	0	5	1	0	0	0	1	0	0	0
Otu1667	Proteobacteria	Gammaproteobacteria	Alteromonadales	Alteromonadales_incertae_sedis	Teredinibacter	5	29	39	68	6	4	5	1	0	0	0	0	0	0	0	0
Otu29836	Bacteroidetes	Flavobacteriia	Flavobacteriales	Flavobacteriaceae	Gillisia	283	314	331	207	32	61	27	7	37	54	5	4	0	1	0	0
Otu105051	Proteobacteria	Alphaproteobacteria	unclassified	unclassified	unclassified	19	13	9	5	5	0	0	0	2	0	0	0	0	0	0	0
Otu29864	Bacteroidetes	Sphingobacteriia	Sphingobacteriales	Saprospiraceae	unclassified	209	38	12	161	19	3	6	19	9	0	2	1	0	0	0	0
Otu51080	Bacteroidetes	Sphingobacteriia	Sphingobacteriales	Rhodothermaceae	Rubrivirga	13	15	3	97	7	1	0	6	7	1	1	4	1	0	0	0
Otu109059	Proteobacteria	Alphaproteobacteria	unclassified	unclassified	unclassified	17	7	9	8	1	0	1	2	2	0	0	0	0	0	0	0
Otu108934	Planctomycetes	Phycisphaerae	Phycisphaerales	Phycisphaeraceae	Phycisphaera	30	21	22	8	2	3	2	1	2	0	0	0	0	0	0	0
Otu104958	Proteobacteria	Alphaproteobacteria	Rhizobiales	Rhodobiaceae	unclassified	129	72	33	66	5	4	5	18	16	0	2	5	0	0	0	0
Otu645	unclassified	unclassified	unclassified	unclassified	unclassified	10	5	29	0	0	0	2	2	0	0	1	0	0	0	0	0
Otu568	unclassified	unclassified	unclassified	unclassified	unclassified	174	75	42	48	16	4	5	11	11	2	4	5	0	0	0	0
Otu615	Proteobacteria	Deltaproteobacteria	unclassified	unclassified	unclassified	99	141	127	104	9	3	3	35	5	0	1	10	0	0	0	0
Otu104937	unclassified	unclassified	unclassified	unclassified	unclassified	61	17	15	41	5	1	2	5	8	2	0	3	0	0	0	0
Otu94853	Actinobacteria	Actinobacteria	Nitriliruptorales	Nitriliruptoraceae	Nitriliruptor	77	24	268	158	9	9	15	15	17	11	3	3	0	0	0	1
Otu99657	Proteobacteria	Deltaproteobacteria	Bradymonadales	Bradymonadaceae	Bradymonas	21	7	5	23	3	2	0	0	2	0	0	0	0	0	0	0
Otu29863	Bacteroidetes	Sphingobacteriia	Sphingobacteriales	Chitinophagaceae	Gracilimonas	19	17	1	7	0	0	0	4	0	0	0	0	0	0	0	0
Otu1733	unclassified	unclassified	unclassified	unclassified	unclassified	16	80	0	6	2	0	1	7	3	0	0	1	0	0	0	0
Otu5213	unclassified	unclassified	unclassified	unclassified	unclassified	13	5	10	7	1	0	0	2	0	1	0	0	0	0	0	0
Otu105044	Candidatus Saccharibacteria	Candidatus Saccharibacteria_unclassified	Candidatus Saccharibacteria_unclassified	Candidatus Saccharibacteria_unclassified	Saccharibacteria_genera_incertae_sedis	4	2	0	19	2	0	0	0	1	0	0	0	0	0	0	0
Otu443	unclassified	unclassified	unclassified	unclassified	unclassified	0	38	93	0	0	1	6	4	0	0	3	0	0	0	0	0
Otu641	unclassified	unclassified	unclassified	unclassified	unclassified	74	125	0	45	11	0	2	11	5	0	1	2	0	0	0	1
Otu94922	Actinobacteria	Actinobacteria	Euzebyales	Euzebyaceae	Euzebya	20	10	18	23	1	1	2	2	4	0	0	1	0	0	0	0
Otu94849	Actinobacteria	Actinobacteria	Nitriliruptorales	Nitriliruptoraceae	Nitriliruptor	128	21	270	116	19	5	4	22	26	7	2	4	0	0	0	0
Otu92810	Actinobacteria	Actinobacteria	Nitriliruptorales	Nitriliruptoraceae	Nitriliruptor	460	123	206	84	41	3	13	24	28	3	3	10	0	0	0	0
Otu102153	Planctomycetes	Planctomycetia	Planctomycetales	Planctomycetaceae	unclassified	14	40	0	4	0	0	1	4	0	0	0	3	0	0	0	0
Otu5112	Proteobacteria	Gammaproteobacteria	Pseudomonadales	Pseudomonadaceae	Pseudomonas	23	2	32	5	3	0	2	0	0	1	0	0	0	0	0	0
Otu105330	Planctomycetes	Planctomycetia	Planctomycetales	Planctomycetaceae	Gemmata	4	15	5	3	1	0	1	0	0	0	0	0	0	0	0	0
Otu407	Proteobacteria	Gammaproteobacteria	unclassified	unclassified	unclassified	327	8	0	1	29	1	0	2	41	0	0	0	0	0	0	0
Otu10849	Verrucomicrobia	Opitutae	Puniceicoccales	Puniceicoccaceae	Pelagicoccus	12	24	16	17	2	0	0	4	4	0	0	0	0	0	0	0
Otu105007	Chloroflexi	Caldilineae	Caldilineales	Caldilineaceae	Litorilinea	10	11	6	12	2	0	1	0	0	0	0	0	0	0	0	0
Otu45490	Bacteroidetes	Cytophagia	Cytophagales	Cytophagaceae	Pontibacter	22	9	54	13	2	5	0	1	4	2	0	0	0	0	0	0
Otu5053	Chlamydiae	Chlamydiia	Chlamydiales	Simkaniaceae	Simkania	13	0	27	2	0	0	2	1	0	0	1	0	0	1	0	0
Otu97370	unclassified	unclassified	unclassified	unclassified	unclassified	22	40	3	16	3	0	0	4	5	0	0	0	0	0	0	0
Otu1849	unclassified	unclassified	unclassified	unclassified	unclassified	25	1	3	0	1	0	1	0	0	0	0	0	0	0	0	0
Otu102238	unclassified	unclassified	unclassified	unclassified	unclassified	20	2	19	25	0	1	1	3	1	0	0	0	0	0	0	0
Otu36947	Bacteroidetes	Sphingobacteriia	Sphingobacteriales	Chitinophagaceae	Gracilimonas	93	62	132	101	8	12	2	10	26	11	0	0	0	0	0	0
Otu60115	unclassified	unclassified	unclassified	unclassified	unclassified	3	26	7	38	3	0	0	3	0	0	0	4	0	0	0	0
Otu478	unclassified	unclassified	unclassified	unclassified	unclassified	59	79	35	90	8	4	1	9	17	0	0	2	0	0	0	0
Otu102104	Actinobacteria	Actinobacteria	Acidimicrobiales	unclassified	unclassified	329	380	132	211	13	6	14	55	8	0	1	7	0	0	0	0
Otu29846	Bacteroidetes	Sphingobacteriia	Sphingobacteriales	Chitinophagaceae	Gracilimonas	118	196	290	42	19	17	4	13	78	1	5	0	16	0	0	0
Otu30004	Bacteroidetes	Sphingobacteriia	Sphingobacteriales	Saprospiraceae	Portibacter	22	20	45	4	0	3	0	4	0	0	0	2	0	0	0	0
Otu45525	Bacteroidetes	Cytophagia	Cytophagales	Flammeovirgaceae	Marivirga	18	9	10	17	0	0	0	4	0	1	0	0	0	0	0	0
Otu5530	Proteobacteria	Gammaproteobacteria	Chromatiales	Ectothiorhodospiraceae	unclassified	0	1	6	12	0	0	1	0	0	0	0	0	0	0	0	0
Otu10965	Verrucomicrobia	Opitutae	Puniceicoccales	Puniceicoccaceae	Pelagicoccus	3	2	1	12	0	0	0	1	0	0	0	0	0	0	0	0
Otu114258	Planctomycetes	Phycisphaerae	Phycisphaerales	Phycisphaeraceae	Phycisphaera	12	3	0	4	0	0	1	0	0	0	0	0	0	0	0	0
Otu2009	Hydrogenedentes	Hydrogenedentes_unclassified	Hydrogenedentes_unclassified	Hydrogenedentes_unclassified	Candidatus Hydrogenedens	10	2	0	6	0	0	0	1	0	0	0	0	0	0	0	0
Otu30011	unclassified	unclassified	unclassified	unclassified	unclassified	7	22	5	8	1	0	0	2	0	0	0	0	0	0	0	0
Otu29865	Bacteroidetes	Flavobacteriia	Flavobacteriales	Flavobacteriaceae	unclassified	785	215	421	1458	90	76	17	38	164	40	5	4	0	2	0	0
Otu5062	Proteobacteria	Gammaproteobacteria	unclassified	unclassified	unclassified	37	11	13	9	2	0	1	2	3	0	0	2	0	0	0	0
Otu86233	Planctomycetes	Planctomycetia	Planctomycetales	Planctomycetaceae	Planctomicrobium	12	0	1	6	0	0	0	1	0	0	0	0	0	0	0	0
Otu105189	Planctomycetes	Phycisphaerae	Phycisphaerales	Phycisphaeraceae	Phycisphaera	2	5	2	10	1	0	0	0	0	0	0	0	0	0	0	0
Otu23001	Bacteroidetes	Sphingobacteriia	Sphingobacteriales	Rhodothermaceae	unclassified	268	51	60	179	14	2	7	18	24	2	5	10	0	0	0	0
Otu620	Proteobacteria	Deltaproteobacteria	Deltaproteobacteria_incertae_sedis	Deltaproteobacteria_incertae_sedis_unclassified	Deferrisoma	7	77	8	1	6	0	0	1	2	0	0	0	0	0	0	0
Otu94868	Actinobacteria	Actinobacteria	Euzebyales	Euzebyaceae	Euzebya	43	9	7	2	1	2	0	1	0	1	1	0	0	0	0	0
Otu94874	Actinobacteria	Actinobacteria	Nitriliruptorales	Nitriliruptoraceae	Nitriliruptor	30	43	22	7	3	0	2	2	2	0	0	0	0	0	0	0
Otu37252	Bacteroidetes	Sphingobacteriia	Sphingobacteriales	Chitinophagaceae	Balneola	5	14	0	0	1	0	0	0	0	0	0	0	0	0	0	0
Otu37270	Bacteroidetes	Flavobacteriia	Flavobacteriales	Flavobacteriaceae	Salinimicrobium	1	5	10	31	3	0	0	0	3	0	0	0	0	0	0	0
Otu1717	Acidobacteria	Acidobacteria_Gp26	Acidobacteria_Gp26_unclassified	Acidobacteria_Gp26_unclassified	Gp26	96	24	90	114	4	0	2	17	4	0	0	4	0	0	0	0
Otu1666	Proteobacteria	Gammaproteobacteria	Alteromonadales	Alteromonadaceae	Marinobacter	165	47	14	2	6	6	0	4	6	1	2	3	0	1	0	0
Otu37555	Bacteroidetes	Flavobacteriia	Flavobacteriales	Flavobacteriaceae	unclassified	1	7	6	6	1	0	0	0	0	0	0	0	0	0	0	0
Otu5095	Proteobacteria	Deltaproteobacteria	Myxococcales	Phaselicystidaceae	Phaselicystis	20	28	10	7	1	0	2	1	3	0	1	1	0	0	0	0
Otu36968	Bacteroidetes	Sphingobacteriia	Sphingobacteriales	Chitinophagaceae	unclassified	31	7	21	18	1	1	0	3	6	0	0	0	2	0	0	0
Otu109012	Proteobacteria	Alphaproteobacteria	Rhizobiales	unclassified	unclassified	16	10	3	5	0	0	0	2	1	0	0	0	0	0	0	0
Otu108054	Actinobacteria	Actinobacteria	unclassified	unclassified	unclassified	0	0	1	20	1	0	0	0	0	0	0	0	0	0	0	0
Otu4982	Proteobacteria	Gammaproteobacteria	Oceanospirillales	Oceanospirillales_incertae_sedis	Pseudohongiella	4	7	32	9	0	0	1	2	1	0	0	0	0	0	0	0
Otu104903	Candidatus Saccharibacteria	Candidatus Saccharibacteria_unclassified	Candidatus Saccharibacteria_unclassified	Candidatus Saccharibacteria_unclassified	Saccharibacteria_genera_incertae_sedis	0	97	1	9	0	2	1	4	0	0	0	2	0	0	0	0
Otu36932	Bacteroidetes	Sphingobacteriia	Sphingobacteriales	Chitinophagaceae	Gracilimonas	79	71	8	7	1	4	0	6	4	1	5	1	0	0	0	0
Otu109293	Proteobacteria	Deltaproteobacteria	Bdellovibrionales	Bdellovibrionaceae	Vampirovibrio	7	5	5	4	1	0	0	0	0	0	0	0	0	0	0	0
Otu10889	Verrucomicrobia	Subdivision3	Subdivision3_unclassified	Subdivision3_unclassified	Subdivision3_genera_incertae_sedis	13	7	8	8	0	0	0	2	0	0	0	1	0	0	0	0
Otu37088	Bacteroidetes	Sphingobacteriia	Sphingobacteriales	Sphingobacteriales_unclassified	Aliifodinibius	0	9	14	0	0	0	1	0	0	1	0	0	0	0	0	0
Otu592	Proteobacteria	unclassified	unclassified	unclassified	unclassified	3	42	32	6	1	0	1	3	0	0	1	1	0	0	0	0
Otu23059	Planctomycetes	Planctomycetia	Planctomycetales	Planctomycetaceae	Gimesia	20	0	0	2	1	0	0	0	0	0	0	0	0	0	0	0
Otu23023	Planctomycetes	Planctomycetia	Planctomycetales	Planctomycetaceae	Blastopirellula	2	4	13	6	0	0	1	0	0	0	0	0	0	0	0	0
Otu55852	unclassified	unclassified	unclassified	unclassified	unclassified	21	5	157	3	1	1	3	5	0	0	2	0	0	0	0	0
Otu97333	Parcubacteria	Parcubacteria_unclassified	Parcubacteria_unclassified	Parcubacteria_unclassified	Parcubacteria_genera_incertae_sedis	10	8	1	5	0	0	0	1	0	0	1	0	0	0	0	0
Otu10789	unclassified	unclassified	unclassified	unclassified	unclassified	0	61	0	0	0	1	2	0	0	0	1	0	0	0	0	0
Otu60126	unclassified	unclassified	unclassified	unclassified	unclassified	11	76	74	7	1	5	1	2	0	2	1	0	0	0	0	0
Otu16630	Planctomycetes	Planctomycetia	Planctomycetales	Planctomycetaceae	Blastopirellula	76	24	103	28	2	3	4	3	5	1	0	0	0	0	0	0
Otu45484	Bacteroidetes	Sphingobacteriia	Sphingobacteriales	Rhodothermaceae	Rubrivirga	7	6	21	61	1	0	0	4	4	2	0	0	0	0	0	0
Otu92782	Actinobacteria	Actinobacteria	unclassified	unclassified	unclassified	8	26	180	2	0	8	1	2	0	1	0	0	0	0	0	0
Otu105125	Candidatus Saccharibacteria	Candidatus Saccharibacteria_unclassified	Candidatus Saccharibacteria_unclassified	Candidatus Saccharibacteria_unclassified	Saccharibacteria_genera_incertae_sedis	6	0	14	6	1	0	0	0	0	0	0	0	0	0	0	0
Otu92789	Actinobacteria	Actinobacteria	Nitriliruptorales	Nitriliruptoraceae	Nitriliruptor	192	11	323	183	9	15	6	7	21	2	0	0	0	0	0	0
Otu102208	Firmicutes	unclassified	unclassified	unclassified	unclassified	16	5	6	17	0	0	0	2	1	0	0	0	0	0	0	0
Otu586	Proteobacteria	Gammaproteobacteria	unclassified	unclassified	unclassified	380	222	88	3	12	18	0	7	22	18	2	0	0	0	0	0
Otu23014	Planctomycetes	Planctomycetia	Planctomycetales	Planctomycetaceae	unclassified	69	2	24	14	2	1	1	1	0	0	0	1	0	0	0	0
Otu94952	Actinobacteria	Actinobacteria	Nitriliruptorales	Nitriliruptoraceae	Nitriliruptor	1	13	1	33	0	0	0	2	1	1	0	1	0	0	0	0
Otu5212	Acidobacteria	Acidobacteria_Gp10	Acidobacteria_Gp10_unclassified	Acidobacteria_Gp10_unclassified	Gp10	13	5	6	44	1	0	0	2	1	0	1	0	0	0	0	0
Otu105031	Candidatus Saccharibacteria	Candidatus Saccharibacteria_unclassified	Candidatus Saccharibacteria_unclassified	Candidatus Saccharibacteria_unclassified	Saccharibacteria_genera_incertae_sedis	7	0	0	23	0	0	0	1	0	0	0	0	0	0	0	0
Otu112894	Planctomycetes	Phycisphaerae	Phycisphaerales	Phycisphaeraceae	Phycisphaera	12	22	0	15	2	0	0	0	0	0	0	0	0	0	0	0
Otu104985	Planctomycetes	Phycisphaerae	Phycisphaerales	Phycisphaeraceae	Phycisphaera	35	11	10	17	1	0	1	1	3	0	0	1	0	0	0	0
Otu105077	Planctomycetes	Planctomycetia	Planctomycetales	Planctomycetaceae	Blastopirellula	11	0	2	17	1	0	0	0	0	1	0	0	0	0	0	0
Otu109297	Planctomycetes	Phycisphaerae	Phycisphaerales	Phycisphaeraceae	Phycisphaera	43	10	9	11	2	0	1	0	0	1	0	0	0	0	0	0
Otu105205	Proteobacteria	Alphaproteobacteria	Rhodospirillales	Rhodospirillaceae	Magnetospira	0	28	23	0	1	1	0	0	0	0	1	0	0	0	0	0
Otu23037	Planctomycetes	Planctomycetia	Planctomycetales	Planctomycetaceae	Rhodopirellula	56	1	8	13	0	2	1	0	4	2	1	0	0	0	0	0
Otu99661	Chloroflexi	Thermomicrobia	Sphaerobacterales	Sphaerobacteraceae	Nitrolancea	1	4	8	18	0	0	0	1	1	0	0	1	0	0	0	0
Otu104954	Actinobacteria	Actinobacteria	Acidimicrobiales	Acidimicrobineae_incertae_sedis	Aciditerrimonas	16	1	55	5	0	1	0	2	0	2	0	0	0	0	0	0
Otu4869	Acidobacteria	Acidobacteria_Gp10	Acidobacteria_Gp10_unclassified	Acidobacteria_Gp10_unclassified	Gp10	171	32	2	84	1	3	4	4	5	0	0	0	0	0	0	0
Otu94848	Actinobacteria	Actinobacteria	unclassified	unclassified	unclassified	108	13	195	8	3	9	1	0	0	9	1	0	0	0	0	0
Otu19238	Planctomycetes	Planctomycetia	Planctomycetales	Planctomycetaceae	Blastopirellula	3	4	18	10	0	0	0	1	0	0	0	0	0	0	0	0
Otu36983	Bacteroidetes	Cytophagia	Cytophagales	Flammeovirgaceae	Nafulsella	69	101	117	482	2	19	7	0	70	5	3	0	0	0	0	0
Otu4916	Proteobacteria	Gammaproteobacteria	Oceanospirillales	Halomonadaceae	Halomonas	2	0	12	53	0	0	2	0	0	0	0	0	0	0	0	0
Otu45442	Bacteroidetes	Cytophagia	Cytophagales	Flammeovirgaceae	Nafulsella	35	51	112	221	5	5	2	4	1	3	0	0	0	0	0	0
Otu104883	Actinobacteria	Actinobacteria	Acidimicrobiales	Iamiaceae	Aquihabitans	4	2	0	162	4	0	0	2	2	0	0	1	0	0	0	0
Otu50758	Bacteroidetes	Flavobacteriia	Flavobacteriales	Flavobacteriaceae	unclassified	0	0	0	12	0	0	0	0	0	0	0	0	0	0	0	0
Otu92784	Actinobacteria	Actinobacteria	Euzebyales	Euzebyaceae	Euzebya	665	25	1565	471	19	31	17	28	46	10	5	3	0	0	0	0
Otu5450	Proteobacteria	Gammaproteobacteria	Oceanospirillales	Oceanospirillales_incertae_sedis	Pseudohongiella	1	3	1	7	0	0	0	0	0	0	0	0	0	0	0	0
Otu5021	Proteobacteria	Gammaproteobacteria	Alteromonadales	Alteromonadales_incertae_sedis	Teredinibacter	1	1	37	3	0	1	0	0	0	0	0	0	0	0	0	0
Otu109022	Proteobacteria	Alphaproteobacteria	Rhizobiales	Phyllobacteriaceae	Mesorhizobium	267	1	11	1	0	9	0	0	8	4	0	9	0	4	1	0
Otu105283	unclassified	unclassified	unclassified	unclassified	unclassified	2	1	6	4	0	0	0	0	0	0	0	0	0	0	0	0
Otu49057	Bacteroidetes	Flavobacteriia	Flavobacteriales	Flavobacteriaceae	Gillisia	0	0	5	9	0	0	0	0	0	0	0	0	0	0	0	0
Otu88429	Actinobacteria	Actinobacteria	Actinomycetales	Nocardioidaceae	Nocardioides	1	0	0	13	0	0	0	0	0	0	0	0	0	0	0	0
Otu94846	Actinobacteria	Actinobacteria	Nitriliruptorales	Nitriliruptoraceae	Nitriliruptor	4	4	174	2	0	1	2	2	2	1	0	0	0	0	0	0
Otu45567	Planctomycetes	Planctomycetia	Planctomycetales	Planctomycetaceae	Singulisphaera	6	3	3	2	0	0	0	0	0	0	0	0	0	0	0	0
Otu105083	Chloroflexi	Anaerolineae	Anaerolineales	Anaerolineaceae	unclassified	2	6	5	1	0	0	0	0	0	0	0	0	0	0	0	0
Otu4894	Verrucomicrobia	Subdivision3	Subdivision3_unclassified	Subdivision3_unclassified	Subdivision3_genera_incertae_sedis	3	0	12	0	0	0	0	0	0	0	0	0	0	0	0	0
Otu14320	Proteobacteria	Gammaproteobacteria	Chromatiales	unclassified	unclassified	0	1	12	2	0	0	0	0	0	0	0	0	0	0	0	0
Otu104967	unclassified	unclassified	unclassified	unclassified	unclassified	45	0	1	4	0	0	0	1	0	0	0	0	0	0	0	0
Otu45587	Bacteroidetes	Cytophagia	Cytophagales	Flammeovirgaceae	Nafulsella	1	13	0	1	0	0	0	0	0	0	0	0	0	0	0	0
Otu678	Proteobacteria	Deltaproteobacteria	Myxococcales	unclassified	unclassified	0	15	0	0	0	0	0	0	0	0	0	0	0	0	0	0
Otu1929	Planctomycetes	Planctomycetia	Candidatus Brocadiales	Candidatus Brocadiaceae	unclassified	16	0	0	0	0	0	0	0	0	0	0	0	0	0	0	0
Otu18	unclassified	unclassified	unclassified	unclassified	unclassified	41	134	52	0	0	0	0	6	0	0	0	0	0	0	0	0
Otu43200	Bacteroidetes	Sphingobacteriia	Sphingobacteriales	Rhodothermaceae	unclassified	0	0	0	17	0	0	0	0	0	0	0	0	0	0	0	0
Otu613	unclassified	unclassified	unclassified	unclassified	unclassified	3	0	4	10	0	0	0	0	0	0	0	0	0	0	0	0
Otu45497	Bacteroidetes	Cytophagia	Cytophagales	Flammeovirgaceae	Nafulsella	2	3	49	5	0	0	1	0	0	1	0	0	0	0	0	0
Otu11108	Verrucomicrobia	Opitutae	Opitutales	Opitutaceae	Alterococcus	10	0	2	5	0	0	0	0	0	0	0	0	0	0	0	0
Otu37385	Actinobacteria	Actinobacteria	Actinomycetales	Micromonosporaceae	unclassified	12	0	5	0	0	0	0	0	0	0	0	0	0	0	0	0
Otu5149	unclassified	unclassified	unclassified	unclassified	unclassified	17	0	0	0	0	0	0	0	0	0	0	0	0	0	0	0
Otu30037	Bacteroidetes	Sphingobacteriia	Sphingobacteriales	unclassified	unclassified	16	0	2	0	0	0	0	0	0	0	0	0	0	0	0	0
Otu8868	Acidobacteria	Acidobacteria_Gp7	Acidobacteria_Gp7_unclassified	Acidobacteria_Gp7_unclassified	Gp7	17	0	1	0	0	0	0	0	0	0	0	0	0	0	0	0
Otu118123	Proteobacteria	Alphaproteobacteria	Rhizobiales	Phyllobacteriaceae	Mesorhizobium	18	0	0	0	0	0	0	0	0	0	0	0	0	0	0	0
Otu45568	Bacteroidetes	Cytophagia	Cytophagales	Flammeovirgaceae	Roseivirga	1	5	3	9	0	0	0	0	0	0	0	0	0	0	0	0
Otu86254	unclassified	unclassified	unclassified	unclassified	unclassified	99	0	5	0	1	0	1	0	2	0	0	0	0	0	0	0
Otu6100	Proteobacteria	Gammaproteobacteria	unclassified	unclassified	unclassified	12	6	0	0	0	0	0	0	0	0	0	0	0	0	0	0
Otu116923	Actinobacteria	Actinobacteria	unclassified	unclassified	unclassified	30	2	31	1	0	0	1	0	1	1	0	1	0	0	0	0
Otu92823	unclassified	unclassified	unclassified	unclassified	unclassified	5	11	0	2	0	0	0	0	0	0	0	0	0	0	0	0
Otu95093	Actinobacteria	Actinobacteria	unclassified	unclassified	unclassified	12	0	38	15	1	0	0	0	3	0	0	1	0	1	0	0
Otu104824	Proteobacteria	Alphaproteobacteria	Rhizobiales	Phyllobacteriaceae	Mesorhizobium	604	197	0	0	1	7	7	1	4	6	46	3	0	9	0	1
Otu86241	Actinobacteria	Actinobacteria	Actinomycetales	Streptomycetaceae	unclassified	1	12	6	1	0	0	0	0	0	0	0	0	0	0	0	0
Otu29847	Bacteroidetes	Flavobacteriia	Flavobacteriales	Flavobacteriaceae	unclassified	30	135	233	1159	8	1	16	5	5	11	0	7	0	0	0	0
Otu37379	Bacteroidetes	Sphingobacteriia	Sphingobacteriales	Chitinophagaceae	Gracilimonas	11	0	8	2	0	0	0	0	0	0	0	0	0	0	0	0
Otu166216	unclassified	unclassified	unclassified	unclassified	unclassified	3	11	2	5	0	0	0	0	0	0	0	0	0	0	0	0
Otu569	unclassified	unclassified	unclassified	unclassified	unclassified	351	0	0	4	2	0	1	4	5	0	0	0	0	0	0	0
Otu10919	Proteobacteria	Deltaproteobacteria	Myxococcales	Phaselicystidaceae	Phaselicystis	12	0	0	10	0	0	0	0	0	0	0	0	0	0	0	0
Otu97475	Parcubacteria	Parcubacteria_unclassified	Parcubacteria_unclassified	Parcubacteria_unclassified	Parcubacteria_genera_incertae_sedis	18	0	0	4	0	0	0	0	0	0	0	0	0	0	0	0
Otu102192	Parcubacteria	Parcubacteria_unclassified	Parcubacteria_unclassified	Parcubacteria_unclassified	Parcubacteria_genera_incertae_sedis	0	21	0	0	0	0	0	0	0	0	0	0	0	0	0	0
Otu104779	Acidobacteria	Acidobacteria_Gp21	Acidobacteria_Gp21_unclassified	Acidobacteria_Gp21_unclassified	Gp21	0	0	3	21	0	0	0	0	0	0	0	0	0	0	0	0
Otu43592	Bacteroidetes	Sphingobacteriia	Sphingobacteriales	Chitinophagaceae	Gracilimonas	0	22	0	1	0	0	0	0	0	0	0	0	0	0	0	0
Otu109133	Proteobacteria	Alphaproteobacteria	Rhizobiales	Phyllobacteriaceae	Lentilitoribacter	10	5	0	9	0	0	0	0	0	0	1	0	0	0	0	0
Otu5191	Actinobacteria	Thermoleophilia	Thermoleophilales	Thermoleophilaceae	Thermoleophilum	6	1	12	6	0	0	0	0	0	0	0	0	0	0	0	0
Otu50408	Bacteroidetes	Cytophagia	Cytophagales	Cytophagaceae	Pontibacter	4	17	3	0	0	0	0	0	0	0	0	0	0	0	0	0
Otu109769	Deinococcus-Thermus	Deinococci	Deinococcales	Trueperaceae	Truepera	5	17	0	2	0	0	0	0	0	0	0	0	0	0	0	0
Otu109047	Proteobacteria	Deltaproteobacteria	unclassified	unclassified	unclassified	17	1	0	7	0	0	0	0	1	0	0	0	0	0	0	0
Otu94867	Actinobacteria	Actinobacteria	unclassified	unclassified	unclassified	25	0	0	0	0	0	0	0	0	0	0	0	0	0	0	0
Otu45489	Bacteroidetes	Cytophagia	Cytophagales	Flammeovirgaceae	Nafulsella	15	14	51	5	0	1	0	0	0	0	0	0	0	1	0	0
Otu108789	Proteobacteria	Alphaproteobacteria	Rhizobiales	Rhizobiales_incertae_sedis	Phreatobacter	100	48	1	0	0	1	1	0	2	2	3	2	0	2	0	0
Otu30055	Bacteroidetes	Sphingobacteriia	Sphingobacteriales	Sphingobacteriales_unclassified	Aliifodinibius	10	7	16	60	0	1	0	0	0	0	0	0	0	0	0	0
Otu5837	Proteobacteria	Deltaproteobacteria	Myxococcales	Haliangiaceae	Haliangium	9	8	7	4	0	0	0	0	0	0	0	0	0	0	0	0
Otu37253	Bacteroidetes	Sphingobacteriia	Sphingobacteriales	Sphingobacteriales_unclassified	unclassified	14	9	4	3	0	0	0	0	0	0	0	0	0	0	0	0
Otu50380	Bacteroidetes	Cytophagia	Cytophagales	Cytophagaceae	Pontibacter	29	0	0	3	0	0	0	0	0	0	0	0	0	0	0	0
Otu94907	Actinobacteria	Actinobacteria	Nitriliruptorales	Nitriliruptoraceae	Nitriliruptor	42	12	28	32	0	0	1	0	3	1	0	3	0	0	0	0
Otu45435	Bacteroidetes	Sphingobacteriia	Sphingobacteriales	Chitinophagaceae	Gracilimonas	0	1	35	0	0	0	0	0	3	0	0	0	0	0	0	0
Otu1592	unclassified	unclassified	unclassified	unclassified	unclassified	0	0	43	0	0	0	0	0	0	0	0	0	0	0	0	0
Otu104976	unclassified	unclassified	unclassified	unclassified	unclassified	2	37	0	2	0	0	0	0	0	0	0	0	0	0	0	0
Otu50097	Bacteroidetes	Flavobacteriia	Flavobacteriales	Flavobacteriaceae	Salinimicrobium	0	0	0	44	0	0	0	0	0	0	0	0	0	0	0	0
Otu99746	Chloroflexi	Thermomicrobia	Sphaerobacterales	Sphaerobacteraceae	Sphaerobacter	18	0	20	6	0	0	0	0	0	2	0	0	0	0	0	0
Otu5147	unclassified	unclassified	unclassified	unclassified	unclassified	12	9	19	8	0	0	0	0	0	1	0	0	0	0	0	0
Otu107609	Actinobacteria	Actinobacteria	unclassified	unclassified	unclassified	0	0	57	241	0	0	1	1	0	0	0	0	0	0	6	0
Otu102157	unclassified	unclassified	unclassified	unclassified	unclassified	38	0	14	1	0	0	0	0	0	0	0	0	0	0	0	0
Otu2363	Proteobacteria	Gammaproteobacteria	Chromatiales	unclassified	unclassified	30	23	1	0	0	0	0	0	0	0	0	0	0	0	0	0
Otu107852	Actinobacteria	Actinobacteria	unclassified	unclassified	unclassified	0	0	1	60	0	0	0	0	0	0	0	1	0	0	0	0
Otu36978	Bacteroidetes	Flavobacteriia	Flavobacteriales	Flavobacteriaceae	Gillisia	101	1	77	19	0	0	0	1	0	0	0	1	0	0	0	0
Otu64612	unclassified	unclassified	unclassified	unclassified	unclassified	16	20	34	2	0	0	0	0	0	0	0	0	0	0	0	0
Otu657	Actinobacteria	Thermoleophilia	Thermoleophilales	Thermoleophilaceae	Thermoleophilum	26	2	46	5	0	0	0	0	1	0	0	1	0	0	0	0
Otu104909	Candidatus Saccharibacteria	Candidatus Saccharibacteria_unclassified	Candidatus Saccharibacteria_unclassified	Candidatus Saccharibacteria_unclassified	Saccharibacteria_genera_incertae_sedis	0	1	0	92	0	0	0	0	0	0	0	0	0	0	0	0
Otu108824	Proteobacteria	Alphaproteobacteria	Rhizobiales	Bradyrhizobiaceae	Bosea	121	0	0	0	0	0	0	0	0	0	0	1	0	0	0	0
Otu456	unclassified	unclassified	unclassified	unclassified	unclassified	1	127	1	0	0	0	0	0	0	0	0	0	0	0	0	0
Otu104206	unclassified	unclassified	unclassified	unclassified	unclassified	0	0	137	4	0	0	0	0	0	0	0	0	0	0	0	0
Otu108608	Actinobacteria	Actinobacteria	unclassified	unclassified	unclassified	0	1	193	0	0	0	0	0	0	2	0	1	0	0	0	0
Otu104912	Proteobacteria	Alphaproteobacteria	Rhizobiales	Bradyrhizobiaceae	Bradyrhizobium	553	1	1	0	0	0	0	0	3	0	0	1	0	0	0	1
Depleted OTUs shared by rhizosphere and endosphere
Otu64624	unclassified	unclassified	unclassified	unclassified	unclassified	81	233	67	59	7	9	6	40	3	2	3	6	0	0	0	0
Otu557	unclassified	unclassified	unclassified	unclassified	unclassified	672	1158	177	408	96	31	72	135	65	15	17	13	0	0	0	1
Otu136	Planctomycetes	Planctomycetia	Planctomycetales	Planctomycetaceae	Rhodopirellula	136	11	55	49	7	11	1	15	14	6	0	1	0	0	0	0
Otu651	unclassified	unclassified	unclassified	unclassified	unclassified	118	154	36	132	26	4	2	30	46	1	3	8	0	0	0	0
Otu94847	Actinobacteria	Actinobacteria	Actinomycetales	unclassified	unclassified	193	22	205	184	15	22	6	35	14	10	0	6	0	0	0	0
Otu1718	Proteobacteria	Gammaproteobacteria	unclassified	unclassified	unclassified	170	19	8	27	9	0	6	14	5	0	0	1	0	0	0	0
Otu22993	Bacteroidetes	Cytophagia	Cytophagales	Cytophagaceae	Pontibacter	65	44	524	315	30	34	22	31	46	29	7	3	0	0	0	0
Otu92806	Actinobacteria	Actinobacteria	Nitriliruptorales	Nitriliruptoraceae	Nitriliruptor	9	11	56	33	3	4	3	3	2	0	1	1	0	0	0	0
Otu37062	Bacteroidetes	Sphingobacteriia	Sphingobacteriales	Chitinophagaceae	Gracilimonas	16	13	23	34	3	1	0	7	6	3	0	1	0	0	0	0
Otu97335	Actinobacteria	Actinobacteria	Acidimicrobiales	unclassified	unclassified	55	48	102	38	9	4	3	15	3	2	1	1	0	0	0	0
Otu94865	Actinobacteria	Actinobacteria	Euzebyales	Euzebyaceae	Euzebya	53	21	118	146	10	6	3	24	12	7	0	8	0	0	0	0
Otu716	unclassified	unclassified	unclassified	unclassified	unclassified	56	273	8	72	18	1	4	32	13	1	2	5	0	0	0	0
Otu64674	unclassified	unclassified	unclassified	unclassified	unclassified	23	4	27	4	2	0	0	5	1	0	0	0	1	0	0	0
Otu1667	Proteobacteria	Gammaproteobacteria	Alteromonadales	Alteromonadales_incertae_sedis	Teredinibacter	5	29	39	68	6	4	5	1	0	0	0	0	0	0	0	0
Otu102158	unclassified	unclassified	unclassified	unclassified	unclassified	38	14	35	41	4	1	2	8	10	1	1	4	0	0	0	0
Otu94866	Actinobacteria	Actinobacteria	Nitriliruptorales	Nitriliruptoraceae	Nitriliruptor	0	16	96	49	3	1	10	3	7	9	0	1	0	0	0	0
Otu29836	Bacteroidetes	Flavobacteriia	Flavobacteriales	Flavobacteriaceae	Gillisia	283	314	331	207	32	61	27	7	37	54	5	4	0	1	0	0
Otu30079	Bacteroidetes	unclassified	unclassified	unclassified	unclassified	24	3	4	7	0	0	1	3	3	0	1	1	0	0	0	0
Otu97380	Acidobacteria	Acidobacteria_Gp21	Acidobacteria_Gp21_unclassified	Acidobacteria_Gp21_unclassified	Gp21	14	20	34	11	3	0	1	5	21	1	2	3	0	0	0	0
Otu94888	unclassified	unclassified	unclassified	unclassified	unclassified	18	11	3	13	2	0	0	3	3	0	0	5	0	0	0	0
Otu64696	unclassified	unclassified	unclassified	unclassified	unclassified	19	27	1	23	0	0	0	8	3	0	2	4	0	0	0	0
Otu105107	Planctomycetes	unclassified	unclassified	unclassified	unclassified	15	6	0	17	0	0	0	4	6	0	0	0	0	0	0	0
Otu105051	Proteobacteria	Alphaproteobacteria	unclassified	unclassified	unclassified	19	13	9	5	5	0	0	0	2	0	0	0	0	0	0	0
Otu4987	Proteobacteria	Gammaproteobacteria	Alteromonadales	Alteromonadaceae	Marinimicrobium	12	43	1	1	2	3	1	0	4	2	0	0	0	0	0	0
Otu29864	Bacteroidetes	Sphingobacteriia	Sphingobacteriales	Saprospiraceae	unclassified	209	38	12	161	19	3	6	19	9	0	2	1	0	0	0	0
Otu51080	Bacteroidetes	Sphingobacteriia	Sphingobacteriales	Rhodothermaceae	Rubrivirga	13	15	3	97	7	1	0	6	7	1	1	4	1	0	0	0
Otu109059	Proteobacteria	Alphaproteobacteria	unclassified	unclassified	unclassified	17	7	9	8	1	0	1	2	2	0	0	0	0	0	0	0
Otu108934	Planctomycetes	Phycisphaerae	Phycisphaerales	Phycisphaeraceae	Phycisphaera	30	21	22	8	2	3	2	1	2	0	0	0	0	0	0	0
Otu104958	Proteobacteria	Alphaproteobacteria	Rhizobiales	Rhodobiaceae	unclassified	129	72	33	66	5	4	5	18	16	0	2	5	0	0	0	0
Otu1796	Proteobacteria	Gammaproteobacteria	Chromatiales	unclassified	unclassified	50	22	18	21	3	0	0	9	17	3	1	7	0	0	0	0
Otu645	unclassified	unclassified	unclassified	unclassified	unclassified	10	5	29	0	0	0	2	2	0	0	1	0	0	0	0	0
Otu568	unclassified	unclassified	unclassified	unclassified	unclassified	174	75	42	48	16	4	5	11	11	2	4	5	0	0	0	0
Otu108948	Proteobacteria	Alphaproteobacteria	Rhodospirillales	Rhodospirillaceae	unclassified	32	7	0	2	1	0	0	3	2	1	0	3	0	0	0	0
Otu615	Proteobacteria	Deltaproteobacteria	unclassified	unclassified	unclassified	99	141	127	104	9	3	3	35	5	0	1	10	0	0	0	0
Otu105335	Actinobacteria	Actinobacteria	Acidimicrobiales	Iamiaceae	Aquihabitans	2	8	7	7	0	1	0	1	9	1	0	2	0	0	0	0
Otu104937	unclassified	unclassified	unclassified	unclassified	unclassified	61	17	15	41	5	1	2	5	8	2	0	3	0	0	0	0
Otu10846	Proteobacteria	Deltaproteobacteria	Myxococcales	Haliangiaceae	Haliangium	2	21	0	0	2	0	0	0	2	0	0	0	0	0	0	0
Otu5090	Hydrogenedentes	Hydrogenedentes_unclassified	Hydrogenedentes_unclassified	Hydrogenedentes_unclassified	Candidatus Hydrogenedens	18	11	2	4	2	0	1	0	5	0	0	0	1	0	0	0
Otu92805	Actinobacteria	Actinobacteria	unclassified	unclassified	unclassified	33	10	32	48	1	3	3	4	9	5	0	3	0	0	0	0
Otu94853	Actinobacteria	Actinobacteria	Nitriliruptorales	Nitriliruptoraceae	Nitriliruptor	77	24	268	158	9	9	15	15	17	11	3	3	0	0	0	1
Otu2066	unclassified	unclassified	unclassified	unclassified	unclassified	11	5	3	6	1	1	0	0	7	0	0	0	0	0	0	0
Otu99657	Proteobacteria	Deltaproteobacteria	Bradymonadales	Bradymonadaceae	Bradymonas	21	7	5	23	3	2	0	0	2	0	0	0	0	0	0	0
Otu29863	Bacteroidetes	Sphingobacteriia	Sphingobacteriales	Chitinophagaceae	Gracilimonas	19	17	1	7	0	0	0	4	0	0	0	0	0	0	0	0
Otu1733	unclassified	unclassified	unclassified	unclassified	unclassified	16	80	0	6	2	0	1	7	3	0	0	1	0	0	0	0
Otu5213	unclassified	unclassified	unclassified	unclassified	unclassified	13	5	10	7	1	0	0	2	0	1	0	0	0	0	0	0
Otu105044	Candidatus Saccharibacteria	Candidatus Saccharibacteria_unclassified	Candidatus Saccharibacteria_unclassified	Candidatus Saccharibacteria_unclassified	Saccharibacteria_genera_incertae_sedis	4	2	0	19	2	0	0	0	1	0	0	0	0	0	0	0
Otu443	unclassified	unclassified	unclassified	unclassified	unclassified	0	38	93	0	0	1	6	4	0	0	3	0	0	0	0	0
Otu641	unclassified	unclassified	unclassified	unclassified	unclassified	74	125	0	45	11	0	2	11	5	0	1	2	0	0	0	1
Otu94922	Actinobacteria	Actinobacteria	Euzebyales	Euzebyaceae	Euzebya	20	10	18	23	1	1	2	2	4	0	0	1	0	0	0	0
Otu94849	Actinobacteria	Actinobacteria	Nitriliruptorales	Nitriliruptoraceae	Nitriliruptor	128	21	270	116	19	5	4	22	26	7	2	4	0	0	0	0
Otu92810	Actinobacteria	Actinobacteria	Nitriliruptorales	Nitriliruptoraceae	Nitriliruptor	460	123	206	84	41	3	13	24	28	3	3	10	0	0	0	0
Otu102153	Planctomycetes	Planctomycetia	Planctomycetales	Planctomycetaceae	unclassified	14	40	0	4	0	0	1	4	0	0	0	3	0	0	0	0
Otu5112	Proteobacteria	Gammaproteobacteria	Pseudomonadales	Pseudomonadaceae	Pseudomonas	23	2	32	5	3	0	2	0	0	1	0	0	0	0	0	0
Otu105330	Planctomycetes	Planctomycetia	Planctomycetales	Planctomycetaceae	Gemmata	4	15	5	3	1	0	1	0	0	0	0	0	0	0	0	0
Otu407	Proteobacteria	Gammaproteobacteria	unclassified	unclassified	unclassified	327	8	0	1	29	1	0	2	41	0	0	0	0	0	0	0
Otu5164	Proteobacteria	Gammaproteobacteria	Chromatiales	unclassified	unclassified	18	2	2	16	2	1	0	0	13	0	0	2	0	0	0	0
Otu108774	Proteobacteria	Alphaproteobacteria	Caulobacterales	Caulobacteraceae	Phenylobacterium	341	9	28	5	7	20	2	4	46	14	19	19	1	9	1	0
Otu105076	unclassified	unclassified	unclassified	unclassified	unclassified	2	1	5	19	0	0	0	2	1	2	0	1	0	0	0	0
Otu92812	unclassified	unclassified	unclassified	unclassified	unclassified	56	75	6	26	3	0	5	6	6	4	6	5	0	0	0	0
Otu10849	Verrucomicrobia	Opitutae	Puniceicoccales	Puniceicoccaceae	Pelagicoccus	12	24	16	17	2	0	0	4	4	0	0	0	0	0	0	0
Otu105007	Chloroflexi	Caldilineae	Caldilineales	Caldilineaceae	Litorilinea	10	11	6	12	2	0	1	0	0	0	0	0	0	0	0	0
Otu45490	Bacteroidetes	Cytophagia	Cytophagales	Cytophagaceae	Pontibacter	22	9	54	13	2	5	0	1	4	2	0	0	0	0	0	0
Otu5053	Chlamydiae	Chlamydiia	Chlamydiales	Simkaniaceae	Simkania	13	0	27	2	0	0	2	1	0	0	1	0	0	1	0	0
Otu97370	unclassified	unclassified	unclassified	unclassified	unclassified	22	40	3	16	3	0	0	4	5	0	0	0	0	0	0	0
Otu1849	unclassified	unclassified	unclassified	unclassified	unclassified	25	1	3	0	1	0	1	0	0	0	0	0	0	0	0	0
Otu108944	unclassified	unclassified	unclassified	unclassified	unclassified	9	0	15	4	1	0	0	1	0	0	0	2	0	0	0	0
Otu108997	Proteobacteria	Deltaproteobacteria	Bdellovibrionales	Bdellovibrionaceae	Bdellovibrio	18	0	0	10	0	0	0	2	0	0	0	1	0	0	0	0
Otu102238	unclassified	unclassified	unclassified	unclassified	unclassified	20	2	19	25	0	1	1	3	1	0	0	0	0	0	0	0
Otu29995	Bacteroidetes	Sphingobacteriia	Sphingobacteriales	Sphingobacteriales_unclassified	Aliifodinibius	31	38	56	5	0	8	1	1	11	16	0	0	0	0	0	0
Otu36947	Bacteroidetes	Sphingobacteriia	Sphingobacteriales	Chitinophagaceae	Gracilimonas	93	62	132	101	8	12	2	10	26	11	0	0	0	0	0	0
Otu60115	unclassified	unclassified	unclassified	unclassified	unclassified	3	26	7	38	3	0	0	3	0	0	0	4	0	0	0	0
Otu478	unclassified	unclassified	unclassified	unclassified	unclassified	59	79	35	90	8	4	1	9	17	0	0	2	0	0	0	0
Otu102104	Actinobacteria	Actinobacteria	Acidimicrobiales	unclassified	unclassified	329	380	132	211	13	6	14	55	8	0	1	7	0	0	0	0
Otu29846	Bacteroidetes	Sphingobacteriia	Sphingobacteriales	Chitinophagaceae	Gracilimonas	118	196	290	42	19	17	4	13	78	1	5	0	16	0	0	0
Otu30004	Bacteroidetes	Sphingobacteriia	Sphingobacteriales	Saprospiraceae	Portibacter	22	20	45	4	0	3	0	4	0	0	0	2	0	0	0	0
Otu45525	Bacteroidetes	Cytophagia	Cytophagales	Flammeovirgaceae	Marivirga	18	9	10	17	0	0	0	4	0	1	0	0	0	0	0	0
Otu5530	Proteobacteria	Gammaproteobacteria	Chromatiales	Ectothiorhodospiraceae	unclassified	0	1	6	12	0	0	1	0	0	0	0	0	0	0	0	0
Otu1720	Proteobacteria	Deltaproteobacteria	Desulfovibrionales	unclassified	unclassified	1	16	0	0	0	0	0	1	0	0	0	1	0	0	0	0
Otu123729	Actinobacteria	Actinobacteria	unclassified	unclassified	unclassified	0	0	18	0	1	0	0	0	0	0	1	0	0	0	0	0
Otu109023	Proteobacteria	Alphaproteobacteria	Sphingomonadales	Erythrobacteraceae	Erythrobacter	2	0	16	0	1	0	0	0	13	1	0	0	0	0	0	0
Otu10965	Verrucomicrobia	Opitutae	Puniceicoccales	Puniceicoccaceae	Pelagicoccus	3	2	1	12	0	0	0	1	0	0	0	0	0	0	0	0
Otu114258	Planctomycetes	Phycisphaerae	Phycisphaerales	Phycisphaeraceae	Phycisphaera	12	3	0	4	0	0	1	0	0	0	0	0	0	0	0	0
Otu2009	Hydrogenedentes	Hydrogenedentes_unclassified	Hydrogenedentes_unclassified	Hydrogenedentes_unclassified	Candidatus Hydrogenedens	10	2	0	6	0	0	0	1	0	0	0	0	0	0	0	0
Otu30011	unclassified	unclassified	unclassified	unclassified	unclassified	7	22	5	8	1	0	0	2	0	0	0	0	0	0	0	0
Otu10882	Verrucomicrobia	Opitutae	Puniceicoccales	Puniceicoccaceae	Pelagicoccus	4	0	1	26	1	0	0	1	2	0	0	1	0	0	0	0
Otu29865	Bacteroidetes	Flavobacteriia	Flavobacteriales	Flavobacteriaceae	unclassified	785	215	421	1458	90	76	17	38	164	40	5	4	0	2	0	0
Otu5062	Proteobacteria	Gammaproteobacteria	unclassified	unclassified	unclassified	37	11	13	9	2	0	1	2	3	0	0	2	0	0	0	0
Otu108153	Actinobacteria	Actinobacteria	unclassified	unclassified	unclassified	4	4	2	9	0	1	0	0	1	0	1	1	0	0	0	0
Otu86233	Planctomycetes	Planctomycetia	Planctomycetales	Planctomycetaceae	Planctomicrobium	12	0	1	6	0	0	0	1	0	0	0	0	0	0	0	0
Otu635	unclassified	unclassified	unclassified	unclassified	unclassified	20	36	14	14	4	0	1	1	10	2	0	4	0	0	0	0
Otu105189	Planctomycetes	Phycisphaerae	Phycisphaerales	Phycisphaeraceae	Phycisphaera	2	5	2	10	1	0	0	0	0	0	0	0	0	0	0	0
Otu114232	unclassified	unclassified	unclassified	unclassified	unclassified	13	12	28	5	4	0	0	0	0	0	4	9	0	0	0	0
Otu23001	Bacteroidetes	Sphingobacteriia	Sphingobacteriales	Rhodothermaceae	unclassified	268	51	60	179	14	2	7	18	24	2	5	10	0	0	0	0
Otu620	Proteobacteria	Deltaproteobacteria	Deltaproteobacteria_incertae_sedis	Deltaproteobacteria_incertae_sedis_unclassified	Deferrisoma	7	77	8	1	6	0	0	1	2	0	0	0	0	0	0	0
Otu94868	Actinobacteria	Actinobacteria	Euzebyales	Euzebyaceae	Euzebya	43	9	7	2	1	2	0	1	0	1	1	0	0	0	0	0
Otu94874	Actinobacteria	Actinobacteria	Nitriliruptorales	Nitriliruptoraceae	Nitriliruptor	30	43	22	7	3	0	2	2	2	0	0	0	0	0	0	0
Otu102300	Firmicutes	Clostridia	unclassified	unclassified	unclassified	8	0	5	8	0	0	1	0	1	0	1	0	0	0	0	0
Otu37252	Bacteroidetes	Sphingobacteriia	Sphingobacteriales	Chitinophagaceae	Balneola	5	14	0	0	1	0	0	0	0	0	0	0	0	0	0	0
Otu102255	Actinobacteria	Actinobacteria	Acidimicrobiales	unclassified	unclassified	10	2	7	2	0	0	1	0	2	0	0	0	0	0	0	0
Otu37270	Bacteroidetes	Flavobacteriia	Flavobacteriales	Flavobacteriaceae	Salinimicrobium	1	5	10	31	3	0	0	0	3	0	0	0	0	0	0	0
Otu1717	Acidobacteria	Acidobacteria_Gp26	Acidobacteria_Gp26_unclassified	Acidobacteria_Gp26_unclassified	Gp26	96	24	90	114	4	0	2	17	4	0	0	4	0	0	0	0
Otu1666	Proteobacteria	Gammaproteobacteria	Alteromonadales	Alteromonadaceae	Marinobacter	165	47	14	2	6	6	0	4	6	1	2	3	0	1	0	0
Otu37555	Bacteroidetes	Flavobacteriia	Flavobacteriales	Flavobacteriaceae	unclassified	1	7	6	6	1	0	0	0	0	0	0	0	0	0	0	0
Otu5095	Proteobacteria	Deltaproteobacteria	Myxococcales	Phaselicystidaceae	Phaselicystis	20	28	10	7	1	0	2	1	3	0	1	1	0	0	0	0
Otu36968	Bacteroidetes	Sphingobacteriia	Sphingobacteriales	Chitinophagaceae	unclassified	31	7	21	18	1	1	0	3	6	0	0	0	2	0	0	0
Otu109012	Proteobacteria	Alphaproteobacteria	Rhizobiales	unclassified	unclassified	16	10	3	5	0	0	0	2	1	0	0	0	0	0	0	0
Otu108054	Actinobacteria	Actinobacteria	unclassified	unclassified	unclassified	0	0	1	20	1	0	0	0	0	0	0	0	0	0	0	0
Otu772	unclassified	unclassified	unclassified	unclassified	unclassified	7	9	19	1	0	1	0	1	0	8	1	5	0	0	0	0
Otu4982	Proteobacteria	Gammaproteobacteria	Oceanospirillales	Oceanospirillales_incertae_sedis	Pseudohongiella	4	7	32	9	0	0	1	2	1	0	0	0	0	0	0	0
Otu104903	Candidatus Saccharibacteria	Candidatus Saccharibacteria_unclassified	Candidatus Saccharibacteria_unclassified	Candidatus Saccharibacteria_unclassified	Saccharibacteria_genera_incertae_sedis	0	97	1	9	0	2	1	4	0	0	0	2	0	0	0	0
Otu36932	Bacteroidetes	Sphingobacteriia	Sphingobacteriales	Chitinophagaceae	Gracilimonas	79	71	8	7	1	4	0	6	4	1	5	1	0	0	0	0
Otu109293	Proteobacteria	Deltaproteobacteria	Bdellovibrionales	Bdellovibrionaceae	Vampirovibrio	7	5	5	4	1	0	0	0	0	0	0	0	0	0	0	0
Otu10889	Verrucomicrobia	Subdivision3	Subdivision3_unclassified	Subdivision3_unclassified	Subdivision3_genera_incertae_sedis	13	7	8	8	0	0	0	2	0	0	0	1	0	0	0	0
Otu10879	Verrucomicrobia	Opitutae	Puniceicoccales	Puniceicoccaceae	Pelagicoccus	1	14	2	4	0	0	0	1	0	0	0	1	0	0	0	0
Otu37088	Bacteroidetes	Sphingobacteriia	Sphingobacteriales	Sphingobacteriales_unclassified	Aliifodinibius	0	9	14	0	0	0	1	0	0	1	0	0	0	0	0	0
Otu592	Proteobacteria	unclassified	unclassified	unclassified	unclassified	3	42	32	6	1	0	1	3	0	0	1	1	0	0	0	0
Otu23059	Planctomycetes	Planctomycetia	Planctomycetales	Planctomycetaceae	Gimesia	20	0	0	2	1	0	0	0	0	0	0	0	0	0	0	0
Otu23023	Planctomycetes	Planctomycetia	Planctomycetales	Planctomycetaceae	Blastopirellula	2	4	13	6	0	0	1	0	0	0	0	0	0	0	0	0
Otu109091	Proteobacteria	Alphaproteobacteria	Rhodobacterales	Rhodobacteraceae	unclassified	4	6	12	3	0	0	1	0	2	0	0	2	0	0	0	0
Otu94964	Actinobacteria	Actinobacteria	Nitriliruptorales	Nitriliruptoraceae	Nitriliruptor	5	7	10	2	0	0	0	1	0	0	0	1	0	0	0	0
Otu10902	Proteobacteria	Deltaproteobacteria	Myxococcales	Haliangiaceae	Haliangium	11	1	4	9	0	1	0	0	2	0	0	1	0	0	0	0
Otu55852	unclassified	unclassified	unclassified	unclassified	unclassified	21	5	157	3	1	1	3	5	0	0	2	0	0	0	0	0
Otu97333	Parcubacteria	Parcubacteria_unclassified	Parcubacteria_unclassified	Parcubacteria_unclassified	Parcubacteria_genera_incertae_sedis	10	8	1	5	0	0	0	1	0	0	1	0	0	0	0	0
Otu10842	Verrucomicrobia	Opitutae	Opitutales	Opitutaceae	unclassified	5	10	10	18	1	0	1	0	10	2	2	0	1	0	0	0
Otu10789	unclassified	unclassified	unclassified	unclassified	unclassified	0	61	0	0	0	1	2	0	0	0	1	0	0	0	0	0
Otu60126	unclassified	unclassified	unclassified	unclassified	unclassified	11	76	74	7	1	5	1	2	0	2	1	0	0	0	0	0
Otu16630	Planctomycetes	Planctomycetia	Planctomycetales	Planctomycetaceae	Blastopirellula	76	24	103	28	2	3	4	3	5	1	0	0	0	0	0	0
Otu5444	Proteobacteria	Gammaproteobacteria	unclassified	unclassified	unclassified	10	3	6	6	1	0	0	0	3	1	0	0	0	0	0	0
Otu45484	Bacteroidetes	Sphingobacteriia	Sphingobacteriales	Rhodothermaceae	Rubrivirga	7	6	21	61	1	0	0	4	4	2	0	0	0	0	0	0
Otu92782	Actinobacteria	Actinobacteria	unclassified	unclassified	unclassified	8	26	180	2	0	8	1	2	0	1	0	0	0	0	0	0
Otu102244	unclassified	unclassified	unclassified	unclassified	unclassified	10	6	5	6	0	0	1	0	4	1	2	1	0	0	0	0
Otu105125	Candidatus Saccharibacteria	Candidatus Saccharibacteria_unclassified	Candidatus Saccharibacteria_unclassified	Candidatus Saccharibacteria_unclassified	Saccharibacteria_genera_incertae_sedis	6	0	14	6	1	0	0	0	0	0	0	0	0	0	0	0
Otu92789	Actinobacteria	Actinobacteria	Nitriliruptorales	Nitriliruptoraceae	Nitriliruptor	192	11	323	183	9	15	6	7	21	2	0	0	0	0	0	0
Otu105391	Actinobacteria	Actinobacteria	unclassified	unclassified	unclassified	0	0	23	5	0	0	1	0	2	0	0	0	0	0	0	0
Otu102208	Firmicutes	unclassified	unclassified	unclassified	unclassified	16	5	6	17	0	0	0	2	1	0	0	0	0	0	0	0
Otu586	Proteobacteria	Gammaproteobacteria	unclassified	unclassified	unclassified	380	222	88	3	12	18	0	7	22	18	2	0	0	0	0	0
Otu23014	Planctomycetes	Planctomycetia	Planctomycetales	Planctomycetaceae	unclassified	69	2	24	14	2	1	1	1	0	0	0	1	0	0	0	0
Otu94952	Actinobacteria	Actinobacteria	Nitriliruptorales	Nitriliruptoraceae	Nitriliruptor	1	13	1	33	0	0	0	2	1	1	0	1	0	0	0	0
Otu5212	Acidobacteria	Acidobacteria_Gp10	Acidobacteria_Gp10_unclassified	Acidobacteria_Gp10_unclassified	Gp10	13	5	6	44	1	0	0	2	1	0	1	0	0	0	0	0
Otu36930	Bacteroidetes	Sphingobacteriia	Sphingobacteriales	Chitinophagaceae	Gracilimonas	1	4	9	15	0	0	0	1	0	18	0	0	0	0	0	0
Otu105031	Candidatus Saccharibacteria	Candidatus Saccharibacteria_unclassified	Candidatus Saccharibacteria_unclassified	Candidatus Saccharibacteria_unclassified	Saccharibacteria_genera_incertae_sedis	7	0	0	23	0	0	0	1	0	0	0	0	0	0	0	0
Otu112894	Planctomycetes	Phycisphaerae	Phycisphaerales	Phycisphaeraceae	Phycisphaera	12	22	0	15	2	0	0	0	0	0	0	0	0	0	0	0
Otu104985	Planctomycetes	Phycisphaerae	Phycisphaerales	Phycisphaeraceae	Phycisphaera	35	11	10	17	1	0	1	1	3	0	0	1	0	0	0	0
Otu105077	Planctomycetes	Planctomycetia	Planctomycetales	Planctomycetaceae	Blastopirellula	11	0	2	17	1	0	0	0	0	1	0	0	0	0	0	0
Otu109297	Planctomycetes	Phycisphaerae	Phycisphaerales	Phycisphaeraceae	Phycisphaera	43	10	9	11	2	0	1	0	0	1	0	0	0	0	0	0
Otu105205	Proteobacteria	Alphaproteobacteria	Rhodospirillales	Rhodospirillaceae	Magnetospira	0	28	23	0	1	1	0	0	0	0	1	0	0	0	0	0
Otu23037	Planctomycetes	Planctomycetia	Planctomycetales	Planctomycetaceae	Rhodopirellula	56	1	8	13	0	2	1	0	4	2	1	0	0	0	0	0
Otu99661	Chloroflexi	Thermomicrobia	Sphaerobacterales	Sphaerobacteraceae	Nitrolancea	1	4	8	18	0	0	0	1	1	0	0	1	0	0	0	0
Otu104954	Actinobacteria	Actinobacteria	Acidimicrobiales	Acidimicrobineae_incertae_sedis	Aciditerrimonas	16	1	55	5	0	1	0	2	0	2	0	0	0	0	0	0
Otu4869	Acidobacteria	Acidobacteria_Gp10	Acidobacteria_Gp10_unclassified	Acidobacteria_Gp10_unclassified	Gp10	171	32	2	84	1	3	4	4	5	0	0	0	0	0	0	0
Otu94848	Actinobacteria	Actinobacteria	unclassified	unclassified	unclassified	108	13	195	8	3	9	1	0	0	9	1	0	0	0	0	0
Otu104869	Proteobacteria	Alphaproteobacteria	Sphingomonadales	Sphingomonadaceae	Sphingomonas	15	0	7	13	0	1	0	0	0	0	0	5	0	0	0	0
Otu19238	Planctomycetes	Planctomycetia	Planctomycetales	Planctomycetaceae	Blastopirellula	3	4	18	10	0	0	0	1	0	0	0	0	0	0	0	0
Otu36983	Bacteroidetes	Cytophagia	Cytophagales	Flammeovirgaceae	Nafulsella	69	101	117	482	2	19	7	0	70	5	3	0	0	0	0	0
Otu4916	Proteobacteria	Gammaproteobacteria	Oceanospirillales	Halomonadaceae	Halomonas	2	0	12	53	0	0	2	0	0	0	0	0	0	0	0	0
Otu108857	Proteobacteria	Alphaproteobacteria	Rhodobacterales	Rhodobacteraceae	unclassified	30	81	50	15	2	0	0	5	2	1	2	11	0	0	0	0
Otu45442	Bacteroidetes	Cytophagia	Cytophagales	Flammeovirgaceae	Nafulsella	35	51	112	221	5	5	2	4	1	3	0	0	0	0	0	0
Otu104883	Actinobacteria	Actinobacteria	Acidimicrobiales	Iamiaceae	Aquihabitans	4	2	0	162	4	0	0	2	2	0	0	1	0	0	0	0
Otu92784	Actinobacteria	Actinobacteria	Euzebyales	Euzebyaceae	Euzebya	665	25	1565	471	19	31	17	28	46	10	5	3	0	0	0	0
Otu5021	Proteobacteria	Gammaproteobacteria	Alteromonadales	Alteromonadales_incertae_sedis	Teredinibacter	1	1	37	3	0	1	0	0	0	0	0	0	0	0	0	0
Otu109022	Proteobacteria	Alphaproteobacteria	Rhizobiales	Phyllobacteriaceae	Mesorhizobium	267	1	11	1	0	9	0	0	8	4	0	9	0	4	1	0
Otu95047	Actinobacteria	Actinobacteria	unclassified	unclassified	unclassified	31	0	11	1	0	0	1	0	3	0	2	0	0	0	0	0
Otu88423	Actinobacteria	Actinobacteria	Nitriliruptorales	Nitriliruptoraceae	Nitriliruptor	14	17	6	6	0	0	1	0	5	0	0	0	0	0	0	0
Otu94846	Actinobacteria	Actinobacteria	Nitriliruptorales	Nitriliruptoraceae	Nitriliruptor	4	4	174	2	0	1	2	2	2	1	0	0	0	0	0	0
Otu104967	unclassified	unclassified	unclassified	unclassified	unclassified	45	0	1	4	0	0	0	1	0	0	0	0	0	0	0	0
Otu678	Proteobacteria	Deltaproteobacteria	Myxococcales	unclassified	unclassified	0	15	0	0	0	0	0	0	0	0	0	0	0	0	0	0
Otu99669	Chloroflexi	Thermomicrobia	Sphaerobacterales	Sphaerobacteraceae	Nitrolancea	1	0	3	12	0	0	0	0	2	0	0	0	0	0	0	0
Otu10825	Acidobacteria	Acidobacteria_Gp6	Acidobacteria_Gp6_unclassified	Acidobacteria_Gp6_unclassified	Gp6	1	2	6	7	0	0	0	0	12	0	0	0	0	0	0	0
Otu5277	Verrucomicrobia	Verrucomicrobiae	Verrucomicrobiales	Verrucomicrobiaceae	Haloferula	0	2	0	14	0	0	0	0	3	0	0	0	0	0	0	0
Otu1929	Planctomycetes	Planctomycetia	Candidatus Brocadiales	Candidatus Brocadiaceae	unclassified	16	0	0	0	0	0	0	0	0	0	0	0	0	0	0	0
Otu11035	Acidobacteria	Acidobacteria_Gp6	Acidobacteria_Gp6_unclassified	Acidobacteria_Gp6_unclassified	Gp6	4	4	3	5	0	0	0	0	0	0	0	1	0	0	0	0
Otu18	unclassified	unclassified	unclassified	unclassified	unclassified	41	134	52	0	0	0	0	6	0	0	0	0	0	0	0	0
Otu108383	Actinobacteria	Actinobacteria	unclassified	unclassified	unclassified	0	0	17	0	0	0	0	0	0	0	0	1	0	0	0	0
Otu43200	Bacteroidetes	Sphingobacteriia	Sphingobacteriales	Rhodothermaceae	unclassified	0	0	0	17	0	0	0	0	0	0	0	0	0	0	0	0
Otu613	unclassified	unclassified	unclassified	unclassified	unclassified	3	0	4	10	0	0	0	0	0	0	0	0	0	0	0	0
Otu45497	Bacteroidetes	Cytophagia	Cytophagales	Flammeovirgaceae	Nafulsella	2	3	49	5	0	0	1	0	0	1	0	0	0	0	0	0
Otu11108	Verrucomicrobia	Opitutae	Opitutales	Opitutaceae	Alterococcus	10	0	2	5	0	0	0	0	0	0	0	0	0	0	0	0
Otu37385	Actinobacteria	Actinobacteria	Actinomycetales	Micromonosporaceae	unclassified	12	0	5	0	0	0	0	0	0	0	0	0	0	0	0	0
Otu5149	unclassified	unclassified	unclassified	unclassified	unclassified	17	0	0	0	0	0	0	0	0	0	0	0	0	0	0	0
Otu4478	unclassified	unclassified	unclassified	unclassified	unclassified	1	15	0	1	0	0	0	0	1	1	0	0	0	0	0	0
Otu30037	Bacteroidetes	Sphingobacteriia	Sphingobacteriales	unclassified	unclassified	16	0	2	0	0	0	0	0	0	0	0	0	0	0	0	0
Otu8868	Acidobacteria	Acidobacteria_Gp7	Acidobacteria_Gp7_unclassified	Acidobacteria_Gp7_unclassified	Gp7	17	0	1	0	0	0	0	0	0	0	0	0	0	0	0	0
Otu118123	Proteobacteria	Alphaproteobacteria	Rhizobiales	Phyllobacteriaceae	Mesorhizobium	18	0	0	0	0	0	0	0	0	0	0	0	0	0	0	0
Otu45568	Bacteroidetes	Cytophagia	Cytophagales	Flammeovirgaceae	Roseivirga	1	5	3	9	0	0	0	0	0	0	0	0	0	0	0	0
Otu37212	Bacteroidetes	Flavobacteriia	Flavobacteriales	Cryomorphaceae	unclassified	16	2	0	0	0	0	0	0	3	0	0	0	0	0	0	0
Otu86254	unclassified	unclassified	unclassified	unclassified	unclassified	99	0	5	0	1	0	1	0	2	0	0	0	0	0	0	0
Otu6100	Proteobacteria	Gammaproteobacteria	unclassified	unclassified	unclassified	12	6	0	0	0	0	0	0	0	0	0	0	0	0	0	0
Otu116923	Actinobacteria	Actinobacteria	unclassified	unclassified	unclassified	30	2	31	1	0	0	1	0	1	1	0	1	0	0	0	0
Otu92823	unclassified	unclassified	unclassified	unclassified	unclassified	5	11	0	2	0	0	0	0	0	0	0	0	0	0	0	0
Otu101987	Chloroflexi	unclassified	unclassified	unclassified	unclassified	0	0	1	18	0	0	0	0	0	0	0	1	0	0	0	0
Otu2189	Proteobacteria	Deltaproteobacteria	unclassified	unclassified	unclassified	10	5	4	0	0	0	0	0	4	0	0	0	0	0	0	0
Otu2116	unclassified	unclassified	unclassified	unclassified	unclassified	7	6	4	2	0	0	0	0	1	0	0	1	0	0	0	0
Otu95093	Actinobacteria	Actinobacteria	unclassified	unclassified	unclassified	12	0	38	15	1	0	0	0	3	0	0	1	0	1	0	0
Otu104824	Proteobacteria	Alphaproteobacteria	Rhizobiales	Phyllobacteriaceae	Mesorhizobium	604	197	0	0	1	7	7	1	4	6	46	3	0	9	0	1
Otu10918	Proteobacteria	Deltaproteobacteria	Myxococcales	Polyangiaceae	Minicystis	12	3	0	5	0	0	0	0	1	0	0	0	0	0	0	0
Otu86241	Actinobacteria	Actinobacteria	Actinomycetales	Streptomycetaceae	unclassified	1	12	6	1	0	0	0	0	0	0	0	0	0	0	0	0
Otu53791	Bacteroidetes	Sphingobacteriia	Sphingobacteriales	Rhodothermaceae	unclassified	0	0	21	0	0	0	0	0	0	0	1	0	0	0	0	0
Otu29847	Bacteroidetes	Flavobacteriia	Flavobacteriales	Flavobacteriaceae	unclassified	30	135	233	1159	8	1	16	5	5	11	0	7	0	0	0	0
Otu37379	Bacteroidetes	Sphingobacteriia	Sphingobacteriales	Chitinophagaceae	Gracilimonas	11	0	8	2	0	0	0	0	0	0	0	0	0	0	0	0
Otu10774	Verrucomicrobia	Opitutae	Opitutales	Opitutaceae	Alterococcus	14	0	7	0	0	0	0	0	0	0	0	1	0	0	0	0
Otu166216	unclassified	unclassified	unclassified	unclassified	unclassified	3	11	2	5	0	0	0	0	0	0	0	0	0	0	0	0
Otu569	unclassified	unclassified	unclassified	unclassified	unclassified	351	0	0	4	2	0	1	4	5	0	0	0	0	0	0	0
Otu7897	Acidobacteria	Acidobacteria_Gp10	Acidobacteria_Gp10_unclassified	Acidobacteria_Gp10_unclassified	Gp10	0	0	22	0	0	0	0	0	0	0	1	0	0	0	0	0
Otu10919	Proteobacteria	Deltaproteobacteria	Myxococcales	Phaselicystidaceae	Phaselicystis	12	0	0	10	0	0	0	0	0	0	0	0	0	0	0	0
Otu43453	Bacteroidetes	Sphingobacteriia	Sphingobacteriales	Sphingobacteriales_unclassified	Aliifodinibius	0	4	1	17	0	0	0	0	0	0	2	0	0	0	0	0
Otu97475	Parcubacteria	Parcubacteria_unclassified	Parcubacteria_unclassified	Parcubacteria_unclassified	Parcubacteria_genera_incertae_sedis	18	0	0	4	0	0	0	0	0	0	0	0	0	0	0	0
Otu102192	Parcubacteria	Parcubacteria_unclassified	Parcubacteria_unclassified	Parcubacteria_unclassified	Parcubacteria_genera_incertae_sedis	0	21	0	0	0	0	0	0	0	0	0	0	0	0	0	0
Otu37831	Bacteroidetes	Sphingobacteriia	Sphingobacteriales	Sphingobacteriales_unclassified	Aliifodinibius	2	14	3	3	0	0	0	0	0	1	0	1	0	0	0	0
Otu104950	Acidobacteria	Acidobacteria_Gp16	Acidobacteria_Gp16_unclassified	Acidobacteria_Gp16_unclassified	Gp16	26	49	58	0	0	2	0	0	37	0	0	0	0	0	0	0
Otu104779	Acidobacteria	Acidobacteria_Gp21	Acidobacteria_Gp21_unclassified	Acidobacteria_Gp21_unclassified	Gp21	0	0	3	21	0	0	0	0	0	0	0	0	0	0	0	0
Otu43592	Bacteroidetes	Sphingobacteriia	Sphingobacteriales	Chitinophagaceae	Gracilimonas	0	22	0	1	0	0	0	0	0	0	0	0	0	0	0	0
Otu109133	Proteobacteria	Alphaproteobacteria	Rhizobiales	Phyllobacteriaceae	Lentilitoribacter	10	5	0	9	0	0	0	0	0	0	1	0	0	0	0	0
Otu105098	Planctomycetes	Planctomycetia	Planctomycetales	Planctomycetaceae	unclassified	2	17	0	5	0	0	0	0	1	1	0	0	0	0	0	0
Otu5191	Actinobacteria	Thermoleophilia	Thermoleophilales	Thermoleophilaceae	Thermoleophilum	6	1	12	6	0	0	0	0	0	0	0	0	0	0	0	0
Otu50408	Bacteroidetes	Cytophagia	Cytophagales	Cytophagaceae	Pontibacter	4	17	3	0	0	0	0	0	0	0	0	0	0	0	0	0
Otu109769	Deinococcus-Thermus	Deinococci	Deinococcales	Trueperaceae	Truepera	5	17	0	2	0	0	0	0	0	0	0	0	0	0	0	0
Otu109047	Proteobacteria	Deltaproteobacteria	unclassified	unclassified	unclassified	17	1	0	7	0	0	0	0	1	0	0	0	0	0	0	0
Otu94867	Actinobacteria	Actinobacteria	unclassified	unclassified	unclassified	25	0	0	0	0	0	0	0	0	0	0	0	0	0	0	0
Otu45489	Bacteroidetes	Cytophagia	Cytophagales	Flammeovirgaceae	Nafulsella	15	14	51	5	0	1	0	0	0	0	0	0	0	1	0	0
Otu118797	Actinobacteria	Actinobacteria	unclassified	unclassified	unclassified	0	0	26	0	0	0	0	0	0	0	0	2	0	0	0	0
Otu108789	Proteobacteria	Alphaproteobacteria	Rhizobiales	Rhizobiales_incertae_sedis	Phreatobacter	100	48	1	0	0	1	1	0	2	2	3	2	0	2	0	0
Otu94937	unclassified	unclassified	unclassified	unclassified	unclassified	6	12	0	9	0	0	0	0	0	0	0	1	0	0	0	0
Otu30055	Bacteroidetes	Sphingobacteriia	Sphingobacteriales	Sphingobacteriales_unclassified	Aliifodinibius	10	7	16	60	0	1	0	0	0	0	0	0	0	0	0	0
Otu5837	Proteobacteria	Deltaproteobacteria	Myxococcales	Haliangiaceae	Haliangium	9	8	7	4	0	0	0	0	0	0	0	0	0	0	0	0
Otu9864	Proteobacteria	Gammaproteobacteria	Oceanospirillales	unclassified	unclassified	15	14	0	0	0	0	0	0	2	0	0	0	0	0	0	0
Otu37253	Bacteroidetes	Sphingobacteriia	Sphingobacteriales	Sphingobacteriales_unclassified	unclassified	14	9	4	3	0	0	0	0	0	0	0	0	0	0	0	0
Otu50380	Bacteroidetes	Cytophagia	Cytophagales	Cytophagaceae	Pontibacter	29	0	0	3	0	0	0	0	0	0	0	0	0	0	0	0
Otu94907	Actinobacteria	Actinobacteria	Nitriliruptorales	Nitriliruptoraceae	Nitriliruptor	42	12	28	32	0	0	1	0	3	1	0	3	0	0	0	0
Otu45435	Bacteroidetes	Sphingobacteriia	Sphingobacteriales	Chitinophagaceae	Gracilimonas	0	1	35	0	0	0	0	0	3	0	0	0	0	0	0	0
Otu1592	unclassified	unclassified	unclassified	unclassified	unclassified	0	0	43	0	0	0	0	0	0	0	0	0	0	0	0	0
Otu104976	unclassified	unclassified	unclassified	unclassified	unclassified	2	37	0	2	0	0	0	0	0	0	0	0	0	0	0	0
Otu50097	Bacteroidetes	Flavobacteriia	Flavobacteriales	Flavobacteriaceae	Salinimicrobium	0	0	0	44	0	0	0	0	0	0	0	0	0	0	0	0
Otu99746	Chloroflexi	Thermomicrobia	Sphaerobacterales	Sphaerobacteraceae	Sphaerobacter	18	0	20	6	0	0	0	0	0	2	0	0	0	0	0	0
Otu5147	unclassified	unclassified	unclassified	unclassified	unclassified	12	9	19	8	0	0	0	0	0	1	0	0	0	0	0	0
Otu37547	Bacteroidetes	Cytophagia	Cytophagales	Cytophagaceae	Adhaeribacter	5	3	40	1	0	0	0	0	7	0	0	0	0	0	0	0
Otu4984	Chlamydiae	Chlamydiia	Chlamydiales	Parachlamydiaceae	Neochlamydia	0	43	0	6	0	0	0	0	0	5	0	0	0	0	0	0
Otu107609	Actinobacteria	Actinobacteria	unclassified	unclassified	unclassified	0	0	57	241	0	0	1	1	0	0	0	0	0	0	6	0
Otu102157	unclassified	unclassified	unclassified	unclassified	unclassified	38	0	14	1	0	0	0	0	0	0	0	0	0	0	0	0
Otu2363	Proteobacteria	Gammaproteobacteria	Chromatiales	unclassified	unclassified	30	23	1	0	0	0	0	0	0	0	0	0	0	0	0	0
Otu107852	Actinobacteria	Actinobacteria	unclassified	unclassified	unclassified	0	0	1	60	0	0	0	0	0	0	0	1	0	0	0	0
Otu5117	Proteobacteria	Gammaproteobacteria	Gammaproteobacteria_incertae_sedis	Gammaproteobacteria_incertae_sedis_unclassified	Methylohalomonas	61	0	0	0	0	0	0	0	16	0	0	0	0	0	0	0
Otu36978	Bacteroidetes	Flavobacteriia	Flavobacteriales	Flavobacteriaceae	Gillisia	101	1	77	19	0	0	0	1	0	0	0	1	0	0	0	0
Otu64612	unclassified	unclassified	unclassified	unclassified	unclassified	16	20	34	2	0	0	0	0	0	0	0	0	0	0	0	0
Otu657	Actinobacteria	Thermoleophilia	Thermoleophilales	Thermoleophilaceae	Thermoleophilum	26	2	46	5	0	0	0	0	1	0	0	1	0	0	0	0
Otu104909	Candidatus Saccharibacteria	Candidatus Saccharibacteria_unclassified	Candidatus Saccharibacteria_unclassified	Candidatus Saccharibacteria_unclassified	Saccharibacteria_genera_incertae_sedis	0	1	0	92	0	0	0	0	0	0	0	0	0	0	0	0
Otu108824	Proteobacteria	Alphaproteobacteria	Rhizobiales	Bradyrhizobiaceae	Bosea	121	0	0	0	0	0	0	0	0	0	0	1	0	0	0	0
Otu456	unclassified	unclassified	unclassified	unclassified	unclassified	1	127	1	0	0	0	0	0	0	0	0	0	0	0	0	0
Otu104206	unclassified	unclassified	unclassified	unclassified	unclassified	0	0	137	4	0	0	0	0	0	0	0	0	0	0	0	0
Otu108608	Actinobacteria	Actinobacteria	unclassified	unclassified	unclassified	0	1	193	0	0	0	0	0	0	2	0	1	0	0	0	0
Otu104912	Proteobacteria	Alphaproteobacteria	Rhizobiales	Bradyrhizobiaceae	Bradyrhizobium	553	1	1	0	0	0	0	0	3	0	0	1	0	0	0	1
Depleted OTUs shared by rhizoplane and endosphere
Otu108933	Planctomycetes	Phycisphaerae	Phycisphaerales	Phycisphaeraceae	Phycisphaera	35	22	12	35	2	12	5	3	11	0	2	0	0	0	0	0
Otu29846	Bacteroidetes	Sphingobacteriia	Sphingobacteriales	Chitinophagaceae	Gracilimonas	118	196	290	42	19	17	4	13	78	1	5	0	16	0	0	0
Otu104923	Actinobacteria	Actinobacteria	Acidimicrobiales	unclassified	unclassified	30	6	8	56	1	2	2	18	8	1	1	1	0	1	0	0
Otu51080	Bacteroidetes	Sphingobacteriia	Sphingobacteriales	Rhodothermaceae	Rubrivirga	13	15	3	97	7	1	0	6	7	1	1	4	1	0	0	0
Otu45453	Bacteroidetes	Sphingobacteriia	Sphingobacteriales	Rhodothermaceae	Salisaeta	236	212	14	147	29	3	15	50	34	9	7	12	0	0	0	0
Otu45465	Bacteroidetes	Cytophagia	Cytophagales	Flammeovirgaceae	Cesiribacter	30	20	95	34	15	3	0	9	8	5	4	0	0	0	0	0
Otu1679	Proteobacteria	Deltaproteobacteria	Desulfovibrionales	unclassified	unclassified	40	52	28	4	9	15	8	3	7	3	0	2	0	0	0	0
Otu5036	Actinobacteria	Actinobacteria	Acidimicrobiales	unclassified	unclassified	90	84	90	60	37	19	22	39	11	8	0	10	0	0	0	0
Otu104937	unclassified	unclassified	unclassified	unclassified	unclassified	61	17	15	41	5	1	2	5	8	2	0	3	0	0	0	0
Otu700	unclassified	unclassified	unclassified	unclassified	unclassified	33	9	3	26	6	0	0	7	8	0	0	0	0	0	0	0
Otu407	Proteobacteria	Gammaproteobacteria	unclassified	unclassified	unclassified	327	8	0	1	29	1	0	2	41	0	0	0	0	0	0	0
Otu23037	Planctomycetes	Planctomycetia	Planctomycetales	Planctomycetaceae	Rhodopirellula	56	1	8	13	0	2	1	0	4	2	1	0	0	0	0	0
Otu104936	Planctomycetes	Planctomycetia	Planctomycetales	Planctomycetaceae	Blastopirellula	33	13	9	35	6	2	1	10	4	3	0	1	2	0	0	0
Otu29836	Bacteroidetes	Flavobacteriia	Flavobacteriales	Flavobacteriaceae	Gillisia	283	314	331	207	32	61	27	7	37	54	5	4	0	1	0	0
Otu104824	Proteobacteria	Alphaproteobacteria	Rhizobiales	Phyllobacteriaceae	Mesorhizobium	604	197	0	0	1	7	7	1	4	6	46	3	0	9	0	1
Otu104975	unclassified	unclassified	unclassified	unclassified	unclassified	34	0	0	8	3	0	2	0	4	0	0	0	0	0	0	0
Otu36981	Bacteroidetes	Cytophagia	Cytophagales	Flammeovirgaceae	Nafulsella	78	73	221	240	40	31	14	26	35	23	1	0	1	0	0	0
Otu45435	Bacteroidetes	Sphingobacteriia	Sphingobacteriales	Chitinophagaceae	Gracilimonas	0	1	35	0	0	0	0	0	3	0	0	0	0	0	0	0
Otu94845	Actinobacteria	Actinobacteria	unclassified	unclassified	unclassified	406	159	470	291	54	113	71	61	59	23	14	19	2	1	1	0
Otu22993	Bacteroidetes	Cytophagia	Cytophagales	Cytophagaceae	Pontibacter	65	44	524	315	30	34	22	31	46	29	7	3	0	0	0	0
Otu109022	Proteobacteria	Alphaproteobacteria	Rhizobiales	Phyllobacteriaceae	Mesorhizobium	267	1	11	1	0	9	0	0	8	4	0	9	0	4	1	0
Otu36947	Bacteroidetes	Sphingobacteriia	Sphingobacteriales	Chitinophagaceae	Gracilimonas	93	62	132	101	8	12	2	10	26	11	0	0	0	0	0	0
Otu171849	Euryarchaeota	Thermoplasmata	Methanomassiliicoccales	Methanomassiliicoccaceae	Methanomassiliicoccus	10	14	16	8	0	5	0	2	0	0	2	1	0	0	0	0
Otu1767	Verrucomicrobia	Verrucomicrobiae	Verrucomicrobiales	Verrucomicrobiaceae	Roseibacillus	24	17	26	18	5	5	1	4	4	3	0	0	0	0	0	0
Otu94865	Actinobacteria	Actinobacteria	Euzebyales	Euzebyaceae	Euzebya	53	21	118	146	10	6	3	24	12	7	0	8	0	0	0	0
Otu5095	Proteobacteria	Deltaproteobacteria	Myxococcales	Phaselicystidaceae	Phaselicystis	20	28	10	7	1	0	2	1	3	0	1	1	0	0	0	0
Otu99611	Acidobacteria	Acidobacteria_Gp21	Acidobacteria_Gp21_unclassified	Acidobacteria_Gp21_unclassified	Gp21	19	37	268	23	23	11	11	44	14	3	2	8	0	0	0	0
Otu1661	unclassified	unclassified	unclassified	unclassified	unclassified	149	198	12	119	36	4	8	31	27	5	3	7	0	0	0	0
Otu29831	Bacteroidetes	Sphingobacteriia	Sphingobacteriales	Chitinophagaceae	Gracilimonas	531	460	29	347	102	21	33	107	87	5	4	27	1	0	0	0
Otu114197	Deinococcus-Thermus	Deinococci	Deinococcales	Trueperaceae	Truepera	110	58	16	54	13	2	12	15	15	2	3	1	0	0	0	0
Otu99661	Chloroflexi	Thermomicrobia	Sphaerobacterales	Sphaerobacteraceae	Nitrolancea	1	4	8	18	0	0	0	1	1	0	0	1	0	0	0	0
Otu136	Planctomycetes	Planctomycetia	Planctomycetales	Planctomycetaceae	Rhodopirellula	136	11	55	49	7	11	1	15	14	6	0	1	0	0	0	0
Otu5062	Proteobacteria	Gammaproteobacteria	unclassified	unclassified	unclassified	37	11	13	9	2	0	1	2	3	0	0	2	0	0	0	0
Otu97334	Acidobacteria	Acidobacteria_Gp21	Acidobacteria_Gp21_unclassified	Acidobacteria_Gp21_unclassified	Gp21	20	75	31	42	22	9	3	21	0	3	0	7	0	0	0	0
Otu36983	Bacteroidetes	Cytophagia	Cytophagales	Flammeovirgaceae	Nafulsella	69	101	117	482	2	19	7	0	70	5	3	0	0	0	0	0
Otu97318	Acidobacteria	Acidobacteria_Gp21	Acidobacteria_Gp21_unclassified	Acidobacteria_Gp21_unclassified	Gp21	37	80	42	23	5	3	10	10	3	4	3	2	0	0	0	0
Otu45513	Bacteroidetes	Cytophagia	Cytophagales	Flammeovirgaceae	Nafulsella	1	3	7	32	1	1	0	5	2	0	0	1	0	0	0	0
Otu22978	Bacteroidetes	Sphingobacteriia	Sphingobacteriales	Chitinophagaceae	Gracilimonas	1303	604	501	1697	182	71	139	210	169	66	62	24	1	0	0	0
Otu36932	Bacteroidetes	Sphingobacteriia	Sphingobacteriales	Chitinophagaceae	Gracilimonas	79	71	8	7	1	4	0	6	4	1	5	1	0	0	0	0
Otu102106	unclassified	unclassified	unclassified	unclassified	unclassified	81	50	63	37	5	6	20	16	5	4	2	4	0	0	0	0
Otu94952	Actinobacteria	Actinobacteria	Nitriliruptorales	Nitriliruptoraceae	Nitriliruptor	1	13	1	33	0	0	0	2	1	1	0	1	0	0	0	0
Otu108789	Proteobacteria	Alphaproteobacteria	Rhizobiales	Rhizobiales_incertae_sedis	Phreatobacter	100	48	1	0	0	1	1	0	2	2	3	2	0	2	0	0
Otu92803	Actinobacteria	Actinobacteria	Nitriliruptorales	Nitriliruptoraceae	Nitriliruptor	248	138	285	95	27	51	3	37	34	5	0	17	0	0	0	0
Otu60115	unclassified	unclassified	unclassified	unclassified	unclassified	3	26	7	38	3	0	0	3	0	0	0	4	0	0	0	0
Otu104958	Proteobacteria	Alphaproteobacteria	Rhizobiales	Rhodobiaceae	unclassified	129	72	33	66	5	4	5	18	16	0	2	5	0	0	0	0
Otu23001	Bacteroidetes	Sphingobacteriia	Sphingobacteriales	Rhodothermaceae	unclassified	268	51	60	179	14	2	7	18	24	2	5	10	0	0	0	0
Otu102153	Planctomycetes	Planctomycetia	Planctomycetales	Planctomycetaceae	unclassified	14	40	0	4	0	0	1	4	0	0	0	3	0	0	0	0
Otu1726	Acidobacteria	Acidobacteria_Gp10	Acidobacteria_Gp10_unclassified	Acidobacteria_Gp10_unclassified	Gp10	2	8	7	5	2	5	1	2	0	1	0	0	0	0	0	0
Otu37021	Bacteroidetes	Sphingobacteriia	Sphingobacteriales	Chitinophagaceae	Gracilimonas	73	20	79	12	3	6	5	11	3	4	2	2	0	0	0	0
Otu94922	Actinobacteria	Actinobacteria	Euzebyales	Euzebyaceae	Euzebya	20	10	18	23	1	1	2	2	4	0	0	1	0	0	0	0
Otu36968	Bacteroidetes	Sphingobacteriia	Sphingobacteriales	Chitinophagaceae	unclassified	31	7	21	18	1	1	0	3	6	0	0	0	2	0	0	0
Otu37083	Bacteroidetes	Flavobacteriia	Flavobacteriales	Cryomorphaceae	unclassified	3	6	0	37	3	0	0	5	2	0	0	1	0	0	0	0
Otu94907	Actinobacteria	Actinobacteria	Nitriliruptorales	Nitriliruptoraceae	Nitriliruptor	42	12	28	32	0	0	1	0	3	1	0	3	0	0	0	0
Otu37088	Bacteroidetes	Sphingobacteriia	Sphingobacteriales	Sphingobacteriales_unclassified	Aliifodinibius	0	9	14	0	0	0	1	0	0	1	0	0	0	0	0	0
Otu94849	Actinobacteria	Actinobacteria	Nitriliruptorales	Nitriliruptoraceae	Nitriliruptor	128	21	270	116	19	5	4	22	26	7	2	4	0	0	0	0
Otu568	unclassified	unclassified	unclassified	unclassified	unclassified	174	75	42	48	16	4	5	11	11	2	4	5	0	0	0	0
Otu30010	Bacteroidetes	Sphingobacteriia	Sphingobacteriales	Sphingobacteriales_unclassified	Aliifodinibius	57	81	161	26	13	7	33	22	18	2	3	1	0	0	0	0
Otu23091	Planctomycetes	Planctomycetia	Planctomycetales	Planctomycetaceae	Blastopirellula	35	6	28	18	0	8	12	3	2	2	0	1	0	0	0	0
Otu95093	Actinobacteria	Actinobacteria	unclassified	unclassified	unclassified	12	0	38	15	1	0	0	0	3	0	0	1	0	1	0	0
Otu97333	Parcubacteria	Parcubacteria_unclassified	Parcubacteria_unclassified	Parcubacteria_unclassified	Parcubacteria_genera_incertae_sedis	10	8	1	5	0	0	0	1	0	0	1	0	0	0	0	0
Otu94853	Actinobacteria	Actinobacteria	Nitriliruptorales	Nitriliruptoraceae	Nitriliruptor	77	24	268	158	9	9	15	15	17	11	3	3	0	0	0	1
Otu5376	Firmicutes	Bacilli	Bacillales	Planococcaceae	Planomicrobium	18	17	67	308	24	23	16	14	12	8	7	0	0	0	0	0
Otu109133	Proteobacteria	Alphaproteobacteria	Rhizobiales	Phyllobacteriaceae	Lentilitoribacter	10	5	0	9	0	0	0	0	0	0	1	0	0	0	0	0
Otu105674	Actinobacteria	Actinobacteria	unclassified	unclassified	unclassified	1	1	23	10	0	1	1	37	2	0	0	0	1	0	0	0
Otu99746	Chloroflexi	Thermomicrobia	Sphaerobacterales	Sphaerobacteraceae	Sphaerobacter	18	0	20	6	0	0	0	0	0	2	0	0	0	0	0	0
Otu45490	Bacteroidetes	Cytophagia	Cytophagales	Cytophagaceae	Pontibacter	22	9	54	13	2	5	0	1	4	2	0	0	0	0	0	0
Otu1765	Proteobacteria	Deltaproteobacteria	unclassified	unclassified	unclassified	4	10	7	4	1	0	1	4	0	1	0	0	0	0	0	0
Otu10751	Verrucomicrobia	Opitutae	Opitutales	Opitutaceae	Alterococcus	117	51	25	34	8	1	11	13	6	2	0	5	0	0	0	0
Otu37270	Bacteroidetes	Flavobacteriia	Flavobacteriales	Flavobacteriaceae	Salinimicrobium	1	5	10	31	3	0	0	0	3	0	0	0	0	0	0	0
Otu10773	Verrucomicrobia	Opitutae	Opitutales	Opitutaceae	unclassified	31	12	23	26	8	2	1	4	5	1	0	0	0	0	0	0
Otu45484	Bacteroidetes	Sphingobacteriia	Sphingobacteriales	Rhodothermaceae	Rubrivirga	7	6	21	61	1	0	0	4	4	2	0	0	0	0	0	0
Otu29865	Bacteroidetes	Flavobacteriia	Flavobacteriales	Flavobacteriaceae	unclassified	785	215	421	1458	90	76	17	38	164	40	5	4	0	2	0	0
Otu94924	Actinobacteria	Actinobacteria	Actinomycetales	Demequinaceae	Demequina	17	1	9	20	1	0	1	5	0	0	0	2	0	0	0	0
Otu478	unclassified	unclassified	unclassified	unclassified	unclassified	59	79	35	90	8	4	1	9	17	0	0	2	0	0	0	0
Otu586	Proteobacteria	Gammaproteobacteria	unclassified	unclassified	unclassified	380	222	88	3	12	18	0	7	22	18	2	0	0	0	0	0
Otu116923	Actinobacteria	Actinobacteria	unclassified	unclassified	unclassified	30	2	31	1	0	0	1	0	1	1	0	1	0	0	0	0
Otu99637	Firmicutes	Clostridia	Clostridiales	unclassified	unclassified	3	1	15	31	0	4	0	7	3	0	0	0	0	0	0	0
Otu94901	Actinobacteria	Actinobacteria	Euzebyales	Euzebyaceae	Euzebya	3	7	23	16	1	6	5	11	0	0	0	2	0	0	0	0
Otu10727	Proteobacteria	Gammaproteobacteria	Chromatiales	Ectothiorhodospiraceae	unclassified	0	1	22	1	0	0	0	2	1	0	0	0	0	0	0	0
Otu51075	Bacteroidetes	Sphingobacteriia	Sphingobacteriales	Rhodothermaceae	Salisaeta	34	25	12	147	10	5	4	17	7	3	1	2	0	0	0	0
Otu94860	Actinobacteria	Actinobacteria	unclassified	unclassified	unclassified	35	3	55	10	2	4	2	8	2	0	1	2	0	0	0	0
Otu2138	unclassified	unclassified	unclassified	unclassified	unclassified	6	1	12	8	2	1	2	0	0	1	0	0	0	0	0	0
Otu104985	Planctomycetes	Phycisphaerae	Phycisphaerales	Phycisphaeraceae	Phycisphaera	35	11	10	17	1	0	1	1	3	0	0	1	0	0	0	0
Otu109036	Firmicutes	unclassified	unclassified	unclassified	unclassified	20	9	23	21	11	1	7	3	0	0	0	3	0	0	0	0
Otu4995	Proteobacteria	Gammaproteobacteria	Gammaproteobacteria_incertae_sedis	Gammaproteobacteria_incertae_sedis_unclassified	Porticoccus	16	17	2	8	4	0	0	2	1	0	1	0	0	0	0	0
Otu6072	Acidobacteria	Acidobacteria_Gp7	Acidobacteria_Gp7_unclassified	Acidobacteria_Gp7_unclassified	Gp7	0	0	5	18	2	0	0	0	1	0	0	0	0	0	0	0
Otu1666	Proteobacteria	Gammaproteobacteria	Alteromonadales	Alteromonadaceae	Marinobacter	165	47	14	2	6	6	0	4	6	1	2	3	0	1	0	0
Otu97370	unclassified	unclassified	unclassified	unclassified	unclassified	22	40	3	16	3	0	0	4	5	0	0	0	0	0	0	0
Otu10849	Verrucomicrobia	Opitutae	Puniceicoccales	Puniceicoccaceae	Pelagicoccus	12	24	16	17	2	0	0	4	4	0	0	0	0	0	0	0
Otu43661	Bacteroidetes	Flavobacteriia	Flavobacteriales	Flavobacteriaceae	Salinimicrobium	0	0	1	26	0	0	0	20	0	1	0	0	0	0	0	0
Otu109047	Proteobacteria	Deltaproteobacteria	unclassified	unclassified	unclassified	17	1	0	7	0	0	0	0	1	0	0	0	0	0	0	0
Otu109059	Proteobacteria	Alphaproteobacteria	unclassified	unclassified	unclassified	17	7	9	8	1	0	1	2	2	0	0	0	0	0	0	0
Otu2080	unclassified	unclassified	unclassified	unclassified	unclassified	12	6	2	10	4	2	0	5	0	0	0	1	0	0	0	0
Otu23022	Planctomycetes	Planctomycetia	Planctomycetales	Planctomycetaceae	Gimesia	41	13	36	6	5	3	11	4	1	0	2	1	0	0	0	0
Otu105044	Candidatus Saccharibacteria	Candidatus Saccharibacteria_unclassified	Candidatus Saccharibacteria_unclassified	Candidatus Saccharibacteria_unclassified	Saccharibacteria_genera_incertae_sedis	4	2	0	19	2	0	0	0	1	0	0	0	0	0	0	0
Otu94847	Actinobacteria	Actinobacteria	Actinomycetales	unclassified	unclassified	193	22	205	184	15	22	6	35	14	10	0	6	0	0	0	0
Otu102179	Proteobacteria	Deltaproteobacteria	Bdellovibrionales	Bdellovibrionaceae	Bdellovibrio	28	21	30	19	3	1	1	11	1	1	0	2	0	0	0	1
Otu105077	Planctomycetes	Planctomycetia	Planctomycetales	Planctomycetaceae	Blastopirellula	11	0	2	17	1	0	0	0	0	1	0	0	0	0	0	0
Otu36942	Bacteroidetes	Sphingobacteriia	Sphingobacteriales	unclassified	unclassified	81	15	6	7	10	8	1	3	3	1	0	1	0	0	0	0
Otu716	unclassified	unclassified	unclassified	unclassified	unclassified	56	273	8	72	18	1	4	32	13	1	2	5	0	0	0	0
Otu36975	Bacteroidetes	Cytophagia	Cytophagales	Flammeovirgaceae	Nafulsella	15	14	86	29	7	2	10	6	2	2	0	2	1	0	0	0
Otu92810	Actinobacteria	Actinobacteria	Nitriliruptorales	Nitriliruptoraceae	Nitriliruptor	460	123	206	84	41	3	13	24	28	3	3	10	0	0	0	0
Otu37033	Bacteroidetes	Flavobacteriia	Flavobacteriales	Cryomorphaceae	unclassified	12	3	7	10	0	2	1	5	0	1	0	0	0	0	0	0
Otu1824	unclassified	unclassified	unclassified	unclassified	unclassified	2	31	0	0	0	0	0	7	0	0	0	1	0	0	0	0
Otu105051	Proteobacteria	Alphaproteobacteria	unclassified	unclassified	unclassified	19	13	9	5	5	0	0	0	2	0	0	0	0	0	0	0
Otu104970	unclassified	unclassified	unclassified	unclassified	unclassified	25	8	8	10	0	3	2	8	1	1	0	0	0	0	0	0
Otu10881	Proteobacteria	Gammaproteobacteria	Chromatiales	unclassified	unclassified	26	14	6	6	4	0	7	0	1	0	1	0	0	0	0	0
Otu5174	Acidobacteria	Acidobacteria_Gp10	Acidobacteria_Gp10_unclassified	Acidobacteria_Gp10_unclassified	Gp10	10	19	0	0	0	0	0	3	1	0	0	0	0	0	0	0
Otu108996	Proteobacteria	Alphaproteobacteria	Sphingomonadales	Erythrobacteraceae	Altererythrobacter	6	9	18	1	0	7	1	1	0	1	0	0	0	0	0	0
Otu94868	Actinobacteria	Actinobacteria	Euzebyales	Euzebyaceae	Euzebya	43	9	7	2	1	2	0	1	0	1	1	0	0	0	0	0
Otu10889	Verrucomicrobia	Subdivision3	Subdivision3_unclassified	Subdivision3_unclassified	Subdivision3_genera_incertae_sedis	13	7	8	8	0	0	0	2	0	0	0	1	0	0	0	0
Otu5213	unclassified	unclassified	unclassified	unclassified	unclassified	13	5	10	7	1	0	0	2	0	1	0	0	0	0	0	0
Otu36920	Bacteroidetes	Sphingobacteriia	Sphingobacteriales	Sphingobacteriales_unclassified	Aliifodinibius	5	27	3	0	1	6	13	0	0	1	0	0	0	0	0	0
Otu102144	unclassified	unclassified	unclassified	unclassified	unclassified	79	25	3	45	11	1	1	10	2	1	3	0	0	0	0	0
Otu80995	Planctomycetes	Planctomycetia	Planctomycetales	Planctomycetaceae	unclassified	5	13	10	7	1	0	2	2	0	1	0	0	0	0	0	0
Otu557	unclassified	unclassified	unclassified	unclassified	unclassified	672	1158	177	408	96	31	72	135	65	15	17	13	0	0	0	1
Otu51131	Bacteroidetes	Sphingobacteriia	Sphingobacteriales	Rhodothermaceae	Rubrivirga	10	0	0	21	3	0	0	2	1	0	0	0	0	0	0	0
Otu92806	Actinobacteria	Actinobacteria	Nitriliruptorales	Nitriliruptoraceae	Nitriliruptor	9	11	56	33	3	4	3	3	2	0	1	1	0	0	0	0
Otu1733	unclassified	unclassified	unclassified	unclassified	unclassified	16	80	0	6	2	0	1	7	3	0	0	1	0	0	0	0
Otu109012	Proteobacteria	Alphaproteobacteria	Rhizobiales	unclassified	unclassified	16	10	3	5	0	0	0	2	1	0	0	0	0	0	0	0
Otu615	Proteobacteria	Deltaproteobacteria	unclassified	unclassified	unclassified	99	141	127	104	9	3	3	35	5	0	1	10	0	0	0	0
Otu94848	Actinobacteria	Actinobacteria	unclassified	unclassified	unclassified	108	13	195	8	3	9	1	0	0	9	1	0	0	0	0	0
Otu99657	Proteobacteria	Deltaproteobacteria	Bradymonadales	Bradymonadaceae	Bradymonas	21	7	5	23	3	2	0	0	2	0	0	0	0	0	0	0
Otu5053	Chlamydiae	Chlamydiia	Chlamydiales	Simkaniaceae	Simkania	13	0	27	2	0	0	2	1	0	0	1	0	0	1	0	0
Otu64624	unclassified	unclassified	unclassified	unclassified	unclassified	81	233	67	59	7	9	6	40	3	2	3	6	0	0	0	0
Otu36923	Bacteroidetes	Cytophagia	Cytophagales	Flammeovirgaceae	Nafulsella	13	21	54	39	7	7	1	4	1	3	0	0	0	0	0	0
Otu645	unclassified	unclassified	unclassified	unclassified	unclassified	10	5	29	0	0	0	2	2	0	0	1	0	0	0	0	0
Otu97347	Chloroflexi	Thermomicrobia	Sphaerobacterales	Sphaerobacteraceae	Nitrolancea	39	23	18	29	5	2	2	11	0	1	1	1	0	0	0	0
Otu104954	Actinobacteria	Actinobacteria	Acidimicrobiales	Acidimicrobineae_incertae_sedis	Aciditerrimonas	16	1	55	5	0	1	0	2	0	2	0	0	0	0	0	0
Otu5212	Acidobacteria	Acidobacteria_Gp10	Acidobacteria_Gp10_unclassified	Acidobacteria_Gp10_unclassified	Gp10	13	5	6	44	1	0	0	2	1	0	1	0	0	0	0	0
Otu10957	Proteobacteria	Deltaproteobacteria	Myxococcales	Haliangiaceae	Haliangium	8	15	9	7	4	0	2	4	1	0	0	0	0	0	0	0
Otu592	Proteobacteria	unclassified	unclassified	unclassified	unclassified	3	42	32	6	1	0	1	3	0	0	1	1	0	0	0	0
Otu641	unclassified	unclassified	unclassified	unclassified	unclassified	74	125	0	45	11	0	2	11	5	0	1	2	0	0	0	1
Otu657	Actinobacteria	Thermoleophilia	Thermoleophilales	Thermoleophilaceae	Thermoleophilum	26	2	46	5	0	0	0	0	1	0	0	1	0	0	0	0
Otu5147	unclassified	unclassified	unclassified	unclassified	unclassified	12	9	19	8	0	0	0	0	0	1	0	0	0	0	0	0
Otu639	unclassified	unclassified	unclassified	unclassified	unclassified	21	7	8	6	2	0	2	3	1	0	0	0	0	0	0	0
Otu30004	Bacteroidetes	Sphingobacteriia	Sphingobacteriales	Saprospiraceae	Portibacter	22	20	45	4	0	3	0	4	0	0	0	2	0	0	0	0
Otu97335	Actinobacteria	Actinobacteria	Acidimicrobiales	unclassified	unclassified	55	48	102	38	9	4	3	15	3	2	1	1	0	0	0	0
Otu105205	Proteobacteria	Alphaproteobacteria	Rhodospirillales	Rhodospirillaceae	Magnetospira	0	28	23	0	1	1	0	0	0	0	1	0	0	0	0	0
Otu443	unclassified	unclassified	unclassified	unclassified	unclassified	0	38	93	0	0	1	6	4	0	0	3	0	0	0	0	0
Otu102208	Firmicutes	unclassified	unclassified	unclassified	unclassified	16	5	6	17	0	0	0	2	1	0	0	0	0	0	0	0
Otu105096	Planctomycetes	Phycisphaerae	Phycisphaerales	Phycisphaeraceae	Phycisphaera	22	5	11	15	3	0	0	5	0	0	0	1	0	0	0	0
Otu678	Proteobacteria	Deltaproteobacteria	Myxococcales	unclassified	unclassified	0	15	0	0	0	0	0	0	0	0	0	0	0	0	0	0
Otu45525	Bacteroidetes	Cytophagia	Cytophagales	Flammeovirgaceae	Marivirga	18	9	10	17	0	0	0	4	0	1	0	0	0	0	0	0
Otu102188	Actinobacteria	Actinobacteria	Acidimicrobiales	Acidimicrobineae_incertae_sedis	Aciditerrimonas	0	0	16	0	10	13	0	1	0	0	0	0	0	0	0	0
Otu5106	Proteobacteria	Gammaproteobacteria	Oceanospirillales	Saccharospirillaceae	Saccharospirillum	6	0	10	0	1	0	0	0	0	0	0	0	0	0	0	0
Otu51161	Bacteroidetes	Sphingobacteriia	Sphingobacteriales	Rhodothermaceae	Salisaeta	3	3	0	9	0	0	0	1	0	0	0	0	0	0	0	0
Otu1929	Planctomycetes	Planctomycetia	Candidatus Brocadiales	Candidatus Brocadiaceae	unclassified	16	0	0	0	0	0	0	0	0	0	0	0	0	0	0	0
Otu5253	Firmicutes	Bacilli	Bacillales	Bacillaceae 1	Bacillus	3	0	0	12	0	1	1	1	0	0	0	0	0	0	0	0
Otu99067	Parcubacteria	Parcubacteria_unclassified	Parcubacteria_unclassified	Parcubacteria_unclassified	Parcubacteria_genera_incertae_sedis	12	1	1	2	0	0	0	2	0	0	0	0	0	0	0	0
Otu108934	Planctomycetes	Phycisphaerae	Phycisphaerales	Phycisphaeraceae	Phycisphaera	30	21	22	8	2	3	2	1	2	0	0	0	0	0	0	0
Otu1948	unclassified	unclassified	unclassified	unclassified	unclassified	1	11	4	0	0	0	2	0	0	0	0	0	0	0	0	0
Otu45569	Bacteroidetes	Flavobacteriia	Flavobacteriales	unclassified	unclassified	0	0	0	15	0	0	0	1	0	0	0	0	0	0	0	0
Otu117420	Chloroflexi	unclassified	unclassified	unclassified	unclassified	0	0	0	15	0	0	5	0	0	0	0	0	0	0	0	0
Otu45497	Bacteroidetes	Cytophagia	Cytophagales	Flammeovirgaceae	Nafulsella	2	3	49	5	0	0	1	0	0	1	0	0	0	0	0	0
Otu1717	Acidobacteria	Acidobacteria_Gp26	Acidobacteria_Gp26_unclassified	Acidobacteria_Gp26_unclassified	Gp26	96	24	90	114	4	0	2	17	4	0	0	4	0	0	0	0
Otu4982	Proteobacteria	Gammaproteobacteria	Oceanospirillales	Oceanospirillales_incertae_sedis	Pseudohongiella	4	7	32	9	0	0	1	2	1	0	0	0	0	0	0	0
Otu37385	Actinobacteria	Actinobacteria	Actinomycetales	Micromonosporaceae	unclassified	12	0	5	0	0	0	0	0	0	0	0	0	0	0	0	0
Otu104903	Candidatus Saccharibacteria	Candidatus Saccharibacteria_unclassified	Candidatus Saccharibacteria_unclassified	Candidatus Saccharibacteria_unclassified	Saccharibacteria_genera_incertae_sedis	0	97	1	9	0	2	1	4	0	0	0	2	0	0	0	0
Otu92789	Actinobacteria	Actinobacteria	Nitriliruptorales	Nitriliruptoraceae	Nitriliruptor	192	11	323	183	9	15	6	7	21	2	0	0	0	0	0	0
Otu5149	unclassified	unclassified	unclassified	unclassified	unclassified	17	0	0	0	0	0	0	0	0	0	0	0	0	0	0	0
Otu60146	unclassified	unclassified	unclassified	unclassified	unclassified	9	5	3	0	0	0	0	2	0	0	0	0	0	0	0	0
Otu30083	Proteobacteria	Deltaproteobacteria	Myxococcales	Cystobacteraceae	Anaeromyxobacter	9	3	3	2	0	4	0	0	0	0	0	0	0	0	0	0
Otu29864	Bacteroidetes	Sphingobacteriia	Sphingobacteriales	Saprospiraceae	unclassified	209	38	12	161	19	3	6	19	9	0	2	1	0	0	0	0
Otu1718	Proteobacteria	Gammaproteobacteria	unclassified	unclassified	unclassified	170	19	8	27	9	0	6	14	5	0	0	1	0	0	0	0
Otu5112	Proteobacteria	Gammaproteobacteria	Pseudomonadales	Pseudomonadaceae	Pseudomonas	23	2	32	5	3	0	2	0	0	1	0	0	0	0	0	0
Otu11108	Verrucomicrobia	Opitutae	Opitutales	Opitutaceae	Alterococcus	10	0	2	5	0	0	0	0	0	0	0	0	0	0	0	0
Otu10903	Proteobacteria	Deltaproteobacteria	Myxococcales	Haliangiaceae	Haliangium	12	0	0	5	0	0	0	1	0	0	0	0	0	0	0	0
Otu109752	unclassified	unclassified	unclassified	unclassified	unclassified	12	0	0	5	0	0	0	2	0	0	0	0	0	0	0	0
Otu51118	Bacteroidetes	Sphingobacteriia	Sphingobacteriales	Rhodothermaceae	unclassified	0	13	3	1	2	3	0	3	0	0	0	0	0	0	0	0
Otu10789	unclassified	unclassified	unclassified	unclassified	unclassified	0	61	0	0	0	1	2	0	0	0	1	0	0	0	0	0
Otu9862	Verrucomicrobia	Verrucomicrobiae	Verrucomicrobiales	Verrucomicrobiaceae	Luteolibacter	0	1	8	8	0	1	0	1	0	0	0	0	0	0	0	0
Otu94953	Actinobacteria	Actinobacteria	Euzebyales	Euzebyaceae	Euzebya	4	2	3	8	1	0	1	0	0	0	0	0	0	0	0	0
Otu613	unclassified	unclassified	unclassified	unclassified	unclassified	3	0	4	10	0	0	0	0	0	0	0	0	0	0	0	0
Otu55910	Proteobacteria	Deltaproteobacteria	Bradymonadales	Bradymonadaceae	Bradymonas	0	2	4	11	0	1	0	0	0	0	0	0	0	0	0	0
Otu30037	Bacteroidetes	Sphingobacteriia	Sphingobacteriales	unclassified	unclassified	16	0	2	0	0	0	0	0	0	0	0	0	0	0	0	0
Otu8868	Acidobacteria	Acidobacteria_Gp7	Acidobacteria_Gp7_unclassified	Acidobacteria_Gp7_unclassified	Gp7	17	0	1	0	0	0	0	0	0	0	0	0	0	0	0	0
Otu1928	Planctomycetes	Planctomycetia	Candidatus Brocadiales	Candidatus Brocadiaceae	Candidatus Anammoxoglobus	18	0	0	0	1	0	0	2	0	0	0	0	0	0	0	0
Otu118123	Proteobacteria	Alphaproteobacteria	Rhizobiales	Phyllobacteriaceae	Mesorhizobium	18	0	0	0	0	0	0	0	0	0	0	0	0	0	0	0
Otu16630	Planctomycetes	Planctomycetia	Planctomycetales	Planctomycetaceae	Blastopirellula	76	24	103	28	2	3	4	3	5	1	0	0	0	0	0	0
Otu105175	Proteobacteria	unclassified	unclassified	unclassified	unclassified	8	4	5	1	0	2	0	0	0	0	0	0	0	0	0	0
Otu107852	Actinobacteria	Actinobacteria	unclassified	unclassified	unclassified	0	0	1	60	0	0	0	0	0	0	0	1	0	0	0	0
Otu92794	Actinobacteria	Actinobacteria	unclassified	unclassified	unclassified	45	0	50	72	3	0	3	30	3	0	0	1	5	0	0	0
Otu6100	Proteobacteria	Gammaproteobacteria	unclassified	unclassified	unclassified	12	6	0	0	0	0	0	0	0	0	0	0	0	0	0	0
Otu43200	Bacteroidetes	Sphingobacteriia	Sphingobacteriales	Rhodothermaceae	unclassified	0	0	0	17	0	0	0	0	0	0	0	0	0	0	0	0
Otu92823	unclassified	unclassified	unclassified	unclassified	unclassified	5	11	0	2	0	0	0	0	0	0	0	0	0	0	0	0
Otu2009	Hydrogenedentes	Hydrogenedentes_unclassified	Hydrogenedentes_unclassified	Hydrogenedentes_unclassified	Candidatus Hydrogenedens	10	2	0	6	0	0	0	1	0	0	0	0	0	0	0	0
Otu64674	unclassified	unclassified	unclassified	unclassified	unclassified	23	4	27	4	2	0	0	5	1	0	0	0	1	0	0	0
Otu45568	Bacteroidetes	Cytophagia	Cytophagales	Flammeovirgaceae	Roseivirga	1	5	3	9	0	0	0	0	0	0	0	0	0	0	0	0
Otu45548	Bacteroidetes	Cytophagia	Cytophagales	Flammeovirgaceae	unclassified	14	1	4	0	0	2	0	0	0	0	0	0	0	0	0	0
Otu60126	unclassified	unclassified	unclassified	unclassified	unclassified	11	76	74	7	1	5	1	2	0	2	1	0	0	0	0	0
Otu620	Proteobacteria	Deltaproteobacteria	Deltaproteobacteria_incertae_sedis	Deltaproteobacteria_incertae_sedis_unclassified	Deferrisoma	7	77	8	1	6	0	0	1	2	0	0	0	0	0	0	0
Otu10965	Verrucomicrobia	Opitutae	Puniceicoccales	Puniceicoccaceae	Pelagicoccus	3	2	1	12	0	0	0	1	0	0	0	0	0	0	0	0
Otu114258	Planctomycetes	Phycisphaerae	Phycisphaerales	Phycisphaeraceae	Phycisphaera	12	3	0	4	0	0	1	0	0	0	0	0	0	0	0	0
Otu37252	Bacteroidetes	Sphingobacteriia	Sphingobacteriales	Chitinophagaceae	Balneola	5	14	0	0	1	0	0	0	0	0	0	0	0	0	0	0
Otu94942	Actinobacteria	Actinobacteria	Actinomycetales	Demequinaceae	Demequina	0	0	11	8	0	0	0	4	0	0	0	0	0	0	0	0
Otu86233	Planctomycetes	Planctomycetia	Planctomycetales	Planctomycetaceae	Planctomicrobium	12	0	1	6	0	0	0	1	0	0	0	0	0	0	0	0
Otu92817	Chloroflexi	Thermomicrobia	Sphaerobacterales	Sphaerobacteraceae	unclassified	207	67	44	145	26	3	4	36	0	0	2	6	0	0	0	0
Otu5530	Proteobacteria	Gammaproteobacteria	Chromatiales	Ectothiorhodospiraceae	unclassified	0	1	6	12	0	0	1	0	0	0	0	0	0	0	0	0
Otu105189	Planctomycetes	Phycisphaerae	Phycisphaerales	Phycisphaeraceae	Phycisphaera	2	5	2	10	1	0	0	0	0	0	0	0	0	0	0	0
Otu2011	Proteobacteria	unclassified	unclassified	unclassified	unclassified	3	5	11	1	0	3	0	0	0	0	0	0	0	0	0	0
Otu102228	Actinobacteria	Actinobacteria	Acidimicrobiales	Iamiaceae	Aquihabitans	29	21	12	11	0	0	4	12	0	0	0	1	0	0	0	0
Otu86241	Actinobacteria	Actinobacteria	Actinomycetales	Streptomycetaceae	unclassified	1	12	6	1	0	0	0	0	0	0	0	0	0	0	0	0
Otu37555	Bacteroidetes	Flavobacteriia	Flavobacteriales	Flavobacteriaceae	unclassified	1	7	6	6	1	0	0	0	0	0	0	0	0	0	0	0
Otu94874	Actinobacteria	Actinobacteria	Nitriliruptorales	Nitriliruptoraceae	Nitriliruptor	30	43	22	7	3	0	2	2	2	0	0	0	0	0	0	0
Otu86254	unclassified	unclassified	unclassified	unclassified	unclassified	99	0	5	0	1	0	1	0	2	0	0	0	0	0	0	0
Otu109297	Planctomycetes	Phycisphaerae	Phycisphaerales	Phycisphaeraceae	Phycisphaera	43	10	9	11	2	0	1	0	0	1	0	0	0	0	0	0
Otu108608	Actinobacteria	Actinobacteria	unclassified	unclassified	unclassified	0	1	193	0	0	0	0	0	0	2	0	1	0	0	0	0
Otu37379	Bacteroidetes	Sphingobacteriia	Sphingobacteriales	Chitinophagaceae	Gracilimonas	11	0	8	2	0	0	0	0	0	0	0	0	0	0	0	0
Otu109293	Proteobacteria	Deltaproteobacteria	Bdellovibrionales	Bdellovibrionaceae	Vampirovibrio	7	5	5	4	1	0	0	0	0	0	0	0	0	0	0	0
Otu23118	Proteobacteria	unclassified	unclassified	unclassified	unclassified	16	0	0	5	1	0	0	1	0	0	0	0	0	0	0	0
Otu92784	Actinobacteria	Actinobacteria	Euzebyales	Euzebyaceae	Euzebya	665	25	1565	471	19	31	17	28	46	10	5	3	0	0	0	0
Otu102192	Parcubacteria	Parcubacteria_unclassified	Parcubacteria_unclassified	Parcubacteria_unclassified	Parcubacteria_genera_incertae_sedis	0	21	0	0	0	0	0	0	0	0	0	0	0	0	0	0
Otu166216	unclassified	unclassified	unclassified	unclassified	unclassified	3	11	2	5	0	0	0	0	0	0	0	0	0	0	0	0
Otu102238	unclassified	unclassified	unclassified	unclassified	unclassified	20	2	19	25	0	1	1	3	1	0	0	0	0	0	0	0
Otu23059	Planctomycetes	Planctomycetia	Planctomycetales	Planctomycetaceae	Gimesia	20	0	0	2	1	0	0	0	0	0	0	0	0	0	0	0
Otu97475	Parcubacteria	Parcubacteria_unclassified	Parcubacteria_unclassified	Parcubacteria_unclassified	Parcubacteria_genera_incertae_sedis	18	0	0	4	0	0	0	0	0	0	0	0	0	0	0	0
Otu38218	Bacteroidetes	Flavobacteriia	Flavobacteriales	Flavobacteriaceae	unclassified	0	2	21	0	0	0	2	0	0	0	0	0	0	0	0	0
Otu108054	Actinobacteria	Actinobacteria	unclassified	unclassified	unclassified	0	0	1	20	1	0	0	0	0	0	0	0	0	0	0	0
Otu10919	Proteobacteria	Deltaproteobacteria	Myxococcales	Phaselicystidaceae	Phaselicystis	12	0	0	10	0	0	0	0	0	0	0	0	0	0	0	0
Otu94908	Actinobacteria	Actinobacteria	Nitriliruptorales	Nitriliruptoraceae	Nitriliruptor	13	2	8	0	1	0	0	1	0	0	0	0	0	0	0	0
Otu10802	Proteobacteria	Gammaproteobacteria	Gammaproteobacteria_incertae_sedis	Gammaproteobacteria_incertae_sedis_unclassified	Methylohalomonas	2	46	9	23	12	1	3	13	0	0	1	0	0	0	0	0
Otu43592	Bacteroidetes	Sphingobacteriia	Sphingobacteriales	Chitinophagaceae	Gracilimonas	0	22	0	1	0	0	0	0	0	0	0	0	0	0	0	0
Otu2012	unclassified	unclassified	unclassified	unclassified	unclassified	7	3	12	2	0	0	0	3	0	0	0	0	0	0	0	0
Otu104883	Actinobacteria	Actinobacteria	Acidimicrobiales	Iamiaceae	Aquihabitans	4	2	0	162	4	0	0	2	2	0	0	1	0	0	0	0
Otu94846	Actinobacteria	Actinobacteria	Nitriliruptorales	Nitriliruptoraceae	Nitriliruptor	4	4	174	2	0	1	2	2	2	1	0	0	0	0	0	0
Otu50408	Bacteroidetes	Cytophagia	Cytophagales	Cytophagaceae	Pontibacter	4	17	3	0	0	0	0	0	0	0	0	0	0	0	0	0
Otu109769	Deinococcus-Thermus	Deinococci	Deinococcales	Trueperaceae	Truepera	5	17	0	2	0	0	0	0	0	0	0	0	0	0	0	0
Otu94867	Actinobacteria	Actinobacteria	unclassified	unclassified	unclassified	25	0	0	0	0	0	0	0	0	0	0	0	0	0	0	0
Otu5191	Actinobacteria	Thermoleophilia	Thermoleophilales	Thermoleophilaceae	Thermoleophilum	6	1	12	6	0	0	0	0	0	0	0	0	0	0	0	0
Otu23023	Planctomycetes	Planctomycetia	Planctomycetales	Planctomycetaceae	Blastopirellula	2	4	13	6	0	0	1	0	0	0	0	0	0	0	0	0
Otu104779	Acidobacteria	Acidobacteria_Gp21	Acidobacteria_Gp21_unclassified	Acidobacteria_Gp21_unclassified	Gp21	0	0	3	21	0	0	0	0	0	0	0	0	0	0	0	0
Otu105125	Candidatus Saccharibacteria	Candidatus Saccharibacteria_unclassified	Candidatus Saccharibacteria_unclassified	Candidatus Saccharibacteria_unclassified	Saccharibacteria_genera_incertae_sedis	6	0	14	6	1	0	0	0	0	0	0	0	0	0	0	0
Otu29904	Bacteroidetes	Sphingobacteriia	Sphingobacteriales	Sphingobacteriales_unclassified	Aliifodinibius	13	11	2	0	0	0	5	0	0	0	0	0	0	0	0	0
Otu105330	Planctomycetes	Planctomycetia	Planctomycetales	Planctomycetaceae	Gemmata	4	15	5	3	1	0	1	0	0	0	0	0	0	0	0	0
Otu37300	Bacteroidetes	Flavobacteriia	Flavobacteriales	Cryomorphaceae	unclassified	5	1	11	10	1	2	0	2	0	0	0	0	0	0	0	0
Otu29847	Bacteroidetes	Flavobacteriia	Flavobacteriales	Flavobacteriaceae	unclassified	30	135	233	1159	8	1	16	5	5	11	0	7	0	0	0	0
Otu102104	Actinobacteria	Actinobacteria	Acidimicrobiales	unclassified	unclassified	329	380	132	211	13	6	14	55	8	0	1	7	0	0	0	0
Otu5837	Proteobacteria	Deltaproteobacteria	Myxococcales	Haliangiaceae	Haliangium	9	8	7	4	0	0	0	0	0	0	0	0	0	0	0	0
Otu1849	unclassified	unclassified	unclassified	unclassified	unclassified	25	1	3	0	1	0	1	0	0	0	0	0	0	0	0	0
Otu4869	Acidobacteria	Acidobacteria_Gp10	Acidobacteria_Gp10_unclassified	Acidobacteria_Gp10_unclassified	Gp10	171	32	2	84	1	3	4	4	5	0	0	0	0	0	0	0
Otu55852	unclassified	unclassified	unclassified	unclassified	unclassified	21	5	157	3	1	1	3	5	0	0	2	0	0	0	0	0
Otu23014	Planctomycetes	Planctomycetia	Planctomycetales	Planctomycetaceae	unclassified	69	2	24	14	2	1	1	1	0	0	0	1	0	0	0	0
Otu37253	Bacteroidetes	Sphingobacteriia	Sphingobacteriales	Sphingobacteriales_unclassified	unclassified	14	9	4	3	0	0	0	0	0	0	0	0	0	0	0	0
Otu97354	Parcubacteria	Parcubacteria_unclassified	Parcubacteria_unclassified	Parcubacteria_unclassified	Parcubacteria_genera_incertae_sedis	4	1	3	21	0	0	0	3	0	0	0	0	0	0	0	0
Otu45677	Bacteroidetes	unclassified	unclassified	unclassified	unclassified	6	4	4	16	0	0	3	0	0	0	0	0	0	0	0	0
Otu5072	Proteobacteria	Gammaproteobacteria	Alteromonadales	Alteromonadales_incertae_sedis	Teredinibacter	32	0	0	0	3	0	2	0	0	0	0	0	0	0	0	0
Otu105031	Candidatus Saccharibacteria	Candidatus Saccharibacteria_unclassified	Candidatus Saccharibacteria_unclassified	Candidatus Saccharibacteria_unclassified	Saccharibacteria_genera_incertae_sedis	7	0	0	23	0	0	0	1	0	0	0	0	0	0	0	0
Otu50380	Bacteroidetes	Cytophagia	Cytophagales	Cytophagaceae	Pontibacter	29	0	0	3	0	0	0	0	0	0	0	0	0	0	0	0
Otu5821	unclassified	unclassified	unclassified	unclassified	unclassified	23	5	0	4	1	0	1	4	0	0	0	0	0	0	0	0
Otu108824	Proteobacteria	Alphaproteobacteria	Rhizobiales	Bradyrhizobiaceae	Bosea	121	0	0	0	0	0	0	0	0	0	0	1	0	0	0	0
Otu102176	unclassified	unclassified	unclassified	unclassified	unclassified	8	3	14	8	2	0	1	2	0	0	0	0	0	0	0	0
Otu569	unclassified	unclassified	unclassified	unclassified	unclassified	351	0	0	4	2	0	1	4	5	0	0	0	0	0	0	0
Otu19238	Planctomycetes	Planctomycetia	Planctomycetales	Planctomycetaceae	Blastopirellula	3	4	18	10	0	0	0	1	0	0	0	0	0	0	0	0
Otu1895	Actinobacteria	Thermoleophilia	Thermoleophilales	Thermoleophilaceae	Thermoleophilum	17	19	0	0	0	0	0	11	0	0	0	0	0	0	0	0
Otu1478	unclassified	unclassified	unclassified	unclassified	unclassified	1	35	0	0	4	2	4	0	0	0	0	0	0	0	0	0
Otu105007	Chloroflexi	Caldilineae	Caldilineales	Caldilineaceae	Litorilinea	10	11	6	12	2	0	1	0	0	0	0	0	0	0	0	0
Otu525	Acidobacteria	Acidobacteria_Gp10	Acidobacteria_Gp10_unclassified	Acidobacteria_Gp10_unclassified	Gp10	0	0	0	37	3	0	0	29	0	0	0	0	0	0	0	0
Otu37183	Bacteroidetes	Flavobacteriia	Flavobacteriales	Flavobacteriaceae	Ulvibacter	5	6	20	9	0	3	0	1	0	0	0	0	0	0	0	0
Otu10833	Proteobacteria	Gammaproteobacteria	Chromatiales	unclassified	unclassified	15	12	2	11	0	5	0	0	0	0	0	0	0	0	0	0
Otu45442	Bacteroidetes	Cytophagia	Cytophagales	Flammeovirgaceae	Nafulsella	35	51	112	221	5	5	2	4	1	3	0	0	0	0	0	0
Otu5021	Proteobacteria	Gammaproteobacteria	Alteromonadales	Alteromonadales_incertae_sedis	Teredinibacter	1	1	37	3	0	1	0	0	0	0	0	0	0	0	0	0
Otu1592	unclassified	unclassified	unclassified	unclassified	unclassified	0	0	43	0	0	0	0	0	0	0	0	0	0	0	0	0
Otu104976	unclassified	unclassified	unclassified	unclassified	unclassified	2	37	0	2	0	0	0	0	0	0	0	0	0	0	0	0
Otu30011	unclassified	unclassified	unclassified	unclassified	unclassified	7	22	5	8	1	0	0	2	0	0	0	0	0	0	0	0
Otu29863	Bacteroidetes	Sphingobacteriia	Sphingobacteriales	Chitinophagaceae	Gracilimonas	19	17	1	7	0	0	0	4	0	0	0	0	0	0	0	0
Otu102160	Candidatus Saccharibacteria	Candidatus Saccharibacteria_unclassified	Candidatus Saccharibacteria_unclassified	Candidatus Saccharibacteria_unclassified	Saccharibacteria_genera_incertae_sedis	9	6	31	0	6	0	4	0	0	0	0	0	0	0	0	0
Otu50097	Bacteroidetes	Flavobacteriia	Flavobacteriales	Flavobacteriaceae	Salinimicrobium	0	0	0	44	0	0	0	0	0	0	0	0	0	0	0	0
Otu104967	unclassified	unclassified	unclassified	unclassified	unclassified	45	0	1	4	0	0	0	1	0	0	0	0	0	0	0	0
Otu112894	Planctomycetes	Phycisphaerae	Phycisphaerales	Phycisphaeraceae	Phycisphaera	12	22	0	15	2	0	0	0	0	0	0	0	0	0	0	0
Otu102157	unclassified	unclassified	unclassified	unclassified	unclassified	38	0	14	1	0	0	0	0	0	0	0	0	0	0	0	0
Otu36978	Bacteroidetes	Flavobacteriia	Flavobacteriales	Flavobacteriaceae	Gillisia	101	1	77	19	0	0	0	1	0	0	0	1	0	0	0	0
Otu2363	Proteobacteria	Gammaproteobacteria	Chromatiales	unclassified	unclassified	30	23	1	0	0	0	0	0	0	0	0	0	0	0	0	0
Otu104912	Proteobacteria	Alphaproteobacteria	Rhizobiales	Bradyrhizobiaceae	Bradyrhizobium	553	1	1	0	0	0	0	0	3	0	0	1	0	0	0	1
Otu92782	Actinobacteria	Actinobacteria	unclassified	unclassified	unclassified	8	26	180	2	0	8	1	2	0	1	0	0	0	0	0	0
Otu4916	Proteobacteria	Gammaproteobacteria	Oceanospirillales	Halomonadaceae	Halomonas	2	0	12	53	0	0	2	0	0	0	0	0	0	0	0	0
Otu64612	unclassified	unclassified	unclassified	unclassified	unclassified	16	20	34	2	0	0	0	0	0	0	0	0	0	0	0	0
Otu45489	Bacteroidetes	Cytophagia	Cytophagales	Flammeovirgaceae	Nafulsella	15	14	51	5	0	1	0	0	0	0	0	0	0	1	0	0
Otu30055	Bacteroidetes	Sphingobacteriia	Sphingobacteriales	Sphingobacteriales_unclassified	Aliifodinibius	10	7	16	60	0	1	0	0	0	0	0	0	0	0	0	0
Otu104909	Candidatus Saccharibacteria	Candidatus Saccharibacteria_unclassified	Candidatus Saccharibacteria_unclassified	Candidatus Saccharibacteria_unclassified	Saccharibacteria_genera_incertae_sedis	0	1	0	92	0	0	0	0	0	0	0	0	0	0	0	0
Otu456	unclassified	unclassified	unclassified	unclassified	unclassified	1	127	1	0	0	0	0	0	0	0	0	0	0	0	0	0
Otu104206	unclassified	unclassified	unclassified	unclassified	unclassified	0	0	137	4	0	0	0	0	0	0	0	0	0	0	0	0
Otu1667	Proteobacteria	Gammaproteobacteria	Alteromonadales	Alteromonadales_incertae_sedis	Teredinibacter	5	29	39	68	6	4	5	1	0	0	0	0	0	0	0	0
Otu18	unclassified	unclassified	unclassified	unclassified	unclassified	41	134	52	0	0	0	0	6	0	0	0	0	0	0	0	0
Otu107609	Actinobacteria	Actinobacteria	unclassified	unclassified	unclassified	0	0	57	241	0	0	1	1	0	0	0	0	0	0	6	0
Depleted OTUs shared by rhizosphere, rhizosphere and endosphere
Otu64624	unclassified	unclassified	unclassified	unclassified	unclassified	81	233	67	59	7	9	6	40	3	2	3	6	0	0	0	0
Otu557	unclassified	unclassified	unclassified	unclassified	unclassified	672	1158	177	408	96	31	72	135	65	15	17	13	0	0	0	1
Otu136	Planctomycetes	Planctomycetia	Planctomycetales	Planctomycetaceae	Rhodopirellula	136	11	55	49	7	11	1	15	14	6	0	1	0	0	0	0
Otu94847	Actinobacteria	Actinobacteria	Actinomycetales	unclassified	unclassified	193	22	205	184	15	22	6	35	14	10	0	6	0	0	0	0
Otu1718	Proteobacteria	Gammaproteobacteria	unclassified	unclassified	unclassified	170	19	8	27	9	0	6	14	5	0	0	1	0	0	0	0
Otu22993	Bacteroidetes	Cytophagia	Cytophagales	Cytophagaceae	Pontibacter	65	44	524	315	30	34	22	31	46	29	7	3	0	0	0	0
Otu92806	Actinobacteria	Actinobacteria	Nitriliruptorales	Nitriliruptoraceae	Nitriliruptor	9	11	56	33	3	4	3	3	2	0	1	1	0	0	0	0
Otu97335	Actinobacteria	Actinobacteria	Acidimicrobiales	unclassified	unclassified	55	48	102	38	9	4	3	15	3	2	1	1	0	0	0	0
Otu94865	Actinobacteria	Actinobacteria	Euzebyales	Euzebyaceae	Euzebya	53	21	118	146	10	6	3	24	12	7	0	8	0	0	0	0
Otu716	unclassified	unclassified	unclassified	unclassified	unclassified	56	273	8	72	18	1	4	32	13	1	2	5	0	0	0	0
Otu64674	unclassified	unclassified	unclassified	unclassified	unclassified	23	4	27	4	2	0	0	5	1	0	0	0	1	0	0	0
Otu1667	Proteobacteria	Gammaproteobacteria	Alteromonadales	Alteromonadales_incertae_sedis	Teredinibacter	5	29	39	68	6	4	5	1	0	0	0	0	0	0	0	0
Otu29836	Bacteroidetes	Flavobacteriia	Flavobacteriales	Flavobacteriaceae	Gillisia	283	314	331	207	32	61	27	7	37	54	5	4	0	1	0	0
Otu105051	Proteobacteria	Alphaproteobacteria	unclassified	unclassified	unclassified	19	13	9	5	5	0	0	0	2	0	0	0	0	0	0	0
Otu29864	Bacteroidetes	Sphingobacteriia	Sphingobacteriales	Saprospiraceae	unclassified	209	38	12	161	19	3	6	19	9	0	2	1	0	0	0	0
Otu51080	Bacteroidetes	Sphingobacteriia	Sphingobacteriales	Rhodothermaceae	Rubrivirga	13	15	3	97	7	1	0	6	7	1	1	4	1	0	0	0
Otu109059	Proteobacteria	Alphaproteobacteria	unclassified	unclassified	unclassified	17	7	9	8	1	0	1	2	2	0	0	0	0	0	0	0
Otu108934	Planctomycetes	Phycisphaerae	Phycisphaerales	Phycisphaeraceae	Phycisphaera	30	21	22	8	2	3	2	1	2	0	0	0	0	0	0	0
Otu104958	Proteobacteria	Alphaproteobacteria	Rhizobiales	Rhodobiaceae	unclassified	129	72	33	66	5	4	5	18	16	0	2	5	0	0	0	0
Otu645	unclassified	unclassified	unclassified	unclassified	unclassified	10	5	29	0	0	0	2	2	0	0	1	0	0	0	0	0
Otu568	unclassified	unclassified	unclassified	unclassified	unclassified	174	75	42	48	16	4	5	11	11	2	4	5	0	0	0	0
Otu615	Proteobacteria	Deltaproteobacteria	unclassified	unclassified	unclassified	99	141	127	104	9	3	3	35	5	0	1	10	0	0	0	0
Otu104937	unclassified	unclassified	unclassified	unclassified	unclassified	61	17	15	41	5	1	2	5	8	2	0	3	0	0	0	0
Otu94853	Actinobacteria	Actinobacteria	Nitriliruptorales	Nitriliruptoraceae	Nitriliruptor	77	24	268	158	9	9	15	15	17	11	3	3	0	0	0	1
Otu99657	Proteobacteria	Deltaproteobacteria	Bradymonadales	Bradymonadaceae	Bradymonas	21	7	5	23	3	2	0	0	2	0	0	0	0	0	0	0
Otu29863	Bacteroidetes	Sphingobacteriia	Sphingobacteriales	Chitinophagaceae	Gracilimonas	19	17	1	7	0	0	0	4	0	0	0	0	0	0	0	0
Otu1733	unclassified	unclassified	unclassified	unclassified	unclassified	16	80	0	6	2	0	1	7	3	0	0	1	0	0	0	0
Otu5213	unclassified	unclassified	unclassified	unclassified	unclassified	13	5	10	7	1	0	0	2	0	1	0	0	0	0	0	0
Otu105044	Candidatus Saccharibacteria	Candidatus Saccharibacteria_unclassified	Candidatus Saccharibacteria_unclassified	Candidatus Saccharibacteria_unclassified	Saccharibacteria_genera_incertae_sedis	4	2	0	19	2	0	0	0	1	0	0	0	0	0	0	0
Otu443	unclassified	unclassified	unclassified	unclassified	unclassified	0	38	93	0	0	1	6	4	0	0	3	0	0	0	0	0
Otu641	unclassified	unclassified	unclassified	unclassified	unclassified	74	125	0	45	11	0	2	11	5	0	1	2	0	0	0	1
Otu94922	Actinobacteria	Actinobacteria	Euzebyales	Euzebyaceae	Euzebya	20	10	18	23	1	1	2	2	4	0	0	1	0	0	0	0
Otu94849	Actinobacteria	Actinobacteria	Nitriliruptorales	Nitriliruptoraceae	Nitriliruptor	128	21	270	116	19	5	4	22	26	7	2	4	0	0	0	0
Otu92810	Actinobacteria	Actinobacteria	Nitriliruptorales	Nitriliruptoraceae	Nitriliruptor	460	123	206	84	41	3	13	24	28	3	3	10	0	0	0	0
Otu102153	Planctomycetes	Planctomycetia	Planctomycetales	Planctomycetaceae	unclassified	14	40	0	4	0	0	1	4	0	0	0	3	0	0	0	0
Otu5112	Proteobacteria	Gammaproteobacteria	Pseudomonadales	Pseudomonadaceae	Pseudomonas	23	2	32	5	3	0	2	0	0	1	0	0	0	0	0	0
Otu105330	Planctomycetes	Planctomycetia	Planctomycetales	Planctomycetaceae	Gemmata	4	15	5	3	1	0	1	0	0	0	0	0	0	0	0	0
Otu407	Proteobacteria	Gammaproteobacteria	unclassified	unclassified	unclassified	327	8	0	1	29	1	0	2	41	0	0	0	0	0	0	0
Otu10849	Verrucomicrobia	Opitutae	Puniceicoccales	Puniceicoccaceae	Pelagicoccus	12	24	16	17	2	0	0	4	4	0	0	0	0	0	0	0
Otu105007	Chloroflexi	Caldilineae	Caldilineales	Caldilineaceae	Litorilinea	10	11	6	12	2	0	1	0	0	0	0	0	0	0	0	0
Otu45490	Bacteroidetes	Cytophagia	Cytophagales	Cytophagaceae	Pontibacter	22	9	54	13	2	5	0	1	4	2	0	0	0	0	0	0
Otu5053	Chlamydiae	Chlamydiia	Chlamydiales	Simkaniaceae	Simkania	13	0	27	2	0	0	2	1	0	0	1	0	0	1	0	0
Otu97370	unclassified	unclassified	unclassified	unclassified	unclassified	22	40	3	16	3	0	0	4	5	0	0	0	0	0	0	0
Otu1849	unclassified	unclassified	unclassified	unclassified	unclassified	25	1	3	0	1	0	1	0	0	0	0	0	0	0	0	0
Otu102238	unclassified	unclassified	unclassified	unclassified	unclassified	20	2	19	25	0	1	1	3	1	0	0	0	0	0	0	0
Otu36947	Bacteroidetes	Sphingobacteriia	Sphingobacteriales	Chitinophagaceae	Gracilimonas	93	62	132	101	8	12	2	10	26	11	0	0	0	0	0	0
Otu60115	unclassified	unclassified	unclassified	unclassified	unclassified	3	26	7	38	3	0	0	3	0	0	0	4	0	0	0	0
Otu478	unclassified	unclassified	unclassified	unclassified	unclassified	59	79	35	90	8	4	1	9	17	0	0	2	0	0	0	0
Otu102104	Actinobacteria	Actinobacteria	Acidimicrobiales	unclassified	unclassified	329	380	132	211	13	6	14	55	8	0	1	7	0	0	0	0
Otu29846	Bacteroidetes	Sphingobacteriia	Sphingobacteriales	Chitinophagaceae	Gracilimonas	118	196	290	42	19	17	4	13	78	1	5	0	16	0	0	0
Otu30004	Bacteroidetes	Sphingobacteriia	Sphingobacteriales	Saprospiraceae	Portibacter	22	20	45	4	0	3	0	4	0	0	0	2	0	0	0	0
Otu45525	Bacteroidetes	Cytophagia	Cytophagales	Flammeovirgaceae	Marivirga	18	9	10	17	0	0	0	4	0	1	0	0	0	0	0	0
Otu5530	Proteobacteria	Gammaproteobacteria	Chromatiales	Ectothiorhodospiraceae	unclassified	0	1	6	12	0	0	1	0	0	0	0	0	0	0	0	0
Otu10965	Verrucomicrobia	Opitutae	Puniceicoccales	Puniceicoccaceae	Pelagicoccus	3	2	1	12	0	0	0	1	0	0	0	0	0	0	0	0
Otu114258	Planctomycetes	Phycisphaerae	Phycisphaerales	Phycisphaeraceae	Phycisphaera	12	3	0	4	0	0	1	0	0	0	0	0	0	0	0	0
Otu2009	Hydrogenedentes	Hydrogenedentes_unclassified	Hydrogenedentes_unclassified	Hydrogenedentes_unclassified	Candidatus Hydrogenedens	10	2	0	6	0	0	0	1	0	0	0	0	0	0	0	0
Otu30011	unclassified	unclassified	unclassified	unclassified	unclassified	7	22	5	8	1	0	0	2	0	0	0	0	0	0	0	0
Otu29865	Bacteroidetes	Flavobacteriia	Flavobacteriales	Flavobacteriaceae	unclassified	785	215	421	1458	90	76	17	38	164	40	5	4	0	2	0	0
Otu5062	Proteobacteria	Gammaproteobacteria	unclassified	unclassified	unclassified	37	11	13	9	2	0	1	2	3	0	0	2	0	0	0	0
Otu86233	Planctomycetes	Planctomycetia	Planctomycetales	Planctomycetaceae	Planctomicrobium	12	0	1	6	0	0	0	1	0	0	0	0	0	0	0	0
Otu105189	Planctomycetes	Phycisphaerae	Phycisphaerales	Phycisphaeraceae	Phycisphaera	2	5	2	10	1	0	0	0	0	0	0	0	0	0	0	0
Otu23001	Bacteroidetes	Sphingobacteriia	Sphingobacteriales	Rhodothermaceae	unclassified	268	51	60	179	14	2	7	18	24	2	5	10	0	0	0	0
Otu620	Proteobacteria	Deltaproteobacteria	Deltaproteobacteria_incertae_sedis	Deltaproteobacteria_incertae_sedis_unclassified	Deferrisoma	7	77	8	1	6	0	0	1	2	0	0	0	0	0	0	0
Otu94868	Actinobacteria	Actinobacteria	Euzebyales	Euzebyaceae	Euzebya	43	9	7	2	1	2	0	1	0	1	1	0	0	0	0	0
Otu94874	Actinobacteria	Actinobacteria	Nitriliruptorales	Nitriliruptoraceae	Nitriliruptor	30	43	22	7	3	0	2	2	2	0	0	0	0	0	0	0
Otu37252	Bacteroidetes	Sphingobacteriia	Sphingobacteriales	Chitinophagaceae	Balneola	5	14	0	0	1	0	0	0	0	0	0	0	0	0	0	0
Otu37270	Bacteroidetes	Flavobacteriia	Flavobacteriales	Flavobacteriaceae	Salinimicrobium	1	5	10	31	3	0	0	0	3	0	0	0	0	0	0	0
Otu1717	Acidobacteria	Acidobacteria_Gp26	Acidobacteria_Gp26_unclassified	Acidobacteria_Gp26_unclassified	Gp26	96	24	90	114	4	0	2	17	4	0	0	4	0	0	0	0
Otu1666	Proteobacteria	Gammaproteobacteria	Alteromonadales	Alteromonadaceae	Marinobacter	165	47	14	2	6	6	0	4	6	1	2	3	0	1	0	0
Otu37555	Bacteroidetes	Flavobacteriia	Flavobacteriales	Flavobacteriaceae	unclassified	1	7	6	6	1	0	0	0	0	0	0	0	0	0	0	0
Otu5095	Proteobacteria	Deltaproteobacteria	Myxococcales	Phaselicystidaceae	Phaselicystis	20	28	10	7	1	0	2	1	3	0	1	1	0	0	0	0
Otu36968	Bacteroidetes	Sphingobacteriia	Sphingobacteriales	Chitinophagaceae	unclassified	31	7	21	18	1	1	0	3	6	0	0	0	2	0	0	0
Otu109012	Proteobacteria	Alphaproteobacteria	Rhizobiales	unclassified	unclassified	16	10	3	5	0	0	0	2	1	0	0	0	0	0	0	0
Otu108054	Actinobacteria	Actinobacteria	unclassified	unclassified	unclassified	0	0	1	20	1	0	0	0	0	0	0	0	0	0	0	0
Otu4982	Proteobacteria	Gammaproteobacteria	Oceanospirillales	Oceanospirillales_incertae_sedis	Pseudohongiella	4	7	32	9	0	0	1	2	1	0	0	0	0	0	0	0
Otu104903	Candidatus Saccharibacteria	Candidatus Saccharibacteria_unclassified	Candidatus Saccharibacteria_unclassified	Candidatus Saccharibacteria_unclassified	Saccharibacteria_genera_incertae_sedis	0	97	1	9	0	2	1	4	0	0	0	2	0	0	0	0
Otu36932	Bacteroidetes	Sphingobacteriia	Sphingobacteriales	Chitinophagaceae	Gracilimonas	79	71	8	7	1	4	0	6	4	1	5	1	0	0	0	0
Otu109293	Proteobacteria	Deltaproteobacteria	Bdellovibrionales	Bdellovibrionaceae	Vampirovibrio	7	5	5	4	1	0	0	0	0	0	0	0	0	0	0	0
Otu10889	Verrucomicrobia	Subdivision3	Subdivision3_unclassified	Subdivision3_unclassified	Subdivision3_genera_incertae_sedis	13	7	8	8	0	0	0	2	0	0	0	1	0	0	0	0
Otu37088	Bacteroidetes	Sphingobacteriia	Sphingobacteriales	Sphingobacteriales_unclassified	Aliifodinibius	0	9	14	0	0	0	1	0	0	1	0	0	0	0	0	0
Otu592	Proteobacteria	unclassified	unclassified	unclassified	unclassified	3	42	32	6	1	0	1	3	0	0	1	1	0	0	0	0
Otu23059	Planctomycetes	Planctomycetia	Planctomycetales	Planctomycetaceae	Gimesia	20	0	0	2	1	0	0	0	0	0	0	0	0	0	0	0
Otu23023	Planctomycetes	Planctomycetia	Planctomycetales	Planctomycetaceae	Blastopirellula	2	4	13	6	0	0	1	0	0	0	0	0	0	0	0	0
Otu55852	unclassified	unclassified	unclassified	unclassified	unclassified	21	5	157	3	1	1	3	5	0	0	2	0	0	0	0	0
Otu97333	Parcubacteria	Parcubacteria_unclassified	Parcubacteria_unclassified	Parcubacteria_unclassified	Parcubacteria_genera_incertae_sedis	10	8	1	5	0	0	0	1	0	0	1	0	0	0	0	0
Otu10789	unclassified	unclassified	unclassified	unclassified	unclassified	0	61	0	0	0	1	2	0	0	0	1	0	0	0	0	0
Otu60126	unclassified	unclassified	unclassified	unclassified	unclassified	11	76	74	7	1	5	1	2	0	2	1	0	0	0	0	0
Otu16630	Planctomycetes	Planctomycetia	Planctomycetales	Planctomycetaceae	Blastopirellula	76	24	103	28	2	3	4	3	5	1	0	0	0	0	0	0
Otu45484	Bacteroidetes	Sphingobacteriia	Sphingobacteriales	Rhodothermaceae	Rubrivirga	7	6	21	61	1	0	0	4	4	2	0	0	0	0	0	0
Otu92782	Actinobacteria	Actinobacteria	unclassified	unclassified	unclassified	8	26	180	2	0	8	1	2	0	1	0	0	0	0	0	0
Otu105125	Candidatus Saccharibacteria	Candidatus Saccharibacteria_unclassified	Candidatus Saccharibacteria_unclassified	Candidatus Saccharibacteria_unclassified	Saccharibacteria_genera_incertae_sedis	6	0	14	6	1	0	0	0	0	0	0	0	0	0	0	0
Otu92789	Actinobacteria	Actinobacteria	Nitriliruptorales	Nitriliruptoraceae	Nitriliruptor	192	11	323	183	9	15	6	7	21	2	0	0	0	0	0	0
Otu102208	Firmicutes	unclassified	unclassified	unclassified	unclassified	16	5	6	17	0	0	0	2	1	0	0	0	0	0	0	0
Otu586	Proteobacteria	Gammaproteobacteria	unclassified	unclassified	unclassified	380	222	88	3	12	18	0	7	22	18	2	0	0	0	0	0
Otu23014	Planctomycetes	Planctomycetia	Planctomycetales	Planctomycetaceae	unclassified	69	2	24	14	2	1	1	1	0	0	0	1	0	0	0	0
Otu94952	Actinobacteria	Actinobacteria	Nitriliruptorales	Nitriliruptoraceae	Nitriliruptor	1	13	1	33	0	0	0	2	1	1	0	1	0	0	0	0
Otu5212	Acidobacteria	Acidobacteria_Gp10	Acidobacteria_Gp10_unclassified	Acidobacteria_Gp10_unclassified	Gp10	13	5	6	44	1	0	0	2	1	0	1	0	0	0	0	0
Otu105031	Candidatus Saccharibacteria	Candidatus Saccharibacteria_unclassified	Candidatus Saccharibacteria_unclassified	Candidatus Saccharibacteria_unclassified	Saccharibacteria_genera_incertae_sedis	7	0	0	23	0	0	0	1	0	0	0	0	0	0	0	0
Otu112894	Planctomycetes	Phycisphaerae	Phycisphaerales	Phycisphaeraceae	Phycisphaera	12	22	0	15	2	0	0	0	0	0	0	0	0	0	0	0
Otu104985	Planctomycetes	Phycisphaerae	Phycisphaerales	Phycisphaeraceae	Phycisphaera	35	11	10	17	1	0	1	1	3	0	0	1	0	0	0	0
Otu105077	Planctomycetes	Planctomycetia	Planctomycetales	Planctomycetaceae	Blastopirellula	11	0	2	17	1	0	0	0	0	1	0	0	0	0	0	0
Otu109297	Planctomycetes	Phycisphaerae	Phycisphaerales	Phycisphaeraceae	Phycisphaera	43	10	9	11	2	0	1	0	0	1	0	0	0	0	0	0
Otu105205	Proteobacteria	Alphaproteobacteria	Rhodospirillales	Rhodospirillaceae	Magnetospira	0	28	23	0	1	1	0	0	0	0	1	0	0	0	0	0
Otu23037	Planctomycetes	Planctomycetia	Planctomycetales	Planctomycetaceae	Rhodopirellula	56	1	8	13	0	2	1	0	4	2	1	0	0	0	0	0
Otu99661	Chloroflexi	Thermomicrobia	Sphaerobacterales	Sphaerobacteraceae	Nitrolancea	1	4	8	18	0	0	0	1	1	0	0	1	0	0	0	0
Otu104954	Actinobacteria	Actinobacteria	Acidimicrobiales	Acidimicrobineae_incertae_sedis	Aciditerrimonas	16	1	55	5	0	1	0	2	0	2	0	0	0	0	0	0
Otu4869	Acidobacteria	Acidobacteria_Gp10	Acidobacteria_Gp10_unclassified	Acidobacteria_Gp10_unclassified	Gp10	171	32	2	84	1	3	4	4	5	0	0	0	0	0	0	0
Otu94848	Actinobacteria	Actinobacteria	unclassified	unclassified	unclassified	108	13	195	8	3	9	1	0	0	9	1	0	0	0	0	0
Otu19238	Planctomycetes	Planctomycetia	Planctomycetales	Planctomycetaceae	Blastopirellula	3	4	18	10	0	0	0	1	0	0	0	0	0	0	0	0
Otu36983	Bacteroidetes	Cytophagia	Cytophagales	Flammeovirgaceae	Nafulsella	69	101	117	482	2	19	7	0	70	5	3	0	0	0	0	0
Otu4916	Proteobacteria	Gammaproteobacteria	Oceanospirillales	Halomonadaceae	Halomonas	2	0	12	53	0	0	2	0	0	0	0	0	0	0	0	0
Otu45442	Bacteroidetes	Cytophagia	Cytophagales	Flammeovirgaceae	Nafulsella	35	51	112	221	5	5	2	4	1	3	0	0	0	0	0	0
Otu104883	Actinobacteria	Actinobacteria	Acidimicrobiales	Iamiaceae	Aquihabitans	4	2	0	162	4	0	0	2	2	0	0	1	0	0	0	0
Otu92784	Actinobacteria	Actinobacteria	Euzebyales	Euzebyaceae	Euzebya	665	25	1565	471	19	31	17	28	46	10	5	3	0	0	0	0
Otu5021	Proteobacteria	Gammaproteobacteria	Alteromonadales	Alteromonadales_incertae_sedis	Teredinibacter	1	1	37	3	0	1	0	0	0	0	0	0	0	0	0	0
Otu109022	Proteobacteria	Alphaproteobacteria	Rhizobiales	Phyllobacteriaceae	Mesorhizobium	267	1	11	1	0	9	0	0	8	4	0	9	0	4	1	0
Otu94846	Actinobacteria	Actinobacteria	Nitriliruptorales	Nitriliruptoraceae	Nitriliruptor	4	4	174	2	0	1	2	2	2	1	0	0	0	0	0	0
Otu104967	unclassified	unclassified	unclassified	unclassified	unclassified	45	0	1	4	0	0	0	1	0	0	0	0	0	0	0	0
Otu678	Proteobacteria	Deltaproteobacteria	Myxococcales	unclassified	unclassified	0	15	0	0	0	0	0	0	0	0	0	0	0	0	0	0
Otu1929	Planctomycetes	Planctomycetia	Candidatus Brocadiales	Candidatus Brocadiaceae	unclassified	16	0	0	0	0	0	0	0	0	0	0	0	0	0	0	0
Otu18	unclassified	unclassified	unclassified	unclassified	unclassified	41	134	52	0	0	0	0	6	0	0	0	0	0	0	0	0
Otu43200	Bacteroidetes	Sphingobacteriia	Sphingobacteriales	Rhodothermaceae	unclassified	0	0	0	17	0	0	0	0	0	0	0	0	0	0	0	0
Otu613	unclassified	unclassified	unclassified	unclassified	unclassified	3	0	4	10	0	0	0	0	0	0	0	0	0	0	0	0
Otu45497	Bacteroidetes	Cytophagia	Cytophagales	Flammeovirgaceae	Nafulsella	2	3	49	5	0	0	1	0	0	1	0	0	0	0	0	0
Otu11108	Verrucomicrobia	Opitutae	Opitutales	Opitutaceae	Alterococcus	10	0	2	5	0	0	0	0	0	0	0	0	0	0	0	0
Otu37385	Actinobacteria	Actinobacteria	Actinomycetales	Micromonosporaceae	unclassified	12	0	5	0	0	0	0	0	0	0	0	0	0	0	0	0
Otu5149	unclassified	unclassified	unclassified	unclassified	unclassified	17	0	0	0	0	0	0	0	0	0	0	0	0	0	0	0
Otu30037	Bacteroidetes	Sphingobacteriia	Sphingobacteriales	unclassified	unclassified	16	0	2	0	0	0	0	0	0	0	0	0	0	0	0	0
Otu8868	Acidobacteria	Acidobacteria_Gp7	Acidobacteria_Gp7_unclassified	Acidobacteria_Gp7_unclassified	Gp7	17	0	1	0	0	0	0	0	0	0	0	0	0	0	0	0
Otu118123	Proteobacteria	Alphaproteobacteria	Rhizobiales	Phyllobacteriaceae	Mesorhizobium	18	0	0	0	0	0	0	0	0	0	0	0	0	0	0	0
Otu45568	Bacteroidetes	Cytophagia	Cytophagales	Flammeovirgaceae	Roseivirga	1	5	3	9	0	0	0	0	0	0	0	0	0	0	0	0
Otu86254	unclassified	unclassified	unclassified	unclassified	unclassified	99	0	5	0	1	0	1	0	2	0	0	0	0	0	0	0
Otu6100	Proteobacteria	Gammaproteobacteria	unclassified	unclassified	unclassified	12	6	0	0	0	0	0	0	0	0	0	0	0	0	0	0
Otu116923	Actinobacteria	Actinobacteria	unclassified	unclassified	unclassified	30	2	31	1	0	0	1	0	1	1	0	1	0	0	0	0
Otu92823	unclassified	unclassified	unclassified	unclassified	unclassified	5	11	0	2	0	0	0	0	0	0	0	0	0	0	0	0
Otu95093	Actinobacteria	Actinobacteria	unclassified	unclassified	unclassified	12	0	38	15	1	0	0	0	3	0	0	1	0	1	0	0
Otu104824	Proteobacteria	Alphaproteobacteria	Rhizobiales	Phyllobacteriaceae	Mesorhizobium	604	197	0	0	1	7	7	1	4	6	46	3	0	9	0	1
Otu86241	Actinobacteria	Actinobacteria	Actinomycetales	Streptomycetaceae	unclassified	1	12	6	1	0	0	0	0	0	0	0	0	0	0	0	0
Otu29847	Bacteroidetes	Flavobacteriia	Flavobacteriales	Flavobacteriaceae	unclassified	30	135	233	1159	8	1	16	5	5	11	0	7	0	0	0	0
Otu37379	Bacteroidetes	Sphingobacteriia	Sphingobacteriales	Chitinophagaceae	Gracilimonas	11	0	8	2	0	0	0	0	0	0	0	0	0	0	0	0
Otu166216	unclassified	unclassified	unclassified	unclassified	unclassified	3	11	2	5	0	0	0	0	0	0	0	0	0	0	0	0
Otu569	unclassified	unclassified	unclassified	unclassified	unclassified	351	0	0	4	2	0	1	4	5	0	0	0	0	0	0	0
Otu10919	Proteobacteria	Deltaproteobacteria	Myxococcales	Phaselicystidaceae	Phaselicystis	12	0	0	10	0	0	0	0	0	0	0	0	0	0	0	0
Otu97475	Parcubacteria	Parcubacteria_unclassified	Parcubacteria_unclassified	Parcubacteria_unclassified	Parcubacteria_genera_incertae_sedis	18	0	0	4	0	0	0	0	0	0	0	0	0	0	0	0
Otu102192	Parcubacteria	Parcubacteria_unclassified	Parcubacteria_unclassified	Parcubacteria_unclassified	Parcubacteria_genera_incertae_sedis	0	21	0	0	0	0	0	0	0	0	0	0	0	0	0	0
Otu104779	Acidobacteria	Acidobacteria_Gp21	Acidobacteria_Gp21_unclassified	Acidobacteria_Gp21_unclassified	Gp21	0	0	3	21	0	0	0	0	0	0	0	0	0	0	0	0
Otu43592	Bacteroidetes	Sphingobacteriia	Sphingobacteriales	Chitinophagaceae	Gracilimonas	0	22	0	1	0	0	0	0	0	0	0	0	0	0	0	0
Otu109133	Proteobacteria	Alphaproteobacteria	Rhizobiales	Phyllobacteriaceae	Lentilitoribacter	10	5	0	9	0	0	0	0	0	0	1	0	0	0	0	0
Otu5191	Actinobacteria	Thermoleophilia	Thermoleophilales	Thermoleophilaceae	Thermoleophilum	6	1	12	6	0	0	0	0	0	0	0	0	0	0	0	0
Otu50408	Bacteroidetes	Cytophagia	Cytophagales	Cytophagaceae	Pontibacter	4	17	3	0	0	0	0	0	0	0	0	0	0	0	0	0
Otu109769	Deinococcus-Thermus	Deinococci	Deinococcales	Trueperaceae	Truepera	5	17	0	2	0	0	0	0	0	0	0	0	0	0	0	0
Otu109047	Proteobacteria	Deltaproteobacteria	unclassified	unclassified	unclassified	17	1	0	7	0	0	0	0	1	0	0	0	0	0	0	0
Otu94867	Actinobacteria	Actinobacteria	unclassified	unclassified	unclassified	25	0	0	0	0	0	0	0	0	0	0	0	0	0	0	0
Otu45489	Bacteroidetes	Cytophagia	Cytophagales	Flammeovirgaceae	Nafulsella	15	14	51	5	0	1	0	0	0	0	0	0	0	1	0	0
Otu108789	Proteobacteria	Alphaproteobacteria	Rhizobiales	Rhizobiales_incertae_sedis	Phreatobacter	100	48	1	0	0	1	1	0	2	2	3	2	0	2	0	0
Otu30055	Bacteroidetes	Sphingobacteriia	Sphingobacteriales	Sphingobacteriales_unclassified	Aliifodinibius	10	7	16	60	0	1	0	0	0	0	0	0	0	0	0	0
Otu5837	Proteobacteria	Deltaproteobacteria	Myxococcales	Haliangiaceae	Haliangium	9	8	7	4	0	0	0	0	0	0	0	0	0	0	0	0
Otu37253	Bacteroidetes	Sphingobacteriia	Sphingobacteriales	Sphingobacteriales_unclassified	unclassified	14	9	4	3	0	0	0	0	0	0	0	0	0	0	0	0
Otu50380	Bacteroidetes	Cytophagia	Cytophagales	Cytophagaceae	Pontibacter	29	0	0	3	0	0	0	0	0	0	0	0	0	0	0	0
Otu94907	Actinobacteria	Actinobacteria	Nitriliruptorales	Nitriliruptoraceae	Nitriliruptor	42	12	28	32	0	0	1	0	3	1	0	3	0	0	0	0
Otu45435	Bacteroidetes	Sphingobacteriia	Sphingobacteriales	Chitinophagaceae	Gracilimonas	0	1	35	0	0	0	0	0	3	0	0	0	0	0	0	0
Otu1592	unclassified	unclassified	unclassified	unclassified	unclassified	0	0	43	0	0	0	0	0	0	0	0	0	0	0	0	0
Otu104976	unclassified	unclassified	unclassified	unclassified	unclassified	2	37	0	2	0	0	0	0	0	0	0	0	0	0	0	0
Otu50097	Bacteroidetes	Flavobacteriia	Flavobacteriales	Flavobacteriaceae	Salinimicrobium	0	0	0	44	0	0	0	0	0	0	0	0	0	0	0	0
Otu99746	Chloroflexi	Thermomicrobia	Sphaerobacterales	Sphaerobacteraceae	Sphaerobacter	18	0	20	6	0	0	0	0	0	2	0	0	0	0	0	0
Otu5147	unclassified	unclassified	unclassified	unclassified	unclassified	12	9	19	8	0	0	0	0	0	1	0	0	0	0	0	0
Otu107609	Actinobacteria	Actinobacteria	unclassified	unclassified	unclassified	0	0	57	241	0	0	1	1	0	0	0	0	0	0	6	0
Otu102157	unclassified	unclassified	unclassified	unclassified	unclassified	38	0	14	1	0	0	0	0	0	0	0	0	0	0	0	0
Otu2363	Proteobacteria	Gammaproteobacteria	Chromatiales	unclassified	unclassified	30	23	1	0	0	0	0	0	0	0	0	0	0	0	0	0
Otu107852	Actinobacteria	Actinobacteria	unclassified	unclassified	unclassified	0	0	1	60	0	0	0	0	0	0	0	1	0	0	0	0
Otu36978	Bacteroidetes	Flavobacteriia	Flavobacteriales	Flavobacteriaceae	Gillisia	101	1	77	19	0	0	0	1	0	0	0	1	0	0	0	0
Otu64612	unclassified	unclassified	unclassified	unclassified	unclassified	16	20	34	2	0	0	0	0	0	0	0	0	0	0	0	0
Otu657	Actinobacteria	Thermoleophilia	Thermoleophilales	Thermoleophilaceae	Thermoleophilum	26	2	46	5	0	0	0	0	1	0	0	1	0	0	0	0
Otu104909	Candidatus Saccharibacteria	Candidatus Saccharibacteria_unclassified	Candidatus Saccharibacteria_unclassified	Candidatus Saccharibacteria_unclassified	Saccharibacteria_genera_incertae_sedis	0	1	0	92	0	0	0	0	0	0	0	0	0	0	0	0
Otu108824	Proteobacteria	Alphaproteobacteria	Rhizobiales	Bradyrhizobiaceae	Bosea	121	0	0	0	0	0	0	0	0	0	0	1	0	0	0	0
Otu456	unclassified	unclassified	unclassified	unclassified	unclassified	1	127	1	0	0	0	0	0	0	0	0	0	0	0	0	0
Otu104206	unclassified	unclassified	unclassified	unclassified	unclassified	0	0	137	4	0	0	0	0	0	0	0	0	0	0	0	0
Otu108608	Actinobacteria	Actinobacteria	unclassified	unclassified	unclassified	0	1	193	0	0	0	0	0	0	2	0	1	0	0	0	0
Otu104912	Proteobacteria	Alphaproteobacteria	Rhizobiales	Bradyrhizobiaceae	Bradyrhizobium	553	1	1	0	0	0	0	0	3	0	0	1	0	0	0	1
