# Supplementary material for: Differed Growth Stage Dynamics of Root-Associated Bacterial and Fungal Community Structure Associated with Halophytic Plant Lycium ruthenicum
Source: Microorganisms. 2022 Aug 15;10(8):1644. doi: 10.3390/microorganisms10081644 (PMC9414475; doi:10.3390/microorganisms10081644)
Supplement: Supplementary file 1 [file microorganisms-10-01644-s001.zip › Table S15. The shared OTUs depleted in rhizosphere, rhizoplane and endosphere compared to bulk soil in senescence stage.xlsx]

## Sheet: 16s deplet
Table S15 The shared 16S OTUs depleted in each rhizocompartment compared to bulk soil in senescence growth stage
Depleted OTUs shared by rhizosphere and rhizoplane
Otu_num	phylum	class	order	family	genus	OB1	OB2	OB3	OR1	OR2	OR3	OR4	OP1	OP2	OP3	OP4	OE1	OE2	OE3	OE4
Otu23050	Proteobacteria	Deltaproteobacteria	unclassified	unclassified	unclassified	37	63	42	1	1	5	13	3	2	0	1	0	0	0	0
Otu104867	Actinobacteria	Actinobacteria	unclassified	unclassified	unclassified	102	231	295	32	3	16	16	3	0	0	11	0	0	0	0
Otu29860	unclassified	unclassified	unclassified	unclassified	unclassified	3	46	254	6	2	14	0	9	1	0	0	1	0	0	0
Otu60108	Bacteroidetes	Sphingobacteriia	Sphingobacteriales	Rhodothermaceae	unclassified	62	120	179	13	1	10	12	19	1	0	5	0	0	0	0
Otu23143	Proteobacteria	Gammaproteobacteria	Salinisphaerales	Salinisphaeraceae	Salinisphaera	9	72	114	0	0	6	12	3	2	0	1	0	0	0	0
Otu108821	Actinobacteria	Actinobacteria	unclassified	unclassified	unclassified	5	22	149	3	0	8	2	0	0	0	0	0	0	0	0
Otu83683	unclassified	unclassified	unclassified	unclassified	unclassified	2	40	20	3	1	0	0	0	0	0	0	0	0	0	0
Otu128722	Actinobacteria	Actinobacteria	Acidimicrobiales	Iamiaceae	Aquihabitans	27	47	39	7	0	2	2	1	0	0	5	0	0	0	0
Otu64633	Bacteroidetes	Sphingobacteriia	Sphingobacteriales	Chitinophagaceae	Gracilimonas	10	119	48	1	1	6	6	1	2	0	1	0	0	0	0
Otu37139	Proteobacteria	Gammaproteobacteria	Chromatiales	Ectothiorhodospiraceae	unclassified	2	0	31	0	0	2	0	0	0	0	0	0	0	0	0
Otu108782	Actinobacteria	Actinobacteria	Actinomycetales	unclassified	unclassified	92	182	167	6	4	23	5	9	4	2	7	0	2	1	0
Otu108864	Actinobacteria	Actinobacteria	Acidimicrobiales	unclassified	unclassified	101	244	320	21	5	17	10	2	0	3	3	0	0	0	0
Otu124035	Actinobacteria	Actinobacteria	Acidimicrobiales	unclassified	unclassified	144	463	175	24	12	13	15	5	4	0	4	0	0	0	1
Otu22975	Firmicutes	unclassified	unclassified	unclassified	unclassified	171	511	42	56	0	2	0	11	0	0	0	0	0	0	0
Otu80988	unclassified	unclassified	unclassified	unclassified	unclassified	55	214	189	8	5	12	7	0	2	0	2	0	1	0	0
Otu29855	Proteobacteria	Gammaproteobacteria	Chromatiales	unclassified	unclassified	120	288	230	36	3	6	1	4	2	0	2	0	0	0	0
Otu37118	Actinobacteria	Thermoleophilia	Thermoleophilales	Thermoleophilaceae	Thermoleophilum	11	10	18	0	0	2	1	1	0	0	0	0	0	0	0
Otu37256	Actinobacteria	Thermoleophilia	Thermoleophilales	Thermoleophilaceae	Thermoleophilum	3	3	14	0	0	1	0	0	0	0	0	0	0	0	0
Otu23031	unclassified	unclassified	unclassified	unclassified	unclassified	20	35	13	4	0	1	0	0	0	0	0	0	0	0	0
Otu64616	Bacteroidetes	Sphingobacteriia	Sphingobacteriales	Saprospiraceae	unclassified	2	228	69	9	0	6	0	5	4	0	1	1	1	0	0
Otu37138	Acidobacteria	Acidobacteria_Gp10	Acidobacteria_Gp10_unclassified	Acidobacteria_Gp10_unclassified	Gp10	0	21	5	0	0	1	0	0	0	0	0	0	0	0	0
Otu104910	Actinobacteria	Actinobacteria	Euzebyales	Euzebyaceae	Euzebya	130	211	144	5	2	20	10	3	0	4	3	0	0	0	0
Otu30021	Proteobacteria	Deltaproteobacteria	unclassified	unclassified	unclassified	10	30	14	2	0	1	0	0	0	0	0	0	0	0	0
Otu22995	Proteobacteria	Deltaproteobacteria	unclassified	unclassified	unclassified	12	35	157	1	0	7	2	3	0	0	0	0	0	0	1
Otu37310	Firmicutes	unclassified	unclassified	unclassified	unclassified	7	5	9	0	0	1	0	0	0	0	0	0	0	0	0
Otu179615	Euryarchaeota	Thermoplasmata	Methanomassiliicoccales	Methanomassiliicoccaceae	Methanomassiliicoccus	1	16	13	0	0	1	0	0	0	0	0	0	0	0	0
Otu128798	unclassified	unclassified	unclassified	unclassified	unclassified	2	10	17	0	0	1	0	0	0	0	0	0	0	0	0
Otu69578	Actinobacteria	Actinobacteria	Actinomycetales	Micromonosporaceae	unclassified	0	25	5	0	0	0	1	0	1	0	0	0	1	0	0
Otu24307	Proteobacteria	Gammaproteobacteria	unclassified	unclassified	unclassified	0	296	276	0	0	22	0	0	0	0	0	0	0	0	0
Otu80987	unclassified	unclassified	unclassified	unclassified	unclassified	201	260	224	19	1	11	10	1	2	0	3	0	0	0	0
Otu60105	Bacteroidetes	Sphingobacteriia	Sphingobacteriales	Sphingobacteriales_unclassified	Aliifodinibius	5	103	218	1	0	9	3	0	0	0	0	0	0	0	0
Otu83684	Nitrospirae	Nitrospira	Nitrospirales	Nitrospiraceae	Nitrospira	14	22	0	1	0	0	1	0	0	0	0	0	0	0	0
Otu83678	unclassified	unclassified	unclassified	unclassified	unclassified	75	71	17	6	1	1	2	0	0	0	0	0	0	0	0
Otu108869	Actinobacteria	Actinobacteria	Nitriliruptorales	Nitriliruptoraceae	Nitriliruptor	11	20	53	2	0	1	0	0	0	0	0	0	0	0	0
Otu134795	unclassified	unclassified	unclassified	unclassified	unclassified	0	35	0	0	0	0	1	0	0	0	0	0	0	0	0
Otu124052	Parcubacteria	Parcubacteria_unclassified	Parcubacteria_unclassified	Parcubacteria_unclassified	Parcubacteria_genera_incertae_sedis	0	2	44	0	0	1	0	0	0	0	0	0	0	0	0
Otu108911	Actinobacteria	Actinobacteria	Actinomycetales	unclassified	unclassified	0	3	43	0	0	1	0	0	0	0	0	0	0	0	0
Otu29931	Proteobacteria	Deltaproteobacteria	unclassified	unclassified	unclassified	24	28	2	0	2	0	0	0	0	0	0	0	0	0	0
Otu128745	Candidatus Saccharibacteria	Candidatus Saccharibacteria_unclassified	Candidatus Saccharibacteria_unclassified	Candidatus Saccharibacteria_unclassified	Saccharibacteria_genera_incertae_sedis	0	14	34	0	0	1	0	0	0	0	0	0	0	0	0
Otu124054	Parcubacteria	Parcubacteria_unclassified	Parcubacteria_unclassified	Parcubacteria_unclassified	Parcubacteria_genera_incertae_sedis	2	23	21	0	0	1	0	0	0	0	0	0	0	0	0
Otu30005	Acidobacteria	Acidobacteria_Gp26	Acidobacteria_Gp26_unclassified	Acidobacteria_Gp26_unclassified	Gp26	20	2	2	0	1	0	0	0	0	0	0	0	0	0	0
Otu124033	Actinobacteria	Actinobacteria	Acidimicrobiales	Iamiaceae	unclassified	131	263	220	11	1	8	1	5	1	1	2	0	0	0	0
Otu104897	Actinobacteria	Actinobacteria	unclassified	unclassified	unclassified	64	125	73	2	2	4	0	2	0	0	1	0	0	0	0
Otu64615	unclassified	unclassified	unclassified	unclassified	unclassified	234	404	479	20	0	8	9	0	3	2	2	1	0	0	0
Otu134669	Proteobacteria	Alphaproteobacteria	unclassified	unclassified	unclassified	1	12	1	0	0	0	0	0	0	0	0	0	0	0	0
Otu37259	Proteobacteria	Gammaproteobacteria	Gammaproteobacteria_incertae_sedis	Gammaproteobacteria_incertae_sedis_unclassified	unclassified	0	12	5	0	0	0	0	0	0	0	0	0	0	0	0
Otu77701	unclassified	unclassified	unclassified	unclassified	unclassified	36	133	109	0	1	3	3	6	0	0	0	0	0	0	0
Otu23164	unclassified	unclassified	unclassified	unclassified	unclassified	0	10	9	0	0	0	0	0	0	0	0	0	0	0	0
Otu37360	Actinobacteria	Actinobacteria	unclassified	unclassified	unclassified	3	5	8	0	0	0	0	0	0	0	0	0	0	0	0
Otu29920	unclassified	unclassified	unclassified	unclassified	unclassified	20	65	2	0	0	1	1	0	0	0	0	0	0	0	0
Otu134652	Planctomycetes	Phycisphaerae	Phycisphaerales	Phycisphaeraceae	Phycisphaera	2	12	4	0	0	0	0	0	0	0	0	0	0	0	0
Otu69582	Actinobacteria	Actinobacteria	Actinomycetales	Micromonosporaceae	unclassified	0	16	5	0	0	0	0	0	0	0	0	0	0	0	0
Otu60118	unclassified	unclassified	unclassified	unclassified	unclassified	0	7	15	0	0	0	0	0	0	0	0	0	0	0	0
Otu104959	Actinobacteria	Actinobacteria	unclassified	unclassified	unclassified	48	30	12	0	2	0	0	0	0	0	0	0	0	0	0
Otu64723	Bacteroidetes	Flavobacteriia	Flavobacteriales	Flavobacteriaceae	Tenacibaculum	10	0	0	0	0	0	0	0	0	0	0	0	0	0	0
Otu64744	Bacteroidetes	Flavobacteriia	Flavobacteriales	unclassified	unclassified	10	0	0	0	0	0	0	0	0	0	0	0	0	0	0
Otu64770	Bacteroidetes	Flavobacteriia	Flavobacteriales	Flavobacteriaceae	unclassified	10	0	0	0	0	0	0	0	0	0	0	0	0	0	0
Otu176525	Euryarchaeota	Methanobacteria	Methanobacteriales	Methanobacteriaceae	Methanobrevibacter	10	0	0	0	0	0	0	0	0	0	0	0	0	0	0
Otu128788	Planctomycetes	unclassified	unclassified	unclassified	unclassified	0	22	2	0	0	0	0	0	0	0	0	0	0	0	0
Otu37134	Proteobacteria	Gammaproteobacteria	unclassified	unclassified	unclassified	0	23	1	0	0	0	0	0	0	0	0	0	0	0	0
Otu64754	Verrucomicrobia	Opitutae	Puniceicoccales	Puniceicoccaceae	Coraliomargarita	11	0	0	0	0	0	0	0	0	0	0	0	0	0	0
Otu182079	Euryarchaeota	Methanomicrobia	Methanomicrobiales	Methanomicrobiaceae	Methanoculleus	11	0	0	0	0	0	0	0	0	0	0	0	0	0	0
Otu128762	unclassified	unclassified	unclassified	unclassified	unclassified	0	0	30	0	0	0	0	0	0	0	0	0	0	0	0
Otu37454	Proteobacteria	Gammaproteobacteria	unclassified	unclassified	unclassified	12	0	0	0	0	0	0	0	0	0	0	0	0	0	0
Otu134641	Proteobacteria	Alphaproteobacteria	unclassified	unclassified	unclassified	12	0	0	0	0	0	0	0	0	0	0	0	0	0	0
Otu37278	Proteobacteria	Betaproteobacteria	Methylophilales	Methylophilaceae	Methylotenera	13	0	0	0	0	0	0	0	0	0	0	0	0	0	0
Otu134635	Proteobacteria	Alphaproteobacteria	Rhodobacterales	Rhodobacteraceae	unclassified	13	0	0	0	0	0	0	0	0	0	0	0	0	0	0
Otu108814	Actinobacteria	Thermoleophilia	Thermoleophilales	Thermoleophilaceae	Thermoleophilum	81	85	1	2	0	1	0	3	0	0	0	0	0	0	0
Otu134646	Proteobacteria	Alphaproteobacteria	Rhodobacterales	Rhodobacteraceae	unclassified	14	0	0	0	0	0	0	0	0	0	0	0	0	0	0
Otu37518	Verrucomicrobia	Subdivision3	Subdivision3_unclassified	Subdivision3_unclassified	Subdivision3_genera_incertae_sedis	12	5	0	0	0	0	0	0	0	0	0	0	0	0	0
Otu37326	Proteobacteria	Gammaproteobacteria	Chromatiales	unclassified	unclassified	7	9	9	0	0	0	0	0	0	0	1	0	0	0	0
Otu64697	Bacteroidetes	Sphingobacteriia	Sphingobacteriales	Saprospiraceae	Portibacter	15	0	0	0	0	0	0	0	0	0	0	0	0	0	0
Otu128811	Actinobacteria	Actinobacteria	Acidimicrobiales	unclassified	unclassified	15	0	0	0	0	0	0	0	0	0	0	0	0	0	0
Otu134656	Proteobacteria	Alphaproteobacteria	Rhodospirillales	Rhodospirillaceae	unclassified	15	0	0	0	0	0	0	0	0	0	0	0	0	0	0
Otu64854	Bacteroidetes	Flavobacteriia	Flavobacteriales	Flavobacteriaceae	Salinimicrobium	0	38	0	0	0	0	0	0	0	0	0	0	0	0	0
Otu179620	Euryarchaeota	Thermoplasmata	Methanomassiliicoccales	Methanomassiliicoccaceae	Methanomassiliicoccus	16	0	0	0	0	0	0	0	0	0	0	0	0	0	0
Otu37186	Proteobacteria	Gammaproteobacteria	unclassified	unclassified	unclassified	17	0	0	0	0	0	0	0	0	0	0	0	0	0	0
Otu74048	Tenericutes	Mollicutes	Acholeplasmatales	Acholeplasmataceae	Acholeplasma	17	0	0	0	0	0	0	0	0	0	0	0	0	0	0
Otu171859	Euryarchaeota	Methanobacteria	Methanobacteriales	Methanobacteriaceae	Methanobrevibacter	17	0	0	0	0	0	0	0	0	0	0	0	0	0	0
Otu180064	Euryarchaeota	Methanomicrobia	Methanomicrobiales	Methanomicrobiaceae	Methanoculleus	17	0	0	0	0	0	0	0	0	0	0	0	0	0	0
Otu64693	Bacteroidetes	Sphingobacteriia	Sphingobacteriales	Saprospiraceae	unclassified	18	0	0	0	0	0	0	0	0	0	0	0	0	0	0
Otu64703	Bacteroidetes	Flavobacteriia	Flavobacteriales	Cryomorphaceae	Salinirepens	18	0	0	0	0	0	0	0	0	0	0	0	0	0	0
Otu108988	Actinobacteria	Actinobacteria	Euzebyales	Euzebyaceae	Euzebya	18	0	0	0	0	0	0	0	0	0	0	0	0	0	0
Otu182069	Euryarchaeota	Methanomicrobia	Methanomicrobiales	Methanoregulaceae	Methanolinea	18	0	0	0	0	0	0	0	0	0	0	0	0	0	0
Otu37193	Proteobacteria	Gammaproteobacteria	Gammaproteobacteria_incertae_sedis	Gammaproteobacteria_incertae_sedis_unclassified	unclassified	19	0	0	0	0	0	0	0	0	0	1	0	0	0	0
Otu37260	Proteobacteria	Gammaproteobacteria	unclassified	unclassified	unclassified	19	0	0	0	0	0	0	0	0	0	0	0	0	0	0
Otu64688	Bacteroidetes	Flavobacteriia	Flavobacteriales	Flavobacteriaceae	unclassified	19	0	0	0	0	0	0	0	0	0	0	0	0	0	0
Otu179617	Euryarchaeota	Methanomicrobia	Methanomicrobiales	Methanomicrobiaceae	Methanoculleus	19	0	0	0	0	0	0	0	0	0	0	0	0	0	0
Otu134638	Firmicutes	Clostridia	Clostridiales	Lachnospiraceae	Lachnospiracea_incertae_sedis	20	0	0	0	0	0	0	0	0	0	0	0	0	0	0
Otu182067	Euryarchaeota	Methanomicrobia	Methanosarcinales	Methanosarcinaceae	Methanosarcina	20	0	0	0	0	0	0	0	0	0	0	0	0	0	0
Otu64683	Bacteroidetes	Flavobacteriia	Flavobacteriales	Flavobacteriaceae	unclassified	22	0	0	0	0	0	0	0	0	0	0	0	0	0	0
Otu64702	Bacteroidetes	Flavobacteriia	Flavobacteriales	Flavobacteriaceae	unclassified	22	0	0	0	0	0	0	0	0	0	0	0	0	0	0
Otu37217	Proteobacteria	Gammaproteobacteria	Oceanospirillales	Oceanospirillaceae	unclassified	24	0	0	0	0	0	0	0	0	0	0	0	0	0	0
Otu128783	Proteobacteria	unclassified	unclassified	unclassified	unclassified	24	0	0	0	0	0	0	0	0	0	0	0	0	0	0
Otu134604	Proteobacteria	Alphaproteobacteria	Rhodospirillales	Rhodospirillales_unclassified	unclassified	24	0	0	0	0	0	0	0	0	0	0	0	0	0	0
Otu37121	Proteobacteria	Gammaproteobacteria	unclassified	unclassified	unclassified	25	0	0	0	0	0	0	0	0	0	0	0	0	0	0
Otu64680	Bacteroidetes	Flavobacteriia	Flavobacteriales	Flavobacteriaceae	unclassified	27	0	0	0	0	0	0	0	0	0	0	0	0	0	0
Otu176522	Euryarchaeota	Methanobacteria	Methanobacteriales	Methanobacteriaceae	Methanobacterium	27	0	0	0	0	0	0	0	0	0	0	0	0	0	0
Otu178192	Euryarchaeota	Methanomicrobia	Methanomicrobiales	Methanomicrobiaceae	Methanoculleus	27	0	0	0	0	0	0	0	0	0	0	0	0	0	0
Otu128883	Proteobacteria	Alphaproteobacteria	Rhodospirillales	Rhodospirillaceae	Nisaea	31	0	0	0	0	0	0	0	0	0	0	0	0	0	0
Otu171853	Euryarchaeota	Methanomicrobia	Methanosarcinales	Methanosarcinaceae	Methanosarcina	32	0	0	0	0	0	0	0	0	0	0	0	0	0	0
Otu134611	Proteobacteria	Alphaproteobacteria	Alphaproteobacteria_unclassified	SAR11	Candidatus Pelagibacter	34	0	0	0	0	0	0	0	0	0	0	0	0	0	0
Otu64707	Verrucomicrobia	Opitutae	Puniceicoccales	Puniceicoccaceae	Puniceicoccus	38	0	0	0	0	0	0	0	0	0	0	0	0	0	0
Otu37072	Proteobacteria	Gammaproteobacteria	Alteromonadales	Alteromonadaceae	unclassified	40	0	0	0	0	0	0	0	0	0	0	0	0	0	0
Otu64659	Bacteroidetes	Flavobacteriia	Flavobacteriales	Flavobacteriaceae	unclassified	45	0	0	0	0	0	0	0	0	0	0	0	0	0	0
Otu64654	Bacteroidetes	Flavobacteriia	Flavobacteriales	unclassified	unclassified	50	0	0	0	0	0	0	1	0	0	1	0	0	0	0
Otu74030	Tenericutes	Mollicutes	Acholeplasmatales	Acholeplasmataceae	Acholeplasma	52	0	0	0	0	0	0	0	0	0	0	0	0	0	0
Otu182066	Euryarchaeota	Methanomicrobia	Methanomicrobiales	Methanomicrobiaceae	Methanoculleus	52	0	0	0	0	0	0	0	0	0	0	0	0	0	0
Otu23000	Proteobacteria	Gammaproteobacteria	Chromatiales	Ectothiorhodospiraceae	unclassified	0	3	148	0	0	0	0	0	0	0	1	0	0	0	0
Otu29926	Proteobacteria	Gammaproteobacteria	unclassified	unclassified	unclassified	56	0	0	0	0	0	0	0	0	0	0	0	0	0	0
Otu134536	Proteobacteria	Alphaproteobacteria	Rhodobacterales	Rhodobacteraceae	Roseovarius	200	0	0	1	0	0	0	0	0	1	0	0	0	0	0
Otu37022	Proteobacteria	Gammaproteobacteria	Gammaproteobacteria_incertae_sedis	Gammaproteobacteria_incertae_sedis_unclassified	unclassified	81	0	0	0	0	0	0	0	0	0	0	0	0	0	0
Otu64641	Bacteroidetes	Flavobacteriia	Flavobacteriales	Flavobacteriaceae	unclassified	85	0	0	0	0	0	0	0	2	0	0	0	0	0	0
Otu37014	Proteobacteria	Gammaproteobacteria	Gammaproteobacteria_incertae_sedis	Gammaproteobacteria_incertae_sedis_unclassified	unclassified	86	0	0	0	0	0	0	0	0	5	0	0	0	0	0
Otu37007	Proteobacteria	Gammaproteobacteria	Gammaproteobacteria_incertae_sedis	Gammaproteobacteria_incertae_sedis_unclassified	Halioglobus	87	0	0	0	0	0	0	0	0	0	0	0	0	0	0
Otu36995	Proteobacteria	Gammaproteobacteria	Alteromonadales	Alteromonadaceae	Alteromonas	88	0	0	0	0	0	0	0	0	0	0	0	0	0	0
Otu134550	Proteobacteria	Alphaproteobacteria	Alphaproteobacteria_unclassified	SAR11	Candidatus Pelagibacter	93	0	0	0	0	0	0	0	0	0	0	0	0	0	0
Otu171857	Euryarchaeota	Methanobacteria	Methanobacteriales	Methanobacteriaceae	Methanobacterium	95	0	0	0	0	0	0	0	0	0	0	0	0	0	0
Otu64642	Bacteroidetes	Flavobacteriia	Flavobacteriales	Cryomorphaceae	Phaeocystidibacter	126	0	0	0	0	0	0	0	0	0	0	0	0	0	0
Otu134539	Proteobacteria	Alphaproteobacteria	Alphaproteobacteria_unclassified	SAR11	Candidatus Pelagibacter	151	0	0	0	0	0	0	0	0	0	0	0	0	0	1
Otu124039	Actinobacteria	Actinobacteria	unclassified	unclassified	unclassified	158	0	0	0	0	0	0	0	0	0	0	0	0	0	0
Otu171848	Euryarchaeota	Methanomicrobia	Methanosarcinales	Methanosarcinaceae	Methanomethylovorans	307	0	0	0	0	0	0	0	0	1	0	0	0	0	0
Otu173440	Euryarchaeota	Methanomicrobia	Methanomicrobiales	Methanomicrobiaceae	Methanoculleus	664	0	0	0	0	0	0	0	0	0	0	0	0	0	0
Otu171847	Euryarchaeota	Methanobacteria	Methanobacteriales	Methanobacteriaceae	Methanobacterium	683	0	0	0	0	0	0	3	0	2	0	0	0	0	0
Otu171846	Euryarchaeota	Methanomicrobia	Methanosarcinales	Methanotrichaceae	Methanothrix	5211	0	0	0	2	0	0	14	0	5	0	0	0	2	0
Otu176521	Euryarchaeota	Methanomicrobia	Methanomicrobiales	Methanoregulaceae	Methanolinea	1317	0	0	0	0	0	0	0	0	0	0	0	0	0	0
Otu170050	Euryarchaeota	Methanomicrobia	Methanosarcinales	Methanosarcinaceae	Methanosarcina	8483	1	0	0	1	0	0	10	0	4	8	0	0	0	2
Otu175007	Euryarchaeota	Thermoplasmata	Methanomassiliicoccales	Methanomassiliicoccaceae	Methanomassiliicoccus	3162	0	0	0	0	0	0	4	0	0	1	0	0	1	0
Depleted OTUs shared by rhizosphere and endosphere
Otu23050	Proteobacteria	Deltaproteobacteria	unclassified	unclassified	unclassified	37	63	42	1	1	5	13	3	2	0	1	0	0	0	0
Otu104867	Actinobacteria	Actinobacteria	unclassified	unclassified	unclassified	102	231	295	32	3	16	16	3	0	0	11	0	0	0	0
Otu29860	unclassified	unclassified	unclassified	unclassified	unclassified	3	46	254	6	2	14	0	9	1	0	0	1	0	0	0
Otu60108	Bacteroidetes	Sphingobacteriia	Sphingobacteriales	Rhodothermaceae	unclassified	62	120	179	13	1	10	12	19	1	0	5	0	0	0	0
Otu23143	Proteobacteria	Gammaproteobacteria	Salinisphaerales	Salinisphaeraceae	Salinisphaera	9	72	114	0	0	6	12	3	2	0	1	0	0	0	0
Otu108821	Actinobacteria	Actinobacteria	unclassified	unclassified	unclassified	5	22	149	3	0	8	2	0	0	0	0	0	0	0	0
Otu83683	unclassified	unclassified	unclassified	unclassified	unclassified	2	40	20	3	1	0	0	0	0	0	0	0	0	0	0
Otu128722	Actinobacteria	Actinobacteria	Acidimicrobiales	Iamiaceae	Aquihabitans	27	47	39	7	0	2	2	1	0	0	5	0	0	0	0
Otu64633	Bacteroidetes	Sphingobacteriia	Sphingobacteriales	Chitinophagaceae	Gracilimonas	10	119	48	1	1	6	6	1	2	0	1	0	0	0	0
Otu37139	Proteobacteria	Gammaproteobacteria	Chromatiales	Ectothiorhodospiraceae	unclassified	2	0	31	0	0	2	0	0	0	0	0	0	0	0	0
Otu108782	Actinobacteria	Actinobacteria	Actinomycetales	unclassified	unclassified	92	182	167	6	4	23	5	9	4	2	7	0	2	1	0
Otu108864	Actinobacteria	Actinobacteria	Acidimicrobiales	unclassified	unclassified	101	244	320	21	5	17	10	2	0	3	3	0	0	0	0
Otu124035	Actinobacteria	Actinobacteria	Acidimicrobiales	unclassified	unclassified	144	463	175	24	12	13	15	5	4	0	4	0	0	0	1
Otu118967	Acidobacteria	Acidobacteria_Gp21	Acidobacteria_Gp21_unclassified	Acidobacteria_Gp21_unclassified	Gp21	1	9	23	0	0	1	1	0	1	0	1	0	0	0	0
Otu22975	Firmicutes	unclassified	unclassified	unclassified	unclassified	171	511	42	56	0	2	0	11	0	0	0	0	0	0	0
Otu80988	unclassified	unclassified	unclassified	unclassified	unclassified	55	214	189	8	5	12	7	0	2	0	2	0	1	0	0
Otu29855	Proteobacteria	Gammaproteobacteria	Chromatiales	unclassified	unclassified	120	288	230	36	3	6	1	4	2	0	2	0	0	0	0
Otu124056	Firmicutes	Clostridia	unclassified	unclassified	unclassified	2	13	27	0	1	1	0	2	0	0	0	0	0	0	0
Otu37118	Actinobacteria	Thermoleophilia	Thermoleophilales	Thermoleophilaceae	Thermoleophilum	11	10	18	0	0	2	1	1	0	0	0	0	0	0	0
Otu23031	unclassified	unclassified	unclassified	unclassified	unclassified	20	35	13	4	0	1	0	0	0	0	0	0	0	0	0
Otu64616	Bacteroidetes	Sphingobacteriia	Sphingobacteriales	Saprospiraceae	unclassified	2	228	69	9	0	6	0	5	4	0	1	1	1	0	0
Otu37138	Acidobacteria	Acidobacteria_Gp10	Acidobacteria_Gp10_unclassified	Acidobacteria_Gp10_unclassified	Gp10	0	21	5	0	0	1	0	0	0	0	0	0	0	0	0
Otu104910	Actinobacteria	Actinobacteria	Euzebyales	Euzebyaceae	Euzebya	130	211	144	5	2	20	10	3	0	4	3	0	0	0	0
Otu23029	unclassified	unclassified	unclassified	unclassified	unclassified	3	28	24	1	0	0	2	0	2	0	2	0	0	0	0
Otu128801	Actinobacteria	Actinobacteria	Acidimicrobiales	unclassified	unclassified	5	18	21	1	1	0	0	0	0	0	3	0	0	0	0
Otu30021	Proteobacteria	Deltaproteobacteria	unclassified	unclassified	unclassified	10	30	14	2	0	1	0	0	0	0	0	0	0	0	0
Otu22995	Proteobacteria	Deltaproteobacteria	unclassified	unclassified	unclassified	12	35	157	1	0	7	2	3	0	0	0	0	0	0	1
Otu37310	Firmicutes	unclassified	unclassified	unclassified	unclassified	7	5	9	0	0	1	0	0	0	0	0	0	0	0	0
Otu179615	Euryarchaeota	Thermoplasmata	Methanomassiliicoccales	Methanomassiliicoccaceae	Methanomassiliicoccus	1	16	13	0	0	1	0	0	0	0	0	0	0	0	0
Otu128798	unclassified	unclassified	unclassified	unclassified	unclassified	2	10	17	0	0	1	0	0	0	0	0	0	0	0	0
Otu134657	Proteobacteria	Alphaproteobacteria	Rhodospirillales	Rhodospirillaceae	unclassified	10	1	3	0	0	0	1	2	0	0	1	0	0	0	0
Otu24307	Proteobacteria	Gammaproteobacteria	unclassified	unclassified	unclassified	0	296	276	0	0	22	0	0	0	0	0	0	0	0	0
Otu80987	unclassified	unclassified	unclassified	unclassified	unclassified	201	260	224	19	1	11	10	1	2	0	3	0	0	0	0
Otu60105	Bacteroidetes	Sphingobacteriia	Sphingobacteriales	Sphingobacteriales_unclassified	Aliifodinibius	5	103	218	1	0	9	3	0	0	0	0	0	0	0	0
Otu83684	Nitrospirae	Nitrospira	Nitrospirales	Nitrospiraceae	Nitrospira	14	22	0	1	0	0	1	0	0	0	0	0	0	0	0
Otu83678	unclassified	unclassified	unclassified	unclassified	unclassified	75	71	17	6	1	1	2	0	0	0	0	0	0	0	0
Otu108869	Actinobacteria	Actinobacteria	Nitriliruptorales	Nitriliruptoraceae	Nitriliruptor	11	20	53	2	0	1	0	0	0	0	0	0	0	0	0
Otu134795	unclassified	unclassified	unclassified	unclassified	unclassified	0	35	0	0	0	0	1	0	0	0	0	0	0	0	0
Otu37355	Proteobacteria	Gammaproteobacteria	Pseudomonadales	Pseudomonadaceae	Pseudomonas	16	0	0	0	0	1	0	0	3	5	0	0	0	0	0
Otu124052	Parcubacteria	Parcubacteria_unclassified	Parcubacteria_unclassified	Parcubacteria_unclassified	Parcubacteria_genera_incertae_sedis	0	2	44	0	0	1	0	0	0	0	0	0	0	0	0
Otu108911	Actinobacteria	Actinobacteria	Actinomycetales	unclassified	unclassified	0	3	43	0	0	1	0	0	0	0	0	0	0	0	0
Otu29931	Proteobacteria	Deltaproteobacteria	unclassified	unclassified	unclassified	24	28	2	0	2	0	0	0	0	0	0	0	0	0	0
Otu128745	Candidatus Saccharibacteria	Candidatus Saccharibacteria_unclassified	Candidatus Saccharibacteria_unclassified	Candidatus Saccharibacteria_unclassified	Saccharibacteria_genera_incertae_sedis	0	14	34	0	0	1	0	0	0	0	0	0	0	0	0
Otu124054	Parcubacteria	Parcubacteria_unclassified	Parcubacteria_unclassified	Parcubacteria_unclassified	Parcubacteria_genera_incertae_sedis	2	23	21	0	0	1	0	0	0	0	0	0	0	0	0
Otu30005	Acidobacteria	Acidobacteria_Gp26	Acidobacteria_Gp26_unclassified	Acidobacteria_Gp26_unclassified	Gp26	20	2	2	0	1	0	0	0	0	0	0	0	0	0	0
Otu124033	Actinobacteria	Actinobacteria	Acidimicrobiales	Iamiaceae	unclassified	131	263	220	11	1	8	1	5	1	1	2	0	0	0	0
Otu104897	Actinobacteria	Actinobacteria	unclassified	unclassified	unclassified	64	125	73	2	2	4	0	2	0	0	1	0	0	0	0
Otu64615	unclassified	unclassified	unclassified	unclassified	unclassified	234	404	479	20	0	8	9	0	3	2	2	1	0	0	0
Otu23043	unclassified	unclassified	unclassified	unclassified	unclassified	41	26	9	1	0	1	1	15	1	1	0	0	0	0	0
Otu77701	unclassified	unclassified	unclassified	unclassified	unclassified	36	133	109	0	1	3	3	6	0	0	0	0	0	0	0
Otu29920	unclassified	unclassified	unclassified	unclassified	unclassified	20	65	2	0	0	1	1	0	0	0	0	0	0	0	0
Otu104959	Actinobacteria	Actinobacteria	unclassified	unclassified	unclassified	48	30	12	0	2	0	0	0	0	0	0	0	0	0	0
Otu64723	Bacteroidetes	Flavobacteriia	Flavobacteriales	Flavobacteriaceae	Tenacibaculum	10	0	0	0	0	0	0	0	0	0	0	0	0	0	0
Otu64744	Bacteroidetes	Flavobacteriia	Flavobacteriales	unclassified	unclassified	10	0	0	0	0	0	0	0	0	0	0	0	0	0	0
Otu64770	Bacteroidetes	Flavobacteriia	Flavobacteriales	Flavobacteriaceae	unclassified	10	0	0	0	0	0	0	0	0	0	0	0	0	0	0
Otu176525	Euryarchaeota	Methanobacteria	Methanobacteriales	Methanobacteriaceae	Methanobrevibacter	10	0	0	0	0	0	0	0	0	0	0	0	0	0	0
Otu37134	Proteobacteria	Gammaproteobacteria	unclassified	unclassified	unclassified	0	23	1	0	0	0	0	0	0	0	0	0	0	0	0
Otu69601	Bacteroidetes	Bacteroidia	Bacteroidales	Porphyromonadaceae	Barnesiella	10	1	0	0	0	0	0	1	0	0	0	0	0	0	0
Otu23077	unclassified	unclassified	unclassified	unclassified	unclassified	0	25	1	0	0	0	0	0	2	0	1	0	0	0	0
Otu64754	Verrucomicrobia	Opitutae	Puniceicoccales	Puniceicoccaceae	Coraliomargarita	11	0	0	0	0	0	0	0	0	0	0	0	0	0	0
Otu128836	unclassified	unclassified	unclassified	unclassified	unclassified	11	0	0	0	0	0	0	0	0	0	2	0	0	0	0
Otu182079	Euryarchaeota	Methanomicrobia	Methanomicrobiales	Methanomicrobiaceae	Methanoculleus	11	0	0	0	0	0	0	0	0	0	0	0	0	0	0
Otu23206	Proteobacteria	unclassified	unclassified	unclassified	unclassified	9	5	0	0	0	0	0	1	0	0	0	0	0	0	0
Otu128762	unclassified	unclassified	unclassified	unclassified	unclassified	0	0	30	0	0	0	0	0	0	0	0	0	0	0	0
Otu37454	Proteobacteria	Gammaproteobacteria	unclassified	unclassified	unclassified	12	0	0	0	0	0	0	0	0	0	0	0	0	0	0
Otu134641	Proteobacteria	Alphaproteobacteria	unclassified	unclassified	unclassified	12	0	0	0	0	0	0	0	0	0	0	0	0	0	0
Otu176526	Euryarchaeota	Methanobacteria	Methanobacteriales	Methanobacteriaceae	Methanobacterium	12	0	0	0	0	0	0	0	0	2	0	0	0	0	0
Otu37278	Proteobacteria	Betaproteobacteria	Methylophilales	Methylophilaceae	Methylotenera	13	0	0	0	0	0	0	0	0	0	0	0	0	0	0
Otu134635	Proteobacteria	Alphaproteobacteria	Rhodobacterales	Rhodobacteraceae	unclassified	13	0	0	0	0	0	0	0	0	0	0	0	0	0	0
Otu108814	Actinobacteria	Thermoleophilia	Thermoleophilales	Thermoleophilaceae	Thermoleophilum	81	85	1	2	0	1	0	3	0	0	0	0	0	0	0
Otu134646	Proteobacteria	Alphaproteobacteria	Rhodobacterales	Rhodobacteraceae	unclassified	14	0	0	0	0	0	0	0	0	0	0	0	0	0	0
Otu37518	Verrucomicrobia	Subdivision3	Subdivision3_unclassified	Subdivision3_unclassified	Subdivision3_genera_incertae_sedis	12	5	0	0	0	0	0	0	0	0	0	0	0	0	0
Otu37326	Proteobacteria	Gammaproteobacteria	Chromatiales	unclassified	unclassified	7	9	9	0	0	0	0	0	0	0	1	0	0	0	0
Otu64697	Bacteroidetes	Sphingobacteriia	Sphingobacteriales	Saprospiraceae	Portibacter	15	0	0	0	0	0	0	0	0	0	0	0	0	0	0
Otu128811	Actinobacteria	Actinobacteria	Acidimicrobiales	unclassified	unclassified	15	0	0	0	0	0	0	0	0	0	0	0	0	0	0
Otu134656	Proteobacteria	Alphaproteobacteria	Rhodospirillales	Rhodospirillaceae	unclassified	15	0	0	0	0	0	0	0	0	0	0	0	0	0	0
Otu51137	Acidobacteria	Acidobacteria_Gp4	Acidobacteria_Gp4_unclassified	Acidobacteria_Gp4_unclassified	Gp4	15	1	0	0	0	0	0	2	0	2	1	0	0	0	0
Otu64854	Bacteroidetes	Flavobacteriia	Flavobacteriales	Flavobacteriaceae	Salinimicrobium	0	38	0	0	0	0	0	0	0	0	0	0	0	0	0
Otu179620	Euryarchaeota	Thermoplasmata	Methanomassiliicoccales	Methanomassiliicoccaceae	Methanomassiliicoccus	16	0	0	0	0	0	0	0	0	0	0	0	0	0	0
Otu37186	Proteobacteria	Gammaproteobacteria	unclassified	unclassified	unclassified	17	0	0	0	0	0	0	0	0	0	0	0	0	0	0
Otu74048	Tenericutes	Mollicutes	Acholeplasmatales	Acholeplasmataceae	Acholeplasma	17	0	0	0	0	0	0	0	0	0	0	0	0	0	0
Otu171859	Euryarchaeota	Methanobacteria	Methanobacteriales	Methanobacteriaceae	Methanobrevibacter	17	0	0	0	0	0	0	0	0	0	0	0	0	0	0
Otu180064	Euryarchaeota	Methanomicrobia	Methanomicrobiales	Methanomicrobiaceae	Methanoculleus	17	0	0	0	0	0	0	0	0	0	0	0	0	0	0
Otu64693	Bacteroidetes	Sphingobacteriia	Sphingobacteriales	Saprospiraceae	unclassified	18	0	0	0	0	0	0	0	0	0	0	0	0	0	0
Otu64703	Bacteroidetes	Flavobacteriia	Flavobacteriales	Cryomorphaceae	Salinirepens	18	0	0	0	0	0	0	0	0	0	0	0	0	0	0
Otu64706	Bacteroidetes	Flavobacteriia	Flavobacteriales	Cryomorphaceae	unclassified	18	0	0	0	0	0	0	6	0	0	0	0	0	0	0
Otu108988	Actinobacteria	Actinobacteria	Euzebyales	Euzebyaceae	Euzebya	18	0	0	0	0	0	0	0	0	0	0	0	0	0	0
Otu182069	Euryarchaeota	Methanomicrobia	Methanomicrobiales	Methanoregulaceae	Methanolinea	18	0	0	0	0	0	0	0	0	0	0	0	0	0	0
Otu37193	Proteobacteria	Gammaproteobacteria	Gammaproteobacteria_incertae_sedis	Gammaproteobacteria_incertae_sedis_unclassified	unclassified	19	0	0	0	0	0	0	0	0	0	1	0	0	0	0
Otu37260	Proteobacteria	Gammaproteobacteria	unclassified	unclassified	unclassified	19	0	0	0	0	0	0	0	0	0	0	0	0	0	0
Otu64688	Bacteroidetes	Flavobacteriia	Flavobacteriales	Flavobacteriaceae	unclassified	19	0	0	0	0	0	0	0	0	0	0	0	0	0	0
Otu179617	Euryarchaeota	Methanomicrobia	Methanomicrobiales	Methanomicrobiaceae	Methanoculleus	19	0	0	0	0	0	0	0	0	0	0	0	0	0	0
Otu134638	Firmicutes	Clostridia	Clostridiales	Lachnospiraceae	Lachnospiracea_incertae_sedis	20	0	0	0	0	0	0	0	0	0	0	0	0	0	0
Otu182067	Euryarchaeota	Methanomicrobia	Methanosarcinales	Methanosarcinaceae	Methanosarcina	20	0	0	0	0	0	0	0	0	0	0	0	0	0	0
Otu64683	Bacteroidetes	Flavobacteriia	Flavobacteriales	Flavobacteriaceae	unclassified	22	0	0	0	0	0	0	0	0	0	0	0	0	0	0
Otu64702	Bacteroidetes	Flavobacteriia	Flavobacteriales	Flavobacteriaceae	unclassified	22	0	0	0	0	0	0	0	0	0	0	0	0	0	0
Otu37217	Proteobacteria	Gammaproteobacteria	Oceanospirillales	Oceanospirillaceae	unclassified	24	0	0	0	0	0	0	0	0	0	0	0	0	0	0
Otu80992	Gemmatimonadetes	Gemmatimonadetes	Gemmatimonadales	Gemmatimonadaceae	Gemmatimonas	24	0	0	0	0	0	0	5	0	0	0	0	0	0	1
Otu128783	Proteobacteria	unclassified	unclassified	unclassified	unclassified	24	0	0	0	0	0	0	0	0	0	0	0	0	0	0
Otu134604	Proteobacteria	Alphaproteobacteria	Rhodospirillales	Rhodospirillales_unclassified	unclassified	24	0	0	0	0	0	0	0	0	0	0	0	0	0	0
Otu37121	Proteobacteria	Gammaproteobacteria	unclassified	unclassified	unclassified	25	0	0	0	0	0	0	0	0	0	0	0	0	0	0
Otu64680	Bacteroidetes	Flavobacteriia	Flavobacteriales	Flavobacteriaceae	unclassified	27	0	0	0	0	0	0	0	0	0	0	0	0	0	0
Otu176522	Euryarchaeota	Methanobacteria	Methanobacteriales	Methanobacteriaceae	Methanobacterium	27	0	0	0	0	0	0	0	0	0	0	0	0	0	0
Otu178192	Euryarchaeota	Methanomicrobia	Methanomicrobiales	Methanomicrobiaceae	Methanoculleus	27	0	0	0	0	0	0	0	0	0	0	0	0	0	0
Otu128774	Actinobacteria	Actinobacteria	Euzebyales	Euzebyaceae	Euzebya	28	0	0	0	0	0	0	0	0	3	1	0	0	0	0
Otu29917	Proteobacteria	Gammaproteobacteria	Pseudomonadales	Moraxellaceae	Psychrobacter	100	0	0	1	0	0	0	48	0	5	1	0	1	0	2
Otu128883	Proteobacteria	Alphaproteobacteria	Rhodospirillales	Rhodospirillaceae	Nisaea	31	0	0	0	0	0	0	0	0	0	0	0	0	0	0
Otu134534	Proteobacteria	Alphaproteobacteria	Rhodobacterales	Rhodobacteraceae	Litoreibacter	108	0	0	0	0	1	0	78	0	5	1	0	2	3	1
Otu37092	Firmicutes	Bacilli	Lactobacillales	Lactobacillaceae	Lactobacillus	32	0	0	0	0	0	0	4	3	2	1	0	0	1	0
Otu171853	Euryarchaeota	Methanomicrobia	Methanosarcinales	Methanosarcinaceae	Methanosarcina	32	0	0	0	0	0	0	0	0	0	0	0	0	0	0
Otu134611	Proteobacteria	Alphaproteobacteria	Alphaproteobacteria_unclassified	SAR11	Candidatus Pelagibacter	34	0	0	0	0	0	0	0	0	0	0	0	0	0	0
Otu37071	Firmicutes	Bacilli	Lactobacillales	Lactobacillaceae	Lactobacillus	37	0	0	0	0	0	0	2	0	3	1	1	0	0	0
Otu64707	Verrucomicrobia	Opitutae	Puniceicoccales	Puniceicoccaceae	Puniceicoccus	38	0	0	0	0	0	0	0	0	0	0	0	0	0	0
Otu37072	Proteobacteria	Gammaproteobacteria	Alteromonadales	Alteromonadaceae	unclassified	40	0	0	0	0	0	0	0	0	0	0	0	0	0	0
Otu64659	Bacteroidetes	Flavobacteriia	Flavobacteriales	Flavobacteriaceae	unclassified	45	0	0	0	0	0	0	0	0	0	0	0	0	0	0
Otu178191	Euryarchaeota	Methanomicrobia	Methanomicrobiales	Methanomicrobiaceae	Methanoculleus	46	0	0	0	0	0	0	0	0	0	7	0	0	0	1
Otu64654	Bacteroidetes	Flavobacteriia	Flavobacteriales	unclassified	unclassified	50	0	0	0	0	0	0	1	0	0	1	0	0	0	0
Otu74030	Tenericutes	Mollicutes	Acholeplasmatales	Acholeplasmataceae	Acholeplasma	52	0	0	0	0	0	0	0	0	0	0	0	0	0	0
Otu182066	Euryarchaeota	Methanomicrobia	Methanomicrobiales	Methanomicrobiaceae	Methanoculleus	52	0	0	0	0	0	0	0	0	0	0	0	0	0	0
Otu23000	Proteobacteria	Gammaproteobacteria	Chromatiales	Ectothiorhodospiraceae	unclassified	0	3	148	0	0	0	0	0	0	0	1	0	0	0	0
Otu29926	Proteobacteria	Gammaproteobacteria	unclassified	unclassified	unclassified	56	0	0	0	0	0	0	0	0	0	0	0	0	0	0
Otu134536	Proteobacteria	Alphaproteobacteria	Rhodobacterales	Rhodobacteraceae	Roseovarius	200	0	0	1	0	0	0	0	0	1	0	0	0	0	0
Otu37024	Proteobacteria	Gammaproteobacteria	Pseudomonadales	Moraxellaceae	Psychrobacter	60	0	0	0	0	0	0	31	0	5	2	0	0	0	0
Otu37022	Proteobacteria	Gammaproteobacteria	Gammaproteobacteria_incertae_sedis	Gammaproteobacteria_incertae_sedis_unclassified	unclassified	81	0	0	0	0	0	0	0	0	0	0	0	0	0	0
Otu64641	Bacteroidetes	Flavobacteriia	Flavobacteriales	Flavobacteriaceae	unclassified	85	0	0	0	0	0	0	0	2	0	0	0	0	0	0
Otu37014	Proteobacteria	Gammaproteobacteria	Gammaproteobacteria_incertae_sedis	Gammaproteobacteria_incertae_sedis_unclassified	unclassified	86	0	0	0	0	0	0	0	0	5	0	0	0	0	0
Otu37007	Proteobacteria	Gammaproteobacteria	Gammaproteobacteria_incertae_sedis	Gammaproteobacteria_incertae_sedis_unclassified	Halioglobus	87	0	0	0	0	0	0	0	0	0	0	0	0	0	0
Otu36995	Proteobacteria	Gammaproteobacteria	Alteromonadales	Alteromonadaceae	Alteromonas	88	0	0	0	0	0	0	0	0	0	0	0	0	0	0
Otu134550	Proteobacteria	Alphaproteobacteria	Alphaproteobacteria_unclassified	SAR11	Candidatus Pelagibacter	93	0	0	0	0	0	0	0	0	0	0	0	0	0	0
Otu171857	Euryarchaeota	Methanobacteria	Methanobacteriales	Methanobacteriaceae	Methanobacterium	95	0	0	0	0	0	0	0	0	0	0	0	0	0	0
Otu64642	Bacteroidetes	Flavobacteriia	Flavobacteriales	Cryomorphaceae	Phaeocystidibacter	126	0	0	0	0	0	0	0	0	0	0	0	0	0	0
Otu134539	Proteobacteria	Alphaproteobacteria	Alphaproteobacteria_unclassified	SAR11	Candidatus Pelagibacter	151	0	0	0	0	0	0	0	0	0	0	0	0	0	1
Otu124039	Actinobacteria	Actinobacteria	unclassified	unclassified	unclassified	158	0	0	0	0	0	0	0	0	0	0	0	0	0	0
Otu171848	Euryarchaeota	Methanomicrobia	Methanosarcinales	Methanosarcinaceae	Methanomethylovorans	307	0	0	0	0	0	0	0	0	1	0	0	0	0	0
Otu173440	Euryarchaeota	Methanomicrobia	Methanomicrobiales	Methanomicrobiaceae	Methanoculleus	664	0	0	0	0	0	0	0	0	0	0	0	0	0	0
Otu171847	Euryarchaeota	Methanobacteria	Methanobacteriales	Methanobacteriaceae	Methanobacterium	683	0	0	0	0	0	0	3	0	2	0	0	0	0	0
Otu171846	Euryarchaeota	Methanomicrobia	Methanosarcinales	Methanotrichaceae	Methanothrix	5211	0	0	0	2	0	0	14	0	5	0	0	0	2	0
Otu176521	Euryarchaeota	Methanomicrobia	Methanomicrobiales	Methanoregulaceae	Methanolinea	1317	0	0	0	0	0	0	0	0	0	0	0	0	0	0
Otu170050	Euryarchaeota	Methanomicrobia	Methanosarcinales	Methanosarcinaceae	Methanosarcina	8483	1	0	0	1	0	0	10	0	4	8	0	0	0	2
Otu175007	Euryarchaeota	Thermoplasmata	Methanomassiliicoccales	Methanomassiliicoccaceae	Methanomassiliicoccus	3162	0	0	0	0	0	0	4	0	0	1	0	0	1	0
Depleted OTUs shared by rhizoplane and endosphere
Otu24894	Proteobacteria	Gammaproteobacteria	Chromatiales	Ectothiorhodospiraceae	unclassified	40	345	637	82	0	70	57	29	2	8	27	0	1	0	0
Otu60108	Bacteroidetes	Sphingobacteriia	Sphingobacteriales	Rhodothermaceae	unclassified	62	120	179	13	1	10	12	19	1	0	5	0	0	0	0
Otu22983	unclassified	unclassified	unclassified	unclassified	unclassified	173	149	272	21	5	47	15	31	5	5	1	0	0	0	0
Otu23034	Proteobacteria	Deltaproteobacteria	unclassified	unclassified	unclassified	3	31	18	3	0	0	1	2	0	0	1	0	0	0	0
Otu64627	Bacteroidetes	Cytophagia	Cytophagales	Flammeovirgaceae	Nafulsella	31	114	95	175	56	437	110	10	0	2	3	0	0	0	0
Otu64608	Bacteroidetes	Sphingobacteriia	Sphingobacteriales	Sphingobacteriales_unclassified	Aliifodinibius	29	304	194	69	39	80	52	16	7	2	8	0	2	0	0
Otu30062	unclassified	unclassified	unclassified	unclassified	unclassified	14	11	20	10	2	5	8	1	0	0	2	0	0	0	0
Otu29954	Proteobacteria	Gammaproteobacteria	Chromatiales	unclassified	unclassified	41	19	12	31	4	1	12	2	0	0	4	0	0	0	0
Otu29861	unclassified	unclassified	unclassified	unclassified	unclassified	10	77	137	12	13	30	18	3	4	0	6	0	0	0	0
Otu23012	unclassified	unclassified	unclassified	unclassified	unclassified	93	170	238	32	12	31	36	12	11	2	7	1	1	0	0
Otu37019	Proteobacteria	Gammaproteobacteria	Alteromonadales	Alteromonadaceae	Marinimicrobium	0	32	29	1	0	5	1	0	2	1	0	0	0	0	0
Otu128746	Actinobacteria	Actinobacteria	Acidimicrobiales	unclassified	unclassified	7	20	26	1	3	4	1	0	2	0	1	0	0	0	0
Otu64646	Bacteroidetes	Cytophagia	Cytophagales	Flammeovirgaceae	Fulvivirga	3	70	3	10	4	4	2	4	0	0	0	0	0	0	0
Otu10750	Acidobacteria	Acidobacteria_Gp10	Acidobacteria_Gp10_unclassified	Acidobacteria_Gp10_unclassified	Gp10	829	1911	2844	350	74	218	321	77	16	47	194	5	1	2	2
Otu108790	Actinobacteria	Actinobacteria	Actinomycetales	unclassified	unclassified	15	82	159	11	1	19	71	1	0	3	9	0	0	0	0
Otu128878	Acidobacteria	Acidobacteria_Gp3	Acidobacteria_Gp3_unclassified	Acidobacteria_Gp3_unclassified	Gp3	7	15	24	3	0	2	9	2	0	0	0	0	0	0	0
Otu60096	Bacteroidetes	Flavobacteriia	Flavobacteriales	Flavobacteriaceae	Gillisia	154	925	536	176	44	312	11	39	17	18	10	0	0	0	0
Otu16639	unclassified	unclassified	unclassified	unclassified	unclassified	10	161	71	64	27	38	3	3	9	0	1	1	0	0	0
Otu69526	Bacteroidetes	Cytophagia	Cytophagales	Flammeovirgaceae	unclassified	17	105	94	110	23	181	31	4	1	0	6	1	0	0	0
Otu105919	Actinobacteria	Actinobacteria	unclassified	unclassified	unclassified	4	83	27	17	0	17	8	0	0	0	6	0	0	0	0
Otu29981	Proteobacteria	unclassified	unclassified	unclassified	unclassified	4	31	14	1	4	7	0	2	0	0	0	0	0	0	0
Otu29953	unclassified	unclassified	unclassified	unclassified	unclassified	0	1	35	7	0	2	0	1	0	0	0	0	0	0	0
Otu37326	Proteobacteria	Gammaproteobacteria	Chromatiales	unclassified	unclassified	7	9	9	0	0	0	0	0	0	0	1	0	0	0	0
Otu128722	Actinobacteria	Actinobacteria	Acidimicrobiales	Iamiaceae	Aquihabitans	27	47	39	7	0	2	2	1	0	0	5	0	0	0	0
Otu69572	Bacteroidetes	Cytophagia	Cytophagales	Cytophagaceae	Pontibacter	0	15	16	0	15	35	23	0	0	0	1	0	0	0	0
Otu108782	Actinobacteria	Actinobacteria	Actinomycetales	unclassified	unclassified	92	182	167	6	4	23	5	9	4	2	7	0	2	1	0
Otu23232	unclassified	unclassified	unclassified	unclassified	unclassified	30	61	46	8	3	10	26	5	0	1	0	0	0	0	0
Otu69551	Bacteroidetes	Cytophagia	Cytophagales	Flammeovirgaceae	Cesiribacter	1	59	33	3	3	7	18	0	2	0	2	0	0	0	0
Otu64651	Bacteroidetes	Flavobacteriia	Flavobacteriales	Flavobacteriaceae	Salinimicrobium	0	44	10	4	0	14	1	1	0	0	1	0	0	0	0
Otu114195	Acidobacteria	Acidobacteria_Gp21	Acidobacteria_Gp21_unclassified	Acidobacteria_Gp21_unclassified	Gp21	15	135	284	28	5	12	16	8	2	0	7	0	0	0	0
Otu134566	Proteobacteria	Alphaproteobacteria	Rhizobiales	Beijerinckiaceae	Chelatococcus	1	6	29	28	2	17	3	0	0	0	1	0	0	0	0
Otu37193	Proteobacteria	Gammaproteobacteria	Gammaproteobacteria_incertae_sedis	Gammaproteobacteria_incertae_sedis_unclassified	unclassified	19	0	0	0	0	0	0	0	0	0	1	0	0	0	0
Otu29860	unclassified	unclassified	unclassified	unclassified	unclassified	3	46	254	6	2	14	0	9	1	0	0	1	0	0	0
Otu37014	Proteobacteria	Gammaproteobacteria	Gammaproteobacteria_incertae_sedis	Gammaproteobacteria_incertae_sedis_unclassified	unclassified	86	0	0	0	0	0	0	0	0	5	0	0	0	0	0
Otu17001	Proteobacteria	Gammaproteobacteria	Chromatiales	unclassified	unclassified	3	19	9	1	1	1	0	0	0	0	1	0	0	0	0
Otu23007	Proteobacteria	unclassified	unclassified	unclassified	unclassified	14	153	66	18	3	12	2	5	1	2	1	0	0	0	0
Otu69535	Bacteroidetes	Sphingobacteriia	Sphingobacteriales	Rhodothermaceae	Salisaeta	12	171	75	16	7	24	26	2	0	1	8	0	0	0	0
Otu64694	Bacteroidetes	Sphingobacteriia	Sphingobacteriales	Sphingobacteriales_unclassified	Aliifodinibius	9	16	4	8	0	1	3	1	0	0	0	0	0	0	0
Otu36992	Proteobacteria	Gammaproteobacteria	Alteromonadales	Alteromonadaceae	Marinobacter	56	22	60	36	0	7	3	4	0	1	1	0	0	0	0
Otu64622	Bacteroidetes	Flavobacteriia	Flavobacteriales	Flavobacteriaceae	Gillisia	1	169	3	257	0	13	0	3	0	3	0	0	0	0	0
Otu23050	Proteobacteria	Deltaproteobacteria	unclassified	unclassified	unclassified	37	63	42	1	1	5	13	3	2	0	1	0	0	0	0
Otu23120	Proteobacteria	Gammaproteobacteria	Chromatiales	unclassified	unclassified	2	18	45	1	0	2	9	0	0	0	2	0	0	0	0
Otu23005	unclassified	unclassified	unclassified	unclassified	unclassified	62	202	183	20	6	29	16	7	5	2	3	1	0	0	0
Otu37063	Proteobacteria	Gammaproteobacteria	Oceanospirillales	Oceanospirillales_incertae_sedis	Pseudohongiella	12	42	26	5	2	4	0	0	0	0	3	0	0	0	0
Otu108792	Actinobacteria	Actinobacteria	Nitriliruptorales	Nitriliruptoraceae	Nitriliruptor	41	189	67	11	3	10	8	4	0	0	8	0	0	0	0
Otu23088	unclassified	unclassified	unclassified	unclassified	unclassified	1	26	52	1	0	5	1	2	0	0	0	0	0	0	0
Otu69558	Bacteroidetes	Sphingobacteriia	Sphingobacteriales	Rhodothermaceae	Salisaeta	0	46	22	10	9	12	1	0	2	0	0	0	0	0	0
Otu64616	Bacteroidetes	Sphingobacteriia	Sphingobacteriales	Saprospiraceae	unclassified	2	228	69	9	0	6	0	5	4	0	1	1	1	0	0
Otu23143	Proteobacteria	Gammaproteobacteria	Salinisphaerales	Salinisphaeraceae	Salinisphaera	9	72	114	0	0	6	12	3	2	0	1	0	0	0	0
Otu51104	Planctomycetes	Planctomycetia	unclassified	unclassified	unclassified	4	11	29	9	0	1	1	1	0	0	0	0	0	0	0
Otu114199	Actinobacteria	Actinobacteria	unclassified	unclassified	unclassified	3	2052	713	52	522	271	353	55	0	9	26	2	0	0	0
Otu22976	Proteobacteria	Gammaproteobacteria	Chromatiales	Ectothiorhodospiraceae	unclassified	308	726	298	85	7	32	57	18	6	4	25	1	0	0	0
Otu37118	Actinobacteria	Thermoleophilia	Thermoleophilales	Thermoleophilaceae	Thermoleophilum	11	10	18	0	0	2	1	1	0	0	0	0	0	0	0
Otu22981	Proteobacteria	Gammaproteobacteria	Chromatiales	Ectothiorhodospiraceae	unclassified	195	317	58	39	13	25	67	12	2	0	9	0	0	0	0
Otu60099	Bacteroidetes	Sphingobacteriia	Sphingobacteriales	Chitinophagaceae	Gracilimonas	37	568	108	148	48	47	7	16	3	2	1	1	0	0	0
Otu118960	Acidobacteria	Acidobacteria_Gp21	Acidobacteria_Gp21_unclassified	Acidobacteria_Gp21_unclassified	Gp21	14	73	92	9	7	8	8	2	0	1	2	0	0	0	0
Otu37200	Proteobacteria	Gammaproteobacteria	unclassified	unclassified	unclassified	17	12	10	5	2	3	7	0	0	1	0	0	0	0	0
Otu51067	Bacteroidetes	Flavobacteriia	Flavobacteriales	Flavobacteriaceae	Salinimicrobium	156	2626	987	261	74	737	52	72	17	6	16	1	1	3	0
Otu16802	unclassified	unclassified	unclassified	unclassified	unclassified	0	60	26	2	6	0	0	2	0	0	0	0	0	0	0
Otu23028	unclassified	unclassified	unclassified	unclassified	unclassified	5	162	73	14	19	18	7	3	0	3	0	0	0	0	0
Otu16633	unclassified	unclassified	unclassified	unclassified	unclassified	0	3	52	1	1	0	1	0	0	0	1	0	0	0	0
Otu60127	Bacteroidetes	Sphingobacteriia	Sphingobacteriales	Chitinophagaceae	Gracilimonas	9	17	17	9	0	5	3	0	0	0	1	0	0	0	0
Otu29886	Proteobacteria	unclassified	unclassified	unclassified	unclassified	9	91	152	22	8	8	1	3	1	1	1	0	0	0	0
Otu64654	Bacteroidetes	Flavobacteriia	Flavobacteriales	unclassified	unclassified	50	0	0	0	0	0	0	1	0	0	1	0	0	0	0
Otu22974	unclassified	unclassified	unclassified	unclassified	unclassified	45	826	206	131	65	62	22	7	11	1	13	2	0	0	0
Otu36954	Acidobacteria	Acidobacteria_Gp10	Acidobacteria_Gp10_unclassified	Acidobacteria_Gp10_unclassified	Gp10	1	33	127	1	0	12	6	0	0	3	0	0	0	0	0
Otu64723	Bacteroidetes	Flavobacteriia	Flavobacteriales	Flavobacteriaceae	Tenacibaculum	10	0	0	0	0	0	0	0	0	0	0	0	0	0	0
Otu64744	Bacteroidetes	Flavobacteriia	Flavobacteriales	unclassified	unclassified	10	0	0	0	0	0	0	0	0	0	0	0	0	0	0
Otu64770	Bacteroidetes	Flavobacteriia	Flavobacteriales	Flavobacteriaceae	unclassified	10	0	0	0	0	0	0	0	0	0	0	0	0	0	0
Otu176525	Euryarchaeota	Methanobacteria	Methanobacteriales	Methanobacteriaceae	Methanobrevibacter	10	0	0	0	0	0	0	0	0	0	0	0	0	0	0
Otu104924	Actinobacteria	Actinobacteria	Euzebyales	Euzebyaceae	Euzebya	7	120	52	12	4	6	5	3	1	0	0	0	0	0	0
Otu134568	Proteobacteria	Alphaproteobacteria	unclassified	unclassified	unclassified	1	32	23	2	0	2	0	0	0	0	1	0	0	0	0
Otu108862	Actinobacteria	Actinobacteria	unclassified	unclassified	unclassified	2	36	25	4	0	6	1	1	0	0	0	0	0	0	0
Otu77701	unclassified	unclassified	unclassified	unclassified	unclassified	36	133	109	0	1	3	3	6	0	0	0	0	0	0	0
Otu64633	Bacteroidetes	Sphingobacteriia	Sphingobacteriales	Chitinophagaceae	Gracilimonas	10	119	48	1	1	6	6	1	2	0	1	0	0	0	0
Otu64754	Verrucomicrobia	Opitutae	Puniceicoccales	Puniceicoccaceae	Coraliomargarita	11	0	0	0	0	0	0	0	0	0	0	0	0	0	0
Otu182079	Euryarchaeota	Methanomicrobia	Methanomicrobiales	Methanomicrobiaceae	Methanoculleus	11	0	0	0	0	0	0	0	0	0	0	0	0	0	0
Otu29894	unclassified	unclassified	unclassified	unclassified	unclassified	49	105	110	21	2	10	26	1	0	2	3	0	0	0	1
Otu37454	Proteobacteria	Gammaproteobacteria	unclassified	unclassified	unclassified	12	0	0	0	0	0	0	0	0	0	0	0	0	0	0
Otu134641	Proteobacteria	Alphaproteobacteria	unclassified	unclassified	unclassified	12	0	0	0	0	0	0	0	0	0	0	0	0	0	0
Otu109175	Actinobacteria	Actinobacteria	unclassified	unclassified	unclassified	11	2	0	7	0	2	0	0	0	0	0	0	0	0	0
Otu134744	Planctomycetes	Phycisphaerae	Phycisphaerales	Phycisphaeraceae	Phycisphaera	5	2	12	0	0	1	1	0	0	0	0	0	0	0	0
Otu37407	Proteobacteria	Gammaproteobacteria	Chromatiales	unclassified	unclassified	6	7	4	2	0	2	9	0	0	0	0	0	0	0	0
Otu30098	Proteobacteria	Gammaproteobacteria	Salinisphaerales	Salinisphaeraceae	Salinisphaera	7	8	1	0	1	0	0	0	0	0	0	0	0	0	0
Otu104867	Actinobacteria	Actinobacteria	unclassified	unclassified	unclassified	102	231	295	32	3	16	16	3	0	0	11	0	0	0	0
Otu109093	Actinobacteria	Actinobacteria	Euzebyales	Euzebyaceae	Euzebya	11	3	0	0	0	2	0	0	0	0	0	0	0	0	0
Otu37278	Proteobacteria	Betaproteobacteria	Methylophilales	Methylophilaceae	Methylotenera	13	0	0	0	0	0	0	0	0	0	0	0	0	0	0
Otu134635	Proteobacteria	Alphaproteobacteria	Rhodobacterales	Rhodobacteraceae	unclassified	13	0	0	0	0	0	0	0	0	0	0	0	0	0	0
Otu104910	Actinobacteria	Actinobacteria	Euzebyales	Euzebyaceae	Euzebya	130	211	144	5	2	20	10	3	0	4	3	0	0	0	0
Otu22995	Proteobacteria	Deltaproteobacteria	unclassified	unclassified	unclassified	12	35	157	1	0	7	2	3	0	0	0	0	0	0	1
Otu128719	Actinobacteria	Actinobacteria	Acidimicrobiales	unclassified	unclassified	75	116	82	27	2	14	24	1	1	0	4	1	0	0	0
Otu134646	Proteobacteria	Alphaproteobacteria	Rhodobacterales	Rhodobacteraceae	unclassified	14	0	0	0	0	0	0	0	0	0	0	0	0	0	0
Otu55890	Planctomycetes	Planctomycetia	Planctomycetales	Planctomycetaceae	unclassified	1	13	10	0	1	0	0	0	0	0	0	0	0	0	0
Otu128936	Actinobacteria	Actinobacteria	unclassified	unclassified	unclassified	0	10	16	1	4	0	15	0	0	0	0	0	0	0	0
Otu69589	Bacteroidetes	unclassified	unclassified	unclassified	unclassified	1	19	3	5	0	0	2	0	0	0	0	0	0	0	0
Otu37310	Firmicutes	unclassified	unclassified	unclassified	unclassified	7	5	9	0	0	1	0	0	0	0	0	0	0	0	0
Otu134782	Planctomycetes	Phycisphaerae	unclassified	unclassified	unclassified	0	15	11	1	0	0	2	0	0	0	0	0	0	0	0
Otu37134	Proteobacteria	Gammaproteobacteria	unclassified	unclassified	unclassified	0	23	1	0	0	0	0	0	0	0	0	0	0	0	0
Otu128762	unclassified	unclassified	unclassified	unclassified	unclassified	0	0	30	0	0	0	0	0	0	0	0	0	0	0	0
Otu83688	unclassified	unclassified	unclassified	unclassified	unclassified	0	27	74	0	3	11	0	0	0	1	0	0	0	0	0
Otu64697	Bacteroidetes	Sphingobacteriia	Sphingobacteriales	Saprospiraceae	Portibacter	15	0	0	0	0	0	0	0	0	0	0	0	0	0	0
Otu128811	Actinobacteria	Actinobacteria	Acidimicrobiales	unclassified	unclassified	15	0	0	0	0	0	0	0	0	0	0	0	0	0	0
Otu134656	Proteobacteria	Alphaproteobacteria	Rhodospirillales	Rhodospirillaceae	unclassified	15	0	0	0	0	0	0	0	0	0	0	0	0	0	0
Otu37518	Verrucomicrobia	Subdivision3	Subdivision3_unclassified	Subdivision3_unclassified	Subdivision3_genera_incertae_sedis	12	5	0	0	0	0	0	0	0	0	0	0	0	0	0
Otu37309	Proteobacteria	Deltaproteobacteria	Myxococcales	Phaselicystidaceae	Phaselicystis	1	16	9	1	0	1	0	0	0	0	0	0	0	0	0
Otu37138	Acidobacteria	Acidobacteria_Gp10	Acidobacteria_Gp10_unclassified	Acidobacteria_Gp10_unclassified	Gp10	0	21	5	0	0	1	0	0	0	0	0	0	0	0	0
Otu105016	Actinobacteria	Actinobacteria	Nitriliruptorales	Nitriliruptoraceae	Nitriliruptor	5	4	17	5	0	4	0	0	0	0	0	0	0	0	0
Otu179620	Euryarchaeota	Thermoplasmata	Methanomassiliicoccales	Methanomassiliicoccaceae	Methanomassiliicoccus	16	0	0	0	0	0	0	0	0	0	0	0	0	0	0
Otu64641	Bacteroidetes	Flavobacteriia	Flavobacteriales	Flavobacteriaceae	unclassified	85	0	0	0	0	0	0	0	2	0	0	0	0	0	0
Otu108814	Actinobacteria	Thermoleophilia	Thermoleophilales	Thermoleophilaceae	Thermoleophilum	81	85	1	2	0	1	0	3	0	0	0	0	0	0	0
Otu128734	Actinobacteria	Actinobacteria	unclassified	unclassified	unclassified	0	368	567	5	21	6	133	12	0	0	0	0	0	0	1
Otu128790	Actinobacteria	Actinobacteria	Acidimicrobiales	Iamiaceae	Aquihabitans	0	16	13	1	1	3	1	0	0	0	0	0	0	0	0
Otu128794	Chloroflexi	Caldilineae	Caldilineales	Caldilineaceae	Litorilinea	1	10	19	2	0	2	2	0	0	0	0	0	0	0	0
Otu128798	unclassified	unclassified	unclassified	unclassified	unclassified	2	10	17	0	0	1	0	0	0	0	0	0	0	0	0
Otu140112	Deinococcus-Thermus	Deinococci	Deinococcales	Trueperaceae	Truepera	1	15	13	3	0	1	0	0	0	0	0	0	0	0	0
Otu37186	Proteobacteria	Gammaproteobacteria	unclassified	unclassified	unclassified	17	0	0	0	0	0	0	0	0	0	0	0	0	0	0
Otu74048	Tenericutes	Mollicutes	Acholeplasmatales	Acholeplasmataceae	Acholeplasma	17	0	0	0	0	0	0	0	0	0	0	0	0	0	0
Otu171859	Euryarchaeota	Methanobacteria	Methanobacteriales	Methanobacteriaceae	Methanobrevibacter	17	0	0	0	0	0	0	0	0	0	0	0	0	0	0
Otu180064	Euryarchaeota	Methanomicrobia	Methanomicrobiales	Methanomicrobiaceae	Methanoculleus	17	0	0	0	0	0	0	0	0	0	0	0	0	0	0
Otu124035	Actinobacteria	Actinobacteria	Acidimicrobiales	unclassified	unclassified	144	463	175	24	12	13	15	5	4	0	4	0	0	0	1
Otu37139	Proteobacteria	Gammaproteobacteria	Chromatiales	Ectothiorhodospiraceae	unclassified	2	0	31	0	0	2	0	0	0	0	0	0	0	0	0
Otu179615	Euryarchaeota	Thermoplasmata	Methanomassiliicoccales	Methanomassiliicoccaceae	Methanomassiliicoccus	1	16	13	0	0	1	0	0	0	0	0	0	0	0	0
Otu118976	unclassified	unclassified	unclassified	unclassified	unclassified	0	13	19	2	0	0	0	0	0	0	0	0	0	0	0
Otu22975	Firmicutes	unclassified	unclassified	unclassified	unclassified	171	511	42	56	0	2	0	11	0	0	0	0	0	0	0
Otu124033	Actinobacteria	Actinobacteria	Acidimicrobiales	Iamiaceae	unclassified	131	263	220	11	1	8	1	5	1	1	2	0	0	0	0
Otu64693	Bacteroidetes	Sphingobacteriia	Sphingobacteriales	Saprospiraceae	unclassified	18	0	0	0	0	0	0	0	0	0	0	0	0	0	0
Otu64703	Bacteroidetes	Flavobacteriia	Flavobacteriales	Cryomorphaceae	Salinirepens	18	0	0	0	0	0	0	0	0	0	0	0	0	0	0
Otu108988	Actinobacteria	Actinobacteria	Euzebyales	Euzebyaceae	Euzebya	18	0	0	0	0	0	0	0	0	0	0	0	0	0	0
Otu182069	Euryarchaeota	Methanomicrobia	Methanomicrobiales	Methanoregulaceae	Methanolinea	18	0	0	0	0	0	0	0	0	0	0	0	0	0	0
Otu128779	Actinobacteria	Actinobacteria	Acidimicrobiales	Acidimicrobineae_incertae_sedis	Aciditerrimonas	5	2	24	0	0	2	1	0	0	0	0	0	0	0	0
Otu64720	Bacteroidetes	Sphingobacteriia	Sphingobacteriales	Chitinophagaceae	Gracilimonas	1	16	15	0	0	2	0	0	0	0	0	0	0	0	0
Otu29951	Acidobacteria	Acidobacteria_Gp10	Acidobacteria_Gp10_unclassified	Acidobacteria_Gp10_unclassified	Gp10	0	3	34	1	3	2	1	0	0	0	0	0	0	0	0
Otu37260	Proteobacteria	Gammaproteobacteria	unclassified	unclassified	unclassified	19	0	0	0	0	0	0	0	0	0	0	0	0	0	0
Otu64688	Bacteroidetes	Flavobacteriia	Flavobacteriales	Flavobacteriaceae	unclassified	19	0	0	0	0	0	0	0	0	0	0	0	0	0	0
Otu179617	Euryarchaeota	Methanomicrobia	Methanomicrobiales	Methanomicrobiaceae	Methanoculleus	19	0	0	0	0	0	0	0	0	0	0	0	0	0	0
Otu55885	Planctomycetes	Planctomycetia	Planctomycetales	Planctomycetaceae	Blastopirellula	6	18	5	1	0	0	2	0	0	0	0	0	0	0	0
Otu45630	Proteobacteria	Deltaproteobacteria	Myxococcales	Haliangiaceae	Haliangium	5	12	15	1	0	1	1	0	0	0	0	0	0	0	0
Otu23101	unclassified	unclassified	unclassified	unclassified	unclassified	3	13	18	1	1	2	1	0	0	0	0	0	0	0	0
Otu134638	Firmicutes	Clostridia	Clostridiales	Lachnospiraceae	Lachnospiracea_incertae_sedis	20	0	0	0	0	0	0	0	0	0	0	0	0	0	0
Otu182067	Euryarchaeota	Methanomicrobia	Methanosarcinales	Methanosarcinaceae	Methanosarcina	20	0	0	0	0	0	0	0	0	0	0	0	0	0	0
Otu108864	Actinobacteria	Actinobacteria	Acidimicrobiales	unclassified	unclassified	101	244	320	21	5	17	10	2	0	3	3	0	0	0	0
Otu60110	Bacteroidetes	Sphingobacteriia	Sphingobacteriales	Chitinophagaceae	Gracilimonas	11	742	173	22	18	38	12	6	4	1	0	0	0	0	0
Otu29855	Proteobacteria	Gammaproteobacteria	Chromatiales	unclassified	unclassified	120	288	230	36	3	6	1	4	2	0	2	0	0	0	0
Otu129026	Actinobacteria	Actinobacteria	unclassified	unclassified	unclassified	0	98	16	0	4	1	8	0	1	0	0	1	0	0	0
Otu64681	Bacteroidetes	Sphingobacteriia	Sphingobacteriales	Sphingobacteriales_unclassified	Aliifodinibius	0	26	11	3	0	1	0	0	0	0	0	0	0	0	0
Otu108941	Actinobacteria	Actinobacteria	Euzebyales	Euzebyaceae	Euzebya	2	23	11	1	0	2	0	0	0	0	0	0	0	0	0
Otu134795	unclassified	unclassified	unclassified	unclassified	unclassified	0	35	0	0	0	0	1	0	0	0	0	0	0	0	0
Otu64683	Bacteroidetes	Flavobacteriia	Flavobacteriales	Flavobacteriaceae	unclassified	22	0	0	0	0	0	0	0	0	0	0	0	0	0	0
Otu64702	Bacteroidetes	Flavobacteriia	Flavobacteriales	Flavobacteriaceae	unclassified	22	0	0	0	0	0	0	0	0	0	0	0	0	0	0
Otu104897	Actinobacteria	Actinobacteria	unclassified	unclassified	unclassified	64	125	73	2	2	4	0	2	0	0	1	0	0	0	0
Otu30005	Acidobacteria	Acidobacteria_Gp26	Acidobacteria_Gp26_unclassified	Acidobacteria_Gp26_unclassified	Gp26	20	2	2	0	1	0	0	0	0	0	0	0	0	0	0
Otu124092	Planctomycetes	Phycisphaerae	Phycisphaerales	Phycisphaeraceae	Phycisphaera	4	20	13	1	0	0	3	0	0	0	0	0	0	0	0
Otu124052	Parcubacteria	Parcubacteria_unclassified	Parcubacteria_unclassified	Parcubacteria_unclassified	Parcubacteria_genera_incertae_sedis	0	2	44	0	0	1	0	0	0	0	0	0	0	0	0
Otu108911	Actinobacteria	Actinobacteria	Actinomycetales	unclassified	unclassified	0	3	43	0	0	1	0	0	0	0	0	0	0	0	0
Otu99640	unclassified	unclassified	unclassified	unclassified	unclassified	4	29	2	10	0	0	8	0	0	0	0	0	0	0	0
Otu23000	Proteobacteria	Gammaproteobacteria	Chromatiales	Ectothiorhodospiraceae	unclassified	0	3	148	0	0	0	0	0	0	0	1	0	0	0	0
Otu108811	Actinobacteria	Actinobacteria	Nitriliruptorales	Nitriliruptoraceae	Nitriliruptor	32	95	83	12	2	15	2	1	1	0	0	0	0	0	0
Otu64854	Bacteroidetes	Flavobacteriia	Flavobacteriales	Flavobacteriaceae	Salinimicrobium	0	38	0	0	0	0	0	0	0	0	0	0	0	0	0
Otu37217	Proteobacteria	Gammaproteobacteria	Oceanospirillales	Oceanospirillaceae	unclassified	24	0	0	0	0	0	0	0	0	0	0	0	0	0	0
Otu128783	Proteobacteria	unclassified	unclassified	unclassified	unclassified	24	0	0	0	0	0	0	0	0	0	0	0	0	0	0
Otu134604	Proteobacteria	Alphaproteobacteria	Rhodospirillales	Rhodospirillales_unclassified	unclassified	24	0	0	0	0	0	0	0	0	0	0	0	0	0	0
Otu134569	Proteobacteria	Alphaproteobacteria	Rhodospirillales	Rhodospirillaceae	unclassified	0	1	49	2	3	2	1	0	0	0	0	0	0	0	0
Otu37121	Proteobacteria	Gammaproteobacteria	unclassified	unclassified	unclassified	25	0	0	0	0	0	0	0	0	0	0	0	0	0	0
Otu128745	Candidatus Saccharibacteria	Candidatus Saccharibacteria_unclassified	Candidatus Saccharibacteria_unclassified	Candidatus Saccharibacteria_unclassified	Saccharibacteria_genera_incertae_sedis	0	14	34	0	0	1	0	0	0	0	0	0	0	0	0
Otu29982	unclassified	unclassified	unclassified	unclassified	unclassified	2	29	13	1	1	3	0	0	0	0	0	0	0	0	0
Otu124054	Parcubacteria	Parcubacteria_unclassified	Parcubacteria_unclassified	Parcubacteria_unclassified	Parcubacteria_genera_incertae_sedis	2	23	21	0	0	1	0	0	0	0	0	0	0	0	0
Otu64680	Bacteroidetes	Flavobacteriia	Flavobacteriales	Flavobacteriaceae	unclassified	27	0	0	0	0	0	0	0	0	0	0	0	0	0	0
Otu176522	Euryarchaeota	Methanobacteria	Methanobacteriales	Methanobacteriaceae	Methanobacterium	27	0	0	0	0	0	0	0	0	0	0	0	0	0	0
Otu178192	Euryarchaeota	Methanomicrobia	Methanomicrobiales	Methanomicrobiaceae	Methanoculleus	27	0	0	0	0	0	0	0	0	0	0	0	0	0	0
Otu83684	Nitrospirae	Nitrospira	Nitrospirales	Nitrospiraceae	Nitrospira	14	22	0	1	0	0	1	0	0	0	0	0	0	0	0
Otu45499	Proteobacteria	Gammaproteobacteria	Chromatiales	Ectothiorhodospiraceae	unclassified	1	25	23	4	0	1	0	0	0	0	0	0	0	0	0
Otu134602	Planctomycetes	Phycisphaerae	Phycisphaerales	Phycisphaeraceae	Phycisphaera	5	24	17	3	0	2	0	0	0	0	0	0	0	0	0
Otu80988	unclassified	unclassified	unclassified	unclassified	unclassified	55	214	189	8	5	12	7	0	2	0	2	0	1	0	0
Otu124081	Actinobacteria	Actinobacteria	Acidimicrobiales	unclassified	unclassified	0	23	32	3	0	6	9	0	0	0	0	0	0	0	1
Otu29983	Acidobacteria	Acidobacteria_Gp26	Acidobacteria_Gp26_unclassified	Acidobacteria_Gp26_unclassified	Gp26	7	14	29	4	0	2	2	0	0	0	0	0	0	0	0
Otu37104	Acidobacteria	Acidobacteria_Gp10	Acidobacteria_Gp10_unclassified	Acidobacteria_Gp10_unclassified	Gp10	25	9	0	3	2	1	1	0	0	0	0	0	0	0	0
Otu128883	Proteobacteria	Alphaproteobacteria	Rhodospirillales	Rhodospirillaceae	Nisaea	31	0	0	0	0	0	0	0	0	0	0	0	0	0	0
Otu55866	Planctomycetes	Planctomycetia	Planctomycetales	Planctomycetaceae	Rhodopirellula	5	24	25	4	0	6	1	0	0	0	0	0	0	0	0
Otu171853	Euryarchaeota	Methanomicrobia	Methanosarcinales	Methanosarcinaceae	Methanosarcina	32	0	0	0	0	0	0	0	0	0	0	0	0	0	0
Otu80987	unclassified	unclassified	unclassified	unclassified	unclassified	201	260	224	19	1	11	10	1	2	0	3	0	0	0	0
Otu45515	Verrucomicrobia	Opitutae	Opitutales	Opitutaceae	Alterococcus	2	32	25	5	0	2	1	0	0	0	0	0	0	0	0
Otu134611	Proteobacteria	Alphaproteobacteria	Alphaproteobacteria_unclassified	SAR11	Candidatus Pelagibacter	34	0	0	0	0	0	0	0	0	0	0	0	0	0	0
Otu23084	unclassified	unclassified	unclassified	unclassified	unclassified	0	37	25	0	0	3	2	0	0	0	0	0	0	0	0
Otu30021	Proteobacteria	Deltaproteobacteria	unclassified	unclassified	unclassified	10	30	14	2	0	1	0	0	0	0	0	0	0	0	0
Otu83680	unclassified	unclassified	unclassified	unclassified	unclassified	5	19	40	0	1	3	1	0	0	0	0	0	0	0	0
Otu83683	unclassified	unclassified	unclassified	unclassified	unclassified	2	40	20	3	1	0	0	0	0	0	0	0	0	0	0
Otu29845	unclassified	unclassified	unclassified	unclassified	unclassified	16	233	272	30	2	27	6	1	1	0	1	0	0	0	0
Otu64707	Verrucomicrobia	Opitutae	Puniceicoccales	Puniceicoccaceae	Puniceicoccus	38	0	0	0	0	0	0	0	0	0	0	0	0	0	0
Otu108905	Actinobacteria	Actinobacteria	Euzebyales	Euzebyaceae	Euzebya	34	9	0	2	0	6	0	0	0	0	0	0	0	0	0
Otu37072	Proteobacteria	Gammaproteobacteria	Alteromonadales	Alteromonadaceae	unclassified	40	0	0	0	0	0	0	0	0	0	0	0	0	0	0
Otu29931	Proteobacteria	Deltaproteobacteria	unclassified	unclassified	unclassified	24	28	2	0	2	0	0	0	0	0	0	0	0	0	0
Otu64615	unclassified	unclassified	unclassified	unclassified	unclassified	234	404	479	20	0	8	9	0	3	2	2	1	0	0	0
Otu64659	Bacteroidetes	Flavobacteriia	Flavobacteriales	Flavobacteriaceae	unclassified	45	0	0	0	0	0	0	0	0	0	0	0	0	0	0
Otu23031	unclassified	unclassified	unclassified	unclassified	unclassified	20	35	13	4	0	1	0	0	0	0	0	0	0	0	0
Otu108869	Actinobacteria	Actinobacteria	Nitriliruptorales	Nitriliruptoraceae	Nitriliruptor	11	20	53	2	0	1	0	0	0	0	0	0	0	0	0
Otu171847	Euryarchaeota	Methanobacteria	Methanobacteriales	Methanobacteriaceae	Methanobacterium	683	0	0	0	0	0	0	3	0	2	0	0	0	0	0
Otu74030	Tenericutes	Mollicutes	Acholeplasmatales	Acholeplasmataceae	Acholeplasma	52	0	0	0	0	0	0	0	0	0	0	0	0	0	0
Otu182066	Euryarchaeota	Methanomicrobia	Methanomicrobiales	Methanomicrobiaceae	Methanoculleus	52	0	0	0	0	0	0	0	0	0	0	0	0	0	0
Otu29926	Proteobacteria	Gammaproteobacteria	unclassified	unclassified	unclassified	56	0	0	0	0	0	0	0	0	0	0	0	0	0	0
Otu134536	Proteobacteria	Alphaproteobacteria	Rhodobacterales	Rhodobacteraceae	Roseovarius	200	0	0	1	0	0	0	0	0	1	0	0	0	0	0
Otu29920	unclassified	unclassified	unclassified	unclassified	unclassified	20	65	2	0	0	1	1	0	0	0	0	0	0	0	0
Otu104959	Actinobacteria	Actinobacteria	unclassified	unclassified	unclassified	48	30	12	0	2	0	0	0	0	0	0	0	0	0	0
Otu104889	Actinobacteria	Actinobacteria	unclassified	unclassified	unclassified	46	233	140	17	6	43	5	0	1	0	0	1	0	0	0
Otu37022	Proteobacteria	Gammaproteobacteria	Gammaproteobacteria_incertae_sedis	Gammaproteobacteria_incertae_sedis_unclassified	unclassified	81	0	0	0	0	0	0	0	0	0	0	0	0	0	0
Otu37007	Proteobacteria	Gammaproteobacteria	Gammaproteobacteria_incertae_sedis	Gammaproteobacteria_incertae_sedis_unclassified	Halioglobus	87	0	0	0	0	0	0	0	0	0	0	0	0	0	0
Otu171848	Euryarchaeota	Methanomicrobia	Methanosarcinales	Methanosarcinaceae	Methanomethylovorans	307	0	0	0	0	0	0	0	0	1	0	0	0	0	0
Otu36995	Proteobacteria	Gammaproteobacteria	Alteromonadales	Alteromonadaceae	Alteromonas	88	0	0	0	0	0	0	0	0	0	0	0	0	0	0
Otu108821	Actinobacteria	Actinobacteria	unclassified	unclassified	unclassified	5	22	149	3	0	8	2	0	0	0	0	0	0	0	0
Otu134550	Proteobacteria	Alphaproteobacteria	Alphaproteobacteria_unclassified	SAR11	Candidatus Pelagibacter	93	0	0	0	0	0	0	0	0	0	0	0	0	0	0
Otu171857	Euryarchaeota	Methanobacteria	Methanobacteriales	Methanobacteriaceae	Methanobacterium	95	0	0	0	0	0	0	0	0	0	0	0	0	0	0
Otu171846	Euryarchaeota	Methanomicrobia	Methanosarcinales	Methanotrichaceae	Methanothrix	5211	0	0	0	2	0	0	14	0	5	0	0	0	2	0
Otu64642	Bacteroidetes	Flavobacteriia	Flavobacteriales	Cryomorphaceae	Phaeocystidibacter	126	0	0	0	0	0	0	0	0	0	0	0	0	0	0
Otu83678	unclassified	unclassified	unclassified	unclassified	unclassified	75	71	17	6	1	1	2	0	0	0	0	0	0	0	0
Otu134539	Proteobacteria	Alphaproteobacteria	Alphaproteobacteria_unclassified	SAR11	Candidatus Pelagibacter	151	0	0	0	0	0	0	0	0	0	0	0	0	0	1
Otu124039	Actinobacteria	Actinobacteria	unclassified	unclassified	unclassified	158	0	0	0	0	0	0	0	0	0	0	0	0	0	0
Otu170050	Euryarchaeota	Methanomicrobia	Methanosarcinales	Methanosarcinaceae	Methanosarcina	8483	1	0	0	1	0	0	10	0	4	8	0	0	0	2
Otu60105	Bacteroidetes	Sphingobacteriia	Sphingobacteriales	Sphingobacteriales_unclassified	Aliifodinibius	5	103	218	1	0	9	3	0	0	0	0	0	0	0	0
Otu175007	Euryarchaeota	Thermoplasmata	Methanomassiliicoccales	Methanomassiliicoccaceae	Methanomassiliicoccus	3162	0	0	0	0	0	0	4	0	0	1	0	0	1	0
Otu24307	Proteobacteria	Gammaproteobacteria	unclassified	unclassified	unclassified	0	296	276	0	0	22	0	0	0	0	0	0	0	0	0
Otu173440	Euryarchaeota	Methanomicrobia	Methanomicrobiales	Methanomicrobiaceae	Methanoculleus	664	0	0	0	0	0	0	0	0	0	0	0	0	0	0
Otu176521	Euryarchaeota	Methanomicrobia	Methanomicrobiales	Methanoregulaceae	Methanolinea	1317	0	0	0	0	0	0	0	0	0	0	0	0	0	0
Depleted OTUs shared by rhizosphere, rhizosphere and endosphere
Otu23050	Proteobacteria	Deltaproteobacteria	unclassified	unclassified	unclassified	37	63	42	1	1	5	13	3	2	0	1	0	0	0	0
Otu104867	Actinobacteria	Actinobacteria	unclassified	unclassified	unclassified	102	231	295	32	3	16	16	3	0	0	11	0	0	0	0
Otu29860	unclassified	unclassified	unclassified	unclassified	unclassified	3	46	254	6	2	14	0	9	1	0	0	1	0	0	0
Otu60108	Bacteroidetes	Sphingobacteriia	Sphingobacteriales	Rhodothermaceae	unclassified	62	120	179	13	1	10	12	19	1	0	5	0	0	0	0
Otu23143	Proteobacteria	Gammaproteobacteria	Salinisphaerales	Salinisphaeraceae	Salinisphaera	9	72	114	0	0	6	12	3	2	0	1	0	0	0	0
Otu108821	Actinobacteria	Actinobacteria	unclassified	unclassified	unclassified	5	22	149	3	0	8	2	0	0	0	0	0	0	0	0
Otu83683	unclassified	unclassified	unclassified	unclassified	unclassified	2	40	20	3	1	0	0	0	0	0	0	0	0	0	0
Otu128722	Actinobacteria	Actinobacteria	Acidimicrobiales	Iamiaceae	Aquihabitans	27	47	39	7	0	2	2	1	0	0	5	0	0	0	0
Otu64633	Bacteroidetes	Sphingobacteriia	Sphingobacteriales	Chitinophagaceae	Gracilimonas	10	119	48	1	1	6	6	1	2	0	1	0	0	0	0
Otu37139	Proteobacteria	Gammaproteobacteria	Chromatiales	Ectothiorhodospiraceae	unclassified	2	0	31	0	0	2	0	0	0	0	0	0	0	0	0
Otu108782	Actinobacteria	Actinobacteria	Actinomycetales	unclassified	unclassified	92	182	167	6	4	23	5	9	4	2	7	0	2	1	0
Otu108864	Actinobacteria	Actinobacteria	Acidimicrobiales	unclassified	unclassified	101	244	320	21	5	17	10	2	0	3	3	0	0	0	0
Otu124035	Actinobacteria	Actinobacteria	Acidimicrobiales	unclassified	unclassified	144	463	175	24	12	13	15	5	4	0	4	0	0	0	1
Otu22975	Firmicutes	unclassified	unclassified	unclassified	unclassified	171	511	42	56	0	2	0	11	0	0	0	0	0	0	0
Otu80988	unclassified	unclassified	unclassified	unclassified	unclassified	55	214	189	8	5	12	7	0	2	0	2	0	1	0	0
Otu29855	Proteobacteria	Gammaproteobacteria	Chromatiales	unclassified	unclassified	120	288	230	36	3	6	1	4	2	0	2	0	0	0	0
Otu37118	Actinobacteria	Thermoleophilia	Thermoleophilales	Thermoleophilaceae	Thermoleophilum	11	10	18	0	0	2	1	1	0	0	0	0	0	0	0
Otu23031	unclassified	unclassified	unclassified	unclassified	unclassified	20	35	13	4	0	1	0	0	0	0	0	0	0	0	0
Otu64616	Bacteroidetes	Sphingobacteriia	Sphingobacteriales	Saprospiraceae	unclassified	2	228	69	9	0	6	0	5	4	0	1	1	1	0	0
Otu37138	Acidobacteria	Acidobacteria_Gp10	Acidobacteria_Gp10_unclassified	Acidobacteria_Gp10_unclassified	Gp10	0	21	5	0	0	1	0	0	0	0	0	0	0	0	0
Otu104910	Actinobacteria	Actinobacteria	Euzebyales	Euzebyaceae	Euzebya	130	211	144	5	2	20	10	3	0	4	3	0	0	0	0
Otu30021	Proteobacteria	Deltaproteobacteria	unclassified	unclassified	unclassified	10	30	14	2	0	1	0	0	0	0	0	0	0	0	0
Otu22995	Proteobacteria	Deltaproteobacteria	unclassified	unclassified	unclassified	12	35	157	1	0	7	2	3	0	0	0	0	0	0	1
Otu37310	Firmicutes	unclassified	unclassified	unclassified	unclassified	7	5	9	0	0	1	0	0	0	0	0	0	0	0	0
Otu179615	Euryarchaeota	Thermoplasmata	Methanomassiliicoccales	Methanomassiliicoccaceae	Methanomassiliicoccus	1	16	13	0	0	1	0	0	0	0	0	0	0	0	0
Otu128798	unclassified	unclassified	unclassified	unclassified	unclassified	2	10	17	0	0	1	0	0	0	0	0	0	0	0	0
Otu24307	Proteobacteria	Gammaproteobacteria	unclassified	unclassified	unclassified	0	296	276	0	0	22	0	0	0	0	0	0	0	0	0
Otu80987	unclassified	unclassified	unclassified	unclassified	unclassified	201	260	224	19	1	11	10	1	2	0	3	0	0	0	0
Otu60105	Bacteroidetes	Sphingobacteriia	Sphingobacteriales	Sphingobacteriales_unclassified	Aliifodinibius	5	103	218	1	0	9	3	0	0	0	0	0	0	0	0
Otu83684	Nitrospirae	Nitrospira	Nitrospirales	Nitrospiraceae	Nitrospira	14	22	0	1	0	0	1	0	0	0	0	0	0	0	0
Otu83678	unclassified	unclassified	unclassified	unclassified	unclassified	75	71	17	6	1	1	2	0	0	0	0	0	0	0	0
Otu108869	Actinobacteria	Actinobacteria	Nitriliruptorales	Nitriliruptoraceae	Nitriliruptor	11	20	53	2	0	1	0	0	0	0	0	0	0	0	0
Otu134795	unclassified	unclassified	unclassified	unclassified	unclassified	0	35	0	0	0	0	1	0	0	0	0	0	0	0	0
Otu124052	Parcubacteria	Parcubacteria_unclassified	Parcubacteria_unclassified	Parcubacteria_unclassified	Parcubacteria_genera_incertae_sedis	0	2	44	0	0	1	0	0	0	0	0	0	0	0	0
Otu108911	Actinobacteria	Actinobacteria	Actinomycetales	unclassified	unclassified	0	3	43	0	0	1	0	0	0	0	0	0	0	0	0
Otu29931	Proteobacteria	Deltaproteobacteria	unclassified	unclassified	unclassified	24	28	2	0	2	0	0	0	0	0	0	0	0	0	0
Otu128745	Candidatus Saccharibacteria	Candidatus Saccharibacteria_unclassified	Candidatus Saccharibacteria_unclassified	Candidatus Saccharibacteria_unclassified	Saccharibacteria_genera_incertae_sedis	0	14	34	0	0	1	0	0	0	0	0	0	0	0	0
Otu124054	Parcubacteria	Parcubacteria_unclassified	Parcubacteria_unclassified	Parcubacteria_unclassified	Parcubacteria_genera_incertae_sedis	2	23	21	0	0	1	0	0	0	0	0	0	0	0	0
Otu30005	Acidobacteria	Acidobacteria_Gp26	Acidobacteria_Gp26_unclassified	Acidobacteria_Gp26_unclassified	Gp26	20	2	2	0	1	0	0	0	0	0	0	0	0	0	0
Otu124033	Actinobacteria	Actinobacteria	Acidimicrobiales	Iamiaceae	unclassified	131	263	220	11	1	8	1	5	1	1	2	0	0	0	0
Otu104897	Actinobacteria	Actinobacteria	unclassified	unclassified	unclassified	64	125	73	2	2	4	0	2	0	0	1	0	0	0	0
Otu64615	unclassified	unclassified	unclassified	unclassified	unclassified	234	404	479	20	0	8	9	0	3	2	2	1	0	0	0
Otu77701	unclassified	unclassified	unclassified	unclassified	unclassified	36	133	109	0	1	3	3	6	0	0	0	0	0	0	0
Otu29920	unclassified	unclassified	unclassified	unclassified	unclassified	20	65	2	0	0	1	1	0	0	0	0	0	0	0	0
Otu104959	Actinobacteria	Actinobacteria	unclassified	unclassified	unclassified	48	30	12	0	2	0	0	0	0	0	0	0	0	0	0
Otu64723	Bacteroidetes	Flavobacteriia	Flavobacteriales	Flavobacteriaceae	Tenacibaculum	10	0	0	0	0	0	0	0	0	0	0	0	0	0	0
Otu64744	Bacteroidetes	Flavobacteriia	Flavobacteriales	unclassified	unclassified	10	0	0	0	0	0	0	0	0	0	0	0	0	0	0
Otu64770	Bacteroidetes	Flavobacteriia	Flavobacteriales	Flavobacteriaceae	unclassified	10	0	0	0	0	0	0	0	0	0	0	0	0	0	0
Otu176525	Euryarchaeota	Methanobacteria	Methanobacteriales	Methanobacteriaceae	Methanobrevibacter	10	0	0	0	0	0	0	0	0	0	0	0	0	0	0
Otu37134	Proteobacteria	Gammaproteobacteria	unclassified	unclassified	unclassified	0	23	1	0	0	0	0	0	0	0	0	0	0	0	0
Otu64754	Verrucomicrobia	Opitutae	Puniceicoccales	Puniceicoccaceae	Coraliomargarita	11	0	0	0	0	0	0	0	0	0	0	0	0	0	0
Otu182079	Euryarchaeota	Methanomicrobia	Methanomicrobiales	Methanomicrobiaceae	Methanoculleus	11	0	0	0	0	0	0	0	0	0	0	0	0	0	0
Otu128762	unclassified	unclassified	unclassified	unclassified	unclassified	0	0	30	0	0	0	0	0	0	0	0	0	0	0	0
Otu37454	Proteobacteria	Gammaproteobacteria	unclassified	unclassified	unclassified	12	0	0	0	0	0	0	0	0	0	0	0	0	0	0
Otu134641	Proteobacteria	Alphaproteobacteria	unclassified	unclassified	unclassified	12	0	0	0	0	0	0	0	0	0	0	0	0	0	0
Otu37278	Proteobacteria	Betaproteobacteria	Methylophilales	Methylophilaceae	Methylotenera	13	0	0	0	0	0	0	0	0	0	0	0	0	0	0
Otu134635	Proteobacteria	Alphaproteobacteria	Rhodobacterales	Rhodobacteraceae	unclassified	13	0	0	0	0	0	0	0	0	0	0	0	0	0	0
Otu108814	Actinobacteria	Thermoleophilia	Thermoleophilales	Thermoleophilaceae	Thermoleophilum	81	85	1	2	0	1	0	3	0	0	0	0	0	0	0
Otu134646	Proteobacteria	Alphaproteobacteria	Rhodobacterales	Rhodobacteraceae	unclassified	14	0	0	0	0	0	0	0	0	0	0	0	0	0	0
Otu37518	Verrucomicrobia	Subdivision3	Subdivision3_unclassified	Subdivision3_unclassified	Subdivision3_genera_incertae_sedis	12	5	0	0	0	0	0	0	0	0	0	0	0	0	0
Otu37326	Proteobacteria	Gammaproteobacteria	Chromatiales	unclassified	unclassified	7	9	9	0	0	0	0	0	0	0	1	0	0	0	0
Otu64697	Bacteroidetes	Sphingobacteriia	Sphingobacteriales	Saprospiraceae	Portibacter	15	0	0	0	0	0	0	0	0	0	0	0	0	0	0
Otu128811	Actinobacteria	Actinobacteria	Acidimicrobiales	unclassified	unclassified	15	0	0	0	0	0	0	0	0	0	0	0	0	0	0
Otu134656	Proteobacteria	Alphaproteobacteria	Rhodospirillales	Rhodospirillaceae	unclassified	15	0	0	0	0	0	0	0	0	0	0	0	0	0	0
Otu64854	Bacteroidetes	Flavobacteriia	Flavobacteriales	Flavobacteriaceae	Salinimicrobium	0	38	0	0	0	0	0	0	0	0	0	0	0	0	0
Otu179620	Euryarchaeota	Thermoplasmata	Methanomassiliicoccales	Methanomassiliicoccaceae	Methanomassiliicoccus	16	0	0	0	0	0	0	0	0	0	0	0	0	0	0
Otu37186	Proteobacteria	Gammaproteobacteria	unclassified	unclassified	unclassified	17	0	0	0	0	0	0	0	0	0	0	0	0	0	0
Otu74048	Tenericutes	Mollicutes	Acholeplasmatales	Acholeplasmataceae	Acholeplasma	17	0	0	0	0	0	0	0	0	0	0	0	0	0	0
Otu171859	Euryarchaeota	Methanobacteria	Methanobacteriales	Methanobacteriaceae	Methanobrevibacter	17	0	0	0	0	0	0	0	0	0	0	0	0	0	0
Otu180064	Euryarchaeota	Methanomicrobia	Methanomicrobiales	Methanomicrobiaceae	Methanoculleus	17	0	0	0	0	0	0	0	0	0	0	0	0	0	0
Otu64693	Bacteroidetes	Sphingobacteriia	Sphingobacteriales	Saprospiraceae	unclassified	18	0	0	0	0	0	0	0	0	0	0	0	0	0	0
Otu64703	Bacteroidetes	Flavobacteriia	Flavobacteriales	Cryomorphaceae	Salinirepens	18	0	0	0	0	0	0	0	0	0	0	0	0	0	0
Otu108988	Actinobacteria	Actinobacteria	Euzebyales	Euzebyaceae	Euzebya	18	0	0	0	0	0	0	0	0	0	0	0	0	0	0
Otu182069	Euryarchaeota	Methanomicrobia	Methanomicrobiales	Methanoregulaceae	Methanolinea	18	0	0	0	0	0	0	0	0	0	0	0	0	0	0
Otu37193	Proteobacteria	Gammaproteobacteria	Gammaproteobacteria_incertae_sedis	Gammaproteobacteria_incertae_sedis_unclassified	unclassified	19	0	0	0	0	0	0	0	0	0	1	0	0	0	0
Otu37260	Proteobacteria	Gammaproteobacteria	unclassified	unclassified	unclassified	19	0	0	0	0	0	0	0	0	0	0	0	0	0	0
Otu64688	Bacteroidetes	Flavobacteriia	Flavobacteriales	Flavobacteriaceae	unclassified	19	0	0	0	0	0	0	0	0	0	0	0	0	0	0
Otu179617	Euryarchaeota	Methanomicrobia	Methanomicrobiales	Methanomicrobiaceae	Methanoculleus	19	0	0	0	0	0	0	0	0	0	0	0	0	0	0
Otu134638	Firmicutes	Clostridia	Clostridiales	Lachnospiraceae	Lachnospiracea_incertae_sedis	20	0	0	0	0	0	0	0	0	0	0	0	0	0	0
Otu182067	Euryarchaeota	Methanomicrobia	Methanosarcinales	Methanosarcinaceae	Methanosarcina	20	0	0	0	0	0	0	0	0	0	0	0	0	0	0
Otu64683	Bacteroidetes	Flavobacteriia	Flavobacteriales	Flavobacteriaceae	unclassified	22	0	0	0	0	0	0	0	0	0	0	0	0	0	0
Otu64702	Bacteroidetes	Flavobacteriia	Flavobacteriales	Flavobacteriaceae	unclassified	22	0	0	0	0	0	0	0	0	0	0	0	0	0	0
Otu37217	Proteobacteria	Gammaproteobacteria	Oceanospirillales	Oceanospirillaceae	unclassified	24	0	0	0	0	0	0	0	0	0	0	0	0	0	0
Otu128783	Proteobacteria	unclassified	unclassified	unclassified	unclassified	24	0	0	0	0	0	0	0	0	0	0	0	0	0	0
Otu134604	Proteobacteria	Alphaproteobacteria	Rhodospirillales	Rhodospirillales_unclassified	unclassified	24	0	0	0	0	0	0	0	0	0	0	0	0	0	0
Otu37121	Proteobacteria	Gammaproteobacteria	unclassified	unclassified	unclassified	25	0	0	0	0	0	0	0	0	0	0	0	0	0	0
Otu64680	Bacteroidetes	Flavobacteriia	Flavobacteriales	Flavobacteriaceae	unclassified	27	0	0	0	0	0	0	0	0	0	0	0	0	0	0
Otu176522	Euryarchaeota	Methanobacteria	Methanobacteriales	Methanobacteriaceae	Methanobacterium	27	0	0	0	0	0	0	0	0	0	0	0	0	0	0
Otu178192	Euryarchaeota	Methanomicrobia	Methanomicrobiales	Methanomicrobiaceae	Methanoculleus	27	0	0	0	0	0	0	0	0	0	0	0	0	0	0
Otu128883	Proteobacteria	Alphaproteobacteria	Rhodospirillales	Rhodospirillaceae	Nisaea	31	0	0	0	0	0	0	0	0	0	0	0	0	0	0
Otu171853	Euryarchaeota	Methanomicrobia	Methanosarcinales	Methanosarcinaceae	Methanosarcina	32	0	0	0	0	0	0	0	0	0	0	0	0	0	0
Otu134611	Proteobacteria	Alphaproteobacteria	Alphaproteobacteria_unclassified	SAR11	Candidatus Pelagibacter	34	0	0	0	0	0	0	0	0	0	0	0	0	0	0
Otu64707	Verrucomicrobia	Opitutae	Puniceicoccales	Puniceicoccaceae	Puniceicoccus	38	0	0	0	0	0	0	0	0	0	0	0	0	0	0
Otu37072	Proteobacteria	Gammaproteobacteria	Alteromonadales	Alteromonadaceae	unclassified	40	0	0	0	0	0	0	0	0	0	0	0	0	0	0
Otu64659	Bacteroidetes	Flavobacteriia	Flavobacteriales	Flavobacteriaceae	unclassified	45	0	0	0	0	0	0	0	0	0	0	0	0	0	0
Otu64654	Bacteroidetes	Flavobacteriia	Flavobacteriales	unclassified	unclassified	50	0	0	0	0	0	0	1	0	0	1	0	0	0	0
Otu74030	Tenericutes	Mollicutes	Acholeplasmatales	Acholeplasmataceae	Acholeplasma	52	0	0	0	0	0	0	0	0	0	0	0	0	0	0
Otu182066	Euryarchaeota	Methanomicrobia	Methanomicrobiales	Methanomicrobiaceae	Methanoculleus	52	0	0	0	0	0	0	0	0	0	0	0	0	0	0
Otu23000	Proteobacteria	Gammaproteobacteria	Chromatiales	Ectothiorhodospiraceae	unclassified	0	3	148	0	0	0	0	0	0	0	1	0	0	0	0
Otu29926	Proteobacteria	Gammaproteobacteria	unclassified	unclassified	unclassified	56	0	0	0	0	0	0	0	0	0	0	0	0	0	0
Otu134536	Proteobacteria	Alphaproteobacteria	Rhodobacterales	Rhodobacteraceae	Roseovarius	200	0	0	1	0	0	0	0	0	1	0	0	0	0	0
Otu37022	Proteobacteria	Gammaproteobacteria	Gammaproteobacteria_incertae_sedis	Gammaproteobacteria_incertae_sedis_unclassified	unclassified	81	0	0	0	0	0	0	0	0	0	0	0	0	0	0
Otu64641	Bacteroidetes	Flavobacteriia	Flavobacteriales	Flavobacteriaceae	unclassified	85	0	0	0	0	0	0	0	2	0	0	0	0	0	0
Otu37014	Proteobacteria	Gammaproteobacteria	Gammaproteobacteria_incertae_sedis	Gammaproteobacteria_incertae_sedis_unclassified	unclassified	86	0	0	0	0	0	0	0	0	5	0	0	0	0	0
Otu37007	Proteobacteria	Gammaproteobacteria	Gammaproteobacteria_incertae_sedis	Gammaproteobacteria_incertae_sedis_unclassified	Halioglobus	87	0	0	0	0	0	0	0	0	0	0	0	0	0	0
Otu36995	Proteobacteria	Gammaproteobacteria	Alteromonadales	Alteromonadaceae	Alteromonas	88	0	0	0	0	0	0	0	0	0	0	0	0	0	0
Otu134550	Proteobacteria	Alphaproteobacteria	Alphaproteobacteria_unclassified	SAR11	Candidatus Pelagibacter	93	0	0	0	0	0	0	0	0	0	0	0	0	0	0
Otu171857	Euryarchaeota	Methanobacteria	Methanobacteriales	Methanobacteriaceae	Methanobacterium	95	0	0	0	0	0	0	0	0	0	0	0	0	0	0
Otu64642	Bacteroidetes	Flavobacteriia	Flavobacteriales	Cryomorphaceae	Phaeocystidibacter	126	0	0	0	0	0	0	0	0	0	0	0	0	0	0
Otu134539	Proteobacteria	Alphaproteobacteria	Alphaproteobacteria_unclassified	SAR11	Candidatus Pelagibacter	151	0	0	0	0	0	0	0	0	0	0	0	0	0	1
Otu124039	Actinobacteria	Actinobacteria	unclassified	unclassified	unclassified	158	0	0	0	0	0	0	0	0	0	0	0	0	0	0
Otu171848	Euryarchaeota	Methanomicrobia	Methanosarcinales	Methanosarcinaceae	Methanomethylovorans	307	0	0	0	0	0	0	0	0	1	0	0	0	0	0
Otu173440	Euryarchaeota	Methanomicrobia	Methanomicrobiales	Methanomicrobiaceae	Methanoculleus	664	0	0	0	0	0	0	0	0	0	0	0	0	0	0
Otu171847	Euryarchaeota	Methanobacteria	Methanobacteriales	Methanobacteriaceae	Methanobacterium	683	0	0	0	0	0	0	3	0	2	0	0	0	0	0
Otu171846	Euryarchaeota	Methanomicrobia	Methanosarcinales	Methanotrichaceae	Methanothrix	5211	0	0	0	2	0	0	14	0	5	0	0	0	2	0
Otu176521	Euryarchaeota	Methanomicrobia	Methanomicrobiales	Methanoregulaceae	Methanolinea	1317	0	0	0	0	0	0	0	0	0	0	0	0	0	0
Otu170050	Euryarchaeota	Methanomicrobia	Methanosarcinales	Methanosarcinaceae	Methanosarcina	8483	1	0	0	1	0	0	10	0	4	8	0	0	0	2
Otu175007	Euryarchaeota	Thermoplasmata	Methanomassiliicoccales	Methanomassiliicoccaceae	Methanomassiliicoccus	3162	0	0	0	0	0	0	4	0	0	1	0	0	1	0
