# Supplementary material for: Differed Growth Stage Dynamics of Root-Associated Bacterial and Fungal Community Structure Associated with Halophytic Plant Lycium ruthenicum
Source: Microorganisms. 2022 Aug 15;10(8):1644. doi: 10.3390/microorganisms10081644 (PMC9414475; doi:10.3390/microorganisms10081644)
Supplement: Supplementary file 1 [file microorganisms-10-01644-s001.zip › Table S16. The shared 18S OTUs enriched in rhizosphere, and endosphere compared to bulk soil in vegeta-tive stage.xlsx]

## Sheet: 18s enrich
Table S16 The shared 18S OTUs enriched in rhizosphere and endosphere compared to bulk soil in vegetative growth stage
Otu_num	phylum	class	order	family	genus	species	AB1	AB2	AB3	AB4	AE1	AE2	AE3	AE4	AR1	AR2	AR3	AR4
Otu13523	Ascomycota	Dothideomycetes	Pleosporales	Didymosphaeriaceae	Aporospora	Aporospora_sp	0	0	0	1	34811	57	0	1	22007	61	0	0
Otu14971	Ascomycota	Sordariomycetes	unclassified_Sordariomycetes	unclassified_Sordariomycetes	unclassified_Sordariomycetes	Sordariomycetes_sp	0	0	0	0	0	0	16283	0	0	56	1683	0
Otu5338	Ascomycota	Sordariomycetes	Microascales	Halosphaeriaceae	Halosarpheia	Halosarpheia_sp	0	0	0	0	0	0	2859	0	0	407	1176	26
