# Supplementary material for: Differed Growth Stage Dynamics of Root-Associated Bacterial and Fungal Community Structure Associated with Halophytic Plant Lycium ruthenicum
Source: Microorganisms. 2022 Aug 15;10(8):1644. doi: 10.3390/microorganisms10081644 (PMC9414475; doi:10.3390/microorganisms10081644)
Supplement: Supplementary file 1 [file microorganisms-10-01644-s001.zip › Table S17. The shared 18S OTUs enriched in rhizosphere, and endosphere compared to bulk soil in flower-ing stage.xlsx]

## Sheet: 18s enrich
Table S17 The shared 18S OTUs enriched in rhizosphere and endosphere compared to bulk soil in flowering growth stage
Otu_num	phylum	class	order	family	genus	species	MB1	MB2	MB3	MB4	MR1	MR2	MR3	MR4	ME1	ME2	ME3	ME4
Otu1802	Ascomycota	Sordariomycetes	Microascales	Halosphaeriaceae	Corollospora	Corollospora_maritima	0	0	0	0	6	10	19	0	1	0	3	282
Otu26434	Ascomycota	Sordariomycetes	Sordariales	unclassified_Sordariales	unclassified_Sordariales	Sordariales_sp	0	0	0	0	0	5	1	18	32	7	10	0
Otu9489	Ascomycota	Sordariomycetes	Hypocreales	Hypocreales_fam_Incertae_sedis	Sarocladium	Sarocladium_subulatum	0	0	9	6	7	9	83	288	0	0	142	634
Otu5337	Ascomycota	Sordariomycetes	Microascales	Halosphaeriaceae	Halosarpheia	Halosarpheia_japonica	0	0	0	0	9	0	6	0	0	0	0	244
Otu25499	Ascomycota	Sordariomycetes	Sordariales	Chaetomiaceae	Zopfiella	Zopfiella_marina	2	3	0	0	66	31	13	36	21	10	39	67
