# Supplementary material for: Differed Growth Stage Dynamics of Root-Associated Bacterial and Fungal Community Structure Associated with Halophytic Plant Lycium ruthenicum
Source: Microorganisms. 2022 Aug 15;10(8):1644. doi: 10.3390/microorganisms10081644 (PMC9414475; doi:10.3390/microorganisms10081644)
Supplement: Supplementary file 1 [file microorganisms-10-01644-s001.zip › Table S18. The shared 18S OTUs enriched in rhizosphere, and endosphere compared to bulk soil in fruiting stage.xlsx]

## Sheet: 18s enrich
Table S18 The shared 18S OTUs enriched in rhizosphere and endosphere compared to bulk soil in fruiting growth stage
Otu_num	phylum	class	order	family	genus	species	JB1	JB2	JB3	JB5	JE1	JE3	JE4	JE5	JR1	JR2	JR3	JR4
Otu1525	unclassified	unclassified	unclassified	unclassified	unclassified	unclassified	0	0	0	0	5012	0	0	40	4157	3750	4585	22567
