# Supplementary material for: Differed Growth Stage Dynamics of Root-Associated Bacterial and Fungal Community Structure Associated with Halophytic Plant Lycium ruthenicum
Source: Microorganisms. 2022 Aug 15;10(8):1644. doi: 10.3390/microorganisms10081644 (PMC9414475; doi:10.3390/microorganisms10081644)
Supplement: Supplementary file 1 [file microorganisms-10-01644-s001.zip › Table S19. The shared 18S OTUs enriched in rhizosphere, and endosphere compared to bulk soil in senes-cence stage.xlsx]

## Sheet: 18s enrich
Table S19 The shared 18S OTUs enriched in rhizosphere and endosphere compared to bulk soil in senescence growth stage
Otu_num	phylum	class	order	family	genus	species	OB1	OB2	OB3	OE1	OE2	OE3	OR1	OR2	OR3
none
