# Supplementary material for: Differed Growth Stage Dynamics of Root-Associated Bacterial and Fungal Community Structure Associated with Halophytic Plant Lycium ruthenicum
Source: Microorganisms. 2022 Aug 15;10(8):1644. doi: 10.3390/microorganisms10081644 (PMC9414475; doi:10.3390/microorganisms10081644)
Supplement: Supplementary file 1 [file microorganisms-10-01644-s001.zip › Table S20. The shared OTUs depleted in rhizosphere, and endosphere compared to bulk soil in vegetative stage.xlsx]

## Sheet: 18s deplet
Table S20 The shared 18S OTUs depleted in rhizosphere and endosphere compared to bulk soil in vegetative growth stage
Otu_num	phylum	class	order	family	genus	species	AB1	AB2	AB3	AB4	AE1	AE2	AE3	AE4	AR1	AR2	AR3	AR4
Otu19994	Ascomycota	Sordariomycetes	Hypocreales	Clavicipitaceae	Metarhizium	Metarhizium_anisopliae	1	19684	0	0	0	0	0	0	0	0	0	0
