# Supplementary material for: Differed Growth Stage Dynamics of Root-Associated Bacterial and Fungal Community Structure Associated with Halophytic Plant Lycium ruthenicum
Source: Microorganisms. 2022 Aug 15;10(8):1644. doi: 10.3390/microorganisms10081644 (PMC9414475; doi:10.3390/microorganisms10081644)
Supplement: Supplementary file 1 [file microorganisms-10-01644-s001.zip › Table S21. The shared OTUs depleted in rhizosphere, and endosphere compared to bulk soil in flowering stage.xlsx]

## Sheet: 18s deplet
Table S21 The shared 18S OTUs depleted in rhizosphere and endosphere compared to bulk soil in flowering growth stage
Otu_num	phylum	class	order	family	genus	species	MB1	MB2	MB3	MB4	MR1	MR2	MR3	MR4	ME1	ME2	ME3	ME4
Otu17389	unclassified	unclassified	unclassified	unclassified	unclassified	unclassified	20	24	44	100	3	0	5	0	3	0	1	0
Otu21562	Ascomycota	Sordariomycetes	Hypocreales	Nectriaceae	Fusarium	Fusarium_sp	4	21	0	0	0	0	1	0	0	0	0	0
Otu16677	Ascomycota	Sordariomycetes	Sordariales	Lasiosphaeriaceae	unclassified_Lasiosphaeriaceae	Lasiosphaeriaceae_sp	8	15	4	6	0	0	0	1	0	0	0	0
Otu24758	unclassified	unclassified	unclassified	unclassified	unclassified	unclassified	19	10	0	16	0	0	0	1	0	0	1	0
Otu33384	unclassified	unclassified	unclassified	unclassified	unclassified	unclassified	12	0	0	7	0	0	0	0	0	0	0	0
Otu17871	Ascomycota	unclassified_Ascomycota	unclassified_Ascomycota	unclassified_Ascomycota	unclassified_Ascomycota	Ascomycota_sp	0	0	17	0	0	0	0	0	0	0	0	0
Otu40124	unclassified	unclassified	unclassified	unclassified	unclassified	unclassified	17	0	0	0	0	0	0	0	0	0	0	0
Otu31581	Basidiomycota	Tremellomycetes	Tremellales	Cryptococcaceae	Cryptococcus	Cryptococcus_sp	0	4	0	20	0	0	0	0	0	0	0	0
Otu17402	unclassified_Fungi	unclassified_Fungi	unclassified_Fungi	unclassified_Fungi	unclassified_Fungi	Fungi_sp	0	3	0	22	0	0	0	0	0	0	0	0
Otu37617	unclassified	unclassified	unclassified	unclassified	unclassified	unclassified	10	6	0	0	0	0	0	0	0	0	0	0
Otu12950	Ascomycota	Sordariomycetes	Hypocreales	Cordycipitaceae	Simplicillium	Simplicillium_lanosoniveum	0	0	6	20	0	0	0	0	0	0	0	0
Otu25500	Ascomycota	Dothideomycetes	Pleosporales	Cucurbitariaceae	Pyrenochaetopsis	Pyrenochaetopsis_sp	1	0	13	7	0	0	0	0	0	0	0	0
Otu33190	Rozellomycota	unclassified_Rozellomycota	unclassified_Rozellomycota	unclassified_Rozellomycota	unclassified_Rozellomycota	Rozellomycota_sp	4	10	0	5	0	0	0	0	0	0	0	0
Otu16699	Ascomycota	Sordariomycetes	Sordariales	Chaetomiaceae	Taifanglania	Taifanglania_sp	2	2	1	23	0	0	0	0	0	0	0	0
Otu28791	Ascomycota	Sordariomycetes	Hypocreales	unclassified_Hypocreales	unclassified_Hypocreales	Hypocreales_sp	0	6	0	20	0	0	0	0	0	0	0	0
Otu20738	unclassified	unclassified	unclassified	unclassified	unclassified	unclassified	4	0	9	11	0	0	0	0	0	0	0	0
Otu38532	unclassified	unclassified	unclassified	unclassified	unclassified	unclassified	16	3	0	0	0	0	0	0	0	0	0	0
Otu39338	unclassified	unclassified	unclassified	unclassified	unclassified	unclassified	0	0	20	0	0	0	0	0	0	0	0	0
Otu22223	unclassified	unclassified	unclassified	unclassified	unclassified	unclassified	8	9	0	4	0	0	0	0	0	0	0	0
Otu38596	unclassified	unclassified	unclassified	unclassified	unclassified	unclassified	5	7	0	13	0	0	0	0	0	0	0	0
Otu29975	unclassified	unclassified	unclassified	unclassified	unclassified	unclassified	5	0	5	19	0	0	0	0	0	0	0	0
Otu22728	Ascomycota	Sordariomycetes	Hypocreales	Nectriaceae	Fusarium	Fusarium_oxysporum	0	0	10	23	0	0	0	0	0	0	0	0
Otu32494	unclassified	unclassified	unclassified	unclassified	unclassified	unclassified	0	4	0	32	0	0	0	0	0	0	0	0
Otu17605	Ascomycota	Sordariomycetes	Hypocreales	Hypocreales_fam_Incertae_sedis	Sarocladium	Sarocladium_zeae	10	5	5	6	0	0	0	0	0	0	0	0
Otu8181	unclassified	unclassified	unclassified	unclassified	unclassified	unclassified	0	0	0	44	0	0	0	0	0	0	0	0
Otu37785	unclassified	unclassified	unclassified	unclassified	unclassified	unclassified	0	0	0	44	0	0	0	0	0	0	0	0
Otu37705	unclassified	unclassified	unclassified	unclassified	unclassified	unclassified	4	5	17	0	0	0	0	0	0	0	0	0
Otu12243	unclassified	unclassified	unclassified	unclassified	unclassified	unclassified	8	11	0	10	0	0	0	0	0	0	0	0
Otu19994	Ascomycota	Sordariomycetes	Hypocreales	Clavicipitaceae	Metarhizium	Metarhizium_anisopliae	0	1	9	31	0	0	0	0	0	0	0	0
Otu17016	unclassified_Fungi	unclassified_Fungi	unclassified_Fungi	unclassified_Fungi	unclassified_Fungi	Fungi_sp	0	0	0	51	0	0	0	0	0	0	0	0
Otu29118	unclassified_Fungi	unclassified_Fungi	unclassified_Fungi	unclassified_Fungi	unclassified_Fungi	Fungi_sp	3	5	14	16	0	0	0	0	0	0	0	0
Otu37615	unclassified	unclassified	unclassified	unclassified	unclassified	unclassified	33	0	0	0	0	0	0	0	0	0	0	0
Otu36719	unclassified	unclassified	unclassified	unclassified	unclassified	unclassified	14	0	0	35	0	0	0	0	0	0	0	0
Otu14465	Basidiomycota	Geminibasidiomycetes	Geminibasidiales	Geminibasidiaceae	Geminibasidium	Geminibasidium_sp	6	5	8	27	0	0	0	0	0	0	0	0
Otu23375	unclassified_Fungi	unclassified_Fungi	unclassified_Fungi	unclassified_Fungi	unclassified_Fungi	Fungi_sp	0	0	37	0	0	0	0	0	0	0	0	0
Otu36620	unclassified	unclassified	unclassified	unclassified	unclassified	unclassified	27	1	10	0	0	0	0	0	0	0	0	0
Otu6078	unclassified_Fungi	unclassified_Fungi	unclassified_Fungi	unclassified_Fungi	unclassified_Fungi	Fungi_sp	3	16565	448	6	59	20	67	52	2	20	16	7
Otu21516	Ascomycota	Sordariomycetes	unclassified_Sordariomycetes	unclassified_Sordariomycetes	unclassified_Sordariomycetes	Sordariomycetes_sp	3	18	7	14	0	0	0	0	0	0	1	0
Otu37910	unclassified	unclassified	unclassified	unclassified	unclassified	unclassified	1	31	0	3	0	0	0	0	0	0	0	0
Otu30633	Rozellomycota	unclassified_Rozellomycota	unclassified_Rozellomycota	unclassified_Rozellomycota	unclassified_Rozellomycota	Rozellomycota_sp	6	17	0	25	0	0	0	0	0	0	0	0
Otu11277	unclassified_Fungi	unclassified_Fungi	unclassified_Fungi	unclassified_Fungi	unclassified_Fungi	Fungi_sp	0	8	0	833	1	2	0	0	1	1	0	0
Otu11705	Ascomycota	Sordariomycetes	Hypocreales	Cordycipitaceae	Simplicillium	Simplicillium_lanosoniveum	0	0	37	41	0	0	0	0	0	0	0	0
Otu25504	unclassified	unclassified	unclassified	unclassified	unclassified	unclassified	0	0	177	5	0	0	0	0	0	0	0	0
Otu3414	unclassified	unclassified	unclassified	unclassified	unclassified	unclassified	0	0	280	0	0	0	0	0	0	0	0	0
Otu35661	Ascomycota	Saccharomycetes	Saccharomycetales	Pichiaceae	Dekkera	Dekkera_custersiana	0	113	0	235	0	0	0	0	0	0	0	0
