# Supplementary material for: Differed Growth Stage Dynamics of Root-Associated Bacterial and Fungal Community Structure Associated with Halophytic Plant Lycium ruthenicum
Source: Microorganisms. 2022 Aug 15;10(8):1644. doi: 10.3390/microorganisms10081644 (PMC9414475; doi:10.3390/microorganisms10081644)
Supplement: Supplementary file 1 [file microorganisms-10-01644-s001.zip › Table S22. The shared OTUs depleted in rhizosphere, and endosphere compared to bulk soil in fruiting stage.xlsx]

## Sheet: 18s deplet
Table S22 The shared 18S OTUs depleted in rhizosphere and endosphere compared to bulk soil in senescence growth stage
Otu_num	phylum	class	order	family	genus	species	OB1	OB2	OB3	OE1	OE2	OE3	OR1	OR2	OR3
Otu26770	unclassified	unclassified	unclassified	unclassified	unclassified	unclassified	48	0	119	0	0	0	0	0	0
Otu33911	unclassified	unclassified	unclassified	unclassified	unclassified	unclassified	45	0	144	0	0	0	0	0	0
Otu37786	Ascomycota	Saccharomycetes	Saccharomycetales	unclassified_Saccharomycetales	unclassified_Saccharomycetales	Saccharomycetales_sp	96	0	40	0	0	0	0	0	0
Otu36091	unclassified	unclassified	unclassified	unclassified	unclassified	unclassified	93	0	80	0	0	0	0	0	0
Otu30871	Ascomycota	Archaeorhizomycetes	Archaeorhizomycetales	Archaeorhizomycetaceae	Archaeorhizomyces	Archaeorhizomyces_sp	82	0	136	0	0	0	0	0	0
Otu7410	unclassified	unclassified	unclassified	unclassified	unclassified	unclassified	56	0	272	0	0	0	0	0	0
Otu35801	unclassified	unclassified	unclassified	unclassified	unclassified	unclassified	100	0	169	0	0	0	0	0	0
Otu31063	unclassified	unclassified	unclassified	unclassified	unclassified	unclassified	124	0	174	0	0	0	0	0	0
Otu30397	Ascomycota	Archaeorhizomycetes	Archaeorhizomycetales	Archaeorhizomycetaceae	Archaeorhizomyces	Archaeorhizomyces_sp	92	0	258	0	0	0	0	0	0
Otu30872	unclassified	unclassified	unclassified	unclassified	unclassified	unclassified	140	0	210	0	0	0	0	0	0
